# Supplementary material for: Conversion of 2-methyl-4-styryl­quino­lines into 2,4-distyryl­quino­lines: synthesis, and spectroscopic and structural characterization of five examples
Source: Acta Crystallogr C Struct Chem. 2023 Feb 22;79(Pt 3):94–103. doi: 10.1107/S2053229623001432 (PMC9985948; doi:10.1107/S2053229623001432)
Supplement: Supplementary file 1 [file c-79-00094-sup1.cif]

##############################################################################
#                                                                            #
# This CIF contains the data in a paper accepted for publication in          #
# Acta Crystallographica Section C. It conforms to the requirements of       #
# Notes for Authors for Acta Crystallographica Section C, and has been       #
# peer reviewed under the auspices of the IUCr Commission on Journals.       #
#                                                                            #
# Full details of the Crystallographic Information File format               #
# are given in the paper "The Crystallographic Information File (CIF):       #
# a New Standard Archive File for Crystallography" by S. R. Hall, F. H.      #
# Allen and I. D. Brown [Acta Cryst. (1991), A47, 655-685].                  #
#                                                                            #
# The current version of the core CIF dictionary is obtainable from          #
# ftp://ftp.iucr.org/pub/cif_core.dic.                                       #
#                                                                            #
# Software is freely available for graphical display of the structure(s)     #
# in this CIF. For information consult the CIF software page                 #
# http://www.iucr.org/resources/cif/software.                                #
#                                                                            #
# This file may be used for bona fide research purposes within the           #
# scientific community so long as proper attribution is given to the journal # 
# article from which it was obtained.                                        #
#                                                                            #
##############################################################################
data_global
_audit_creation_method     'from SHELXL-2014'
_journal_date_recd_electronic     2023-01-03
_journal_date_accepted     2023-02-16
_journal_name_full     'Acta Crystallographica, Section C'
_journal_year     2023
_journal_volume     79
_journal_issue      3
_journal_page_first     0
_journal_page_last     0
_journal_paper_category     FA
_journal_paper_doi     10.1107/S2053229623001432
_journal_coeditor_code     OV3167
_publ_contact_author_name     'Christopher Glidewell'
_publ_contact_author_address
;
University of St Andrews,
Fife
KY16 9ST
UK
;
_publ_contact_author_email     cg@st-andrews.ac.uk
_publ_contact_author_fax     ?
_publ_contact_author_phone     ?
_publ_section_title
;
Conversion of 2-methyl-4-styrylquinolines into 2,4-distyrylquinolines:
synthesis, and spectroscopic and structural characterization of five examples
;
loop_
    _publ_author_name
    _publ_author_footnote
    _publ_author_address
    'Vera, Diana R.' .
;
Laboratorio de S\'intesis Org\'anica
Escuela de Qu\'imica
Universidad Industrial de Santander
AA 678
Bucaramanga
Colombia
;
    'Ardila, Diana M.' .
;
Laboratorio de S\'intesis Org\'anica
Escuela de Qu\'imica
Universidad Industrial de Santander
AA 678
Bucaramanga
Colombia
;
    'Palma, Alirio' .
;
Laboratorio de S\'intesis Org\'anica
Escuela de Qu\'imica
Universidad Industrial de Santander
AA 678
Bucaramanga
Colombia
;
    'Cobo, Justo' .
;
Departamento de Qu\'imica Inorg\'anica y Org\'anica
Universidad de Ja\'en
23071 Ja\'en
Spain
;
    'Glidewell, Christopher' .
;
School of Chemistry
University of St Andrews,
Fife
KY16 9ST
UK
;
_publ_section_synopsis
;
Five new 4-(arylvinyl)-2-styrylquinolones have been synthesized using indium
chloride-catalyzed condensation reactions between their
4-(arylvinyl)-2-methyl- analogues and either mono- or diketones. The
supramolecular arrangements range from isolated molecules <i>via</i>
hydrogen-bonded dimers and sheets to three-dimensional framework structures.
;
data_IIa
_audit_creation_method     SHELXL-2014
_chemical_name_systematic
;
2,4-Bis[(<i>E</i>)-2-phenylethenyl]quinoline
;
_chemical_name_common
;
2,4-Bis[(<i>E</i>)-styryl]quinoline
;
_chemical_formula_moiety     'C25 H19 N'
_chemical_formula_sum     'C25 H19 N'
_chemical_formula_iupac     'C25 H19 N'
_chemical_formula_weight     333.41
_chemical_melting_point     ?
_space_group_crystal_system     monoclinic
_space_group_name_H-M_alt     'P 21/c'
_space_group_name_Hall     '-P 2ybc'
loop_
    _space_group_symop_operation_xyz
    'x, y, z'
    '-x, y+1/2, -z+1/2'
    '-x, -y, -z'
    'x, -y-1/2, z-1/2'
_cell_length_a     12.6112(6)
_cell_length_b     8.6352(4)
_cell_length_c     17.3080(8)
_cell_angle_alpha     90
_cell_angle_beta     105.925(2)
_cell_angle_gamma     90
_cell_volume     1812.51(15)
_cell_formula_units_Z     4
_cell_measurement_reflns_used     4167
_cell_measurement_theta_min     2.447
_cell_measurement_theta_max     27.512
_cell_measurement_temperature     100(2)
_exptl_crystal_description     block
_exptl_crystal_colour     yellow
_exptl_crystal_size_max     0.190
_exptl_crystal_size_mid     0.140
_exptl_crystal_size_min     0.080
_exptl_crystal_density_diffrn     1.222
_exptl_crystal_density_meas     ?
_exptl_crystal_density_method     ?
_exptl_crystal_F_000     704
_exptl_absorpt_coefficient_mu     0.070
_exptl_absorpt_correction_type     multi-scan
_exptl_absorpt_process_details
;
(SADABS; Bruker, 2016)
;
_exptl_absorpt_correction_T_min     0.924
_exptl_absorpt_correction_T_max     0.994
_exptl_special_details     ?
_diffrn_ambient_temperature     100(2)
_diffrn_source     'INCOATEC high brilliance microfocus sealed tube'
_diffrn_radiation_type     MoK\a
_diffrn_radiation_wavelength     0.71073
_diffrn_radiation_monochromator     'multilayer mirror'
_diffrn_measurement_device_type     'Bruker D8 Venture'
_diffrn_measurement_method     '\f and \w scans'
_diffrn_detector_area_resol_mean     ?
_diffrn_reflns_number     38720
_diffrn_reflns_av_R_equivalents     0.0601
_diffrn_reflns_av_unetI/netI     0.0279
_diffrn_reflns_theta_min     2.447
_diffrn_reflns_theta_max     27.512
_diffrn_reflns_theta_full     25.242
_diffrn_measured_fraction_theta_max     0.999
_diffrn_measured_fraction_theta_full     0.999
_diffrn_reflns_limit_h_min     -16
_diffrn_reflns_limit_h_max     16
_diffrn_reflns_limit_k_min     -10
_diffrn_reflns_limit_k_max     11
_diffrn_reflns_limit_l_min     -22
_diffrn_reflns_limit_l_max     22
_diffrn_standards_number     0
_diffrn_standards_interval_count     0
_diffrn_standards_interval_time     0
_diffrn_standards_decay_%     0
_refine_special_details     ?
_reflns_number_total     4161
_reflns_number_gt     3388
_reflns_threshold_expression     'I > 2\s(I)'
_refine_ls_structure_factor_coef     Fsqd
_refine_ls_matrix_type     full
_refine_ls_R_factor_all     0.0649
_refine_ls_R_factor_gt     0.0499
_refine_ls_wR_factor_gt     0.1092
_refine_ls_wR_factor_ref     0.1175
_refine_ls_goodness_of_fit_ref     1.089
_refine_ls_restrained_S_all     1.089
_refine_ls_number_reflns     4161
_refine_ls_number_parameters     235
_refine_ls_number_restraints     0
_refine_ls_hydrogen_treatment     constr
_refine_ls_weighting_scheme     calc
_refine_ls_weighting_details
              'w=1/[\s^2^(Fo^2^)+(0.0378P)^2^+0.9448P] where P=(Fo^2^+2Fc^2^)/3'
_atom_sites_solution_hydrogens     geom
_atom_sites_solution_primary     dual
_atom_sites_solution_secondary     ?
_refine_ls_shift/su_max     0.000
_refine_ls_shift/su_mean     0.000
_refine_diff_density_max     0.247
_refine_diff_density_min     -0.238
_refine_ls_extinction_method     none
_refine_ls_extinction_coef     .
loop_
    _atom_type_symbol
    _atom_type_description
    _atom_type_scat_dispersion_real
    _atom_type_scat_dispersion_imag
    _atom_type_scat_source
    'C' 'C' 0.0033 0.0016
                         'International Tables Vol C Tables 4.2.6.8 and 6.1.1.4'
    'H' 'H' 0.0000 0.0000
                         'International Tables Vol C Tables 4.2.6.8 and 6.1.1.4'
    'N' 'N' 0.0061 0.0033
                         'International Tables Vol C Tables 4.2.6.8 and 6.1.1.4'
_computing_data_collection
;
APEX3 (Bruker, 2018)
;
_computing_cell_refinement
;
SAINT (Bruker, 2017)
;
_computing_data_reduction
;
SAINT (Bruker, 2017)
;
_computing_structure_solution
;
SHELXT2014 (Sheldrick, 2015a)
;
_computing_structure_refinement
;
SHELXL2014 (Sheldrick, 2015b)
;
_computing_molecular_graphics
;
PLATON (Spek, 2020)
;
_computing_publication_material
;
SHELXL2014 (Sheldrick, 2015b) and PLATON (Spek, 2020)
;
loop_
    _atom_site_type_symbol
    _atom_site_label
    _atom_site_fract_x
    _atom_site_fract_y
    _atom_site_fract_z
    _atom_site_U_iso_or_equiv
    _atom_site_adp_type
    _atom_site_calc_flag
    _atom_site_occupancy
    _atom_site_disorder_assembly
    _atom_site_disorder_group
    N N1 0.30510(10) 0.54242(14) 0.21630(7) 0.0228(3) Uani d 1 . .
    C C2 0.39111(12) 0.48035(16) 0.26929(8) 0.0217(3) Uani d 1 . .
    C C3 0.49565(12) 0.46407(16) 0.25495(9) 0.0224(3) Uani d 1 . .
    H H3 0.5541 0.4169 0.2946 0.027 Uiso calc 1 . .
    C C4 0.51400(11) 0.51553(16) 0.18435(9) 0.0212(3) Uani d 1 . .
    C C4A 0.42226(11) 0.58233(15) 0.12564(8) 0.0203(3) Uani d 1 . .
    C C5 0.42744(12) 0.63945(16) 0.04991(8) 0.0227(3) Uani d 1 . .
    H H5 0.4943 0.6307 0.0350 0.027 Uiso calc 1 . .
    C C6 0.33789(12) 0.70684(17) -0.00194(9) 0.0251(3) Uani d 1 . .
    H H6 0.3435 0.7459 -0.0520 0.030 Uiso calc 1 . .
    C C7 0.23722(12) 0.71894(17) 0.01804(9) 0.0264(3) Uani d 1 . .
    H H7 0.1754 0.7664 -0.0184 0.032 Uiso calc 1 . .
    C C8 0.22845(12) 0.66260(17) 0.08957(9) 0.0257(3) Uani d 1 . .
    H H8 0.1600 0.6701 0.1023 0.031 Uiso calc 1 . .
    C C8A 0.31991(11) 0.59285(16) 0.14540(8) 0.0207(3) Uani d 1 . .
    C C21 0.37736(12) 0.43385(16) 0.34781(9) 0.0241(3) Uani d 1 . .
    H H21 0.4403 0.3959 0.3870 0.029 Uiso calc 1 . .
    C C22 0.28261(12) 0.44134(16) 0.36762(9) 0.0240(3) Uani d 1 . .
    H H22 0.2198 0.4754 0.3271 0.029 Uiso calc 1 . .
    C C221 0.26566(13) 0.40205(16) 0.44600(9) 0.0248(3) Uani d 1 . .
    C C222 0.15863(14) 0.40227(18) 0.45468(10) 0.0310(3) Uani d 1 . .
    H H222 0.0981 0.4265 0.4099 0.037 Uiso calc 1 . .
    C C223 0.13992(15) 0.3673(2) 0.52835(11) 0.0383(4) Uani d 1 . .
    H H223 0.0669 0.3684 0.5335 0.046 Uiso calc 1 . .
    C C224 0.22673(16) 0.3313(2) 0.59377(10) 0.0401(4) Uani d 1 . .
    H H224 0.2136 0.3083 0.6440 0.048 Uiso calc 1 . .
    C C225 0.33301(15) 0.32869(19) 0.58609(10) 0.0352(4) Uani d 1 . .
    H H225 0.3927 0.3017 0.6309 0.042 Uiso calc 1 . .
    C C226 0.35281(14) 0.36517(18) 0.51339(9) 0.0288(3) Uani d 1 . .
    H H226 0.4263 0.3652 0.5091 0.035 Uiso calc 1 . .
    C C41 0.62282(12) 0.50961(17) 0.16929(9) 0.0238(3) Uani d 1 . .
    H H41 0.6340 0.5758 0.1284 0.029 Uiso calc 1 . .
    C C42 0.70752(12) 0.42098(17) 0.20709(9) 0.0243(3) Uani d 1 . .
    H H42 0.6975 0.3542 0.2481 0.029 Uiso calc 1 . .
    C C421 0.81585(11) 0.41880(17) 0.19004(9) 0.0229(3) Uani d 1 . .
    C C422 0.84436(12) 0.52532(18) 0.13856(10) 0.0273(3) Uani d 1 . .
    H H422 0.7932 0.6033 0.1138 0.033 Uiso calc 1 . .
    C C423 0.94624(12) 0.51886(18) 0.12314(10) 0.0297(3) Uani d 1 . .
    H H423 0.9643 0.5921 0.0878 0.036 Uiso calc 1 . .
    C C424 1.02212(12) 0.40646(19) 0.15887(10) 0.0318(4) Uani d 1 . .
    H H424 1.0925 0.4033 0.1489 0.038 Uiso calc 1 . .
    C C425 0.99439(13) 0.2989(2) 0.20920(11) 0.0365(4) Uani d 1 . .
    H H425 1.0457 0.2204 0.2333 0.044 Uiso calc 1 . .
    C C426 0.89210(13) 0.30456(19) 0.22480(10) 0.0304(3) Uani d 1 . .
    H H426 0.8740 0.2299 0.2595 0.036 Uiso calc 1 . .
loop_
    _atom_site_aniso_label
    _atom_site_aniso_U_11
    _atom_site_aniso_U_22
    _atom_site_aniso_U_33
    _atom_site_aniso_U_12
    _atom_site_aniso_U_13
    _atom_site_aniso_U_23
    N1 0.0218(6) 0.0222(6) 0.0253(6) -0.0004(5) 0.0082(5) -0.0011(5)
    C2 0.0230(7) 0.0179(6) 0.0253(7) -0.0007(5) 0.0086(6) -0.0015(5)
    C3 0.0213(7) 0.0209(7) 0.0241(7) 0.0021(5) 0.0050(5) 0.0010(6)
    C4 0.0211(7) 0.0161(6) 0.0270(7) -0.0009(5) 0.0076(6) -0.0023(5)
    C4A 0.0219(7) 0.0155(6) 0.0239(7) -0.0019(5) 0.0072(5) -0.0034(5)
    C5 0.0232(7) 0.0209(7) 0.0263(7) -0.0009(6) 0.0104(6) -0.0022(6)
    C6 0.0306(8) 0.0228(7) 0.0225(7) -0.0009(6) 0.0080(6) 0.0007(6)
    C7 0.0248(7) 0.0244(7) 0.0273(7) 0.0027(6) 0.0026(6) 0.0019(6)
    C8 0.0210(7) 0.0268(7) 0.0299(8) 0.0006(6) 0.0080(6) -0.0009(6)
    C8A 0.0215(7) 0.0172(6) 0.0235(7) -0.0013(5) 0.0064(5) -0.0032(5)
    C21 0.0269(7) 0.0207(7) 0.0250(7) 0.0020(6) 0.0077(6) 0.0015(6)
    C22 0.0283(7) 0.0206(7) 0.0238(7) -0.0001(6) 0.0080(6) -0.0014(6)
    C221 0.0334(8) 0.0171(7) 0.0267(7) -0.0015(6) 0.0132(6) -0.0031(6)
    C222 0.0354(8) 0.0275(8) 0.0331(8) -0.0025(7) 0.0143(7) -0.0034(7)
    C223 0.0458(10) 0.0361(9) 0.0418(10) -0.0111(8) 0.0270(8) -0.0055(8)
    C224 0.0637(12) 0.0323(9) 0.0305(9) -0.0137(8) 0.0233(8) -0.0029(7)
    C225 0.0529(11) 0.0247(8) 0.0275(8) -0.0045(7) 0.0102(7) -0.0005(6)
    C226 0.0363(8) 0.0232(7) 0.0280(8) -0.0006(6) 0.0105(6) -0.0031(6)
    C41 0.0228(7) 0.0243(7) 0.0262(7) 0.0000(6) 0.0097(6) 0.0017(6)
    C42 0.0235(7) 0.0235(7) 0.0266(7) -0.0014(6) 0.0083(6) 0.0017(6)
    C421 0.0194(7) 0.0231(7) 0.0256(7) -0.0002(5) 0.0050(5) -0.0029(6)
    C422 0.0206(7) 0.0230(7) 0.0372(8) 0.0010(6) 0.0063(6) 0.0030(6)
    C423 0.0251(7) 0.0265(8) 0.0387(9) -0.0036(6) 0.0109(6) 0.0021(7)
    C424 0.0204(7) 0.0335(8) 0.0437(9) 0.0009(6) 0.0126(6) -0.0020(7)
    C425 0.0260(8) 0.0373(9) 0.0472(10) 0.0109(7) 0.0115(7) 0.0118(8)
    C426 0.0264(8) 0.0332(8) 0.0325(8) 0.0044(6) 0.0097(6) 0.0077(7)
_geom_special_details
;
 All esds (except the esd in the dihedral angle between two l.s. planes)
 are estimated using the full covariance matrix.  The cell esds are taken
 into account individually in the estimation of esds in distances, angles
 and torsion angles; correlations between esds in cell parameters are only
 used when they are defined by crystal symmetry.  An approximate (isotropic)
 treatment of cell esds is used for estimating esds involving l.s. planes.
;
loop_
    _geom_bond_atom_site_label_1
    _geom_bond_atom_site_label_2
    _geom_bond_site_symmetry_2
    _geom_bond_distance
    _geom_bond_publ_flag
    N1 C2 . 1.3263(18) ?
    N1 C8A . 1.3624(18) ?
    C2 C3 . 1.414(2) ?
    C2 C21 . 1.472(2) ?
    C3 C4 . 1.378(2) ?
    C3 H3 . 0.9500 ?
    C4 C4A . 1.4348(19) ?
    C4 C41 . 1.4663(19) ?
    C4A C5 . 1.4185(19) ?
    C4A C8A . 1.4261(19) ?
    C5 C6 . 1.365(2) ?
    C5 H5 . 0.9500 ?
    C6 C7 . 1.408(2) ?
    C6 H6 . 0.9500 ?
    C7 C8 . 1.363(2) ?
    C7 H7 . 0.9500 ?
    C8 C8A . 1.4195(19) ?
    C8 H8 . 0.9500 ?
    C21 C22 . 1.332(2) ?
    C21 H21 . 0.9500 ?
    C22 C221 . 1.470(2) ?
    C22 H22 . 0.9500 ?
    C221 C222 . 1.399(2) ?
    C221 C226 . 1.402(2) ?
    C222 C223 . 1.392(2) ?
    C222 H222 . 0.9500 ?
    C223 C224 . 1.378(3) ?
    C223 H223 . 0.9500 ?
    C224 C225 . 1.383(3) ?
    C224 H224 . 0.9500 ?
    C225 C226 . 1.385(2) ?
    C225 H225 . 0.9500 ?
    C226 H226 . 0.9500 ?
    C41 C42 . 1.331(2) ?
    C41 H41 . 0.9500 ?
    C42 C421 . 1.475(2) ?
    C42 H42 . 0.9500 ?
    C421 C426 . 1.394(2) ?
    C421 C422 . 1.395(2) ?
    C422 C423 . 1.383(2) ?
    C422 H422 . 0.9500 ?
    C423 C424 . 1.384(2) ?
    C423 H423 . 0.9500 ?
    C424 C425 . 1.383(2) ?
    C424 H424 . 0.9500 ?
    C425 C426 . 1.389(2) ?
    C425 H425 . 0.9500 ?
    C426 H426 . 0.9500 ?
loop_
    _geom_angle_atom_site_label_1
    _geom_angle_atom_site_label_2
    _geom_angle_atom_site_label_3
    _geom_angle_site_symmetry_1
    _geom_angle_site_symmetry_3
    _geom_angle
    _geom_angle_publ_flag
    C2 N1 C8A . . 117.65(12) ?
    N1 C2 C3 . . 122.94(13) ?
    N1 C2 C21 . . 117.88(13) ?
    C3 C2 C21 . . 119.12(13) ?
    C4 C3 C2 . . 121.01(13) ?
    C4 C3 H3 . . 119.5 ?
    C2 C3 H3 . . 119.5 ?
    C3 C4 C4A . . 117.29(13) ?
    C3 C4 C41 . . 122.64(13) ?
    C4A C4 C41 . . 120.02(13) ?
    C5 C4A C8A . . 118.27(13) ?
    C5 C4A C4 . . 124.16(13) ?
    C8A C4A C4 . . 117.57(12) ?
    C6 C5 C4A . . 121.08(13) ?
    C6 C5 H5 . . 119.5 ?
    C4A C5 H5 . . 119.5 ?
    C5 C6 C7 . . 120.60(13) ?
    C5 C6 H6 . . 119.7 ?
    C7 C6 H6 . . 119.7 ?
    C8 C7 C6 . . 120.00(13) ?
    C8 C7 H7 . . 120.0 ?
    C6 C7 H7 . . 120.0 ?
    C7 C8 C8A . . 121.10(13) ?
    C7 C8 H8 . . 119.4 ?
    C8A C8 H8 . . 119.5 ?
    N1 C8A C8 . . 117.53(12) ?
    N1 C8A C4A . . 123.53(13) ?
    C8 C8A C4A . . 118.93(13) ?
    C22 C21 C2 . . 124.43(14) ?
    C22 C21 H21 . . 117.8 ?
    C2 C21 H21 . . 117.8 ?
    C21 C22 C221 . . 126.46(14) ?
    C21 C22 H22 . . 116.8 ?
    C221 C22 H22 . . 116.8 ?
    C222 C221 C226 . . 118.04(14) ?
    C222 C221 C22 . . 119.21(14) ?
    C226 C221 C22 . . 122.74(14) ?
    C223 C222 C221 . . 120.62(16) ?
    C223 C222 H222 . . 119.7 ?
    C221 C222 H222 . . 119.7 ?
    C224 C223 C222 . . 120.38(16) ?
    C224 C223 H223 . . 119.8 ?
    C222 C223 H223 . . 119.8 ?
    C223 C224 C225 . . 119.83(15) ?
    C223 C224 H224 . . 120.1 ?
    C225 C224 H224 . . 120.1 ?
    C224 C225 C226 . . 120.32(16) ?
    C224 C225 H225 . . 119.8 ?
    C226 C225 H225 . . 119.8 ?
    C225 C226 C221 . . 120.80(16) ?
    C225 C226 H226 . . 119.6 ?
    C221 C226 H226 . . 119.6 ?
    C42 C41 C4 . . 126.64(14) ?
    C42 C41 H41 . . 116.7 ?
    C4 C41 H41 . . 116.7 ?
    C41 C42 C421 . . 124.87(14) ?
    C41 C42 H42 . . 117.6 ?
    C421 C42 H42 . . 117.6 ?
    C426 C421 C422 . . 118.31(13) ?
    C426 C421 C42 . . 119.34(14) ?
    C422 C421 C42 . . 122.33(13) ?
    C423 C422 C421 . . 120.84(14) ?
    C423 C422 H422 . . 119.6 ?
    C421 C422 H422 . . 119.6 ?
    C422 C423 C424 . . 120.47(15) ?
    C422 C423 H423 . . 119.8 ?
    C424 C423 H423 . . 119.8 ?
    C425 C424 C423 . . 119.30(14) ?
    C425 C424 H424 . . 120.3 ?
    C423 C424 H424 . . 120.3 ?
    C424 C425 C426 . . 120.49(15) ?
    C424 C425 H425 . . 119.8 ?
    C426 C425 H425 . . 119.8 ?
    C425 C426 C421 . . 120.57(15) ?
    C425 C426 H426 . . 119.7 ?
    C421 C426 H426 . . 119.7 ?
loop_
    _geom_torsion_atom_site_label_1
    _geom_torsion_atom_site_label_2
    _geom_torsion_atom_site_label_3
    _geom_torsion_atom_site_label_4
    _geom_torsion_site_symmetry_1
    _geom_torsion_site_symmetry_2
    _geom_torsion_site_symmetry_3
    _geom_torsion_site_symmetry_4
    _geom_torsion
    _geom_torsion_publ_flag
    C8A N1 C2 C3 . . . . -0.4(2) ?
    C8A N1 C2 C21 . . . . 176.56(12) ?
    N1 C2 C3 C4 . . . . 1.2(2) ?
    C21 C2 C3 C4 . . . . -175.69(13) ?
    C2 C3 C4 C4A . . . . -1.5(2) ?
    C2 C3 C4 C41 . . . . 176.08(13) ?
    C3 C4 C4A C5 . . . . -179.49(13) ?
    C41 C4 C4A C5 . . . . 2.8(2) ?
    C3 C4 C4A C8A . . . . 1.10(19) ?
    C41 C4 C4A C8A . . . . -176.57(12) ?
    C8A C4A C5 C6 . . . . 1.8(2) ?
    C4 C4A C5 C6 . . . . -177.56(13) ?
    C4A C5 C6 C7 . . . . -1.1(2) ?
    C5 C6 C7 C8 . . . . -0.2(2) ?
    C6 C7 C8 C8A . . . . 0.7(2) ?
    C2 N1 C8A C8 . . . . -178.53(13) ?
    C2 N1 C8A C4A . . . . 0.0(2) ?
    C7 C8 C8A N1 . . . . 178.61(14) ?
    C7 C8 C8A C4A . . . . 0.0(2) ?
    C5 C4A C8A N1 . . . . -179.79(13) ?
    C4 C4A C8A N1 . . . . -0.3(2) ?
    C5 C4A C8A C8 . . . . -1.31(19) ?
    C4 C4A C8A C8 . . . . 178.13(12) ?
    N1 C2 C21 C22 . . . . 4.2(2) ?
    C3 C2 C21 C22 . . . . -178.77(14) ?
    C2 C21 C22 C221 . . . . -177.49(14) ?
    C21 C22 C221 C222 . . . . -173.99(15) ?
    C21 C22 C221 C226 . . . . 6.5(2) ?
    C226 C221 C222 C223 . . . . 0.2(2) ?
    C22 C221 C222 C223 . . . . -179.25(15) ?
    C221 C222 C223 C224 . . . . -0.3(3) ?
    C222 C223 C224 C225 . . . . -0.5(3) ?
    C223 C224 C225 C226 . . . . 1.3(3) ?
    C224 C225 C226 C221 . . . . -1.4(2) ?
    C222 C221 C226 C225 . . . . 0.6(2) ?
    C22 C221 C226 C225 . . . . -179.93(14) ?
    C3 C4 C41 C42 . . . . 19.8(2) ?
    C4A C4 C41 C42 . . . . -162.67(14) ?
    C4 C41 C42 C421 . . . . -179.93(14) ?
    C41 C42 C421 C426 . . . . -170.19(15) ?
    C41 C42 C421 C422 . . . . 8.3(2) ?
    C426 C421 C422 C423 . . . . -0.7(2) ?
    C42 C421 C422 C423 . . . . -179.23(14) ?
    C421 C422 C423 C424 . . . . -0.2(2) ?
    C422 C423 C424 C425 . . . . 1.1(3) ?
    C423 C424 C425 C426 . . . . -0.9(3) ?
    C424 C425 C426 C421 . . . . 0.0(3) ?
    C422 C421 C426 C425 . . . . 0.9(2) ?
    C42 C421 C426 C425 . . . . 179.40(15) ?
_shelx_space_group_comment
;
The symmetry employed for this shelxl refinement is uniquely defined
by the following loop, which should always be used as a source of
symmetry information in preference to the above space-group names.
They are only intended as comments.
;
_shelx_estimated_absorpt_T_min     0.987
_shelx_estimated_absorpt_T_max     0.994
_shelx_hkl_file
;
  -2   0   0 1416.76   52.39
   2   0   0 1501.75   98.39
  -3   0   0  685.13   35.10
   3   0   0  710.43   34.80
   3   0   0  611.44   87.69
   4   0   0    7.00    1.20
   4   0   0    5.10    1.50
  -4   0   0    6.10    1.10
  -4   0   0    6.00    1.40
   4   0   0    7.20    1.30
   5   0   0    8.30    1.30
   5   0   0    8.20    2.10
  -5   0   0    7.30    1.90
   5   0   0    7.70    1.40
  -5   0   0    9.20    1.30
  -5   0   0    7.50    1.40
   6   0   0  491.85   14.70
   6   0   0  454.75   14.70
  -6   0   0  468.15   14.60
  -6   0   0  470.15   14.80
  -6   0   0  463.55   15.20
   6   0   0  454.95   15.80
   7   0   0   27.40    2.50
   7   0   0   25.60    2.40
  -7   0   0   26.30    3.50
   7   0   0   27.00    3.70
  -7   0   0   23.50    2.30
  -7   0   0   30.50    2.30
   8   0   0   80.99    4.20
  -8   0   0   83.59    4.20
  -8   0   0   82.89    4.80
   8   0   0   81.89    4.30
   8   0   0   74.29    5.30
  -8   0   0   88.49    4.50
   9   0   0   29.70    2.90
   9   0   0   30.20    3.00
  -9   0   0   27.30    3.10
  -9   0   0   28.70    2.90
   9   0   0   30.00    4.50
  -9   0   0   29.80    3.40
  10   0   0   28.70    3.20
 -10   0   0   27.90    3.70
 -10   0   0   21.70    3.00
  10   0   0   28.20    4.80
  10   0   0   27.90    3.30
 -10   0   0   28.80    3.20
  11   0   0   63.09    4.60
  11   0   0   64.89    7.50
 -11   0   0   70.89    4.60
 -11   0   0   73.59    5.10
 -11   0   0   64.89    4.90
 -11   0   0   72.79    5.00
  12   0   0   22.50    3.40
 -12   0   0   26.80    3.70
 -12   0   0   25.40    3.80
 -12   0   0   24.80    3.70
  12   0   0   30.80    5.60
 -12   0   0   28.10    3.70
  13   0   0    7.90    2.50
 -13   0   0    1.70    2.20
  13   0   0    7.90    3.90
 -13   0   0    3.90    2.70
 -13   0   0    5.50    2.80
 -13   0   0    4.30    2.20
 -14   0   0   14.30    3.20
 -14   0   0   27.50    3.70
 -14   0   0   16.30    3.20
  14   0   0   16.70    3.20
  14   0   0   34.20    6.40
 -14   0   0   20.70    3.50
 -15   0   0   72.99    5.10
  15   0   0   80.59    5.90
  15   0   0   93.99    8.90
 -15   0   0   85.49    5.90
 -15   0   0   70.89    5.80
 -15   0   0   79.69    5.40
   0  -1   0    0.10    0.30
   0   1   0   -0.30    0.30
   0   1   0   -0.20    0.30
   0   1   0   -0.30    0.40
   0   1   0    0.20    0.70
  -1  -1   0   54.29    1.80
  -1  -1   0   50.99    1.90
   1  -1   0   53.79    2.80
   1  -1   0   55.59    2.10
   1   1   0   56.19    2.00
   1   1   0   54.69    1.90
  -1   1   0   56.19    2.10
  -1   1   0   53.59    2.80
  -1   1   0   55.39    2.10
   2  -1   0   27.60    1.60
  -2  -1   0   28.90    1.20
  -2  -1   0   28.40    1.30
   2  -1   0   21.80    2.40
  -2  -1   0   30.60    1.50
   2  -1   0   29.80    1.70
  -2   1   0   28.50    1.60
   2   1   0   28.00    1.10
   2   1   0   29.60    1.50
  -2   1   0   28.70    1.60
  -2   1   0   27.10    2.10
   2   1   0   28.90    1.60
   3  -1   0   39.70    2.10
   3  -1   0   38.90    3.10
   3  -1   0   40.90    2.30
  -3  -1   0   44.60    2.10
  -3  -1   0   39.60    1.90
  -3  -1   0   41.10    1.70
   3   1   0   40.60    2.20
  -3   1   0   39.60    3.00
   3   1   0   42.00    1.70
   3   1   0   40.80    2.00
  -3   1   0   40.70    2.10
  -3   1   0   40.40    2.10
   4  -1   0   21.30    1.70
   4  -1   0   21.80    2.70
  -4  -1   0   20.00    1.80
  -4  -1   0   22.40    1.40
  -4  -1   0   22.60    1.70
   4  -1   0   22.40    1.70
  -4   1   0   22.60    2.00
   4   1   0   22.40    2.00
  -4   1   0   19.60    2.40
  -4   1   0   24.00    2.00
   4   1   0   23.40    1.40
   4   1   0   22.30    1.60
  -5  -1   0   80.19    3.60
   5  -1   0   77.99    3.90
   5  -1   0   77.29    3.70
  -5  -1   0   80.69    3.30
   5  -1   0   71.69    4.50
  -5   1   0   77.89    4.50
  -5   1   0   84.49    3.80
   5   1   0   84.89    3.30
  -5   1   0   75.29    3.90
   5   1   0   77.69    3.50
   5   1   0   80.19    4.00
   6  -1   0   80.69    4.00
   6  -1   0   97.19    4.40
   6  -1   0   82.59    5.40
  -6  -1   0   88.59    3.80
  -6  -1   0   86.09    4.00
  -6   1   0   89.89    4.30
  -6   1   0   86.69    4.40
   6   1   0   83.19    3.90
   6   1   0   88.89    3.70
  -6   1   0   85.69    5.00
   6   1   0   80.89    4.50
  -7  -1   0    2.30    1.40
  -7  -1   0    3.10    1.20
   7  -1   0    4.80    1.60
   7  -1   0    1.10    1.40
   7  -1   0    0.30    2.10
  -7   1   0    1.60    1.50
   7   1   0    3.10    1.20
  -7   1   0    3.00    1.40
   7   1   0    2.10    1.20
   7   1   0    0.90    1.70
  -7   1   0    1.00    1.80
  -8  -1   0   54.89    3.40
   8  -1   0   49.99    4.80
   8  -1   0   55.89    3.50
  -8  -1   0   59.29    3.30
   8  -1   0   62.89    3.70
   8   1   0   53.29    3.30
   8   1   0   55.09    4.30
   8   1   0   62.09    3.30
  -8   1   0   59.59    3.70
  -8   1   0   57.29    3.90
  -8   1   0   53.39    4.30
  -9  -1   0  156.08    6.20
   9  -1   0  155.68    6.60
   9  -1   0  146.99    8.50
   9  -1   0  153.28    6.80
  -9  -1   0  145.69    6.30
  -9   1   0  146.09    7.30
   9   1   0  145.79    6.30
  -9   1   0  149.29    6.70
   9   1   0  144.19    6.00
  -9   1   0  158.38    6.90
   9   1   0  133.19    7.50
  10  -1   0  120.99    8.30
 -10  -1   0  128.79    5.80
 -10  -1   0  120.29    5.70
 -10   1   0  128.19    6.30
 -10   1   0  130.99    6.60
  10   1   0  123.79    7.50
  10   1   0  123.99    6.00
 -10   1   0  128.59    7.00
 -11  -1   0   -1.10    1.80
  11  -1   0    1.50    3.10
 -11  -1   0    3.00    1.80
  11  -1   0    2.20    2.10
 -11   1   0    1.50    1.60
 -11   1   0    0.60    2.60
  11   1   0   -1.70    1.60
 -11   1   0    0.50    1.90
 -11   1   0   -1.40    2.20
  11   1   0    0.30    3.00
 -12  -1   0    4.80    3.90
  12  -1   0   -0.90    3.30
  12  -1   0    1.50    1.60
 -12  -1   0    0.40    1.90
 -12  -1   0    1.20    1.80
 -12   1   0   -2.50    2.00
 -12   1   0   -1.40    2.00
  12   1   0   -1.50    2.90
  12   1   0    0.10    1.60
 -12   1   0   -0.20    2.60
 -12   1   0    0.00    2.40
 -13  -1   0   17.20    4.40
 -13  -1   0   10.80    2.30
  13  -1   0   19.10    5.50
  13  -1   0   13.90    2.80
 -13  -1   0   10.30    2.50
 -13   1   0    9.80    3.00
 -13   1   0   13.20    3.10
 -13   1   0    9.40    3.10
  13   1   0   12.80    2.70
  13   1   0   26.60    5.50
 -13   1   0   16.20    3.80
 -14  -1   0    6.60    2.40
 -14  -1   0    2.10    2.10
 -14  -1   0    5.20    2.20
  14  -1   0    1.50    2.30
  14  -1   0   12.40    4.80
 -14   1   0    4.90    2.60
 -14   1   0    6.40    2.70
 -14   1   0    6.20    3.10
  14   1   0    2.90    2.30
  14   1   0   11.60    4.00
 -15  -1   0   10.70    2.60
  15  -1   0    6.10    2.90
  15  -1   0   24.80    5.80
 -15   1   0    8.20    3.60
 -15   1   0    7.80    3.00
 -15   1   0   13.90    3.50
  15   1   0    8.20    2.60
 -15   1   0    0.80    2.60
   0  -2   0 2923.91  173.58
   0   2   0 3187.28  104.59
   0   2   0 3245.68  183.08
  -1  -2   0 1303.37  107.29
   1  -2   0 1502.65  162.78
   1  -2   0 1283.07   54.19
  -1  -2   0 1258.37   49.90
   1   2   0 1293.17   49.99
  -1   2   0 1401.36   55.89
  -1   2   0 1494.15  165.58
   1   2   0 1112.79  118.89
   2  -2   0  259.57    8.40
   2  -2   0  255.67    9.80
  -2  -2   0  253.37    8.10
   2  -2   0  278.47    8.50
   2   2   0  256.37    8.10
  -2   2   0  263.57    8.40
  -2   2   0  266.37    8.50
   2   2   0  259.47    8.10
  -2   2   0  256.17    9.50
  -2   2   0  262.87    8.50
   3  -2   0    6.40    1.30
   3  -2   0    5.40    2.30
   3  -2   0    7.30    1.70
  -3  -2   0    4.10    0.90
   3   2   0    4.70    0.50
  -3   2   0    3.10    1.30
   3   2   0    5.10    0.90
   3   2   0    5.20    1.10
  -3   2   0    3.90    2.10
  -3   2   0    4.90    1.30
   4  -2   0   22.60    3.30
  -4  -2   0   16.90    1.00
   4  -2   0   20.00    2.30
  -4  -2   0   17.00    1.70
  -4  -2   0   16.70    1.10
  -4   2   0   19.30    2.00
  -4   2   0   15.40    2.00
   4   2   0   17.20    1.00
   4   2   0   16.20    1.70
   4   2   0   19.30    1.90
  -5  -2   0   97.29    3.40
   5  -2   0   96.59    4.70
  -5  -2   0   93.79    3.50
  -5  -2   0   94.79    4.10
   5  -2   0   88.09    5.60
   5  -2   0   92.69    4.40
   5   2   0   94.19    4.00
  -5   2   0   93.59    5.40
   5   2   0  104.19    3.40
  -5   2   0   92.09    4.60
  -5   2   0  102.49    4.70
   5   2   0  106.59    4.60
   6  -2   0   87.79    4.50
  -6  -2   0   88.79    3.50
  -6  -2   0   86.09    3.30
   6  -2   0   87.69    4.30
   6  -2   0   89.09    5.70
  -6  -2   0   88.59    4.10
  -6   2   0   87.99    4.40
  -6   2   0   89.59    5.30
  -6   2   0   93.39    4.40
   6   2   0   84.19    4.40
   6   2   0   80.79    3.80
   6   2   0   89.39    3.40
  -7  -2   0   21.70    1.80
   7  -2   0   29.30    4.50
   7  -2   0   30.40    3.10
   7  -2   0   21.20    2.70
  -7  -2   0   24.70    1.80
  -7  -2   0   22.60    2.20
  -7   2   0   24.10    3.80
   7   2   0   23.30    2.10
  -7   2   0   28.20    3.00
   7   2   0   23.50    1.80
   7   2   0   23.50    3.00
  -7   2   0   28.40    3.00
   8  -2   0   17.10    2.50
  -8  -2   0   14.80    2.20
  -8  -2   0   13.70    1.70
  -8  -2   0   13.30    1.60
   8  -2   0   10.40    2.00
   8  -2   0   17.60    3.70
   8   2   0   11.30    2.80
   8   2   0    9.70    1.50
  -8   2   0   12.60    2.50
  -8   2   0   15.80    3.30
  -8   2   0   13.60    2.50
   8   2   0   11.20    1.80
   9  -2   0 1088.99   33.70
   9  -2   0 1107.69   33.50
  -9  -2   0 1037.80   31.70
  -9  -2   0 1094.59   32.30
  -9  -2   0 1096.29   31.80
  -9  -2   0 1085.59   33.00
   9  -2   0 1101.49   36.60
  -9   2   0 1097.49   33.50
   9   2   0 1078.79   32.80
  -9   2   0 1131.19   33.80
   9   2   0 1086.79   34.30
  -9   2   0 1087.59   34.80
 -10  -2   0   80.59    4.20
  10  -2   0   74.39    5.20
 -10  -2   0   72.19    3.40
  10  -2   0   78.59    7.30
 -10  -2   0   76.49    4.60
 -10  -2   0   81.89    4.20
  10   2   0   74.09    5.60
 -10   2   0   78.29    6.00
  10   2   0   76.79    4.40
 -10   2   0   82.89    6.10
 -10   2   0   83.39    5.40
 -11  -2   0    2.80    1.20
 -11  -2   0    4.50    1.80
  11  -2   0    6.80    4.40
 -11  -2   0    2.80    1.10
 -11  -2   0    6.30    2.30
  11  -2   0    5.50    2.70
 -11   2   0    9.70    2.30
 -11   2   0    7.60    3.20
 -11   2   0    3.00    2.50
 -11   2   0    3.50    3.00
  11   2   0    6.70    2.00
  11   2   0    5.20    3.00
 -12  -2   0   49.20    3.70
  12  -2   0   53.29    7.50
  12  -2   0   48.10    4.30
 -12  -2   0   46.40    4.10
  12   2   0   48.10    5.70
 -12   2   0   42.60    4.80
 -12   2   0   45.70    5.40
 -12   2   0   48.40    4.50
  12   2   0   46.50    3.80
 -12   2   0   49.30    5.90
 -13  -2   0   -0.40    1.90
  13  -2   0    3.70    2.80
 -13  -2   0    3.80    1.90
  13  -2   0   11.30    4.80
 -13   2   0    2.80    2.00
 -13   2   0    3.00    2.30
 -13   2   0    1.20    2.80
  13   2   0    4.40    3.20
  13   2   0    0.70    2.00
 -13   2   0    3.20    3.10
  14  -2   0    1.80    4.80
  14  -2   0    2.40    2.70
 -14  -2   0    3.40    2.30
 -14  -2   0    1.10    1.60
 -14   2   0    0.70    3.40
 -14   2   0    1.20    3.30
  14   2   0    6.10    3.30
  14   2   0    1.10    2.00
 -14   2   0   -0.30    4.80
 -14   2   0    5.10    2.60
  15  -2   0   16.50    3.80
 -15  -2   0   12.10    3.00
 -15   2   0   15.70    3.60
 -15   2   0   15.90    4.20
  15   2   0   12.20    2.90
   0  -3   0    0.60    0.80
   0  -3   0   -0.70    0.90
   0   3   0   -0.80    0.90
   0   3   0    0.10    1.70
   0   3   0   -0.30    0.90
   0   3   0    0.30    0.90
   1  -3   0  622.94   18.40
  -1  -3   0  616.04   18.20
   1  -3   0  581.84   19.70
   1   3   0  620.44   18.20
  -1   3   0  601.54   19.90
  -1   3   0  610.84   18.30
  -1   3   0  615.14   18.40
   1   3   0  577.04   18.30
  -1   3   0  590.94   18.20
   1   3   0  619.34   18.10
   2  -3   0  359.46   11.70
   2  -3   0  360.16   13.30
  -2  -3   0  366.06   11.10
  -2   3   0  346.87   13.10
   2   3   0  356.16   11.20
   2   3   0  370.06   11.40
  -2   3   0  375.46   11.70
  -2   3   0  363.56   11.60
  -2   3   0  348.97   11.50
   2   3   0  361.76   11.30
   3  -3   0  126.79    5.30
  -3  -3   0  122.49    4.50
   3  -3   0  127.19    6.60
   3  -3   0  117.99    5.10
   3   3   0  123.29    4.60
  -3   3   0  116.59    5.10
  -3   3   0  118.59    5.00
  -3   3   0  117.69    6.50
   3   3   0  114.49    4.70
  -3   3   0  122.69    5.30
  -4  -3   0   29.40    2.10
   4  -3   0   32.00    2.70
   4  -3   0   29.50    2.50
   4  -3   0   37.20    4.60
  -4   3   0   24.40    2.40
  -4   3   0   34.10    3.60
   4   3   0   30.90    1.20
  -4   3   0   29.50    2.50
  -4   3   0   31.70    3.00
   5  -3   0   21.00    4.30
   5  -3   0   26.20    2.70
   5  -3   0   22.00    2.50
  -5  -3   0   21.70    2.10
  -5   3   0   23.70    4.00
   5   3   0   21.60    1.10
   5   3   0   22.60    2.10
  -5   3   0   23.00    2.40
  -5   3   0   20.60    2.40
   5   3   0   20.90    2.30
  -6  -3   0  136.89    5.30
   6  -3   0  129.19    7.60
   6  -3   0  127.19    5.90
   6  -3   0  124.89    5.80
  -6   3   0  139.49    6.00
   6   3   0  130.49    5.10
   6   3   0  126.19    4.20
  -6   3   0  136.29    6.20
  -6   3   0  129.59    7.30
   6   3   0  126.59    5.60
   7  -3   0  128.69    7.90
   7  -3   0  133.19    6.20
  -7  -3   0  144.49    5.50
   7  -3   0  129.69    6.20
  -7   3   0  137.69    6.30
   7   3   0  129.89    6.10
   7   3   0  130.29    5.40
  -7   3   0  144.59    7.80
   7   3   0  126.49    4.50
  -8  -3   0    2.00    1.50
   8  -3   0    2.40    2.00
   8  -3   0    1.80    3.20
   8   3   0    1.60    2.00
  -8   3   0    3.80    2.00
   8   3   0    3.40    1.30
  -8   3   0    2.50    2.10
  -8   3   0    2.70    1.60
  -9  -3   0  689.83   21.10
   9  -3   0  705.43   23.20
  -9  -3   0  725.73   22.20
   9  -3   0  682.73   26.10
  -9   3   0  708.53   24.80
  -9   3   0  702.63   23.10
   9   3   0  727.93   23.40
   9   3   0  688.73   21.80
  10  -3   0   46.80    4.10
 -10  -3   0   42.90    2.80
 -10  -3   0   42.30    3.70
  10  -3   0   50.09    5.90
 -10   3   0   47.40    4.40
 -10   3   0   51.49    4.70
 -10   3   0   48.40    5.40
  10   3   0   45.90    3.60
  10   3   0   49.90    4.90
  11  -3   0    1.70    2.40
  11  -3   0    2.60    3.20
 -11  -3   0    2.40    1.40
 -11  -3   0   -1.50    1.80
  11   3   0    0.20    1.50
 -11   3   0    3.00    2.00
 -11   3   0    3.40    2.60
 -11   3   0    4.50    3.30
  11   3   0    0.10    2.30
 -11   3   0    3.70    2.90
  12  -3   0    4.20    2.10
 -12  -3   0    3.20    1.40
  12  -3   0    4.20    4.60
 -12  -3   0   -1.20    2.10
 -12   3   0    7.20    2.90
 -12   3   0    3.70    3.50
  12   3   0    2.40    1.70
 -12   3   0    3.00    2.70
 -12   3   0    0.20    3.40
  12   3   0    4.60    3.00
 -13  -3   0    3.00    2.30
  13  -3   0   10.10    4.90
  13  -3   0    3.70    2.80
 -13  -3   0    3.20    1.50
 -13   3   0    6.90    2.60
  13   3   0   12.20    3.70
 -13   3   0   -0.40    2.30
  13   3   0    1.90    1.80
 -13   3   0    6.30    3.20
 -13   3   0    2.80    2.10
 -13   3   0    2.60    3.50
  14  -3   0   18.50    5.60
 -14  -3   0    1.00    2.20
  14  -3   0    0.50    2.50
 -14  -3   0    4.60    1.60
 -14   3   0    4.60    4.70
 -14   3   0   -3.30    2.80
 -14   3   0    6.10    2.90
 -14   3   0    3.50    2.20
  14   3   0    3.70    2.30
 -14   3   0    7.20    3.30
  14   3   0    7.60    3.30
  15  -3   0   11.00    3.20
 -15  -3   0   17.20    2.20
 -15  -3   0   15.30    3.00
 -15   3   0   18.10    4.80
 -15   3   0   11.20    3.50
 -15   3   0   14.40    3.60
  15   3   0    5.80    2.50
   0  -4   0   97.79    4.30
   0  -4   0  100.69    4.60
   0   4   0   97.09    4.90
   0   4   0  103.39    4.50
   0   4   0   96.79    5.90
   0   4   0  106.99    4.30
   0   4   0   97.19    4.50
  -1  -4   0   23.90    2.40
   1  -4   0   28.80    2.40
   1  -4   0   34.60    4.30
  -1   4   0   26.60    2.30
  -1   4   0   27.50    2.60
  -1   4   0   29.20    4.20
   1   4   0   27.80    2.40
   1   4   0   27.10    2.80
  -1   4   0   22.60    2.40
   1   4   0   27.00    2.30
   1   4   0   25.00    1.90
   2  -4   0  261.07   11.00
   2  -4   0  244.38    9.10
  -2  -4   0  258.27    8.50
   2   4   0  266.37    8.70
  -2   4   0  239.88    9.00
  -2   4   0  259.87    9.10
   2   4   0  261.47    9.10
   2   4   0  251.67    8.00
  -2   4   0  250.77   10.70
   2   4   0  253.87    8.70
  -2   4   0  250.07    8.90
  -3  -4   0    0.30    1.10
   3  -4   0    0.20    1.20
   3  -4   0   -0.20    2.00
  -3   4   0    0.50    1.70
   3   4   0    0.70    1.50
   3   4   0   -0.20    0.60
  -3   4   0   -1.70    1.00
   3   4   0    0.30    1.20
  -3   4   0   -1.70    2.50
  -3   4   0   -0.20    1.60
   3   4   0   -0.90    1.20
  -4  -4   0    4.60    1.20
   4  -4   0    3.10    3.10
   4  -4   0    3.80    1.40
   4   4   0    4.20    1.60
   4   4   0    3.60    0.50
   4   4   0    1.90    1.20
  -4   4   0    2.30    1.30
  -4   4   0    4.30    1.70
  -4   4   0    0.40    2.40
  -4   4   0    3.60    1.80
   4   4   0    3.60    0.60
   5  -4   0   26.30    2.60
  -5  -4   0   31.20    2.30
   5  -4   0   43.20    5.90
  -5   4   0   30.90    2.70
   5   4   0   29.00    2.30
  -5   4   0   23.80    2.80
  -5   4   0   33.50    4.80
   5   4   0   25.60    2.60
   6  -4   0    7.20    3.80
  -6  -4   0    6.90    1.50
   6  -4   0    6.80    1.90
  -6   4   0   10.20    2.10
  -6   4   0   11.90    3.70
   6   4   0    7.30    1.50
  -6   4   0    7.10    1.80
  -6   4   0    6.20    1.80
   6   4   0    8.90    2.10
   7  -4   0  173.38   10.50
   7  -4   0  190.68    8.30
  -7  -4   0  194.68    7.00
  -7   4   0  188.68    9.90
   7   4   0  187.78    7.80
  -7   4   0  183.68    8.10
  -7   4   0  185.78    8.00
  -7   4   0  185.68    8.20
   7   4   0  175.08    6.80
   8  -4   0   97.99    6.10
   8  -4   0   99.29    8.40
  -8   4   0  102.99    6.00
   8   4   0  109.79    4.80
  -8   4   0   95.89    5.90
  -8   4   0  107.79    6.10
   8   4   0   98.79    5.60
  -8   4   0  103.49    7.00
   9  -4   0  150.48   10.50
  -9  -4   0  137.69    6.20
   9  -4   0  137.99    7.20
  -9   4   0  131.89    8.60
   9   4   0  145.29    7.20
   9   4   0  135.99    5.90
  -9   4   0  140.39    7.10
  -9   4   0  142.49    7.40
  -9   4   0  141.59    7.40
  10  -4   0   21.60    3.90
  10  -4   0   25.10    6.50
 -10  -4   0   22.90    2.80
 -10   4   0   22.30    3.40
 -10   4   0   22.70    4.70
  10   4   0   26.70    4.10
 -10   4   0   33.80    4.20
 -10   4   0   29.10    4.20
 -10   4   0   28.70    5.10
  10   4   0   25.90    2.70
  11  -4   0   12.40    3.40
  11  -4   0   14.70    5.80
 -11  -4   0   11.80    2.40
  11   4   0   11.40    3.50
 -11   4   0   10.90    3.90
 -11   4   0    9.70    2.60
 -11   4   0    8.60    2.90
 -11   4   0   13.90    4.10
  11   4   0    9.30    2.10
 -11   4   0    8.10    3.10
  12  -4   0    6.30    2.50
  12  -4   0    6.80    4.70
 -12  -4   0    5.40    2.20
 -12   4   0    9.00    3.60
 -12   4   0    2.10    2.10
 -12   4   0    5.20    2.80
  12   4   0    9.30    3.30
 -12   4   0    3.10    3.50
  12   4   0    4.40    1.90
 -12   4   0    4.60    2.70
  13  -4   0   37.60    7.90
  13  -4   0   29.60    4.90
 -13  -4   0   30.30    3.60
 -13   4   0   29.10    4.30
 -13   4   0   24.60    4.30
 -13   4   0   33.80    5.80
  13   4   0   37.80    4.70
 -13   4   0   33.50    8.00
  13   4   0   28.00    3.30
  14  -4   0    6.00    3.30
 -14  -4   0   12.90    2.60
 -14   4   0    3.60    3.20
 -14   4   0   10.70    3.60
 -14   4   0    5.80    2.70
 -14   4   0    8.10    3.20
 -14   4   0    5.90    4.60
  14   4   0    8.20    2.60
   0  -5   0    2.60    1.30
   0  -5   0    2.00    1.40
   0   5   0   -0.80    2.30
   0   5   0    1.00    1.40
   0   5   0    1.70    1.20
   0   5   0    1.40    2.00
   0   5   0    2.10    1.40
   1  -5   0   65.49    3.70
  -1  -5   0   64.39    3.70
   1   5   0   60.49    3.90
   1   5   0   63.59    3.50
  -1   5   0   67.19    5.50
   1   5   0   56.19    4.90
  -1   5   0   67.19    3.60
   1   5   0   58.19    3.10
  -1   5   0   64.09    4.30
  -1   5   0   61.39    3.50
   1   5   0   62.79    3.60
  -1   5   0   70.29    4.00
   2  -5   0    7.00    3.00
  -2  -5   0    6.10    1.40
   2  -5   0    2.30    1.30
  -2   5   0    4.20    1.60
   2   5   0    5.20    1.10
  -2   5   0    4.30    2.20
  -2   5   0    1.90    1.50
  -2   5   0    6.80    2.00
  -2   5   0    3.50    2.90
   2   5   0    5.70    1.40
   2   5   0    6.00    1.90
   2   5   0    4.50    1.50
  -3  -5   0  132.09    5.40
   3  -5   0  139.79    6.40
   3  -5   0  134.19    7.90
   3   5   0  143.29    5.70
   3   5   0  132.99    6.00
  -3   5   0  162.68    8.60
  -3   5   0  141.09    6.10
   3   5   0  137.29    4.80
   3   5   0  134.69    5.70
  -3   5   0  135.79    6.10
  -3   5   0  140.79    6.40
   4  -5   0   78.59    6.60
   4  -5   0   73.39    4.40
  -4  -5   0   76.69    3.60
  -4   5   0   78.79    4.80
  -4   5   0   72.29    6.10
   4   5   0   77.69    4.40
   4   5   0   72.89    2.70
  -4   5   0   68.29    4.20
   4   5   0   71.59    3.90
   4   5   0   75.19    3.70
  -4   5   0   74.49    4.50
   5  -5   0   94.99    5.50
   5  -5   0   85.89    7.50
  -5  -5   0  102.59    4.40
  -5   5   0   97.19    5.10
  -5   5   0   84.79    6.40
   5   5   0   98.49    5.10
  -5   5   0  106.69    5.70
   5   5   0  101.99    4.60
   5   5   0  100.19    4.50
  -5   5   0   97.19    5.40
   6  -5   0   21.40    3.20
   6  -5   0   30.30    5.90
   6   5   0   24.90    2.50
  -6   5   0   24.20    3.40
   6   5   0   27.20    3.40
  -6   5   0   29.80    5.10
  -6   5   0   29.40    3.60
  -6   5   0   25.50    3.10
  -7  -5   0   85.19    4.20
   7  -5   0   83.29    5.30
   7  -5   0   87.89    8.30
  -7   5   0   81.69    5.10
   7   5   0   85.69    4.20
  -7   5   0   84.89    5.50
  -7   5   0   90.59    7.40
   7   5   0   87.09    5.20
  -7   5   0   87.29    5.30
   8  -5   0   33.80    4.20
   8  -5   0   40.20    6.80
  -8  -5   0   33.30    2.90
  -8   5   0   36.60    5.10
   8   5   0   31.20    2.80
  -8   5   0   35.30    4.00
  -8   5   0   38.30    4.40
  -8   5   0   34.80    4.10
   8   5   0   34.60    3.80
  -8   5   0   32.30    5.30
  -9  -5   0   22.20    2.60
   9  -5   0   29.20    4.20
   9  -5   0   27.70    6.70
   9   5   0   29.10    4.00
   9   5   0   22.40    2.60
  -9   5   0   26.20    4.10
  -9   5   0   29.00    3.70
  -9   5   0   31.00    5.20
 -10  -5   0   67.19    4.00
  10  -5   0   85.19   10.70
  10  -5   0   64.49    5.70
  10   5   0   67.89    4.00
 -10   5   0   57.99    5.50
 -10   5   0   57.59    6.30
 -10   5   0   59.39    5.50
 -10   5   0   71.09    5.80
 -10   5   0   63.79    6.70
  10   5   0   61.49    5.20
  11  -5   0   16.20    6.50
 -11  -5   0    7.30    2.00
  11  -5   0    3.50    2.90
 -11   5   0    3.60    2.60
 -11   5   0    4.10    2.20
  11   5   0    4.60    3.10
 -11   5   0   10.10    4.20
 -11   5   0    4.00    3.10
 -11   5   0   11.80    4.00
  11   5   0    5.60    3.30
  12  -5   0   12.90    6.10
 -12  -5   0    5.60    2.10
  12  -5   0    4.90    3.10
 -12   5   0    3.40    2.40
 -12   5   0    6.30    3.80
  12   5   0    5.00    2.20
 -12   5   0    4.80    2.80
 -12   5   0   11.00    4.10
  12   5   0    8.20    3.00
 -13  -5   0    5.50    2.00
  13  -5   0    1.90    2.40
  13  -5   0   10.30    5.70
 -13   5   0    0.30    2.10
  13   5   0    2.50    1.70
  13   5   0    5.20    2.70
 -13   5   0    1.00    4.40
 -13   5   0    9.40    4.40
 -13   5   0    0.20    2.80
  14  -5   0   -3.40    2.60
 -14  -5   0   -1.70    1.60
  14   5   0   11.40    3.50
 -14   5   0   -1.70    2.20
 -14   5   0    1.00    2.80
 -14   5   0    7.00    4.30
  14   5   0    1.50    1.80
   0  -6   0   13.10    2.20
   0   6   0   10.30    2.60
   0   6   0   11.40    3.40
   0   6   0   10.70    1.90
   0   6   0   10.40    2.20
   0   6   0   12.70    2.10
   1  -6   0   10.40    2.30
   1   6   0   18.60    4.20
  -1   6   0   12.10    2.00
   1   6   0   12.00    2.10
   1   6   0   11.60    2.70
   1   6   0   11.90    2.00
  -1   6   0   15.20    3.60
   1   6   0   12.70    1.90
  -1   6   0   11.60    2.40
  -1   6   0   12.20    2.90
  -1   6   0   11.20    2.10
   2  -6   0   77.49    4.90
  -2  -6   0   83.19    4.10
  -2   6   0   84.39    4.50
   2   6   0   83.39    4.90
   2   6   0   84.59    4.30
   2   6   0   80.79    3.70
  -2   6   0   80.49    5.00
  -2   6   0   85.19    4.60
   2   6   0   74.39    5.90
  -2   6   0   80.49    5.20
   2   6   0   81.79    4.50
  -2   6   0   73.09    6.50
   3  -6   0   54.69    6.80
  -3  -6   0   39.30    2.90
   3  -6   0   42.80    3.90
   3   6   0   39.40    3.20
  -3   6   0   43.60    4.40
  -3   6   0   41.00    3.30
   3   6   0   37.40    3.50
  -3   6   0   39.30    3.60
   3   6   0   42.90    3.20
  -3   6   0   39.30    4.60
  -3   6   0   44.90    4.00
   3   6   0   39.30    2.40
   4  -6   0   13.20    2.90
  -4  -6   0   11.70    1.70
   4  -6   0   14.30    4.80
   4   6   0   14.30    2.30
   4   6   0   15.40    2.90
  -4   6   0   12.90    2.70
   4   6   0   14.10    1.30
  -4   6   0   12.30    3.70
  -4   6   0   13.60    2.50
  -4   6   0   15.00    3.20
   4   6   0   14.90    2.00
  -4   6   0   10.90    2.20
  -5  -6   0    5.40    1.80
   5  -6   0    5.30    2.60
   5  -6   0    6.90    4.30
   5   6   0    9.60    2.60
  -5   6   0    4.30    2.10
  -5   6   0    6.50    3.30
  -5   6   0   11.30    4.30
   5   6   0    7.00    1.90
   5   6   0    7.40    1.80
  -5   6   0    6.30    2.10
   5   6   0    8.10    0.60
  -5   6   0    8.10    2.20
   5   6   0    5.90    0.60
   6  -6   0   -0.10    1.60
   6  -6   0   -2.30    3.40
  -6  -6   0   -0.30    1.30
  -6   6   0   -0.90    2.80
   6   6   0    0.20    1.50
  -6   6   0   -2.00    1.50
   6   6   0   -0.70    1.90
  -6   6   0   -0.10    3.30
   6   6   0   -0.10    1.40
  -6   6   0    2.70    1.80
  -6   6   0   -1.90    2.20
   7  -6   0  241.68   14.20
   7  -6   0  233.98   10.60
  -7  -6   0  235.88    8.60
   7   6   0  247.08   10.10
  -7   6   0  232.88   10.30
  -7   6   0  248.48   10.70
   7   6   0  237.98    8.80
   7   6   0  232.88    8.90
  -7   6   0  234.38   10.30
  -7   6   0  237.08   14.10
  -7   6   0  241.08   11.30
   8  -6   0   93.89   11.30
  -8  -6   0   74.49    4.10
   8  -6   0   74.39    5.60
  -8   6   0   75.59    6.80
  -8   6   0   77.39    5.90
   8   6   0   79.39    5.40
   8   6   0   81.79    4.40
   8   6   0   83.49    5.10
  -8   6   0   70.09    7.30
  -8   6   0   72.99    5.50
  -8   6   0   77.69    5.40
   9  -6   0    7.00    3.20
   9  -6   0   12.60    6.00
  -9  -6   0   13.60    2.20
  -9   6   0   10.00    3.40
   9   6   0   18.90    3.70
  -9   6   0   18.50    5.10
  -9   6   0   14.70    4.50
  -9   6   0   16.80    3.60
  -9   6   0   14.40    3.70
  10  -6   0   11.70    5.00
 -10  -6   0    5.90    1.70
  10  -6   0   11.00    3.40
 -10   6   0    5.60    2.50
 -10   6   0    9.40    3.50
 -10   6   0    5.20    3.10
  10   6   0    7.10    1.80
  10   6   0    6.90    2.80
 -10   6   0    8.00    3.20
 -10   6   0   19.00    5.00
 -11  -6   0   37.90    3.20
  11  -6   0   37.70    5.30
  11  -6   0   40.00    8.50
 -11   6   0   37.20    5.30
 -11   6   0   44.90    5.80
  11   6   0   42.50    6.30
 -11   6   0   33.30    5.90
 -11   6   0   36.10    4.90
 -11   6   0   40.50    6.80
 -12  -6   0    1.10    1.60
  12  -6   0   -0.70    2.90
  12  -6   0   17.70    5.70
 -12   6   0   -1.30    3.10
  12   6   0   -0.10    1.50
 -12   6   0    3.30    2.50
 -12   6   0   -1.70    1.80
 -12   6   0    0.10    2.80
 -12   6   0    1.70    3.40
  12   6   0    2.20    2.60
  13  -6   0    9.80    3.10
 -13  -6   0   21.30    2.60
 -13   6   0   26.50    5.60
  13   6   0   25.60    4.30
 -13   6   0   19.30    4.40
 -13   6   0   20.30    5.60
  13   6   0   14.60    2.40
   0  -7   0    4.60    2.00
   0   7   0    5.50    3.40
   0   7   0    5.70    1.90
   0   7   0    4.80    1.80
   0   7   0    6.10    2.80
   0   7   0    3.60    2.00
   1  -7   0   21.30    2.80
  -1   7   0   17.20    3.10
   1   7   0   24.80    5.00
   1   7   0   13.00    2.40
   1   7   0   15.40    3.50
  -1   7   0   18.40    4.30
   1   7   0   16.80    2.50
   1   7   0   14.00    2.30
  -1   7   0   15.40    2.60
  -1   7   0   15.40    3.60
  -1   7   0   20.10    2.80
   2  -7   0   85.09    5.40
  -2  -7   0   76.09    4.30
  -2   7   0   76.69    4.80
   2   7   0   77.19    4.90
   2   7   0   80.19    5.40
  -2   7   0   70.19    6.90
   2   7   0   66.39    6.40
  -2   7   0   73.59    5.80
   2   7   0   77.29    4.40
  -2   7   0   83.69    6.40
  -2   7   0   78.89    4.70
   2   7   0   72.49    3.90
   3  -7   0   22.30    3.60
  -3  -7   0   25.80    2.70
   3   7   0   21.60    2.10
  -3   7   0   24.10    4.40
  -3   7   0   21.40    3.20
   3   7   0   27.50    4.10
   3   7   0   22.80    2.70
  -3   7   0   26.00    3.50
  -3   7   0   31.20    5.40
  -3   7   0   22.40    3.30
   3   7   0   29.30    5.40
  -4  -7   0   12.90    2.10
   4  -7   0   25.40    5.80
   4  -7   0   16.10    2.90
   4   7   0   16.90    2.50
  -4   7   0   13.30    2.90
   4   7   0   17.20    2.80
   4   7   0   14.60    1.60
  -4   7   0   19.80    4.30
  -4   7   0   14.80    4.80
  -4   7   0   19.10    3.20
  -4   7   0   15.20    3.30
   4   7   0   22.90    3.80
  -5  -7   0    1.80    1.60
   5  -7   0    2.20    4.40
   5  -7   0   -2.70    2.20
   5   7   0   -0.20    1.50
   5   7   0    1.30    2.40
  -5   7   0   -0.40    1.60
  -5   7   0    0.90    1.70
  -5   7   0   -1.50    2.20
  -5   7   0    1.50    3.00
   5   7   0    2.50    1.80
   5   7   0    1.00    0.70
   5   7   0    1.30    0.60
  -5   7   0    2.00    4.00
  -6  -7   0   19.60    2.30
   6  -7   0   19.80    6.30
   6  -7   0   19.10    3.80
  -6   7   0   15.60    3.40
   6   7   0   13.40    2.70
  -6   7   0   14.40    3.40
   6   7   0   22.90    3.90
   6   7   0   19.10    2.70
  -6   7   0   13.80    4.40
  -6   7   0   24.50    5.60
  -6   7   0   13.70    3.30
   7  -7   0    0.60    2.60
  -7  -7   0    3.00    1.40
   7  -7   0    5.80    4.00
  -7   7   0    3.80    3.00
  -7   7   0    2.00    3.70
  -7   7   0    7.60    4.00
  -7   7   0    3.30    2.10
   7   7   0    6.40    2.80
   7   7   0    5.90    1.90
  -7   7   0    8.60    3.20
   7   7   0    1.60    1.80
  -8  -7   0    0.50    1.40
   8  -7   0    1.80    5.00
   8  -7   0   -1.80    1.70
  -8   7   0    2.20    2.50
   8   7   0   -0.50    2.30
  -8   7   0   -0.60    1.90
  -8   7   0    4.90    3.80
  -8   7   0    4.20    2.90
   8   7   0   -0.10    1.60
   9  -7   0    1.60    5.20
   9  -7   0    4.50    2.50
  -9  -7   0    2.60    1.50
  -9   7   0    6.30    4.10
  -9   7   0    1.80    2.30
   9   7   0    6.70    1.90
   9   7   0    8.90    2.00
   9   7   0    4.70    3.00
  -9   7   0    4.50    4.10
  -9   7   0    8.50    3.30
  10  -7   0   17.20    6.20
  10  -7   0   18.00    4.10
 -10  -7   0   10.50    2.00
 -10   7   0   19.40    5.40
  10   7   0   14.00    2.30
 -10   7   0   15.60    3.70
 -10   7   0   14.50    3.60
  10   7   0   12.30    2.30
 -10   7   0   12.60    3.90
 -10   7   0   19.80    5.30
 -11  -7   0   -1.20    1.30
  11  -7   0    2.90    5.10
  11  -7   0    3.40    3.40
 -11   7   0   -4.50    1.90
  11   7   0    0.40    1.40
 -11   7   0    0.40    2.80
 -11   7   0    5.30    3.90
 -11   7   0    1.20    2.20
  11   7   0    1.40    1.70
  11   7   0    3.40    2.60
 -11   7   0    0.50    3.90
  12  -7   0   31.60    5.30
  12   7   0   31.50    3.00
  12   7   0   43.50    4.30
  12   7   0   40.60    4.70
 -12   7   0   32.70    7.40
 -12   7   0   24.80    6.30
 -12   7   0   28.50    4.60
   0  -8   0   29.90    3.80
   0   8   0   28.30    4.00
   0   8   0   35.60    4.10
   0   8   0   35.00    3.60
   0   8   0   37.70    6.50
   0   8   0   37.10    5.20
   1  -8   0    4.40    1.90
  -1   8   0    1.10    3.60
   1   8   0    3.30    3.50
  -1   8   0    2.30    2.30
   1   8   0    7.50    2.50
   1   8   0    6.20    2.20
  -1   8   0    4.60    2.00
  -1   8   0    0.30    1.90
   1   8   0    4.10    3.40
  -1   8   0    5.50    3.20
   1   8   0    3.70    1.80
   2  -8   0   65.69    5.30
  -2   8   0   67.69    5.50
   2   8   0   78.09    4.20
   2   8   0   72.29    4.60
   2   8   0   72.59    5.00
   2   8   0   74.59    7.20
   2   8   0   62.19    5.60
  -2   8   0   73.89    6.40
  -2   8   0   76.69    4.90
  -2   8   0   75.89    7.50
   3  -8   0   42.10    4.90
  -3   8   0   40.10    4.40
  -3   8   0   45.70    8.30
   3   8   0   45.70    5.50
   3   8   0   38.10    2.90
  -3   8   0   40.80    5.90
   3   8   0   51.39    7.10
   3   8   0   37.20    3.70
  -3   8   0   39.30    4.10
   3   8   0   38.90    3.90
  -3   8   0   43.10    4.30
  -4  -8   0   23.10    2.70
   4  -8   0   28.90    4.00
   4   8   0   26.00    2.20
  -4   8   0   27.30    3.60
  -4   8   0   23.50    4.10
  -4   8   0   27.00    5.20
   4   8   0   28.60    4.60
   4   8   0   27.50    5.50
   4   8   0   28.60    3.50
   4   8   0   30.40    3.10
  -4   8   0   27.20    5.50
  -4   8   0   25.90    3.90
   5  -8   0   12.10    2.90
   5  -8   0   11.80    5.50
  -5  -8   0   10.20    2.10
  -5   8   0   13.60    3.10
   5   8   0   11.00    2.30
   5   8   0   11.10    1.20
  -5   8   0   12.60    2.80
   5   8   0   17.00    3.90
  -5   8   0   11.50    3.40
  -5   8   0   15.30    4.00
  -5   8   0   13.40    4.80
   5   8   0   12.80    2.50
   6  -8   0   -1.80    4.50
   6  -8   0   -0.70    2.30
  -6  -8   0   -1.40    1.20
   6   8   0   -1.30    1.50
   6   8   0   -0.80    2.20
  -6   8   0   -3.10    1.40
   6   8   0    2.20    2.00
  -6   8   0   -1.80    2.50
  -6   8   0   -1.20    2.60
  -6   8   0    0.60    2.80
   7  -8   0   14.30    6.10
  -7  -8   0    4.30    1.60
   7  -8   0    4.00    2.50
  -7   8   0    9.40    3.50
  -7   8   0    5.50    3.20
  -7   8   0    8.20    4.40
   7   8   0    9.30    3.30
  -7   8   0    7.20    2.90
   7   8   0    4.50    1.90
  -7   8   0    7.80    3.60
  -8  -8   0    6.20    1.70
   8  -8   0    7.00    3.60
   8  -8   0   11.60    6.20
  -8   8   0    2.70    2.50
  -8   8   0    5.00    4.10
  -8   8   0    7.60    3.00
  -8   8   0    6.10    3.60
   8   8   0    3.90    1.90
  -8   8   0    5.00    3.10
   8   8   0    6.60    2.00
   9  -8   0   29.90    7.70
   9  -8   0   18.50    3.90
  -9  -8   0   18.40    2.30
   9   8   0   19.70    2.60
  -9   8   0   26.90    5.80
  -9   8   0   24.40    6.10
   9   8   0   19.00    4.10
  -9   8   0   21.40    4.50
   9   8   0   19.90    2.60
  -9   8   0   16.50    3.50
  -9   8   0   16.50    3.70
 -10  -8   0   29.90    3.70
  10  -8   0   37.40    5.50
 -10   8   0   35.30    5.40
  10   8   0   46.30    5.30
 -10   8   0   28.80    4.80
  10   8   0   41.50    3.30
 -11  -8   0    2.50    1.50
  11  -8   0    3.60    4.50
 -11   8   0    5.60    3.80
 -11   8   0    8.00    3.00
 -11   8   0   10.20    3.90
  11   8   0    5.00    1.60
  11   8   0   12.50    3.40
   0   9   0    3.20    2.30
   0   9   0   -2.30    2.00
   0   9   0    1.80    3.10
   0   9   0   -1.60    3.70
   1  -9   0   79.59    5.90
  -1   9   0   77.19    5.40
   1   9   0   84.89    5.10
  -1   9   0   77.39    7.00
  -1   9   0   90.59    8.60
   1   9   0   93.19    7.40
  -1   9   0   89.59    6.20
   1   9   0   79.89    5.70
   2  -9   0    2.90    2.60
   2   9   0   -3.10    3.40
  -2   9   0    2.60    2.50
  -2   9   0    3.60    4.00
   2   9   0    0.70    1.60
   2   9   0   -1.70    2.00
   2   9   0   -2.70    1.80
  -2   9   0    0.20    3.30
  -2   9   0    0.90    2.50
   2   9   0   -1.70    3.00
   3  -9   0   48.20    5.50
  -3   9   0   45.70    4.80
  -3   9   0   52.09    8.90
   3   9   0   49.00    3.40
  -3   9   0   43.40    5.20
   3   9   0   52.19    4.60
   3   9   0   55.39    7.90
  -3   9   0   51.29    6.30
   3   9   0   43.70    3.80
   3   9   0   56.89    6.10
   4  -9   0   -0.10    2.70
   4   9   0   -1.60    1.50
  -4   9   0   -2.00    2.30
  -4   9   0    1.70    2.70
  -4   9   0   -0.10    3.40
  -4   9   0    2.10    3.60
  -4   9   0    1.90    2.30
   4   9   0   -1.00    2.40
   4   9   0    3.00    3.90
   4   9   0    0.40    1.10
   4   9   0   -1.00    2.00
   5  -9   0   45.80    5.50
   5   9   0   45.90    4.40
  -5   9   0   39.20    4.50
  -5   9   0   51.09    5.90
   5   9   0   48.10    7.20
  -5   9   0   44.50    5.20
   5   9   0   41.80    2.10
  -5   9   0   59.49    7.70
   5   9   0   44.20    3.90
   5   9   0   46.30    5.20
  -5   9   0   47.30    7.70
   6  -9   0   -2.50    2.00
   6  -9   0    3.40    5.60
   6   9   0   -0.10    2.50
  -6   9   0    2.60    2.70
  -6   9   0    4.60    4.20
  -6   9   0   -0.10    3.00
  -6   9   0    2.50    3.90
   6   9   0   -0.60    1.60
  -6   9   0    2.70    3.00
   7  -9   0   27.30    7.60
   7  -9   0    9.60    3.40
  -7   9   0   23.60    5.60
  -7   9   0   19.60    5.40
  -7   9   0    3.00    3.40
   7   9   0    9.50    2.20
  -7   9   0    9.50    3.90
  -7   9   0   14.90    3.50
   7   9   0   11.60    3.80
   7   9   0   11.00    2.60
  -8  -9   0    1.90    1.40
   8  -9   0    7.20    3.70
   8  -9   0    5.10    5.90
   8   9   0   -1.20    1.70
   8   9   0    4.90    3.20
  -8   9   0   -1.90    3.00
   8   9   0    2.20    1.90
  -8   9   0    3.40    2.30
  -8   9   0    3.20    2.60
   9  -9   0   18.90    6.20
   9  -9   0    3.10    2.50
   9   9   0    1.60    1.70
  -9   9   0    2.20    3.20
  -9   9   0    3.80    3.30
   9   9   0    5.50    3.00
   0  10   0   57.29    9.80
   0  10   0   57.09    5.20
   0  10   0   36.70    4.20
   0  10   0   53.09    6.60
   0  10   0   42.60    4.40
  -1  10   0   18.90    5.90
   1  10   0   18.90    4.10
  -1  10   0   23.40    5.50
   1  10   0   12.40    4.50
   1  10   0   18.50    3.40
   1  10   0   15.30    3.00
  -1  10   0   20.80    3.90
  -1  10   0   24.80    3.80
  -1  10   0   10.60    2.90
   1  10   0   19.40    6.30
   2 -10   0   10.70    3.10
   2  10   0    3.70    3.40
   2  10   0    5.40    2.40
  -2  10   0    3.80    2.70
  -2  10   0    5.80    4.30
   2  10   0    4.90    4.00
  -2  10   0    4.20    2.50
  -2  10   0    3.60    4.10
   2  10   0    4.60    2.00
  -2  10   0    3.40    2.70
   2  10   0    2.10    2.30
   3 -10   0    8.90    3.30
   3  10   0    6.40    2.60
  -3  10   0    3.30    2.70
  -3  10   0    8.00    3.10
   3  10   0    7.50    4.50
  -3  10   0    6.20    3.00
   3  10   0    5.40    3.70
  -3  10   0    7.40    4.00
  -3  10   0   10.00    5.40
   3  10   0    6.30    1.80
   3  10   0    3.60    2.50
   4 -10   0   -2.90    2.60
   4  10   0    2.80    3.40
  -4  10   0    0.20    3.90
  -4  10   0   -3.40    2.50
   4  10   0   -2.40    1.70
  -4  10   0    0.90    3.00
   4  10   0    2.20    3.80
  -4  10   0   -1.90    2.50
   4  10   0   -0.10    1.10
  -4  10   0    3.60    3.10
   4  10   0    2.60    2.50
   5 -10   0    0.50    3.00
  -5  10   0   -1.40    2.80
   5  10   0    2.90    2.50
   5  10   0   -0.20    1.90
   5  10   0    3.10    0.60
  -5  10   0    1.60    2.10
   5  10   0    8.30    4.10
   5  10   0    8.60    4.10
   5  10   0    3.20    0.60
  -5  10   0   -0.40    3.10
  -5  10   0    6.20    3.60
   6 -10   0   10.80    3.50
   6  10   0    5.30    2.40
   6  10   0    5.50    3.90
  -6  10   0   -0.90    2.90
  -6  10   0    9.80    4.20
   6  10   0   10.00    4.20
  -6  10   0    3.90    2.90
  -6  10   0    1.00    2.70
   7  10   0    4.20    2.30
  -7  10   0   -1.80    2.90
  -7  10   0   12.90    5.30
   7  10   0   -0.60    1.80
   7  10   0    6.00    4.10
   0  11   0   -3.00    2.40
   0  11   0    5.60    3.90
   0  11   0    2.40    2.60
   0  11   0   14.90    5.10
   0  11   0   -1.60    2.10
   1  11   0    3.50    2.30
   1  11   0    2.80    2.80
  -1  11   0    6.90    4.10
   1  11   0    7.70    4.00
  -1  11   0    2.50    4.20
   1  11   0   12.70    4.70
   1  11   0    4.00    2.60
  -1  11   0   -0.50    2.20
  -1  11   0    1.50    2.70
  -1  11   0    6.60    3.00
   2  11   0    3.40    2.20
  -2  11   0    0.40    4.00
  -2  11   0    8.70    3.20
   2  11   0    5.60    2.70
   2  11   0    7.40    3.80
   2  11   0   10.10    4.60
  -2  11   0    6.40    3.20
  -2  11   0    5.50    2.70
  -3  11   0   11.40    3.50
   3  11   0   11.90    2.70
   3  11   0   10.60    4.40
   3  11   0    7.50    3.00
   3  11   0   12.80    2.10
  -3  11   0    8.20    3.20
  -3  11   0   13.20    4.60
 -15   0   1    1.50    2.30
 -15   0   1    1.70    2.20
 -15   0   1    2.60    2.60
 -15   0   1    2.60    2.40
 -14   0   1    3.40    2.50
 -14   0   1    0.10    2.20
  14   0  -1    6.50    3.70
 -14   0   1    1.50    2.20
  14   0  -1    0.90    2.40
 -14   0   1   -1.30    2.40
  13   0  -1   -0.80    3.30
 -13   0   1   -1.40    2.40
 -13   0   1    1.60    2.00
 -13   0   1    2.20    2.60
 -13   0   1   -0.50    1.90
  13   0  -1    0.40    2.00
 -12   0   1   -2.70    2.30
  12   0  -1   -0.60    1.30
 -12   0   1    0.40    2.10
  12   0  -1   -0.30    2.90
 -12   0   1    0.90    1.90
 -11   0   1   -0.40    2.30
 -11   0   1    1.20    2.00
 -11   0   1   -1.30    1.60
  11   0  -1    0.00    2.80
  11   0  -1   -1.50    1.70
 -10   0   1   -1.50    1.50
 -10   0   1   -0.40    1.70
  10   0  -1   -1.60    1.60
 -10   0   1   -1.80    2.20
  10   0  -1   -2.80    2.40
   9   0  -1    0.50    1.50
  -9   0   1    0.10    1.60
  -9   0   1   -1.00    1.40
   9   0  -1   -0.70    2.10
  -9   0   1    0.20    1.90
  -8   0   1   -0.70    1.40
   8   0  -1   -0.20    1.00
  -8   0   1    0.90    1.30
   8   0  -1   -0.20    2.00
  -8   0   1   -1.60    1.60
   7   0  -1    1.10    2.00
  -7   0   1    0.00    1.00
  -7   0   1    0.10    1.00
   7   0  -1   -0.80    1.30
  -7   0   1   -0.60    1.80
   6   0  -1   -3.60    1.80
   6   0  -1    0.50    1.10
  -6   0   1   -0.40    1.20
  -6   0   1   -0.70    2.00
  -6   0   1   -1.80    1.30
   6   0  -1   -1.30    1.20
  -5   0   1    0.60    1.00
   5   0  -1    0.30    1.10
   5   0  -1   -1.80    1.10
   5   0  -1    0.30    1.60
  -5   0   1   -0.30    0.90
  -5   0   1   -1.50    1.60
  -4   0   1    0.20    1.20
   4   0  -1   -0.20    0.90
   4   0  -1    0.30    1.30
  -4   0   1    0.40    0.90
   4   0  -1   -0.90    0.80
  -4   0   1   -0.20    0.70
   3   0  -1    0.40    0.90
  -3   0   1   -0.60    0.70
   3   0  -1   -1.40    1.20
  -3   0   1   -0.40    0.70
  -3   0   1    1.70    1.30
   2   0  -1   -0.30    0.50
  -2   0   1    0.40    0.90
  -2   0   1   -0.10    0.70
   2   0  -1   -1.40    0.90
   1   0   1    0.10    0.30
   1   0   1   -0.60    0.40
   1   0   1    0.10    0.30
   1   0   1    0.70    0.30
  -1   0  -1   -0.20    0.30
  -1   0  -1   -0.20    0.40
  -1   0  -1    0.40    0.30
  -1   0  -1   -0.30    0.40
  -2   0  -1   -1.70    0.70
  -2   0  -1   -0.50    0.80
  -2   0  -1    2.60    0.80
   2   0   1   -0.40    0.60
   2   0   1    0.40    0.70
   2   0   1   -0.90    0.90
   3   0   1    0.00    1.30
  -3   0  -1    0.30    0.80
  -3   0  -1    0.30    1.10
   3   0   1    0.50    0.70
  -3   0  -1    0.40    0.80
   3   0   1    0.00    0.90
  -4   0  -1    0.90    0.90
   4   0   1    0.30    1.20
   4   0   1   -0.50    0.90
   4   0   1   -0.40    0.80
  -4   0  -1   -0.20    1.10
   5   0   1   -1.20    1.10
   5   0   1   -3.60    1.70
  -5   0  -1   -1.80    1.10
   5   0   1    0.80    1.10
  -5   0  -1   -1.20    1.00
  -5   0  -1   -0.30    1.50
   6   0   1   -0.60    1.70
  -6   0  -1   -0.10    1.60
   6   0   1   -0.40    1.10
  -6   0  -1   -1.40    1.20
  -6   0  -1    0.90    1.20
   7   0   1   -0.50    1.80
  -7   0  -1   -0.20    1.10
  -7   0  -1   -0.50    1.20
  -7   0  -1    0.40    1.40
   7   0   1    0.00    1.10
  -7   0  -1    2.50    1.40
   7   0   1   -0.80    1.10
  -8   0  -1   -0.70    1.30
   8   0   1    0.00    2.00
  -8   0  -1    1.60    1.50
   8   0   1    2.30    1.40
  -8   0  -1    0.90    1.40
   8   0   1    2.10    1.30
   9   0   1   -1.60    2.10
   9   0   1    2.40    1.70
  -9   0  -1   -0.40    1.70
   9   0   1    1.20    1.50
  -9   0  -1    2.60    1.70
  -9   0  -1    0.90    1.90
  -9   0  -1    0.80    1.50
 -10   0  -1    3.90    2.20
  10   0   1    7.70    3.40
 -10   0  -1    1.70    1.80
 -10   0  -1    4.70    1.90
  10   0   1    2.70    2.00
 -10   0  -1    6.90    2.40
  11   0   1    3.40    3.20
  11   0   1    2.50    2.00
 -11   0  -1   -1.50    2.20
 -11   0  -1    2.40    2.40
  11   0   1    1.00    1.90
 -11   0  -1    1.10    1.90
 -11   0  -1   -0.30    1.90
 -12   0  -1    0.00    2.20
 -12   0  -1   -1.10    1.80
  12   0   1    2.80    2.00
  12   0   1    2.60    3.30
 -12   0  -1    3.60    2.50
 -12   0  -1    1.90    2.30
 -13   0  -1   -0.40    2.10
  13   0   1    3.90    3.40
  13   0   1   -1.10    1.80
 -13   0  -1   -3.00    1.90
 -13   0  -1    0.70    2.10
 -13   0  -1    1.30    2.00
 -14   0  -1   -1.00    2.00
 -14   0  -1    1.50    2.10
 -14   0  -1   -0.40    2.00
  14   0   1    1.20    2.20
 -14   0  -1    0.00    2.10
  14   0   1    2.60    3.60
 -15   0  -1    3.30    2.40
  15   0   1   -0.80    2.10
 -15   0  -1    1.50    1.70
 -15   0  -1    1.80    2.00
 -15   0  -1    2.70    2.20
  15  -1  -1   12.60    3.30
 -15  -1   1   14.80    3.10
 -15  -1   1   14.10    3.00
 -15  -1   1   23.50    3.40
  15  -1  -1   26.00    5.90
 -15  -1   1   16.90    2.50
 -15   1   1   21.30    4.20
 -15   1   1   15.80    3.90
 -15   1   1   13.30    3.40
  15   1  -1   14.30    3.10
 -15   1   1   20.60    3.80
 -14  -1   1    9.30    2.80
  14  -1  -1   10.80    3.00
  14  -1  -1   15.00    5.00
 -14  -1   1    7.30    2.40
 -14  -1   1    7.00    2.40
 -14  -1   1    8.70    2.70
 -14   1   1    8.80    3.20
 -14   1   1    5.90    2.50
 -14   1   1   13.70    3.30
  14   1  -1    7.00    2.40
  14   1  -1    7.90    4.20
 -14   1   1    9.30    3.40
  13  -1  -1   20.20    5.30
 -13  -1   1    5.40    2.40
  13  -1  -1    8.50    2.80
 -13  -1   1    8.40    2.50
 -13  -1   1   12.80    2.60
 -13  -1   1    5.30    2.50
  13   1  -1   12.00    4.00
 -13   1   1   11.50    3.30
 -13   1   1    6.50    2.90
 -13   1   1   10.00    2.80
  13   1  -1    5.90    2.40
  12  -1  -1   -0.50    2.00
 -12  -1   1    3.00    2.20
 -12  -1   1    3.00    2.30
  12  -1  -1    0.40    3.50
 -12  -1   1    0.90    1.90
 -12  -1   1    3.50    2.20
  12   1  -1    4.80    3.30
 -12   1   1   -1.50    2.30
 -12   1   1    3.80    2.50
 -12   1   1    2.70    2.20
  12   1  -1    3.00    2.00
 -11  -1   1   24.20    3.50
 -11  -1   1   23.00    2.80
 -11  -1   1   20.70    3.10
  11  -1  -1   19.30    3.20
  11  -1  -1   28.50    5.30
  11   1  -1   20.10    4.40
 -11   1   1   21.00    3.10
 -11   1   1   20.30    3.80
  11   1  -1   17.10    2.80
 -11   1   1   22.70    3.30
 -10  -1   1  159.18    7.10
  10  -1  -1  158.78    7.30
 -10  -1   1  147.89    6.40
 -10  -1   1  153.38    7.00
  10  -1  -1  137.29    8.80
 -10   1   1  152.68    7.40
 -10   1   1  159.28    8.20
  10   1  -1  159.48    6.90
  10   1  -1  154.78    8.40
 -10   1   1  148.39    6.90
  -9  -1   1    6.50    2.20
  -9  -1   1    5.20    1.60
  -9  -1   1    3.40    1.70
  -9   1   1    7.00    1.90
  -9   1   1    7.30    2.50
   9   1  -1    6.40    1.50
   9   1  -1    4.70    2.30
  -8  -1   1   16.70    2.30
   8  -1  -1   14.10    3.40
  -8  -1   1   18.80    1.90
  -8   1   1   15.30    2.50
   8   1  -1   12.80    2.80
  -8   1   1   15.80    2.30
  -8   1   1   15.40    3.10
   8   1  -1   15.70    2.10
   7  -1  -1   85.99    4.40
  -7  -1   1   91.09    4.30
  -7  -1   1   79.49    4.30
  -7  -1   1   87.49    3.80
   7  -1  -1   76.19    5.10
  -7   1   1   89.69    5.20
  -7   1   1   91.29    4.30
   7   1  -1   82.59    4.10
   7   1  -1   80.29    4.80
  -7   1   1   86.99    4.40
  -6  -1   1   16.20    2.40
  -6  -1   1   15.20    2.00
   6  -1  -1   15.50    3.20
  -6  -1   1   13.50    1.60
   6  -1  -1   13.70    1.90
   6   1  -1   13.30    1.80
  -6   1   1   15.90    2.00
   6   1  -1   16.50    2.80
  -6   1   1   14.40    2.90
  -6   1   1   11.30    2.10
  -5  -1   1  225.98    7.20
  -5  -1   1  198.08    8.10
   5  -1  -1  221.98    7.90
  -5  -1   1  224.48    7.90
   5  -1  -1  240.08    9.20
   5  -1  -1  223.38    7.70
  -5   1   1  221.48    8.70
   5   1  -1  229.18    8.30
  -5   1   1  227.68    8.00
   5   1  -1  237.58    7.80
  -5   1   1  220.38    7.70
   4  -1  -1  346.07   11.10
  -4  -1   1  346.57   11.10
  -4  -1   1  348.07   10.40
   4  -1  -1  339.37   12.10
  -4   1   1  360.66   11.20
  -4   1   1  356.96   11.10
  -4   1   1  356.76   12.00
   4   1  -1  356.06   11.00
  -3  -1   1   -1.00    1.10
   3  -1  -1   -0.40    0.70
  -3  -1   1    0.40    0.40
   3  -1  -1   -0.70    1.60
   3   1  -1   -1.50    1.00
  -3   1   1    0.10    1.00
  -3   1   1   -0.20    1.10
   3   1  -1   -0.60    0.80
  -3   1   1    1.30    1.60
  -2  -1   1  105.29    3.80
   2  -1  -1  106.49    3.80
  -2  -1   1  102.49    3.00
   2  -1  -1   99.99    4.40
  -2   1   1   99.49    3.80
   2   1  -1  108.49    3.70
  -2   1   1  100.09    4.40
   2   1  -1  106.99    3.90
   1  -1  -1   60.49    2.20
  -1  -1   1   57.99    2.30
   1  -1  -1   55.59    2.60
  -1  -1   1   58.09    1.80
  -1   1   1   58.89    2.20
   1   1  -1   59.69    2.40
  -1   1   1   56.09    2.70
   1   1  -1   57.19    1.80
   1   1  -1   58.19    2.20
   0  -1   1  180.48    5.70
   0  -1   1  175.78    5.40
   0  -1  -1  179.78    5.30
   0  -1   1  170.08    5.50
   0  -1   1  178.98    5.50
   0   1  -1  174.68    5.50
   0   1  -1  184.58    5.60
   0   1   1  174.58    5.50
   0   1  -1  174.38    6.20
   0   1  -1  175.68    5.70
  -1  -1  -1   86.69    2.60
   1  -1   1   84.09    3.10
   1  -1   1   88.89    3.80
   1  -1   1   82.69    3.10
   1  -1   1   83.59    3.30
  -1   1  -1   86.89    3.90
  -1   1  -1   84.19    3.10
  -1   1  -1   85.79    3.20
  -1   1  -1   85.39    3.40
   1   1   1   87.09    2.60
  -1   1  -1   86.89    3.10
   2  -1   1 3927.11  130.19
   2  -1   1 3986.40  218.88
  -2  -1  -1 4043.60  120.29
  -2  -1  -1 3936.01  156.88
   2   1   1 3847.72  159.08
  -2   1  -1 3966.20  130.99
   2   1   1 3971.30  119.79
   3  -1   1   10.50    1.90
  -3  -1  -1    9.90    1.00
  -3  -1  -1    8.20    1.00
   3  -1   1    8.80    1.20
   3  -1   1    8.20    1.10
  -3   1  -1    9.20    1.30
   3   1   1    9.30    1.20
  -3   1  -1    8.50    1.20
  -3   1  -1   11.00    2.00
   3   1   1    8.80    1.00
   3   1   1    7.60    0.90
  -4  -1  -1    0.50    0.70
   4  -1   1    0.50    1.80
  -4  -1  -1   -0.50    0.50
   4  -1   1    1.40    1.10
  -4  -1  -1    0.90    0.70
   4  -1   1   -0.70    1.00
  -4  -1  -1   -0.40    0.60
   4   1   1    0.30    0.70
  -4   1  -1   -0.60    1.50
  -4   1  -1    0.90    1.10
   4   1   1    1.20    1.10
   4   1   1    0.40    0.80
  -4   1  -1    0.10    1.00
  -5  -1  -1    1.30    1.20
  -5  -1  -1    1.80    1.20
  -5  -1  -1    1.40    1.00
   5  -1   1   -0.30    2.20
   5  -1   1    7.70    1.70
  -5  -1  -1    2.20    1.20
   5  -1   1    4.00    1.60
   5   1   1    2.40    1.20
  -5   1  -1    2.90    2.00
  -5   1  -1    2.50    1.10
   5   1   1    1.40    1.70
  -5   1  -1    0.90    1.50
   5   1   1    1.80    1.10
   6  -1   1   22.40    2.20
  -6  -1  -1   21.30    2.10
  -6  -1  -1   22.70    2.20
   6  -1   1   20.10    3.50
  -6  -1  -1   20.20    1.90
  -6  -1  -1   18.40    1.80
   6  -1   1   19.00    2.10
   6   1   1   24.50    2.70
   6   1   1   18.40    1.90
  -6   1  -1   22.10    2.50
  -6   1  -1   24.70    3.30
   6   1   1   22.60    2.10
  -6   1  -1   25.20    2.60
   7  -1   1   29.80    2.80
   7  -1   1   25.80    2.70
  -7  -1  -1   29.90    2.40
  -7  -1  -1   30.80    2.30
  -7  -1  -1   33.20    2.50
   7  -1   1   29.10    4.10
  -7   1  -1   34.50    2.80
  -7   1  -1   34.10    3.20
   7   1   1   34.50    2.80
   7   1   1   24.50    2.80
  -7   1  -1   28.70    2.80
   7   1   1   26.40    2.40
   8  -1   1  231.28    9.00
  -8  -1  -1  239.18    8.70
   8  -1   1  248.68    9.10
  -8  -1  -1  242.58    8.60
  -8  -1  -1  241.28    8.30
   8  -1   1  224.68   10.70
   8   1   1  239.48    8.40
  -8   1  -1  236.58    9.70
  -8   1  -1  236.78    9.00
   8   1   1  235.98    9.80
   8   1   1  228.18    8.50
  -8   1  -1  237.88    9.00
  -8   1  -1  243.68    9.40
  -9  -1  -1   64.59    3.50
  -9  -1  -1   59.89    4.10
   9  -1   1   62.49    4.00
  -9  -1  -1   67.29    3.70
  -9  -1  -1   66.69    3.90
   9  -1   1   67.39    4.40
   9  -1   1   65.89    5.90
  -9   1  -1   67.59    4.40
   9   1   1   61.59    5.00
   9   1   1   62.19    3.70
   9   1   1   59.29    3.80
  -9   1  -1   64.79    4.20
  -9   1  -1   67.89    4.80
  -9   1  -1   64.79    4.50
  10  -1   1   34.80    3.50
  10  -1   1   43.50    6.10
 -10  -1  -1   29.70    2.80
 -10  -1  -1   33.20    3.10
  10  -1   1   29.40    3.60
 -10  -1  -1   27.30    2.90
 -10  -1  -1   28.40    3.30
  10   1   1   30.10    3.30
 -10   1  -1   31.90    3.60
 -10   1  -1   38.80    3.70
  10   1   1   29.90    3.10
  10   1   1   37.10    5.10
 -10   1  -1   29.10    4.00
 -10   1  -1   39.70    4.20
  11  -1   1   97.29    5.90
 -11  -1  -1  102.89    4.80
 -11  -1  -1  103.19    5.70
  11  -1   1  100.39    8.10
 -11  -1  -1   97.89    5.30
  11  -1   1   94.29    5.70
 -11   1  -1   98.19    6.30
  11   1   1  100.39    7.20
  11   1   1   96.79    5.30
 -11   1  -1  104.79    6.00
 -11   1  -1   99.39    6.40
 -11   1  -1  110.49    6.20
  11   1   1   94.19    5.30
 -12  -1  -1   13.30    2.30
 -12  -1  -1   15.30    2.80
  12  -1   1   17.10    5.10
  12  -1   1   18.00    3.60
 -12  -1  -1   14.00    2.20
 -12  -1  -1    9.60    2.60
 -12   1  -1   16.40    3.50
 -12   1  -1   23.40    4.00
  12   1   1   22.30    5.00
 -12   1  -1   15.70    3.20
 -12   1  -1   17.40    3.30
  12   1   1   12.40    2.60
  13  -1   1   14.90    5.10
 -13  -1  -1    3.90    1.20
 -13  -1  -1    4.00    2.30
  13  -1   1    3.10    4.30
  13   1   1    9.60    3.90
 -13   1  -1    4.10    2.70
 -13   1  -1    6.10    3.00
  13   1   1    4.60    2.10
 -13   1  -1    3.40    2.40
 -13   1  -1    1.10    2.30
  14  -1   1   30.30    6.40
  14  -1   1   13.70    3.40
 -14  -1  -1   19.10    3.30
 -14  -1  -1   13.00    3.10
 -14   1  -1   20.70    3.90
  14   1   1   29.90    5.90
  14   1   1   15.60    3.10
 -14   1  -1   21.00    3.70
 -14   1  -1   14.10    3.20
 -14   1  -1   15.00    3.50
 -15  -1  -1   16.00    3.10
  15  -1   1   16.10    3.60
 -15  -1  -1   27.10    3.90
 -15   1  -1   21.50    3.60
 -15   1  -1   21.30    3.90
  15   1   1   15.50    3.20
 -15   1  -1   20.00    3.70
 -15  -2   1   13.00    2.30
 -15  -2   1   14.80    3.10
  15  -2  -1   22.00    5.60
  15  -2  -1    9.20    3.40
 -15   2   1   17.00    3.90
 -15   2   1   10.40    4.20
 -15   2   1   10.80    3.10
  15   2  -1   26.20    5.50
 -15   2   1   10.80    3.40
  15   2  -1   10.70    2.80
  14  -2  -1    3.00    2.10
 -14  -2   1    4.20    2.30
 -14  -2   1    1.50    1.70
 -14   2   1    0.30    2.40
 -14   2   1    8.00    2.90
  14   2  -1    8.70    3.60
 -14   2   1    3.10    3.70
 -14   2   1    4.80    3.30
  14   2  -1   -1.60    1.70
 -13  -2   1   16.00    2.60
 -13  -2   1   11.60    1.90
  13  -2  -1   18.30    3.10
  13  -2  -1   28.60    6.50
 -13  -2   1   17.60    3.10
 -13  -2   1   17.80    2.00
  13   2  -1   18.30    2.90
 -13   2   1   19.80    3.80
 -13   2   1   20.90    3.70
  13   2  -1   17.60    4.40
 -13   2   1   16.00    4.20
 -12  -2   1   15.60    2.20
  12  -2  -1   16.70    3.20
 -12  -2   1   14.60    2.30
 -12  -2   1   11.10    2.60
 -12  -2   1   12.40    2.10
  12  -2  -1   17.60    5.50
  12   2  -1   14.60    2.60
 -12   2   1   12.90    4.10
  12   2  -1   19.50    4.40
 -12   2   1   16.30    4.10
 -12   2   1   15.80    3.20
  11  -2  -1   18.40    5.00
 -11  -2   1   16.20    2.40
 -11  -2   1   18.50    2.40
 -11  -2   1   19.60    3.00
  11  -2  -1   15.30    3.20
 -11  -2   1    9.70    1.90
  11   2  -1   17.20    2.80
 -11   2   1   12.10    3.90
 -11   2   1   14.70    3.60
  11   2  -1   15.50    3.80
 -11   2   1   12.40    2.90
  10  -2  -1  194.68    8.60
  10  -2  -1  196.58   10.90
 -10  -2   1  206.48    7.50
 -10  -2   1  199.18    7.70
 -10  -2   1  192.58    9.20
 -10   2   1  212.78    8.90
  10   2  -1  202.58    9.70
  10   2  -1  208.48    8.30
 -10   2   1  210.18    8.70
 -10   2   1  206.38   10.20
   9  -2  -1   71.19    4.80
  -9  -2   1   64.59    3.40
   9  -2  -1   69.69    6.40
  -9  -2   1   70.19    3.90
  -9  -2   1   68.29    4.90
  -9   2   1   70.59    5.10
  -9   2   1   72.09    4.60
   9   2  -1   67.49    5.00
  -9   2   1   75.79    5.00
   9   2  -1   78.49    4.20
  -8  -2   1   79.59    3.90
  -8  -2   1   83.69    5.10
   8  -2  -1   83.99    6.40
  -8  -2   1   78.29    3.50
   8  -2  -1   76.39    4.60
  -8   2   1   71.59    4.30
   8   2  -1   75.29    4.80
   8   2  -1   74.69    4.00
  -8   2   1   73.89    5.40
  -8   2   1   76.79    4.40
  -7  -2   1   24.30    2.90
   7  -2  -1   25.90    4.30
  -7  -2   1   25.90    2.30
   7  -2  -1   23.00    2.70
  -7   2   1   25.50    3.70
   7   2  -1   22.20    2.20
   7   2  -1   22.60    2.70
  -7   2   1   26.60    2.90
  -7   2   1   29.20    3.10
  -6  -2   1    6.50    1.60
   6  -2  -1    3.30    2.70
   6  -2  -1    5.00    1.50
  -6  -2   1    5.00    1.60
  -6   2   1    2.90    1.70
   6   2  -1    6.50    1.40
   6   2  -1    5.50    1.90
  -6   2   1    2.00    2.20
  -6   2   1    4.80    1.50
  -5  -2   1   39.90    2.60
  -5  -2   1   39.60    1.70
   5  -2  -1   38.40    3.70
   5  -2  -1   36.00    3.10
  -5  -2   1   40.70    2.70
  -5   2   1   36.60    4.00
  -5   2   1   43.80    2.90
   5   2  -1   41.60    3.00
  -5   2   1   39.40    3.00
   5   2  -1   38.60    2.60
   4  -2  -1   -1.50    1.90
  -4  -2   1   -0.70    0.30
  -4  -2   1   -0.10    1.00
  -4  -2   1    0.90    1.10
   4  -2  -1    0.20    0.90
  -4   2   1   -0.10    1.20
  -4   2   1    1.50    1.00
   4   2  -1    0.00    1.30
  -4   2   1   -0.60    1.50
   4   2  -1   -0.30    1.10
  -3  -2   1    5.50    1.10
   3  -2  -1    5.20    1.10
   3  -2  -1    5.70    2.30
  -3   2   1    3.60    1.00
  -3   2   1    3.70    1.60
  -3   2   1    6.50    1.30
   3   2  -1    5.80    1.40
   3   2  -1    4.30    1.00
   2  -2  -1  129.99    4.80
   2  -2  -1  114.99    5.50
  -2  -2   1  110.19    4.20
  -2   2   1  111.99    5.30
   2   2  -1  113.29    4.40
  -2   2   1  114.39    4.40
   2   2  -1  112.99    3.40
  -2   2   1  114.29    4.30
   2   2  -1  115.89    4.30
  -1  -2   1 9983.70  405.16
   1  -2  -1 9512.65  397.16
  -1   2   1 9925.81  404.36
   1   2  -1 9999.00  407.86
   1   2  -1 9679.83  294.47
  -1   2   1 9923.61  295.67
   0  -2   1  142.79    4.90
   0  -2  -1  142.49    4.70
   0  -2   1  137.29    4.60
   0  -2   1  140.69    4.90
   0   2  -1  135.79    4.60
   0   2   1  135.89    5.40
   0   2   1  142.59    4.70
   0   2   1  138.09    4.60
   0   2  -1  142.99    5.00
   0   2  -1  135.19    5.80
   0   2  -1  142.79    5.00
   0   2  -1  144.89    5.10
  -1  -2  -1 3759.02  116.89
   1  -2   1 3536.25  225.78
  -1  -2  -1 3510.75  170.68
   1  -2   1 3905.31  129.19
   1   2   1 3891.41  181.68
   1   2   1 3714.43  116.49
  -1   2  -1 3999.60  238.08
  -1   2  -1 3791.82  128.09
   2  -2   1 1288.17  166.38
  -2  -2  -1 1189.38   91.99
   2  -2   1 1231.68   56.59
  -2   2  -1 1175.38   55.49
   2   2   1 1189.08   43.50
  -2   2  -1 1115.39  155.38
   3  -2   1   34.30    2.30
   3  -2   1   29.20    3.10
   3  -2   1   30.20    2.10
  -3  -2  -1   30.90    1.70
   3   2   1   30.20    1.60
  -3   2  -1   35.60    2.20
   3   2   1   34.90    1.60
   3   2   1   34.00    1.70
  -3   2  -1   29.60    2.80
  -3   2  -1   32.50    2.30
  -3   2  -1   31.40    2.40
  -4  -2  -1  198.08    6.60
   4  -2   1  209.28    7.40
   4  -2   1  200.18    7.30
   4  -2   1  197.48    8.70
  -4  -2  -1  202.18    6.50
   4   2   1  206.78    6.40
   4   2   1  201.18    6.80
   4   2   1  207.58    6.60
  -4   2  -1  207.38    7.40
  -4   2  -1  201.08    7.40
   5  -2   1   31.20    3.60
   5  -2   1   31.60    2.60
  -5  -2  -1   33.80    2.00
  -5  -2  -1   32.10    2.20
   5   2   1   28.70    2.70
  -5   2  -1   36.30    4.20
  -5   2  -1   33.50    3.00
   5   2   1   33.30    2.10
   5   2   1   36.80    2.00
  -5   2  -1   33.00    2.90
   6  -2   1  105.39    4.90
  -6  -2  -1  106.59    4.20
   6  -2   1  107.69    6.70
  -6  -2  -1  107.79    4.40
   6  -2   1  101.49    5.10
   6   2   1   97.79    4.20
  -6   2  -1  107.99    5.10
   6   2   1  112.69    4.10
   6   2   1   93.09    4.70
  -6   2  -1  110.69    4.90
  -6   2  -1  108.99    5.80
   7  -2   1   55.89    4.80
   7  -2   1   58.19    3.60
  -7  -2  -1   61.89    3.30
  -7  -2  -1   59.59    3.00
   7  -2   1   57.59    3.90
  -7   2  -1   58.29    4.70
   7   2   1   53.69    3.00
   7   2   1   58.39    2.90
   7   2   1   54.49    3.70
  -7   2  -1   62.29    3.90
  -7   2  -1   56.39    3.50
   8  -2   1  110.99    7.60
   8  -2   1  109.39    5.60
  -8  -2  -1  119.79    4.90
   8  -2   1  111.79    5.70
  -8  -2  -1  126.99    5.30
   8   2   1  133.59    6.20
  -8   2  -1  120.59    6.70
  -8   2  -1  117.99    6.30
  -8   2  -1  105.99    5.50
  -8   2  -1  115.39    5.80
   8   2   1  119.19    5.00
   8   2   1  104.79    4.60
   9  -2   1   81.09    5.00
   9  -2   1   74.89    6.90
   9  -2   1   79.09    5.10
  -9  -2  -1   75.79    4.40
  -9  -2  -1   75.49    4.00
   9   2   1   78.09    4.00
  -9   2  -1   82.39    6.00
   9   2   1   75.39    4.20
  -9   2  -1   73.09    5.30
   9   2   1   75.29    5.40
  -9   2  -1   79.99    5.10
  -9   2  -1   81.09    5.10
  10  -2   1    2.80    3.50
  10  -2   1    5.80    2.50
 -10  -2  -1    5.50    1.90
  10  -2   1    5.60    2.40
 -10  -2  -1    5.40    2.10
  10   2   1    4.60    1.70
 -10   2  -1    5.50    2.70
  10   2   1    3.70    1.60
 -10   2  -1    4.50    2.40
 -10   2  -1    4.90    2.90
 -10   2  -1    9.20    2.60
  10   2   1    2.50    2.50
  11  -2   1  430.16   15.70
 -11  -2  -1  428.96   14.40
  11  -2   1  436.86   15.50
  11  -2   1  432.56   19.00
 -11  -2  -1  437.26   14.80
 -11   2  -1  442.06   16.60
  11   2   1  419.56   14.50
 -11   2  -1  423.16   16.00
  11   2   1  421.46   16.60
 -11   2  -1  407.06   15.40
 -11   2  -1  406.76   15.40
 -12  -2  -1   12.30    2.80
  12  -2   1   11.60    3.10
  12  -2   1   14.40    5.20
 -12  -2  -1   14.70    2.50
 -12   2  -1    7.30    2.90
  12   2   1   15.30    4.10
 -12   2  -1   12.20    3.70
 -12   2  -1   10.40    3.50
  12   2   1   15.50    2.70
 -12   2  -1   14.70    3.20
 -13  -2  -1    0.10    2.00
 -13  -2  -1    4.80    2.00
  13  -2   1    4.50    2.70
  13  -2   1    0.40    3.80
  13   2   1    6.10    3.00
 -13   2  -1    0.10    2.80
 -13   2  -1    0.40    3.00
 -13   2  -1   -1.50    2.00
  13   2   1    2.70    1.90
 -13   2  -1   -1.00    1.90
 -13   2  -1    4.10    2.50
 -14  -2  -1    4.90    3.60
  14  -2   1   -2.30    2.20
 -14  -2  -1    2.40    1.90
  14  -2   1    9.70    4.60
 -14   2  -1   -3.40    2.10
 -14   2  -1   -0.80    2.10
 -14   2  -1    1.80    2.40
  14   2   1   -0.30    2.10
 -14   2  -1    5.40    2.80
 -14   2  -1   -1.40    2.80
  14   2   1   14.20    4.30
 -15  -2  -1   11.00    2.40
  15  -2   1    2.80    2.50
 -15   2  -1    5.50    3.60
 -15   2  -1    9.80    3.40
  15   2   1   19.50    4.00
 -15   2  -1    8.10    3.00
 -15   2  -1   12.40    3.20
 -15  -3   1    3.30    1.30
  15  -3  -1   -3.50    2.40
 -15   3   1    3.30    2.90
 -15   3   1    4.70    2.80
  15   3  -1   -1.20    2.00
 -15   3   1    1.70    3.90
  15   3  -1   12.90    3.30
 -15   3   1    4.30    3.30
 -14  -3   1    2.80    1.30
  14  -3  -1   -0.50    2.80
  14  -3  -1   10.10    4.10
 -14  -3   1    3.90    2.30
 -14   3   1   -5.10    2.20
 -14   3   1   -1.00    2.40
 -14   3   1   -0.80    3.30
  14   3  -1    2.90    2.10
  14   3  -1    6.60    2.90
 -14   3   1    6.40    3.40
 -13  -3   1    7.00    1.60
  13  -3  -1   11.80    5.00
 -13  -3   1    4.30    2.10
  13  -3  -1    4.50    2.30
  13   3  -1    8.00    3.30
 -13   3   1    4.70    2.90
  13   3  -1    1.00    2.10
 -13   3   1    1.30    3.50
 -13   3   1    7.60    3.00
 -13   3   1   10.00    4.00
  12  -3  -1   -1.60    3.50
 -12  -3   1    1.30    1.20
 -12  -3   1    0.70    1.80
  12  -3  -1   -0.60    2.40
  12   3  -1   -0.10    2.80
 -12   3   1   -0.40    2.10
 -12   3   1    4.90    2.60
  12   3  -1   -0.70    1.70
 -11  -3   1   39.30    2.70
 -11  -3   1   46.20    3.90
  11  -3  -1   46.50    4.80
  11  -3  -1   45.50    6.90
  11   3  -1   44.40    3.60
 -11   3   1   44.90    4.80
 -11   3   1   49.99    6.20
  11   3  -1   37.70    4.60
 -11   3   1   44.10    4.20
  10  -3  -1   -2.40    2.00
  10  -3  -1    0.70    3.40
 -10  -3   1    5.90    1.30
 -10  -3   1    6.00    1.90
  10   3  -1    0.90    1.70
 -10   3   1    2.60    3.20
  10   3  -1    2.10    2.50
 -10   3   1    1.20    2.30
 -10   3   1    3.40    1.90
   9  -3  -1  233.38   12.40
   9  -3  -1  250.07    9.80
  -9  -3   1  231.08    9.10
  -9   3   1  239.88    9.80
   9   3  -1  240.18   10.20
   9   3  -1  240.18    8.90
  -9   3   1  236.28    9.70
  -9   3   1  237.28   11.00
  -8  -3   1    1.70    0.70
   8  -3  -1    6.30    3.40
  -8  -3   1   -0.90    1.20
   8  -3  -1    0.70    1.80
  -8  -3   1    1.00    0.90
   8   3  -1    1.50    2.00
  -8   3   1    3.60    2.80
  -8   3   1    0.10    1.80
   8   3  -1    3.10    1.40
  -8   3   1    2.90    2.10
  -7  -3   1   78.49    3.10
   7  -3  -1   77.19    4.70
   7  -3  -1   71.69    6.20
  -7  -3   1   83.79    4.20
   7   3  -1   81.89    4.70
  -7   3   1   75.39    5.80
  -7   3   1   77.39    4.40
   7   3  -1   74.49    3.90
  -7   3   1   75.59    4.50
  -6  -3   1   60.29    2.60
   6  -3  -1   64.79    5.50
   6  -3  -1   53.89    3.50
  -6  -3   1   63.29    3.30
  -6   3   1   57.39    4.90
   6   3  -1   49.40    3.60
  -6   3   1   57.99    3.80
   6   3  -1   50.19    3.10
  -6   3   1   63.49    4.10
  -5  -3   1  103.19    3.90
   5  -3  -1  109.09    6.90
   5  -3  -1   95.59    5.00
  -5  -3   1  109.39    4.60
   5   3  -1  100.39    4.80
   5   3  -1  105.39    4.60
  -5   3   1  110.29    5.90
  -5   3   1  100.79    6.40
  -5   3   1  112.69    5.10
  -4  -3   1    6.00    1.30
   4  -3  -1    5.70    1.80
   4  -3  -1    6.00    3.30
  -4  -3   1    5.50    1.40
   4   3  -1    4.00    1.30
  -4   3   1    6.30    1.50
   4   3  -1    5.00    1.70
  -4   3   1    6.00    2.80
  -4   3   1    2.00    1.70
   3  -3  -1   25.40    2.20
  -3  -3   1   30.20    2.00
   3  -3  -1   35.10    4.40
  -3  -3   1   27.40    2.10
   3   3  -1   26.00    2.50
  -3   3   1   28.80    2.20
   3   3  -1   27.20    1.00
  -3   3   1   30.20    4.00
  -3   3   1   27.60    2.30
   3   3  -1   26.50    2.20
   2  -3  -1  108.19    5.90
   2  -3  -1  123.49    4.70
   2   3  -1  113.49    4.50
   2   3  -1  108.39    3.70
   2   3  -1  117.99    4.50
  -2   3   1  114.39    4.50
  -2   3   1  114.79    5.90
  -2   3   1  110.39    4.50
  -2   3   1  111.49    4.70
   2   3  -1  110.59    4.70
   1  -3  -1  268.27    8.80
  -1  -3   1  274.67    8.80
   1  -3  -1  263.47    9.90
   1   3  -1  271.17    8.30
  -1   3   1  266.47    8.80
  -1   3   1  262.17   10.00
   1   3  -1  261.57    8.90
  -1   3   1  266.07    8.70
   1   3  -1  278.97    9.20
   1   3  -1  271.87    8.90
  -1   3   1  274.87    8.80
   0  -3  -1  267.17    8.50
   0  -3   1  254.97    8.30
   0  -3   1  267.27    8.70
   0  -3   1  258.27    8.70
   0   3  -1  270.97   10.30
   0   3  -1  261.27    8.60
   0   3   1  265.37    9.60
   0   3   1  265.97    8.40
   0   3  -1  251.47    9.00
   0   3  -1  259.37    8.80
   0   3   1  262.87    8.50
   1  -3   1   29.50    3.80
  -1  -3  -1   19.50    1.70
   1  -3   1   21.00    2.10
   1  -3   1   21.60    1.90
  -1  -3  -1   22.50    1.50
   1  -3   1   18.50    1.80
   1   3   1   20.20    1.50
  -1   3  -1   22.20    1.90
  -1   3  -1   19.30    2.50
   1   3   1   20.20    1.60
  -1   3  -1   22.00    2.20
  -1   3  -1   28.70    3.60
  -2  -3  -1   74.29    2.90
   2  -3   1   81.09    5.00
   2  -3   1   75.79    3.50
   2  -3   1   72.29    3.60
  -2   3  -1   71.29    3.60
   2   3   1   72.69    3.10
   2   3   1   72.49    3.10
  -2   3  -1   76.29    4.00
   2   3   1   71.69    3.00
  -2   3  -1   77.09    3.60
  -2   3  -1   74.29    3.60
   3  -3   1    6.00    1.90
  -3  -3  -1    6.00    1.10
   3  -3   1    1.30    2.90
   3  -3   1    4.10    1.80
  -3   3  -1    3.60    2.90
  -3   3  -1    6.30    1.90
  -3   3  -1    5.20    1.90
   3   3   1    3.20    0.90
  -3   3  -1    2.60    1.80
  -3   3  -1    4.00    1.80
   3   3   1    3.90    1.30
   3   3   1    4.40    1.10
   4  -3   1  516.05   18.90
  -4  -3  -1  538.05   15.60
   4  -3   1  514.05   16.50
   4  -3   1  505.35   16.70
  -4   3  -1  524.75   16.60
  -4   3  -1  520.45   16.70
  -4   3  -1  531.05   16.60
   4   3   1  491.85   15.70
   4   3   1  518.85   15.20
   4   3   1  535.85   15.60
  -4   3  -1  515.35   18.30
   5  -3   1   -0.10    1.50
   5  -3   1    2.20    1.40
   5  -3   1    2.20    2.90
  -5  -3  -1    2.00    1.00
  -5   3  -1    3.40    1.80
   5   3   1    2.10    1.00
   5   3   1    1.30    0.70
  -5   3  -1    0.90    1.20
  -5   3  -1    3.70    2.70
  -5   3  -1    1.80    1.30
   6  -3   1  256.67    9.40
  -6  -3  -1  253.77    8.30
   6  -3   1  250.97   11.80
   6  -3   1  237.48    9.40
   6   3   1  238.58    8.70
   6   3   1  238.48    8.20
  -6   3  -1  276.47    9.50
  -6   3  -1  237.88    9.30
  -6   3  -1  246.38   10.90
   6   3   1  237.68    7.70
  -6   3  -1  248.08    9.30
   7  -3   1   14.00    4.10
  -7  -3  -1    8.90    1.60
   7  -3   1    8.10    1.90
   7  -3   1    7.80    2.30
  -7   3  -1    8.30    2.00
   7   3   1    9.40    1.20
  -7   3  -1    6.70    2.00
   7   3   1    8.30    2.00
   7   3   1    7.20    1.40
  -7   3  -1    6.30    2.10
  -7   3  -1   12.00    3.00
  -7   3  -1    8.70    3.10
  -8  -3  -1    2.60    1.50
   8  -3   1    5.10    3.50
  -8  -3  -1    1.90    1.10
   8  -3   1    7.60    2.00
   8  -3   1    3.90    2.20
  -8   3  -1    3.40    2.90
   8   3   1    4.50    1.10
   8   3   1    3.80    1.30
   8   3   1    3.40    2.00
  -8   3  -1    4.20    1.60
  -8   3  -1    5.20    2.10
  -8   3  -1    5.40    2.70
  -8   3  -1    5.70    2.70
   9  -3   1    5.90    2.10
   9  -3   1    5.30    3.90
  -9  -3  -1    6.10    1.50
   9  -3   1    2.70    2.30
  -9   3  -1    2.40    2.40
   9   3   1    2.30    1.50
  -9   3  -1    5.10    3.10
  -9   3  -1    3.40    2.30
  -9   3  -1    8.50    3.20
   9   3   1    5.80    1.40
  -9   3  -1    4.60    2.60
   9   3   1   -0.20    2.10
  10  -3   1   60.29    7.30
  10  -3   1   72.99    5.20
 -10  -3  -1   65.39    3.60
  10  -3   1   63.39    5.20
 -10  -3  -1   60.29    4.70
  10   3   1   73.19    4.00
 -10   3  -1   77.39    5.30
 -10   3  -1   62.59    5.10
 -10   3  -1   69.79    5.30
 -10   3  -1   62.69    5.60
 -10   3  -1   68.69    6.00
  10   3   1   67.29    4.00
  10   3   1   67.09    5.10
 -11  -3  -1   30.10    3.30
 -11  -3  -1   35.70    2.90
  11  -3   1   42.50    7.40
  11  -3   1   34.40    4.20
 -11   3  -1   25.10    3.50
 -11   3  -1   30.30    4.30
 -11   3  -1   36.30    4.20
 -11   3  -1   36.70    5.10
  11   3   1   39.80    5.10
  11   3   1   31.90    3.20
 -11   3  -1   24.50    4.60
  12  -3   1   23.70    4.20
 -12  -3  -1   21.30    3.00
 -12  -3  -1   23.50    2.70
  12  -3   1   25.50    6.60
 -12   3  -1   20.60    3.70
  12   3   1   21.70    2.90
 -12   3  -1   21.10    3.70
 -12   3  -1   28.80    4.20
 -12   3  -1   28.90    5.30
  12   3   1   26.10    4.60
 -12   3  -1   26.40    4.90
 -13  -3  -1    2.00    2.00
  13  -3   1    3.40    5.50
 -13  -3  -1    4.70    1.60
  13  -3   1    0.10    2.00
 -13   3  -1    0.90    3.00
 -13   3  -1    5.10    2.80
  13   3   1    4.30    2.90
  13   3   1    0.30    1.90
 -13   3  -1   -0.10    2.30
 -13   3  -1    1.10    2.70
 -13   3  -1    0.70    2.80
 -14  -3  -1   -0.60    1.30
  14  -3   1    0.40    2.60
  14  -3   1   11.00    4.80
 -14  -3  -1    7.10    2.40
 -14   3  -1    2.40    2.60
 -14   3  -1   -2.00    2.30
 -14   3  -1   -0.30    2.60
  14   3   1    7.70    3.10
  14   3   1    1.30    1.90
 -14   3  -1    2.70    3.70
 -14   3  -1    0.50    2.20
 -14  -4   1    2.80    2.10
  14  -4  -1    7.80    6.20
  14  -4  -1    1.40    2.80
 -14   4   1   -2.20    1.80
 -14   4   1   -0.80    1.90
  14   4  -1   -2.30    1.60
 -14   4   1    1.90    3.30
  14   4  -1    2.40    2.70
 -14   4   1    4.90    4.00
 -14   4   1   -0.90    2.40
  13  -4  -1   34.30    7.90
  13  -4  -1   21.00    3.70
 -13  -4   1   18.50    3.00
 -13   4   1   20.80    5.00
  13   4  -1   14.90    2.60
  13   4  -1   24.20    4.70
 -13   4   1   15.70    3.90
 -13   4   1   10.00    3.50
 -13   4   1   14.60    3.60
 -13   4   1   21.60    5.40
 -12  -4   1   -1.40    3.00
  12  -4  -1    4.70    4.80
  12  -4  -1   -0.20    2.60
 -12   4   1   -0.70    1.80
 -12   4   1   -0.10    1.80
 -12   4   1    2.40    3.70
  12   4  -1    0.90    1.80
 -12   4   1   -3.70    2.40
 -12   4   1   -0.30    3.00
  12   4  -1   -1.90    2.00
  11  -4  -1   46.70    4.50
  11  -4  -1   65.99    9.40
  11   4  -1   49.40    5.10
 -11   4   1   47.40    4.40
  11   4  -1   52.19    3.80
 -11   4   1   55.19    5.30
 -11   4   1   52.29    6.00
  10  -4  -1  112.69    9.50
  10  -4  -1  104.29    6.70
 -10  -4   1  105.69    5.60
 -10   4   1  110.29    6.30
 -10   4   1  101.79    6.40
  10   4  -1  102.19    5.20
 -10   4   1   96.29    7.60
  10   4  -1  106.59    6.70
  -9  -4   1  323.67   11.50
   9  -4  -1  317.97   12.70
   9  -4  -1  326.67   15.90
   9   4  -1  324.17   11.30
   9   4  -1  323.67   12.70
  -9   4   1  334.77   12.80
  -9   4   1  304.77   13.90
  -9   4   1  317.97   12.50
   8  -4  -1  315.47   12.00
   8  -4  -1  303.77   16.70
  -8  -4   1  303.27   10.90
  -8   4   1  317.87   11.80
   8   4  -1  298.17   11.80
  -8   4   1  312.97   13.70
   8   4  -1  300.97   10.70
   7  -4  -1   68.19    6.80
   7  -4  -1   70.39    4.50
  -7  -4   1   74.99    4.00
  -7   4   1   71.59    4.80
   7   4  -1   68.89    3.80
   7   4  -1   74.69    4.70
  -7   4   1   83.39    4.80
  -7   4   1   67.69    6.00
   6  -4  -1  192.38    8.00
   6  -4  -1  184.28   10.40
  -6  -4   1  203.28    7.30
   6   4  -1  200.58    7.40
  -6   4   1  201.78    8.20
  -6   4   1  199.08    8.20
  -6   4   1  189.88    9.80
   6   4  -1  200.28    8.10
  -5  -4   1   43.20    2.90
   5  -4  -1   39.10    3.10
   5  -4  -1   42.90    5.10
  -5   4   1   39.60    4.50
   5   4  -1   42.30    2.90
  -5   4   1   40.30    3.00
   5   4  -1   39.80    3.20
  -5   4   1   48.70    3.60
  -5   4   1   39.10    3.10
   4  -4  -1   56.99    5.40
  -4  -4   1   55.19    3.00
   4  -4  -1   54.49    3.40
  -4   4   1   53.99    3.40
  -4   4   1   52.69    3.60
   4   4  -1   51.19    3.20
  -4   4   1   55.09    3.60
  -4   4   1   53.59    4.90
   4   4  -1   48.80    3.40
   3  -4  -1   33.50    2.70
  -3  -4   1   34.40    2.50
   3  -4  -1   39.00    4.00
  -3   4   1   31.60    3.00
  -3   4   1   27.70    2.90
   3   4  -1   30.40    2.50
  -3   4   1   36.70    4.70
  -3   4   1   32.80    3.00
   3   4  -1   30.80    1.50
   3   4  -1   33.50    2.90
   3   4  -1   29.20    2.60
   2  -4  -1  321.07   12.50
   2  -4  -1  323.17   10.70
   2   4  -1  323.77   10.50
   2   4  -1  308.87   10.60
   2   4  -1  310.27   11.00
  -2   4   1  295.97   12.30
  -2   4   1  334.67   10.60
  -2   4   1  315.27   10.60
   2   4  -1  303.97    9.60
  -2   4   1  302.47   10.70
  -1  -4   1  278.67    9.60
   1  -4  -1  284.77    9.70
   1   4  -1  284.87    9.80
   1   4  -1  286.47    9.60
  -1   4   1  288.87    9.70
  -1   4   1  278.97    9.70
   1   4  -1  292.37   10.30
   1   4  -1  290.37    9.20
  -1   4   1  292.67    9.60
   0  -4  -1  189.98    6.80
   0  -4   1  192.68    6.90
   0  -4   1  186.58    7.00
   0   4  -1  178.58    6.50
   0   4  -1  180.58    7.50
   0   4   1  180.38    6.70
   0   4   1  194.58    6.70
   0   4  -1  179.68    7.10
   0   4   1  183.68    6.60
   0   4   1  187.28    8.20
   0   4  -1  192.58    6.90
   0   4  -1  183.98    8.90
  -1  -4  -1    5.20    1.20
  -1  -4  -1    4.50    1.50
   1  -4   1    7.20    1.60
   1  -4   1    7.00    1.80
  -1   4  -1    5.50    3.00
   1   4   1    3.60    1.50
  -1   4  -1    5.80    1.80
   1   4   1    8.20    1.60
  -1   4  -1    4.70    1.70
  -1   4  -1    5.90    2.30
   1   4   1    7.20    2.30
  -1   4  -1    5.80    1.50
   2  -4   1   93.79    6.10
  -2  -4  -1   92.79    3.80
   2  -4   1   93.19    4.30
   2  -4   1  100.29    4.90
  -2   4  -1   93.69    6.00
   2   4   1   98.59    4.00
  -2   4  -1  101.49    5.10
   2   4   1  103.59    4.20
  -2   4  -1   90.19    4.60
   2   4   1   98.99    4.40
  -2   4  -1   96.89    4.50
   3  -4   1   34.60    3.10
   3  -4   1   34.50    2.90
   3  -4   1   33.50    4.10
  -3  -4  -1   35.90    2.20
  -3   4  -1   37.10    3.00
  -3   4  -1   34.00    2.90
  -3   4  -1   38.00    3.30
  -3   4  -1   33.20    2.70
   3   4   1   37.10    2.30
  -3   4  -1   40.90    5.10
   3   4   1   34.80    2.50
   4  -4   1   73.39    4.20
   4  -4   1   79.19    6.00
  -4  -4  -1   75.49    3.30
   4  -4   1   68.29    4.10
  -4   4  -1   81.29    4.10
  -4   4  -1   80.59    4.40
  -4   4  -1   67.19    4.10
   4   4   1   67.69    3.90
   4   4   1   72.29    2.90
  -4   4  -1   76.99    5.90
   4   4   1   77.39    3.40
  -4   4  -1   74.69    5.00
   4   4   1   77.39    3.50
   5  -4   1   70.19    6.40
   5  -4   1   73.19    4.40
   5  -4   1   70.99    4.20
   5   4   1   71.89    2.70
  -5   4  -1   81.69    4.30
  -5   4  -1   73.29    5.10
   5   4   1   70.29    3.70
  -5   4  -1   78.49    6.00
  -5   4  -1   73.89    4.30
  -5   4  -1   71.79    4.30
   5   4   1   73.79    3.40
   6  -4   1   92.49    7.40
  -6  -4  -1   89.99    3.80
   6  -4   1   92.19    5.10
   6  -4   1   85.19    4.90
   6   4   1   86.59    3.90
  -6   4  -1   87.79    5.80
  -6   4  -1   88.89    4.90
   6   4   1   90.29    3.10
  -6   4  -1   95.49    5.20
  -6   4  -1   86.49    5.00
  -6   4  -1   87.49    6.60
   6   4   1   94.69    4.60
   7  -4   1   33.00    3.10
  -7  -4  -1   28.30    2.40
   7  -4   1   28.70    5.80
   7  -4   1   31.90    3.70
   7   4   1   27.30    2.30
  -7   4  -1   27.10    3.40
   7   4   1   27.30    1.50
  -7   4  -1   32.00    3.70
  -7   4  -1   35.50    5.20
   7   4   1   29.80    2.90
  -7   4  -1   28.70    3.50
  -7   4  -1   28.50    3.50
   8  -4   1   64.69    8.30
   8  -4   1   61.49    4.50
  -8  -4  -1   64.59    3.50
   8  -4   1   65.69    4.90
  -8   4  -1   67.79    6.30
   8   4   1   65.99    4.40
  -8   4  -1   72.09    5.10
  -8   4  -1   57.09    4.80
   8   4   1   62.99    2.60
  -8   4  -1   55.69    4.80
   8   4   1   64.49    3.50
   9  -4   1    0.20    2.80
  -9  -4  -1    2.80    1.60
   9  -4   1    2.20    1.80
  -9   4  -1    4.70    2.00
  -9   4  -1    4.20    2.70
  -9   4  -1    5.10    2.50
  -9   4  -1    4.90    2.60
   9   4   1    4.80    1.50
   9   4   1    3.10    2.30
  -9   4  -1    5.90    2.60
  10  -4   1   88.19    5.70
  10  -4   1   77.79    8.70
 -10  -4  -1   85.49    4.50
 -10   4  -1   88.19    6.80
 -10   4  -1   83.49    5.90
  10   4   1   80.89    5.70
 -10   4  -1   86.69    6.00
 -10   4  -1   73.49    5.70
  10   4   1   79.79    4.20
 -10   4  -1   69.59    6.70
  11  -4   1    1.40    5.00
  11  -4   1    1.10    1.90
 -11  -4  -1    4.60    1.90
  11   4   1    4.70    1.80
 -11   4  -1    7.30    3.00
  11   4   1    1.70    2.70
 -11   4  -1    3.90    2.90
 -11   4  -1    2.90    2.50
 -11   4  -1    6.00    3.30
 -11   4  -1    1.60    3.20
  12  -4   1   49.00    5.60
 -12  -4  -1   44.90    3.80
  12  -4   1   63.49    9.90
  12   4   1   63.69    6.40
  12   4   1   62.49    6.00
 -12   4  -1   53.19    5.70
 -12   4  -1   56.89    6.90
 -12   4  -1   48.00    4.60
 -12   4  -1   54.19    5.90
 -12   4  -1   44.90    4.50
 -13  -4  -1    3.70    1.90
  13  -4   1    3.10    3.00
  13  -4   1    8.80    5.10
 -13   4  -1   -2.00    3.10
 -13   4  -1   -1.20    2.00
  13   4   1    5.10    2.60
  13   4   1    3.50    1.80
 -13   4  -1   -3.20    2.40
 -13   4  -1   -3.10    3.00
 -13   4  -1    4.20    3.50
  14  -4   1    2.40    3.10
 -14   4  -1    7.60    4.50
  14   4   1   14.60    3.50
  14   4   1    1.80    1.90
 -14   4  -1    8.30    3.10
 -14   4  -1    2.40    2.40
 -14   4  -1    4.00    2.90
 -14   4  -1    9.50    3.20
 -14  -5   1    0.20    1.90
  14  -5  -1   -2.50    2.70
 -14   5   1    3.70    3.40
  14   5  -1    8.10    3.30
 -14   5   1   -0.30    2.90
  14   5  -1   -2.30    1.50
 -14   5   1    1.00    3.30
 -14   5   1   -3.30    3.60
  13  -5  -1    5.50    5.20
 -13  -5   1    1.40    1.90
  13  -5  -1    0.50    2.10
 -13   5   1    5.00    3.00
 -13   5   1    1.00    2.00
  13   5  -1    1.20    1.90
 -13   5   1    3.90    3.50
 -13   5   1    1.90    3.20
  13   5  -1   12.30    3.70
 -13   5   1    3.20    4.60
  12  -5  -1   -2.40    4.50
 -12  -5   1    1.00    1.90
 -12   5   1    0.40    3.10
 -12   5   1    2.10    2.90
 -12   5   1    2.30    2.70
  12   5  -1    0.60    1.70
  12   5  -1    2.40    2.70
 -12   5   1    0.20    3.00
 -12   5   1    6.30    4.20
 -11  -5   1    1.80    1.80
  11  -5  -1    8.00    5.70
  11  -5  -1    4.90    2.50
 -11   5   1    3.60    2.40
 -11   5   1    5.10    3.50
 -11   5   1    0.60    3.60
 -11   5   1    5.00    2.20
  11   5  -1    3.40    1.80
 -11   5   1    6.70    3.00
  10  -5  -1  159.78    8.30
 -10  -5   1  156.48    7.00
  10  -5  -1  160.48   11.40
  10   5  -1  162.28    6.90
 -10   5   1  157.58    8.50
  10   5  -1  165.48    8.40
 -10   5   1  151.68    9.50
 -10   5   1  155.38    8.40
 -10   5   1  169.78    8.60
  -9  -5   1  179.08    7.80
   9  -5  -1  158.58    8.10
   9  -5  -1  149.39   11.40
  -9   5   1  161.78    8.30
   9   5  -1  159.68    8.10
  -9   5   1  169.98    8.40
  -9   5   1  156.18    8.00
   9   5  -1  162.58    6.80
  -8  -5   1  100.19    5.70
   8  -5  -1  100.09    6.00
   8  -5  -1  102.49    9.10
  -8   5   1  102.89    6.00
  -8   5   1   87.19    7.60
  -8   5   1  104.59    6.30
  -8   5   1  107.39    6.30
   8   5  -1  103.29    5.00
   8   5  -1  103.89    6.10
   7  -5  -1   22.70    3.50
  -7  -5   1   22.30    2.50
   7  -5  -1   16.50    5.90
   7   5  -1   19.60    2.50
  -7   5   1   28.10    5.20
  -7   5   1   25.80    3.50
  -7   5   1   19.40    2.90
   7   5  -1   17.70    3.20
  -7   5   1   26.10    3.20
   6  -5  -1    2.90    1.60
   6  -5  -1    3.20    3.50
  -6  -5   1    6.00    1.50
   6   5  -1    6.60    2.20
   6   5  -1    2.70    1.60
  -6   5   1    4.70    1.90
  -6   5   1    3.10    2.10
  -6   5   1    1.10    1.60
  -6   5   1    4.50    3.30
  -5  -5   1   35.70    2.60
   5  -5  -1   41.40    6.10
   5  -5  -1   31.00    3.00
   5   5  -1   38.60    2.80
  -5   5   1   33.90    3.00
  -5   5   1   40.10    5.40
   5   5  -1   32.00    2.80
  -5   5   1   35.60    3.40
   5   5  -1   31.90    3.30
  -5   5   1   33.90    3.10
   4  -5  -1   78.59    6.50
  -4  -5   1   75.79    3.80
   4  -5  -1   74.19    4.60
  -4   5   1   74.29    4.40
   4   5  -1   85.49    4.30
  -4   5   1   79.39    4.30
   4   5  -1   77.49    4.00
   4   5  -1   74.39    2.60
  -4   5   1   77.99    4.50
  -4   5   1   73.09    6.00
   4   5  -1   70.59    4.50
  -3  -5   1  327.37   10.60
   3  -5  -1  293.27   13.20
   3  -5  -1  312.87   11.10
  -3   5   1  314.27   11.10
   3   5  -1  332.17   10.80
  -3   5   1  305.27   13.20
   3   5  -1  298.17   11.30
  -3   5   1  329.07   11.10
   3   5  -1  307.67   10.80
   3   5  -1  310.07    9.60
   2  -5  -1   61.19    5.20
   2  -5  -1   69.79    4.00
  -2   5   1   68.59    4.10
   2   5  -1   63.49    4.10
  -2   5   1   61.69    3.80
   2   5  -1   62.89    3.70
  -2   5   1   68.69    5.50
   2   5  -1   69.59    3.70
  -2   5   1   67.49    3.90
   2   5  -1   59.59    2.90
  -1  -5   1   18.60    2.20
   1  -5  -1   22.00    2.40
  -1   5   1   21.00    2.30
   1   5  -1   20.40    3.00
  -1   5   1   17.50    2.30
   1   5  -1   24.40    2.50
  -1   5   1   25.80    4.20
  -1   5   1   18.90    2.20
   1   5  -1   27.30    4.50
   1   5  -1   19.70    1.90
   1   5  -1   18.80    2.40
   0  -5  -1  315.97   10.60
   0  -5   1  306.87   10.60
   0  -5   1  334.57   11.00
   0   5   1  302.47   10.60
   0   5   1  320.57   10.50
   0   5  -1  311.87   10.70
   0   5  -1  282.77   10.20
   0   5  -1  290.07   11.30
   0   5  -1  320.27   11.00
   0   5  -1  316.77   13.10
   0   5   1  312.57   12.50
   0   5   1  299.07   10.30
   1  -5   1  197.78    7.50
  -1  -5  -1  192.78    7.10
   1  -5   1  187.88    7.70
  -1  -5  -1  188.88    6.80
   1   5   1  181.88    7.10
   1   5   1  189.28    9.00
  -1   5  -1  181.88    7.20
  -1   5  -1  196.08    7.40
   1   5   1  186.18    7.50
   1   5   1  201.58    7.00
  -1   5  -1  187.68    8.20
  -1   5  -1  200.88    9.90
  -1   5  -1  194.08    7.60
   1   5   1  183.88    6.70
   2  -5   1   62.59    4.10
  -2  -5  -1   69.79    3.20
   2  -5   1   67.69    5.90
   2   5   1   61.69    3.80
   2   5   1   61.89    3.00
   2   5   1   67.29    3.30
  -2   5  -1   66.39    4.70
  -2   5  -1   64.89    5.70
  -2   5  -1   65.29    4.30
  -2   5  -1   65.19    3.80
  -2   5  -1   71.79    4.20
   2   5   1   63.79    3.60
   3  -5   1  112.69    7.70
  -3  -5  -1  110.49    4.50
   3  -5   1  110.99    5.70
  -3   5  -1  107.09    7.40
  -3   5  -1  109.99    5.50
   3   5   1  105.89    5.00
   3   5   1  114.29    4.60
  -3   5  -1  115.09    5.50
   3   5   1  109.39    4.80
  -3   5  -1  109.99    6.30
  -3   5  -1  123.99    5.50
  -4  -5  -1   14.60    1.90
   4  -5   1   15.80    4.50
   4  -5   1   14.20    2.70
   4   5   1   14.40    1.80
  -4   5  -1   15.70    2.60
  -4   5  -1   17.00    3.10
   4   5   1   15.30    2.40
  -4   5  -1   10.80    3.30
  -4   5  -1   12.70    2.60
  -4   5  -1   14.00    2.30
   4   5   1   12.70    1.80
   5  -5   1    2.70    2.10
   5  -5   1    2.00    3.30
  -5  -5  -1    4.10    1.20
  -5   5  -1    2.10    2.00
  -5   5  -1    3.30    2.00
   5   5   1    2.90    0.70
  -5   5  -1    1.70    2.30
  -5   5  -1    2.90    2.50
   5   5   1    4.40    1.80
  -5   5  -1    2.60    1.60
   5   5   1    1.10    1.20
   5   5   1    4.10    1.30
   6  -5   1    8.60    4.50
  -6  -5  -1    3.70    1.30
   6  -5   1    3.40    2.30
  -6   5  -1    2.90    2.10
   6   5   1    3.20    1.40
  -6   5  -1    3.50    2.20
   6   5   1    3.90    0.50
  -6   5  -1    5.00    2.40
  -6   5  -1    3.80    2.60
  -6   5  -1    5.50    3.00
   6   5   1    2.80    1.30
   6   5   1    5.20    1.90
   7  -5   1    1.50    2.40
   7  -5   1    1.40    3.10
  -7  -5  -1    3.30    1.30
  -7   5  -1    4.20    2.40
  -7   5  -1    1.60    1.70
  -7   5  -1    2.40    3.70
   7   5   1    2.60    1.30
  -7   5  -1    1.50    2.30
   7   5   1    0.30    1.80
  -7   5  -1    2.80    2.40
   8  -5   1   81.89    7.90
  -8  -5  -1   81.39    4.00
   8  -5   1   78.99    5.40
   8   5   1   85.19    5.30
  -8   5  -1   89.29    5.80
  -8   5  -1   81.69    5.90
  -8   5  -1   82.79    7.30
  -8   5  -1   85.49    6.70
   8   5   1   87.39    4.10
  -8   5  -1   87.99    5.90
   9  -5   1    5.10    2.20
   9  -5   1    9.80    5.20
  -9  -5  -1    2.20    1.50
  -9   5  -1    4.70    4.20
  -9   5  -1    6.20    3.50
  -9   5  -1   -4.30    2.30
  -9   5  -1    4.10    2.20
  -9   5  -1    2.70    2.00
   9   5   1    2.60    2.30
 -10  -5  -1   17.10    2.20
  10  -5   1   15.70    3.20
  10  -5   1   26.30    7.20
 -10   5  -1   16.30    3.20
 -10   5  -1   20.40    4.90
  10   5   1   19.50    3.50
 -10   5  -1   13.80    3.30
 -10   5  -1   26.50    5.20
  10   5   1   14.90    2.10
 -10   5  -1   15.30    3.70
  11  -5   1    1.10    2.00
 -11  -5  -1    0.30    1.40
  11  -5   1   -1.90    4.70
 -11   5  -1   -1.30    3.40
 -11   5  -1   -1.80    2.60
  11   5   1    0.00    1.30
 -11   5  -1    1.30    3.10
 -11   5  -1   -2.40    2.60
 -11   5  -1    5.70    2.90
  11   5   1    1.70    2.50
  12  -5   1   -0.20    4.70
  12  -5   1    1.90    2.30
 -12  -5  -1    2.50    1.70
 -12   5  -1   -1.00    3.10
 -12   5  -1    1.10    3.50
 -12   5  -1    3.00    2.10
  12   5   1    3.50    2.50
 -12   5  -1    1.80    3.00
 -12   5  -1    1.30    2.80
  12   5   1    0.90    1.60
 -13  -5  -1   48.00    3.50
  13  -5   1   31.00    8.40
  13   5   1   34.90    3.40
 -13   5  -1   31.90    4.80
 -13   5  -1   42.60    7.90
 -13   5  -1   38.50    5.20
 -13   5  -1   41.70    6.50
  13   5   1   53.89    5.20
 -13   5  -1   41.70    5.50
  13  -6  -1   -3.40    2.90
 -13  -6   1   -3.00    1.50
  13   6  -1    9.10    3.30
  13   6  -1    0.80    1.70
 -13   6   1   -2.80    3.60
 -13   6   1    0.20    2.10
 -13   6   1    5.90    3.60
 -13   6   1   -1.90    2.30
  12  -6  -1    0.40    2.80
  12  -6  -1    9.30    5.80
 -12  -6   1    2.90    1.80
 -12   6   1   -1.90    3.00
  12   6  -1    0.80    1.70
 -12   6   1    3.20    4.10
 -12   6   1    2.80    3.60
 -12   6   1    5.60    3.00
 -12   6   1   -0.50    3.00
  12   6  -1    3.40    2.60
 -11  -6   1   46.60    3.80
  11  -6  -1   42.70    5.50
 -11   6   1   35.00    4.80
 -11   6   1   55.59    6.80
 -11   6   1   48.30    5.60
 -11   6   1   51.49    7.30
  11   6  -1   49.00    5.20
  10  -6  -1   92.99   10.20
 -10  -6   1   76.99    4.70
  10  -6  -1   79.09    6.50
 -10   6   1   75.89    5.70
 -10   6   1   71.69    7.30
 -10   6   1   79.09    7.70
  10   6  -1   74.09    5.80
  10   6  -1   74.39    4.50
 -10   6   1   83.99    6.00
 -10   6   1   80.99    6.50
   9  -6  -1   -1.90    4.10
  -9  -6   1   -0.10    1.60
   9  -6  -1    3.60    2.80
  -9   6   1    0.70    2.80
  -9   6   1    4.90    3.80
   9   6  -1   -0.90    2.30
  -9   6   1    3.20    3.40
  -9   6   1    0.90    2.60
  -9   6   1    2.10    2.20
   9   6  -1   -0.50    1.60
   8  -6  -1   10.80    5.50
  -8  -6   1    8.50    2.00
  -8   6   1    4.00    2.90
  -8   6   1    9.30    2.60
   8   6  -1    6.70    2.90
  -8   6   1    3.70    2.80
  -8   6   1   10.30    3.00
   8   6  -1    7.90    2.10
   7  -6  -1   12.50    2.80
   7  -6  -1    5.80    3.80
   7   6  -1   12.10    3.00
  -7   6   1    6.60    4.00
   7   6  -1   10.40    2.20
  -7   6   1    7.90    2.90
  -7   6   1    7.00    2.70
   7   6  -1    9.30    2.10
  -7   6   1    8.80    2.40
  -6  -6   1    0.40    1.20
   6  -6  -1   -0.70    4.00
   6  -6  -1    1.30    1.80
  -6   6   1    1.60    1.70
  -6   6   1    2.20    2.40
  -6   6   1    3.60    3.50
   6   6  -1    3.00    1.70
   6   6  -1    0.20    2.20
  -6   6   1    0.60    2.10
   6   6  -1    4.10    1.60
   5  -6  -1   32.90    3.60
  -5  -6   1   27.90    2.80
   5  -6  -1   35.00    6.30
   5   6  -1   32.80    3.90
  -5   6   1   30.70    3.70
  -5   6   1   38.80    4.20
   5   6  -1   31.60    3.10
   5   6  -1   30.10    3.00
  -5   6   1   35.50    3.90
  -5   6   1   41.80    6.10
   4  -6  -1   41.30    3.50
  -4  -6   1   35.70    3.00
   4  -6  -1   48.80    6.90
   4   6  -1   35.40    3.20
  -4   6   1   46.30    6.20
  -4   6   1   43.00    3.80
   4   6  -1   41.50    3.90
  -4   6   1   34.40    3.60
   4   6  -1   33.00    3.00
  -4   6   1   37.20    3.90
   4   6  -1   39.60    1.90
   3  -6  -1   94.39    5.00
  -3  -6   1   86.29    4.40
   3  -6  -1   98.89    7.20
   3   6  -1   90.09    4.80
  -3   6   1   94.79    7.10
  -3   6   1   92.09    5.30
  -3   6   1   85.59    4.90
   3   6  -1   91.89    4.90
  -3   6   1   89.09    4.80
   3   6  -1   88.69    3.70
   3   6  -1   86.29    5.30
   2  -6  -1    0.20    1.20
   2   6  -1   -1.50    1.40
   2   6  -1    0.30    1.40
  -2   6   1    2.40    1.80
  -2   6   1    0.40    1.10
   2   6  -1   -1.50    1.70
  -2   6   1   -0.20    2.70
   2   6  -1    1.20    1.10
  -2   6   1   -0.40    1.40
   2   6  -1    0.40    2.60
   1  -6  -1   21.80    2.80
  -1  -6   1   21.60    2.50
   1   6  -1   23.40    4.60
  -1   6   1   21.00    2.50
  -1   6   1   17.60    2.50
   1   6  -1   21.50    2.30
   1   6  -1   17.60    2.40
  -1   6   1   29.40    4.70
   1   6  -1   23.40    3.50
  -1   6   1   20.40    2.50
  -1   6   1   19.60    3.30
   1   6  -1   20.40    2.60
   0  -6   1   28.20    3.20
   0  -6  -1   30.70    3.00
   0  -6   1   25.90    2.80
   0   6  -1   28.90    3.80
   0   6  -1   25.20    2.50
   0   6   1   22.40    2.50
   0   6  -1   29.60    2.90
   0   6  -1   25.20    4.80
   0   6   1   27.40    3.40
   0   6   1   30.90    4.90
   0   6   1   21.50    2.60
   0   6  -1   23.10    3.00
   0   6   1   23.80    2.50
   1  -6   1    2.40    1.90
  -1  -6  -1    1.10    1.40
   1   6   1   -0.10    1.30
  -1   6  -1    2.40    1.90
  -1   6  -1    3.50    1.70
  -1   6  -1    4.30    1.70
   1   6   1    4.50    2.80
   1   6   1    1.40    1.40
  -1   6  -1    2.00    2.30
   1   6   1    2.60    1.30
   1   6   1    2.20    2.00
  -1   6  -1    0.40    2.70
  -2  -6  -1  115.69    5.00
   2  -6   1  123.19    6.30
  -2   6  -1  122.69    6.00
  -2   6  -1  119.29    6.80
   2   6   1  118.49    5.20
   2   6   1  118.49    7.30
   2   6   1  122.19    5.90
  -2   6  -1  115.79    5.60
   2   6   1  120.59    5.50
  -2   6  -1  108.69    7.90
  -2   6  -1  119.19    6.20
   2   6   1  119.19    4.90
   3  -6   1   84.29    5.20
  -3  -6  -1   85.19    3.90
   3  -6   1   85.79    7.30
   3   6   1   78.19    4.20
  -3   6  -1   84.29    7.00
   3   6   1   78.79    3.60
  -3   6  -1   79.69    4.80
   3   6   1   87.79    4.10
   3   6   1   77.09    4.80
  -3   6  -1   79.29    5.70
  -3   6  -1   78.79    4.90
  -3   6  -1   76.09    5.20
   4  -6   1   59.49    7.60
   4  -6   1   48.40    4.00
  -4   6  -1   51.89    4.70
  -4   6  -1   56.29    4.40
   4   6   1   54.09    3.50
   4   6   1   53.89    3.30
  -4   6  -1   54.79    4.30
  -4   6  -1   55.19    5.20
   4   6   1   51.59    4.00
  -4   6  -1   51.99    6.00
  -5  -6  -1    1.40    1.10
   5  -6   1   -2.50    2.10
  -5   6  -1    0.90    2.30
  -5   6  -1   -1.50    2.00
   5   6   1    1.60    2.00
   5   6   1   -0.20    1.30
  -5   6  -1    0.80    2.70
   5   6   1    0.00    1.30
   5   6   1    0.90    0.80
  -5   6  -1    1.30    2.10
  -5   6  -1    1.50    2.40
   5   6   1    0.30    0.60
  -6  -6  -1   22.10    2.20
   6  -6   1   23.40    3.70
   6  -6   1   23.20    5.30
  -6   6  -1   23.80    3.50
  -6   6  -1   21.80    4.00
  -6   6  -1   16.50    3.60
  -6   6  -1   27.70    5.40
   6   6   1   24.30    3.30
   6   6   1   21.00    2.40
   6   6   1   25.90    2.60
  -6   6  -1   25.50    3.50
   7  -6   1    3.60    4.50
  -7  -6  -1    4.10    1.30
   7  -6   1    2.00    2.00
   7   6   1    1.90    2.20
   7   6   1    2.90    1.40
  -7   6  -1    2.30    2.40
  -7   6  -1   -0.80    1.80
  -7   6  -1    6.80    2.30
  -7   6  -1    2.00    2.50
   8  -6   1  135.79   11.40
  -8  -6  -1  137.89    5.50
   8  -6   1  124.49    7.80
  -8   6  -1  141.59    8.10
  -8   6  -1  144.49    7.40
  -8   6  -1  138.19    8.80
  -8   6  -1  131.29    7.70
   8   6   1  138.49    5.70
   8   6   1  135.09    6.90
  -8   6  -1  140.69    9.30
   9  -6   1   11.50    6.30
  -9   6  -1   12.80    3.10
   9   6   1    6.10    1.70
   9   6   1    7.20    1.80
   9   6   1   11.90    3.00
  -9   6  -1   13.40    4.40
  -9   6  -1   12.40    3.60
  -9   6  -1   14.30    4.70
  -9   6  -1   13.80    3.30
 -10  -6  -1   26.60    2.50
  10  -6   1   27.70    7.40
  10  -6   1   18.60    3.50
 -10   6  -1   24.10    3.90
 -10   6  -1   16.20    4.00
  10   6   1   30.30    4.20
 -10   6  -1   28.30    5.60
 -10   6  -1   26.40    5.60
  10   6   1   19.80    2.30
 -10   6  -1   15.10    3.40
 -11  -6  -1    0.30    1.20
  11  -6   1    4.00    5.30
  11  -6   1    1.50    2.10
 -11   6  -1    2.10    4.10
  11   6   1   -0.70    1.30
 -11   6  -1   11.90    4.40
  11   6   1    4.80    2.70
 -11   6  -1   -1.00    2.50
 -11   6  -1   -1.90    2.10
 -11   6  -1   -2.20    2.80
  12  -6   1    9.00    3.90
  12  -6   1   -2.00    2.00
 -12  -6  -1    2.30    2.20
 -12   6  -1    2.00    3.70
 -12   6  -1    2.70    2.20
 -12   6  -1    9.40    3.70
  12   6   1    5.60    2.80
  12   6   1    1.90    1.50
 -12   6  -1    1.70    3.10
 -12   6  -1    3.90    3.30
 -13  -6  -1   26.20    3.20
  13  -6   1   26.80    4.60
 -13   6  -1   43.80    6.90
 -13   6  -1   39.80    5.70
 -13   6  -1   27.60    4.50
  13   6   1   30.50    3.00
 -13   6  -1   34.60    7.40
  12  -7  -1   -0.80    3.30
 -12  -7   1    1.70    1.70
 -12   7   1   -2.00    2.80
  12   7  -1    5.70    3.00
 -12   7   1    6.00    3.50
 -12   7   1    3.80    2.90
  12   7  -1    1.60    1.60
  11  -7  -1   25.30    7.70
  11  -7  -1    9.00    3.60
 -11  -7   1   11.20    2.20
 -11   7   1   15.50    5.40
  11   7  -1   10.90    2.40
 -11   7   1    9.30    3.90
  11   7  -1   10.70    3.60
 -11   7   1    8.40    4.50
  11   7  -1   14.80    2.40
 -11   7   1   14.80    3.40
 -11   7   1   12.40    3.80
  10  -7  -1   10.70    3.60
 -10  -7   1    7.10    2.00
 -10   7   1   12.80    3.60
 -10   7   1    5.80    3.30
 -10   7   1    4.90    2.90
  10   7  -1    3.60    1.90
 -10   7   1    5.00    3.40
 -10   7   1    6.60    4.10
  10   7  -1    6.20    3.10
  10   7  -1    7.30    2.20
   9  -7  -1  187.48   13.50
  -9  -7   1  173.38    7.10
   9  -7  -1  181.88    9.60
  -9   7   1  157.48    9.80
  -9   7   1  189.68    9.80
   9   7  -1  140.29    9.60
  -9   7   1  166.88    9.30
  -9   7   1  175.88   11.40
   9   7  -1  170.38    7.40
  -9   7   1  172.28   10.70
   9   7  -1  174.88   10.10
  -8  -7   1    0.70    1.50
   8  -7  -1   -2.20    1.80
   8  -7  -1   -4.30    3.80
   8   7  -1   -1.20    1.60
   8   7  -1    1.00    2.40
  -8   7   1   -0.40    1.70
   8   7  -1   -1.90    1.40
  -8   7   1    2.80    2.30
  -8   7   1   -0.80    2.40
  -8   7   1   -2.40    2.40
  -7  -7   1    1.60    1.50
   7  -7  -1   -4.90    4.20
   7  -7  -1   -0.30    2.60
   7   7  -1    0.20    2.70
  -7   7   1    4.40    2.70
  -7   7   1    3.50    2.90
  -7   7   1    0.50    2.50
  -7   7   1    1.50    3.70
   7   7  -1   -1.60    1.60
   7   7  -1    4.00    1.80
  -7   7   1    1.10    3.40
   6  -7  -1   60.89    8.40
   6  -7  -1   48.80    5.10
  -6   7   1   43.50    6.00
  -6   7   1   45.10    6.80
   6   7  -1   49.70    4.10
  -6   7   1   48.20    4.20
  -6   7   1   46.20    4.70
  -6   7   1   50.89    4.50
   6   7  -1   47.40    3.80
   6   7  -1   51.69    5.00
   5  -7  -1   -4.00    3.20
  -5  -7   1   -1.40    1.40
   5  -7  -1    0.60    2.40
   5   7  -1    0.90    2.50
   5   7  -1   -0.50    1.70
  -5   7   1    0.30    1.70
  -5   7   1    0.50    2.50
  -5   7   1    0.20    2.10
  -5   7   1    1.30    2.20
   5   7  -1   -1.90    1.80
  -5   7   1   -0.60    2.90
   4  -7  -1   -0.10    2.10
  -4  -7   1    0.30    1.50
   4  -7  -1   -3.50    3.30
  -4   7   1    2.20    3.30
  -4   7   1    2.30    2.00
  -4   7   1   -1.90    2.70
   4   7  -1    0.90    1.50
   4   7  -1    1.90    2.60
  -4   7   1   -1.00    1.50
  -4   7   1    0.10    1.50
   4   7  -1    0.20    1.70
   3  -7  -1   79.99    5.40
  -3  -7   1   73.89    4.30
   3   7  -1   77.29    5.80
  -3   7   1   75.89    5.40
   3   7  -1   73.59    4.80
  -3   7   1   80.99    5.10
   3   7  -1   78.49    4.60
  -3   7   1   84.29    7.20
   3   7  -1   80.09    3.70
   3   7  -1   74.29    7.10
  -3   7   1   80.09    5.10
   2  -7  -1  136.49    6.90
   2   7  -1  143.89    7.50
   2   7  -1  129.89    8.80
  -2   7   1  130.59    8.80
  -2   7   1  126.99    6.40
  -2   7   1  129.09    7.50
  -2   7   1  144.99    6.70
   2   7  -1  132.69    5.60
   2   7  -1  138.49    6.30
   2   7  -1  136.39    6.70
  -2   7   1  140.49    7.00
  -1  -7   1   24.50    2.80
   1  -7  -1   25.50    3.20
   1   7  -1   31.50    4.40
   1   7  -1   29.90    3.60
  -1   7   1   25.00    5.00
   1   7  -1   34.50    5.90
   1   7  -1   26.80    3.10
   1   7  -1   27.50    2.80
  -1   7   1   22.90    3.10
  -1   7   1   25.10    2.90
  -1   7   1   23.10    4.00
  -1   7   1   25.20    3.00
   0  -7  -1   22.30    3.00
   0  -7   1   20.50    3.10
   0   7  -1   21.30    3.00
   0   7  -1   24.00    2.90
   0   7  -1   29.30    5.50
   0   7   1   22.00    2.70
   0   7   1   23.30    2.80
   0   7  -1   18.50    3.00
   0   7   1   27.80    3.30
   0   7  -1   25.30    4.30
   0   7   1   23.00    3.90
   0   7   1   27.10    5.20
   1  -7   1    8.60    2.20
  -1   7  -1   10.40    2.80
  -1   7  -1    7.80    2.70
  -1   7  -1    6.60    3.90
   1   7   1    6.60    3.60
   1   7   1    8.20    2.90
  -1   7  -1    8.90    2.40
   1   7   1    6.80    1.90
  -1   7  -1    4.60    2.00
   1   7   1    8.30    1.90
   1   7   1    6.60    2.10
   2  -7   1    2.00    2.30
   2   7   1    1.60    2.90
   2   7   1    2.90    2.50
  -2   7  -1    0.90    1.90
   2   7   1    1.40    1.50
  -2   7  -1    1.50    2.00
   2   7   1    2.00    1.40
  -2   7  -1    0.80    3.50
  -2   7  -1    3.60    1.80
   2   7   1    0.00    1.60
   3  -7   1    2.90    2.60
   3   7   1    4.00    1.30
   3   7   1   -2.00    2.60
   3   7   1    4.20    1.90
  -3   7  -1    0.50    3.40
  -3   7  -1    1.80    2.20
  -3   7  -1   -0.50    2.30
   3   7   1    3.30    1.50
   3   7   1    1.60    2.40
  -3   7  -1    3.60    3.10
  -3   7  -1    2.50    2.00
   4  -7   1   41.50    7.20
   4  -7   1   29.20    3.80
  -4  -7  -1   28.90    2.60
   4   7   1   30.40    2.20
   4   7   1   31.60    3.20
  -4   7  -1   30.10    3.60
  -4   7  -1   37.80    5.50
   4   7   1   29.40    2.80
  -4   7  -1   27.40    5.20
   4   7   1   29.50    3.70
  -4   7  -1   30.20    3.90
  -4   7  -1   30.00    4.20
  -5  -7  -1   -1.40    1.10
   5  -7   1   -2.70    2.80
   5  -7   1   -2.20    1.60
   5   7   1   -0.10    0.80
  -5   7  -1   -0.10    2.50
  -5   7  -1    1.10    1.70
  -5   7  -1   -1.00    2.10
   5   7   1    1.80    1.80
   5   7   1   -0.70    1.30
   5   7   1    0.00    0.70
  -5   7  -1   -2.60    2.90
   5   7   1   -2.40    1.90
   6  -7   1   34.60    7.40
  -6  -7  -1   31.60    2.60
   6  -7   1   26.60    4.30
  -6   7  -1   26.90    4.00
   6   7   1   35.80    3.90
   6   7   1   28.70    4.50
  -6   7  -1   33.70    4.50
  -6   7  -1   36.10    4.80
  -6   7  -1   26.80    5.90
  -6   7  -1   40.60    5.90
   7  -7   1   19.20    6.80
  -7  -7  -1   15.10    1.90
   7  -7   1   17.90    3.50
  -7   7  -1   16.80    3.50
  -7   7  -1   19.10    5.20
   7   7   1   19.90    3.50
   7   7   1   18.10    2.20
  -7   7  -1   15.70    4.50
  -7   7  -1   12.50    2.90
  -7   7  -1    8.10    3.30
   7   7   1   12.90    2.10
   8  -7   1    1.30    2.90
   8  -7   1    5.70    5.40
  -8  -7  -1    4.60    1.40
   8   7   1    2.30    1.50
  -8   7  -1    6.50    3.00
   8   7   1    4.40    2.70
  -8   7  -1    1.50    2.30
  -8   7  -1    3.40    3.10
   8   7   1    4.90    1.60
  -8   7  -1    9.10    4.40
  -8   7  -1    3.60    3.10
   9  -7   1   16.40    3.40
   9  -7   1   29.70    7.50
  -9  -7  -1   10.20    1.60
   9   7   1   10.20    1.80
  -9   7  -1    8.30    3.50
  -9   7  -1   13.70    4.20
  -9   7  -1   17.20    5.30
  -9   7  -1   11.20    3.20
  -9   7  -1   16.90    3.70
   9   7   1   17.40    3.50
 -10  -7  -1    0.60    1.20
  10  -7   1    7.90    6.20
  10  -7   1    3.50    3.00
 -10   7  -1   -1.90    2.10
 -10   7  -1    0.20    3.00
  10   7   1   -1.10    1.20
  10   7   1    2.20    2.50
 -10   7  -1    7.90    4.20
 -10   7  -1    4.00    3.20
 -10   7  -1    1.90    4.10
  10   7   1    1.20    1.50
 -11  -7  -1   -2.40    1.70
 -11   7  -1    0.60    2.60
  11   7   1    4.00    2.70
  11   7   1   -0.10    1.30
 -11   7  -1    6.80    2.90
  11   7   1    2.00    1.50
 -11   7  -1    3.40    3.70
 -11   7  -1    2.60    2.40
 -12  -7  -1   46.00    2.60
  12  -7   1   45.00    6.30
 -12   7  -1   61.29    7.10
 -12   7  -1   34.30    5.00
 -12   7  -1   36.40    5.30
 -11   8   1   13.00    4.40
  11   8  -1   12.90    3.70
 -11   8   1   11.70    4.00
 -10  -8   1   20.60    2.60
  10  -8  -1   15.30    4.30
 -10   8   1   24.10    4.20
  10   8  -1   20.30    2.90
  10   8  -1   21.80    3.00
  10   8  -1   26.50    4.60
 -10   8   1   14.50    4.10
  -9  -8   1    1.90    1.70
   9  -8  -1   -0.40    2.20
   9   8  -1   -0.10    1.80
   9   8  -1    1.30    1.70
   9   8  -1    1.40    2.90
  -9   8   1   -0.20    3.10
  -9   8   1    0.20    3.00
  -9   8   1    2.50    3.90
  -9   8   1    2.20    3.00
   8  -8  -1    8.20    5.50
  -8  -8   1    7.40    1.90
   8  -8  -1    4.20    3.30
   8   8  -1    4.60    2.00
   8   8  -1    6.40    3.40
  -8   8   1    4.60    2.50
  -8   8   1    2.10    3.10
  -8   8   1    3.70    2.60
  -8   8   1    9.70    4.90
   7  -8  -1   20.00    3.70
  -7  -8   1   12.10    2.30
   7  -8  -1   26.10    7.40
  -7   8   1   15.20    3.50
   7   8  -1   13.70    2.60
  -7   8   1   15.10    3.80
   7   8  -1   15.80    2.90
   7   8  -1   14.40    4.60
  -7   8   1   18.10    4.90
  -7   8   1   19.40    5.50
  -7   8   1   13.80    3.80
   6  -8  -1    0.90    5.00
   6  -8  -1   -0.70    2.40
  -6  -8   1   -0.50    1.50
   6   8  -1    0.50    1.50
   6   8  -1    1.00    2.10
  -6   8   1    2.90    2.10
  -6   8   1    1.60    2.50
  -6   8   1   -0.10    3.40
  -6   8   1    4.30    3.10
   5  -8  -1    4.10    4.80
   5  -8  -1   -0.10    2.50
  -5  -8   1   -0.10    1.60
   5   8  -1    0.50    0.50
  -5   8   1   -1.20    2.50
  -5   8   1   -3.70    1.80
   5   8  -1   -3.70    1.60
  -5   8   1    1.30    2.40
   5   8  -1    0.70    1.90
  -5   8   1   -0.40    3.40
   5   8  -1   -3.10    2.60
  -5   8   1   -0.10    2.40
   4  -8  -1   19.30    3.30
  -4  -8   1   14.90    2.40
   4   8  -1   22.50    3.30
  -4   8   1   24.30    4.90
   4   8  -1   15.50    2.60
   4   8  -1   20.70    4.30
  -4   8   1   19.30    3.50
  -4   8   1   18.10    3.30
   4   8  -1   19.80    2.00
   4   8  -1   27.10    5.60
  -4   8   1   16.70    5.20
  -4   8   1   16.30    3.50
  -3  -8   1    0.20    1.40
   3  -8  -1   -0.40    2.30
  -3   8   1   -1.40    3.60
  -3   8   1   -0.50    1.70
   3   8  -1    0.00    1.30
   3   8  -1    0.90    1.70
  -3   8   1   -0.70    1.40
  -3   8   1    0.00    2.70
   3   8  -1    0.00    1.90
   3   8  -1   -2.60    2.40
   3   8  -1    1.80    4.00
  -3   8   1   -2.50    1.90
   2  -8  -1    8.20    2.80
  -2   8   1   15.40    4.00
  -2   8   1   11.00    3.00
   2   8  -1    8.60    2.20
  -2   8   1    4.20    3.80
   2   8  -1   13.00    2.80
   2   8  -1    7.80    1.80
   2   8  -1   12.70    5.10
  -2   8   1   10.40    2.60
   1  -8  -1  234.18    9.70
  -1   8   1  222.68    9.80
   1   8  -1  224.78    9.80
  -1   8   1  227.08   12.40
   1   8  -1  212.28    9.20
  -1   8   1  229.18    9.30
   1   8  -1  221.18    8.70
  -1   8   1  217.48   10.70
  -1   8   1  223.48    9.30
   1   8  -1  218.78   12.40
   1   8  -1  224.48   10.80
   0  -8  -1  144.49    7.20
   0   8   1  156.58    7.10
   0   8  -1  147.49    7.70
   0   8  -1  149.49    6.90
   0   8   1  146.79    6.90
   0   8  -1  157.08    8.80
   0   8   1  153.08    9.90
   0   8  -1  147.59    8.20
   0   8  -1  132.89    9.90
   0   8   1  161.28    7.50
   1  -8   1    5.90    2.60
  -1   8  -1    4.10    3.90
   1   8   1    5.80    2.00
   1   8   1    5.90    3.00
   1   8   1    6.90    2.50
  -1   8  -1    7.10    3.60
   1   8   1    5.10    2.00
  -1   8  -1    7.40    2.50
  -1   8  -1    4.90    2.30
   1   8   1    6.70    3.80
  -1   8  -1    4.60    2.50
   2  -8   1   38.90    4.50
  -2   8  -1   28.70    6.90
   2   8   1   29.80    3.20
   2   8   1   36.70    3.70
   2   8   1   30.50    3.00
   2   8   1   46.20    6.80
  -2   8  -1   36.30    4.60
  -2   8  -1   35.80    6.00
   2   8   1   32.50    4.80
  -2   8  -1   33.20    5.30
   3  -8   1   -0.50    2.50
  -3   8  -1    1.70    2.20
   3   8   1   -0.30    1.60
  -3   8  -1    1.90    2.10
   3   8   1    1.60    1.40
  -3   8  -1    1.10    3.20
   3   8   1    2.40    2.50
   3   8   1    3.80    2.10
  -3   8  -1    4.60    4.00
  -3   8  -1   -1.40    2.10
   3   8   1   -0.30    3.20
   4  -8   1    4.70    2.40
  -4   8  -1    7.90    3.00
  -4   8  -1    2.40    2.50
  -4   8  -1    6.30    3.50
   4   8   1    5.30    2.10
   4   8   1    4.80    3.70
  -4   8  -1    4.40    3.00
   4   8   1    4.80    1.90
   4   8   1    4.90    1.30
   4   8   1    4.50    2.60
  -4   8  -1    3.00    3.90
   5  -8   1    5.60    5.20
   5  -8   1    7.00    2.70
   5   8   1    1.70    1.70
   5   8   1    3.70    2.70
  -5   8  -1   -1.40    2.50
  -5   8  -1    1.80    2.30
   5   8   1    2.70    2.00
  -5   8  -1    2.80    3.90
   5   8   1    3.90    1.10
  -5   8  -1    7.70    2.80
  -5   8  -1    0.60    3.50
   6  -8   1   61.09    9.90
   6  -8   1   43.30    5.10
   6   8   1   42.70    3.60
   6   8   1   43.40    4.70
  -6   8  -1   48.70    5.60
  -6   8  -1   43.50    6.70
   6   8   1   44.70    3.30
  -6   8  -1   38.70    6.60
  -6   8  -1   40.70    4.20
  -6   8  -1   48.70    5.40
  -7  -8  -1    3.20    1.30
   7  -8   1    3.50    2.50
   7  -8   1    2.20    5.30
  -7   8  -1    3.00    2.60
   7   8   1    3.60    2.00
   7   8   1    3.80    2.60
  -7   8  -1    1.90    2.40
  -7   8  -1    3.70    4.20
  -7   8  -1    3.90    2.80
   7   8   1    3.90    1.80
  -7   8  -1   -2.60    3.40
   8  -8   1   43.20    9.10
  -8  -8  -1   15.50    1.80
   8  -8   1   15.40    4.20
  -8   8  -1   22.80    3.80
  -8   8  -1   25.20    6.20
   8   8   1   16.20    3.70
  -8   8  -1   15.30    3.90
   8   8   1   15.80    2.20
  -8   8  -1   15.20    5.10
   8   8   1   18.20    2.30
   9  -8   1    2.70    2.40
   9  -8   1    3.90    5.10
  -9   8  -1    5.80    3.50
   9   8   1    4.00    1.60
  -9   8  -1    2.70    2.50
  -9   8  -1    8.30    4.50
  -9   8  -1    0.50    4.00
   9   8   1    1.70    1.40
  -9   8  -1    8.60    3.40
 -10  -8  -1    4.30    1.10
  10  -8   1   -0.80    3.20
 -10   8  -1    9.20    4.00
 -10   8  -1   -0.10    3.10
 -10   8  -1   13.30    5.70
  10   8   1    5.10    1.50
  10   8   1   11.80    3.10
  10   8   1    2.60    1.50
   9  -9  -1    3.50    2.70
  -9  -9   1    1.50    1.50
   9   9  -1   -0.10    3.10
   9   9  -1   -1.90    1.70
  -9   9   1    1.80    2.40
  -9   9   1    9.00    4.40
  -9   9   1   -3.60    2.60
   8  -9  -1   -1.90    2.90
   8  -9  -1    8.90    7.00
  -8  -9   1    0.00    1.60
  -8   9   1    1.30    3.10
  -8   9   1    2.40    2.20
  -8   9   1   -8.10    2.40
   8   9  -1   -1.60    1.60
   8   9  -1   -0.90    1.90
   8   9  -1    0.60    3.10
   7  -9  -1   17.10    6.80
  -7  -9   1    5.40    2.00
  -7   9   1    8.30    3.30
  -7   9   1   12.90    3.90
   7   9  -1   12.40    3.70
   7   9  -1    9.50    2.40
  -7   9   1    5.60    3.60
  -7   9   1   14.60    5.10
  -7   9   1   14.90    5.40
   6  -9  -1    3.80    2.50
  -6  -9   1    0.10    1.60
   6  -9  -1    7.30    5.50
  -6   9   1    1.60    4.40
  -6   9   1    1.60    3.00
  -6   9   1    5.30    4.20
  -6   9   1    9.50    3.20
  -6   9   1   12.70    3.30
   6   9  -1    3.80    3.40
   6   9  -1    4.20    2.10
   6   9  -1    4.70    2.50
   5  -9  -1   -1.60    1.70
  -5  -9   1   -1.40    2.50
   5   9  -1    0.90    2.80
  -5   9   1    2.20    2.70
  -5   9   1    2.60    2.50
  -5   9   1   -0.30    3.60
   5   9  -1   -0.20    1.80
  -5   9   1   -1.30    2.50
  -5   9   1    1.60    3.50
   5   9  -1   -0.80    2.10
   4  -9  -1    3.80    2.90
  -4  -9   1    1.20    1.80
  -4   9   1   -1.00    2.30
   4   9  -1   -0.20    1.70
  -4   9   1    0.70    3.30
   4   9  -1    1.90    2.30
   4   9  -1   -2.70    2.50
   4   9  -1   -0.80    4.00
  -4   9   1    0.30    2.50
   4   9  -1    1.80    1.20
  -4   9   1    1.80    2.10
  -4   9   1    1.10    2.70
   3  -9  -1   19.10    3.40
   3   9  -1   13.60    2.90
   3   9  -1   19.20    4.60
  -3   9   1   16.10    3.70
  -3   9   1    8.10    3.20
  -3   9   1   23.70    5.00
   3   9  -1   17.60    2.30
   3   9  -1   16.20    3.20
  -3   9   1   14.20    4.80
  -3   9   1   19.00    3.60
   2  -9  -1    3.20    2.00
   2   9  -1   -0.70    1.80
  -2   9   1   -1.90    2.10
   2   9  -1    0.40    2.10
  -2   9   1    7.00    4.20
  -2   9   1    1.70    3.30
  -2   9   1    4.80    2.30
   2   9  -1    4.40    1.80
   2   9  -1    0.60    3.10
   1  -9  -1   28.80    4.00
   1   9  -1   21.40    6.10
   1   9  -1   25.00    3.20
  -1   9   1   17.80    5.30
  -1   9   1   22.20    3.60
   1   9  -1   21.00    3.60
  -1   9   1   23.30    4.80
  -1   9   1   23.60    3.60
   1   9  -1   28.20    5.20
   0   9   1   44.40    4.50
   0   9  -1   49.20    6.40
   0   9  -1   42.90    4.90
   0   9  -1   44.40    7.70
   0   9   1   43.00    4.20
   0   9  -1   36.20    4.00
   0   9   1   49.20    6.50
   1  -9   1    1.70    2.50
   1   9   1    2.40    3.10
  -1   9  -1   -1.10    3.40
  -1   9  -1    2.60    2.50
   1   9   1    1.70    3.70
  -1   9  -1    0.00    3.00
  -1   9  -1    4.20    2.70
   1   9   1    0.80    1.90
   1   9   1    2.70    2.00
   2  -9   1    8.90    3.20
   2   9   1    3.60    3.20
  -2   9  -1   15.20    5.10
   2   9   1    4.80    2.50
   2   9   1    6.90    2.20
   2   9   1    3.90    3.80
  -2   9  -1   10.60    3.30
  -2   9  -1   10.00    4.30
   2   9   1    4.50    1.90
  -2   9  -1   14.40    3.10
   3  -9   1   50.79    5.60
  -3   9  -1   48.70    4.90
  -3   9  -1   43.30    4.90
   3   9   1   47.60    4.30
   3   9   1   55.39    3.60
   3   9   1   45.00    7.30
  -3   9  -1   58.89    7.40
   3   9   1   43.30    3.90
   3   9   1   53.09    5.60
   4  -9   1    3.20    3.00
   4   9   1   -0.90    2.30
  -4   9  -1   -0.10    3.80
  -4   9  -1    0.00    2.50
  -4   9  -1   -0.30    3.60
   4   9   1   -1.00    1.60
   4   9   1    1.00    1.20
  -4   9  -1    1.90    2.90
  -4   9  -1   -2.30    2.50
   4   9   1    2.70    2.10
   4   9   1   -0.90    3.00
   5  -9   1   -2.80    2.10
   5   9   1   -2.10    1.50
  -5   9  -1   -2.70    1.80
  -5   9  -1   -2.60    2.80
  -5   9  -1    4.10    3.30
   5   9   1    1.70    1.00
  -5   9  -1    0.60    4.60
  -5   9  -1   -0.80    1.80
   5   9   1    0.70    2.40
   5   9   1    0.00    3.60
   6  -9   1    1.20    2.50
  -6   9  -1    0.50    2.40
   6   9   1    2.70    2.80
  -6   9  -1    0.30    3.60
  -6   9  -1   -0.40    2.80
   6   9   1    0.50    1.70
  -6   9  -1   -1.20    3.60
   6   9   1   -0.70    1.80
  -6   9  -1   -1.80    2.70
   7  -9   1   48.80   15.30
   7  -9   1   15.90    3.90
  -7   9  -1   12.60    5.20
   7   9   1   15.20    2.40
  -7   9  -1   13.30    3.80
  -7   9  -1   19.10    3.90
  -7   9  -1   11.60    4.10
   7   9   1   24.70    4.50
  -7   9  -1   21.20    6.10
   7   9   1   17.60    2.60
   8  -9   1    4.90    4.10
   8  -9   1   16.00    6.20
   8   9   1    1.60    1.40
   8   9   1    4.40    3.10
  -8   9  -1    2.30    2.80
  -8   9  -1   -4.30    3.10
  -8   9  -1    0.10    3.10
   8   9   1   -0.30    1.50
  -8   9  -1   10.70    4.90
   9  -9   1    4.90    2.90
  -9   9  -1   14.40    4.80
   9   9   1   12.70    3.60
   9   9   1    4.80    1.70
  -9   9  -1   10.70    3.50
  -9   9  -1   10.90    4.10
   9   9   1    6.10    1.50
   7  10  -1   18.10    5.20
   7  10  -1    5.30    2.20
  -7  10   1    8.80    3.20
  -7  10   1   21.20    5.30
   7  10  -1   12.60    4.20
   7  10  -1    9.20    2.70
   6 -10  -1   21.50    4.90
   6  10  -1   11.70    3.00
   6  10  -1   13.00    4.30
   6  10  -1    6.40    2.50
  -6  10   1    5.40    3.20
  -6  10   1    8.80    3.20
  -6  10   1   13.90    4.20
   5 -10  -1    0.10    2.70
   5  10  -1    1.40    1.90
  -5  10   1    3.20    2.90
   5  10  -1    2.40    2.40
  -5  10   1   -0.30    2.40
   5  10  -1   15.60    5.90
  -5  10   1    0.30    3.70
   5  10  -1    5.20    4.10
  -5  10   1    6.90    4.50
  -5  10   1   -1.00    4.50
   4 -10  -1    1.00    2.80
   4  10  -1   -0.90    1.80
   4  10  -1    0.50    3.40
  -4  10   1   -4.70    3.50
  -4  10   1    2.70    3.60
   4  10  -1   -0.40    1.10
  -4  10   1   -4.90    1.60
   4  10  -1    3.40    3.70
  -4  10   1    2.10    2.00
  -4  10   1   -4.20    2.60
   4  10  -1    3.80    2.40
   3 -10  -1   -0.80    2.20
  -3  10   1    0.70    2.30
   3  10  -1   -0.90    2.00
  -3  10   1    1.90    4.10
   3  10  -1   -0.50    2.10
  -3  10   1   -0.80    2.50
  -3  10   1    2.30    2.70
  -3  10   1    3.30    4.20
   3  10  -1   -1.50    3.20
   3  10  -1   -2.00    3.20
   3  10  -1    1.20    1.40
   2 -10  -1    4.50    2.50
   2  10  -1    9.30    2.80
   2  10  -1    0.90    2.00
   2  10  -1    3.90    2.00
   2  10  -1    4.70    3.90
  -2  10   1    3.50    2.50
  -2  10   1    3.30    2.90
  -2  10   1   -0.20    3.70
  -2  10   1    6.30    2.80
  -2  10   1    3.70    4.00
  -1  10   1   46.80    4.60
  -1  10   1   58.89    8.50
   1  10  -1   49.30    5.10
   1  10  -1   54.89    9.60
   1  10  -1   61.09    7.80
  -1  10   1   53.09    7.30
   1  10  -1   48.10    4.60
   1  10  -1   50.89    5.10
  -1  10   1   46.40    4.80
  -1  10   1   35.80    4.30
   0  10  -1   36.10    7.20
   0  10   1   26.50    4.10
   0  10  -1   21.90    3.70
   0  10  -1   23.70    3.90
   0  10   1   30.00    3.80
   0  10   1   27.30    3.60
   0  10  -1   28.90    3.90
   0  10   1   32.80    5.80
   0  10  -1   33.70    6.20
   1  10   1    1.60    2.30
   1  10   1    1.40    3.50
   1  10   1    1.30    2.30
   1  10   1    2.10    3.40
  -1  10  -1    2.20    3.90
  -1  10  -1   -4.10    2.00
  -1  10  -1    3.80    2.60
  -1  10  -1    2.50    4.10
  -1  10  -1   -0.80    1.60
   2 -10   1    4.70    3.00
   2  10   1    2.70    2.20
   2  10   1    4.80    3.90
  -2  10  -1   -4.80    3.40
  -2  10  -1    5.30    2.80
  -2  10  -1    2.10    2.70
   2  10   1    1.50    2.50
   2  10   1    7.60    2.30
   2  10   1   11.10    5.00
  -2  10  -1    3.20    2.60
   3 -10   1   -1.60    2.60
  -3  10  -1   -2.20    2.50
   3  10   1    0.00    1.50
   3  10   1   -0.10    2.20
  -3  10  -1   -2.00    2.40
   3  10   1    1.10    3.30
   3  10   1    0.20    1.90
  -3  10  -1   -2.70    3.70
  -3  10  -1   -0.50    4.10
   3  10   1    6.00    3.60
  -3  10  -1    0.20    2.50
   4 -10   1    0.60    2.70
  -4  10  -1    5.60    4.20
   4  10   1    0.40    3.40
   4  10   1   -0.20    1.80
   4  10   1   -1.20    2.60
  -4  10  -1   -3.70    2.40
  -4  10  -1   -3.70    3.70
  -4  10  -1   -2.80    2.60
  -4  10  -1   -1.30    2.60
   4  10   1    0.20    1.20
   4  10   1   -0.80    3.00
   5 -10   1   12.70    3.60
   5  10   1   10.40    1.20
  -5  10  -1   16.00    4.50
   5  10   1   12.80    4.10
   5  10   1   11.00    2.70
  -5  10  -1   16.30    5.90
   5  10   1   10.20    1.80
  -5  10  -1    7.80    3.50
  -5  10  -1    9.20    2.90
   5  10   1   17.20    4.40
  -5  10  -1   16.60    6.50
   6 -10   1    4.30    2.90
  -6  10  -1    3.70    3.40
   6  10   1    9.80    3.90
  -6  10  -1   12.40    4.60
  -6  10  -1    3.20    3.30
  -6  10  -1    5.10    3.10
   6  10   1    5.30    2.30
   3  11  -1   15.70    2.40
   3  11  -1   17.40    5.40
  -3  11   1   23.20    6.90
   3  11  -1   28.70    6.30
  -3  11   1   12.10    6.00
   3  11  -1    7.70    2.80
  -3  11   1   21.40    4.30
   3  11  -1   19.20    3.60
  -3  11   1   10.70    3.30
  -2  11   1    6.20    2.80
  -2  11   1   13.70    3.60
  -2  11   1   17.80    5.40
   2  11  -1    9.30    3.10
   2  11  -1   10.80    5.10
  -2  11   1   20.30    5.60
   2  11  -1    7.70    2.70
   2  11  -1   15.60    5.40
   2  11  -1   18.30    4.40
  -1  11   1    8.70    2.90
   1  11  -1   13.60    4.50
   1  11  -1   12.60    5.20
  -1  11   1   13.40    5.40
  -1  11   1   11.30    3.30
   1  11  -1   14.00    2.90
   1  11  -1   14.70    3.40
   1  11  -1    7.20    2.80
  -1  11   1    6.80    2.80
  -1  11   1   13.80    5.00
   0  11   1    0.70    3.80
   0  11  -1    1.60    2.20
   0  11  -1    8.00    4.20
   0  11  -1    5.00    3.30
   0  11   1    1.40    2.20
   0  11   1    1.00    2.30
   0  11   1   -3.30    2.10
   0  11   1    5.50    4.10
   0  11  -1   -1.10    2.20
   0  11  -1    8.00    4.30
  -1  11  -1    7.50    2.80
  -1  11  -1   15.10    5.50
   1  11   1    9.80    3.20
  -1  11  -1    3.40    2.70
   1  11   1   10.20    2.80
  -1  11  -1   12.60    5.40
   1  11   1    9.90    2.60
  -1  11  -1    3.00    2.70
   1  11   1   17.50    5.20
  -2  11  -1    2.10    2.90
  -2  11  -1    9.20    5.60
  -2  11  -1    3.60    3.00
   2  11   1   10.00    4.20
   2  11   1    3.20    2.70
  -2  11  -1    0.80    2.80
   2  11   1    2.20    2.30
 -16   0   2   62.49    5.30
 -16   0   2   57.99    5.20
  16   0  -2   44.40    5.30
 -16   0   2   67.29    6.10
 -15   0   2   54.79    4.80
 -15   0   2   46.10    4.90
  15   0  -2   47.30    4.90
 -15   0   2   41.10    5.20
  14   0  -2   43.00    4.70
 -14   0   2   38.80    4.70
  14   0  -2   53.39    7.70
 -14   0   2   39.00    4.20
 -14   0   2   38.30    4.60
  13   0  -2    2.90    3.50
 -13   0   2    2.00    2.50
 -13   0   2   -0.60    2.10
 -13   0   2    3.00    2.60
  13   0  -2    4.10    2.20
 -12   0   2   48.30    4.90
  12   0  -2   42.20    3.80
 -12   0   2   41.40    4.50
 -12   0   2   41.90    3.70
  12   0  -2   50.59    6.80
  11   0  -2  117.69    8.00
 -11   0   2  119.79    5.90
 -11   0   2  117.99    6.50
 -11   0   2  120.19    6.70
 -10   0   2    0.40    2.00
  10   0  -2    0.20    2.00
 -10   0   2    0.80    1.60
  10   0  -2    1.40    1.80
 -10   0   2    4.20    2.80
   9   0  -2   34.10    4.60
  -9   0   2   29.60    3.40
   9   0  -2   25.70    2.60
  -9   0   2   28.00    2.70
  -9   0   2   31.90    3.30
  -8   0   2  373.96   12.20
   8   0  -2  374.16   12.70
   8   0  -2  361.16   14.10
  -8   0   2  370.96   13.30
  -8   0   2  368.76   12.90
   7   0  -2    3.10    1.80
  -7   0   2    2.50    1.30
  -7   0   2    1.60    1.90
   7   0  -2    2.80    1.50
  -7   0   2    2.80    1.30
  -6   0   2  219.38    7.40
   6   0  -2  211.28    7.70
   6   0  -2  213.98    8.90
  -6   0   2  217.28    7.90
   5   0  -2  763.52   23.00
  -5   0   2  782.72   22.70
  -5   0   2  781.72   23.60
   5   0  -2  736.83   23.80
  -5   0   2  765.82   23.10
   4   0  -2  314.27   10.00
   4   0  -2  305.57   10.60
  -4   0   2  304.27   10.50
  -4   0   2  323.47   10.10
  -4   0   2  308.47    9.60
  -3   0   2  518.85   16.30
  -3   0   2  550.74   16.00
   3   0  -2  525.15   16.50
  -2   0   2 4142.19  135.79
  -2   0   2 4054.29  205.58
   2   0  -2 4287.27  136.59
   2   0  -2 4140.29  208.88
  -1   0   2   26.60    1.50
   1   0  -2   25.90    1.40
  -1   0   2   26.90    1.40
   1   0  -2   26.60    1.50
   0   0  -2  178.28    5.30
   0   0  -2  176.48    5.50
   0   0  -2  159.88    5.40
   0   0  -2  170.68    5.60
   0   0   2  172.38    5.40
   0   0   2  184.08    5.40
   0   0   2  182.58    5.50
  -1   0  -2  153.98    4.90
   1   0   2  152.08    4.70
  -1   0  -2  153.08    5.00
   1   0   2  151.88    5.00
  -1   0  -2  151.98    4.70
   1   0   2  148.39    5.00
   1   0   2  148.79    4.70
  -1   0  -2  148.39    4.70
   1   0   2  146.29    4.80
   2   0   2  481.85   14.40
  -2   0  -2  488.15   14.40
   2   0   2  476.55   14.60
  -3   0  -2    2.20    0.90
   3   0   2    1.60    0.90
   3   0   2    0.70    1.20
  -3   0  -2    1.70    1.00
   3   0   2    1.00    0.70
  -3   0  -2    0.60    1.00
   4   0   2   91.29    3.80
   4   0   2   87.19    3.60
  -4   0  -2   88.69    3.80
  -4   0  -2   87.89    3.60
   4   0   2   93.39    4.80
  -4   0  -2   87.89    3.80
   5   0   2   -2.90    1.20
   5   0   2    0.00    1.10
   5   0   2   -3.50    1.70
  -5   0  -2    1.30    1.40
  -5   0  -2   -1.30    1.30
   6   0   2   99.29    4.50
   6   0   2  118.89    4.80
  -6   0  -2  101.39    4.80
   6   0   2   91.59    5.30
  -6   0  -2  110.19    4.80
  -6   0  -2  110.09    4.60
  -7   0  -2   55.29    3.50
   7   0   2   46.50    4.20
   7   0   2   57.09    3.30
   7   0   2   54.69    3.30
  -7   0  -2   51.39    3.40
  -7   0  -2   53.69    3.20
  -8   0  -2   96.59    4.80
  -8   0  -2   93.99    4.80
   8   0   2   92.49    4.70
  -8   0  -2   90.69    4.60
   8   0   2   95.19    5.90
   8   0   2   90.09    4.60
  -9   0  -2  447.16   14.80
  -9   0  -2  460.65   15.30
   9   0   2  473.65   15.20
   9   0   2  436.86   17.10
   9   0   2  426.46   14.90
 -10   0  -2 3151.38   89.49
 -10   0  -2 2868.21   90.19
 -10   0  -2 3251.07   90.19
  10   0   2 3103.39   89.89
  10   0   2 3135.99   92.89
 -11   0  -2   11.40    2.60
  11   0   2   10.90    2.60
 -11   0  -2   18.70    2.90
  11   0   2   11.20    2.40
  11   0   2   17.10    4.40
 -11   0  -2   14.30    2.80
  12   0   2   72.69    7.00
  12   0   2   66.39    4.90
 -12   0  -2   63.19    5.00
  12   0   2   70.49    5.00
 -12   0  -2   66.89    4.40
 -12   0  -2   72.89    6.30
 -13   0  -2   69.79    5.30
 -13   0  -2   65.79    4.20
  13   0   2   70.29    5.20
  13   0   2   70.99    7.40
 -14   0  -2    2.00    1.50
 -14   0  -2    5.70    2.50
  14   0   2    8.10    4.10
 -14   0  -2    1.50    1.90
 -14   0  -2   -1.20    2.10
  14   0   2    1.70    2.20
  15   0   2   -4.30    1.90
 -15   0  -2    5.70    2.60
 -16  -1   2    4.10    2.20
 -16  -1   2    2.60    2.30
  16  -1  -2    3.50    2.80
 -16  -1   2    0.80    2.00
 -16  -1   2    7.70    2.70
  16   1  -2   -1.90    2.20
 -16   1   2    2.20    2.40
 -16   1   2   -1.60    3.00
  15  -1  -2   14.70    3.30
 -15  -1   2   12.10    3.00
 -15  -1   2   11.40    3.10
 -15  -1   2   10.80    3.00
 -15  -1   2   15.40    2.90
 -15   1   2   10.30    3.70
 -15   1   2   11.00    3.80
 -15   1   2   19.50    3.50
  15   1  -2   15.10    3.20
 -15   1   2   15.60    4.10
 -14  -1   2   -1.60    1.70
 -14  -1   2    1.90    2.40
  14  -1  -2   -0.40    2.20
 -14  -1   2    3.10    2.40
  14  -1  -2    4.00    3.60
 -14  -1   2    0.70    2.10
  14   1  -2   -0.80    1.80
 -14   1   2   -1.30    2.20
 -14   1   2   -0.20    2.90
 -14   1   2    2.20    2.10
  14   1  -2    7.30    4.10
  13  -1  -2    9.60    4.40
  13  -1  -2   -6.10    1.80
 -13  -1   2    0.60    2.10
 -13  -1   2   -1.90    1.70
 -13  -1   2    0.30    2.20
  13   1  -2   -0.20    1.90
  13   1  -2   -0.40    3.00
 -13   1   2   -0.10    2.40
 -13   1   2   -1.10    2.00
 -13   1   2    0.10    2.30
 -12  -1   2   24.50    3.80
  12  -1  -2   21.10    3.50
 -12  -1   2   18.00    3.20
  12  -1  -2   24.90    5.50
 -12  -1   2   19.90    2.80
 -12   1   2   20.80    4.10
  12   1  -2   23.20    4.80
 -12   1   2   22.80    3.40
 -12   1   2   22.20    3.70
  12   1  -2   18.10    3.00
  11  -1  -2   -0.90    1.90
  11  -1  -2    0.30    3.00
 -11  -1   2    1.30    2.00
 -11  -1   2    0.90    1.60
 -11  -1   2   -0.70    2.30
 -11   1   2    1.80    2.20
 -11   1   2    0.50    2.80
  11   1  -2    0.00    1.60
 -11   1   2    0.50    2.00
 -10  -1   2   51.09    4.10
 -10  -1   2   52.49    3.40
  10  -1  -2   42.50    4.00
  10  -1  -2   51.49    5.60
 -10  -1   2   53.69    4.30
 -10   1   2   50.59    3.90
  10   1  -2   49.90    3.90
 -10   1   2   46.60    3.90
  10   1  -2   52.39    5.00
 -10   1   2   49.70    4.80
   9  -1  -2   42.00    3.30
   9  -1  -2   42.50    4.80
  -9  -1   2   45.10    2.90
  -9  -1   2   48.50    3.70
  -9  -1   2   45.00    3.30
  -9   1   2   42.60    3.30
  -9   1   2   45.00    4.30
   9   1  -2   49.20    4.50
  -9   1   2   39.00    3.30
   9   1  -2   45.50    3.40
   8  -1  -2    4.00    2.20
   8  -1  -2    4.20    1.40
  -8  -1   2    5.50    1.50
  -8  -1   2    2.50    2.00
  -8  -1   2    7.00    1.40
  -8   1   2    5.70    1.60
  -8   1   2    5.90    2.20
  -8   1   2    5.20    1.60
   8   1  -2    2.40    1.50
   8   1  -2    3.40    2.20
   7  -1  -2   40.30    4.20
  -7  -1   2   45.00    3.90
  -7  -1   2   42.80    2.50
   7  -1  -2   41.80    2.90
  -7  -1   2   41.80    3.20
   7   1  -2   39.00    3.60
   7   1  -2   41.50    3.00
  -7   1   2   38.60    3.80
  -7   1   2   45.60    3.10
  -7   1   2   47.50    3.00
   6  -1  -2  823.12   27.00
  -6  -1   2  864.11   25.90
  -6  -1   2  840.72   25.70
  -6  -1   2  849.41   24.80
  -6   1   2  830.92   25.40
   6   1  -2  850.51   26.40
  -6   1   2  854.41   26.70
   6   1  -2  818.62   25.50
  -6   1   2  883.81   25.90
  -5  -1   2  290.97   10.10
  -5  -1   2  292.67    9.80
   5  -1  -2  289.67    9.80
   5  -1  -2  289.47   11.00
  -5  -1   2  286.17    9.00
  -5   1   2  301.57   11.70
   5   1  -2  288.47    9.80
  -5   1   2  300.87    9.70
  -5   1   2  295.37   10.00
   5   1  -2  306.27   10.50
   4  -1  -2  103.09    5.00
  -4  -1   2  105.79    3.60
  -4  -1   2  115.09    4.40
   4  -1  -2  111.49    4.30
  -4  -1   2  108.69    4.70
  -4   1   2  101.59    4.20
   4   1  -2  111.99    4.80
   4   1  -2  108.49    4.20
  -4   1   2  104.79    5.00
  -4   1   2  109.69    4.50
   3  -1  -2    9.90    1.40
   3  -1  -2   11.10    1.90
  -3  -1   2    9.40    1.20
  -3  -1   2    9.50    1.70
  -3   1   2   12.10    1.90
  -3   1   2   10.60    1.30
   3   1  -2   13.20    1.50
   3   1  -2   10.10    1.80
  -2  -1   2  175.38    5.70
   2  -1  -2  170.08    5.60
  -2  -1   2  165.68    5.80
   2  -1  -2  165.88    6.10
   2   1  -2  168.28    6.00
  -2   1   2  166.78    5.60
  -2   1   2  165.38    6.20
   2   1  -2  172.28    5.80
   1  -1  -2   33.60    1.60
  -1  -1   2   31.70    1.50
  -1  -1   2   30.50    1.90
   1  -1  -2   28.90    2.00
  -1  -1   2   31.90    2.10
   1   1  -2   32.30    2.10
   1   1  -2   33.10    1.70
  -1   1   2   32.60    1.60
  -1   1   2   32.90    2.00
   1   1  -2   32.30    1.50
   0  -1   2   65.49    2.80
   0  -1   2   66.59    2.50
   0  -1  -2   64.09    2.10
   0  -1   2   68.79    2.70
   0  -1   2   60.99    2.70
   0   1   2   64.19    2.20
   0   1  -2   63.49    2.60
   0   1  -2   63.89    2.90
   0   1  -2   64.69    2.60
   0   1  -2   62.99    2.50
   0   1   2   65.19    2.20
   0   1  -2   66.69    3.50
   1  -1   2 1319.47  118.39
   1  -1   2 1608.54   60.29
  -1   1  -2 1568.24  126.89
  -1   1  -2 1607.74   60.39
   2  -1   2  677.03   20.60
  -2   1  -2  676.33   19.50
  -2   1  -2  620.94   20.20
   3  -1   2  194.58    6.70
  -3  -1  -2  195.08    6.00
   3  -1   2  192.98    7.70
   3  -1   2  196.88    6.60
  -3  -1  -2  193.08    6.40
  -3   1  -2  189.18    6.70
   3   1   2  192.18    6.00
  -3   1  -2  191.88    6.50
  -3   1  -2  197.88    6.60
   3   1   2  187.88    6.30
  -3   1  -2  185.08    6.80
   3   1   2  198.08    5.90
  -3   1  -2  180.58    7.20
   4  -1   2  109.59    4.70
   4  -1   2   99.59    5.50
   4  -1   2  111.69    4.60
  -4  -1  -2  109.89    4.30
  -4  -1  -2  112.09    4.00
  -4   1  -2  107.89    5.20
  -4   1  -2  116.09    4.90
   4   1   2  109.39    3.90
   4   1   2  108.59    4.30
  -4   1  -2  104.19    4.50
  -4   1  -2  119.29    4.50
  -4   1  -2  115.99    4.60
   4   1   2  112.89    4.30
   5  -1   2  164.68    6.50
  -5  -1  -2  161.88    5.80
   5  -1   2  159.88    6.20
  -5  -1  -2  164.38    6.00
   5  -1   2  154.18    7.30
   5   1   2  160.78    6.80
  -5   1  -2  166.98    6.30
   5   1   2  166.88    5.70
  -5   1  -2  175.18    6.50
  -5   1  -2  164.08    6.60
  -5   1  -2  164.18    7.00
   5   1   2  172.98    6.00
  -6  -1  -2    2.60    0.90
   6  -1   2    3.60    2.30
  -6  -1  -2    4.00    0.80
   6  -1   2    2.50    1.30
   6  -1   2    3.00    1.40
  -6  -1  -2    3.70    1.30
   6   1   2    4.60    1.10
   6   1   2    4.50    1.40
  -6   1  -2    2.90    1.40
   6   1   2    4.20    1.80
  -6   1  -2    1.40    2.00
  -6   1  -2    4.50    1.80
  -6   1  -2    5.10    1.80
   7  -1   2    1.60    1.10
   7  -1   2    1.80    2.30
   7  -1   2    2.70    1.60
  -7  -1  -2    1.50    1.10
  -7  -1  -2    0.30    1.30
  -7  -1  -2    1.10    0.90
  -7  -1  -2    1.70    0.90
   7   1   2    0.90    1.10
  -7   1  -2   -0.20    1.60
  -7   1  -2    0.70    1.40
  -7   1  -2    0.90    1.40
  -7   1  -2    0.50    1.70
   7   1   2    1.60    1.80
   7   1   2    2.40    1.30
  -8  -1  -2   51.69    2.60
   8  -1   2   50.89    3.70
   8  -1   2   45.40    4.80
   8  -1   2   48.60    3.60
  -8  -1  -2   53.59    2.60
  -8  -1  -2   51.09    3.40
  -8  -1  -2   54.99    3.30
   8   1   2   49.20    3.30
  -8   1  -2   54.79    3.70
  -8   1  -2   52.39    3.80
  -8   1  -2   59.69    3.90
  -8   1  -2   51.79    4.20
   8   1   2   60.59    3.40
   8   1   2   57.19    4.50
   9  -1   2   14.20    3.80
  -9  -1  -2    8.80    1.60
  -9  -1  -2   10.40    2.10
  -9  -1  -2   10.00    2.10
   9  -1   2   12.60    2.40
   9  -1   2   11.90    2.60
  -9   1  -2   13.00    2.70
   9   1   2    8.30    2.90
  -9   1  -2   10.80    2.30
  -9   1  -2   12.90    2.80
  -9   1  -2   10.40    2.80
   9   1   2   11.40    2.10
   9   1   2    9.30    1.90
 -10  -1  -2    4.10    1.10
 -10  -1  -2    4.60    1.30
  10  -1   2    6.50    2.20
  10  -1   2    7.80    4.20
  10  -1   2    8.70    2.30
 -10  -1  -2    7.60    2.20
 -10  -1  -2    8.40    2.10
 -10   1  -2    6.50    2.70
  10   1   2    4.80    1.90
  10   1   2    8.40    3.30
 -10   1  -2    7.90    2.30
 -10   1  -2   10.90    3.00
 -10   1  -2    1.70    2.20
  10   1   2    4.80    1.90
 -11  -1  -2   85.69    5.10
  11  -1   2   78.69    5.30
  11  -1   2   79.29    7.50
  11  -1   2   75.09    5.30
 -11  -1  -2   76.09    4.90
 -11   1  -2   79.79    5.60
 -11   1  -2   83.29    5.40
  11   1   2   81.49    4.80
  11   1   2   71.49    6.30
  11   1   2   83.79    5.00
 -11   1  -2   74.19    5.40
 -11   1  -2   76.69    5.30
 -12  -1  -2    9.00    2.20
  12  -1   2   18.00    3.20
 -12  -1  -2    7.40    2.50
  12  -1   2   11.50    2.70
  12  -1   2   18.60    5.30
 -12   1  -2   11.10    3.20
 -12   1  -2    8.90    2.90
  12   1   2   11.30    3.70
  12   1   2   14.20    2.70
 -12   1  -2    4.90    2.50
  12   1   2   12.20    2.50
 -12   1  -2   14.70    3.30
 -12   1  -2   13.10    2.70
 -13  -1  -2    9.60    2.60
 -13  -1  -2   14.30    2.70
  13  -1   2    7.00    4.60
  13  -1   2    6.50    2.70
 -13   1  -2   12.20    3.10
  13   1   2    9.90    4.00
  13   1   2    7.70    2.60
 -13   1  -2    9.40    2.90
 -13   1  -2   10.40    2.80
 -13   1  -2    6.70    3.10
 -13   1  -2    4.50    2.80
  14  -1   2    0.60    2.30
 -14  -1  -2    4.00    2.20
  14  -1   2   10.10    5.70
 -14  -1  -2    6.50    2.40
 -14   1  -2    4.00    2.60
  14   1   2   14.90    4.40
 -14   1  -2    1.40    2.20
 -14   1  -2    4.20    2.40
 -14   1  -2    8.80    2.90
  14   1   2    2.10    2.10
 -14   1  -2    3.90    2.80
  15  -1   2    0.90    2.30
 -15  -1  -2    5.00    2.20
 -15  -1  -2    6.70    2.70
 -15   1  -2    2.10    2.40
 -15   1  -2    5.20    2.40
 -15   1  -2    4.50    2.90
  15   1   2    1.20    2.20
 -15   1  -2   -0.30    2.10
  15  -2  -2   20.10    4.10
 -15  -2   2   32.20    3.30
  15   2  -2   24.60    3.70
 -15   2   2   29.20    4.30
 -15   2   2   22.00    4.80
 -15   2   2   22.50    4.50
 -15   2   2   17.20    3.90
  15   2  -2   39.90    6.20
 -14  -2   2    1.30    1.60
  14  -2  -2   -1.90    2.30
 -14  -2   2   -1.10    1.60
 -14   2   2    1.10    1.90
 -14   2   2   -2.40    2.10
  14   2  -2   -1.90    1.50
 -14   2   2   -0.40    3.00
  14   2  -2    5.50    4.00
 -13  -2   2    2.40    1.60
 -13  -2   2    4.20    2.00
  13  -2  -2    0.40    3.70
  13  -2  -2    1.50    2.50
  13   2  -2    2.70    1.90
  13   2  -2    3.10    2.90
 -13   2   2    6.60    3.80
 -13   2   2    1.60    2.50
 -13   2   2    7.10    2.80
 -12  -2   2   25.20    2.80
  12  -2  -2   38.60    6.90
 -12  -2   2   31.00    3.40
  12  -2  -2   26.40    4.00
 -12   2   2   36.90    5.30
  12   2  -2   33.80    5.30
 -12   2   2   33.00    4.30
 -12   2   2   42.30    4.50
  12   2  -2   34.60    3.60
 -11  -2   2   50.49    4.80
  11  -2  -2   71.69    5.30
  11  -2  -2   62.69    6.90
 -11  -2   2   66.29    3.70
 -11  -2   2   67.59    4.50
 -11   2   2   65.99    5.90
  11   2  -2   77.79    6.00
 -11   2   2   66.39    4.90
 -11   2   2   73.59    5.40
  11   2  -2   64.79    4.50
  10  -2  -2   80.89    7.20
  10  -2  -2   77.49    4.90
 -10  -2   2   81.09    3.90
 -10  -2   2   70.59    5.40
 -10  -2   2   86.79    5.40
  10   2  -2   81.39    5.90
 -10   2   2   88.89    6.20
 -10   2   2   86.19    5.20
  10   2  -2   78.09    4.70
 -10   2   2   73.29    6.10
  -9  -2   2    1.40    1.10
   9  -2  -2    3.90    3.30
  -9  -2   2    0.70    1.60
   9  -2  -2    4.40    2.10
  -9   2   2    2.50    1.60
  -9   2   2    1.00    2.40
  -9   2   2    0.50    1.70
   9   2  -2   -0.80    1.90
   9   2  -2    1.00    1.40
  -8  -2   2   20.30    1.70
  -8  -2   2   20.90    2.80
  -8  -2   2   19.30    2.70
   8  -2  -2   25.10    4.50
   8  -2  -2   17.50    2.70
  -8   2   2   20.80    2.90
   8   2  -2   24.50    3.40
   8   2  -2   21.60    2.50
  -8   2   2   21.10    3.70
  -8   2   2   20.90    2.50
  -7  -2   2  297.37   10.00
  -7  -2   2  253.17   10.60
  -7  -2   2  289.57    8.80
   7  -2  -2  260.87   10.10
   7  -2  -2  301.07   12.30
  -7   2   2  289.67   10.10
   7   2  -2  275.87   10.70
   7   2  -2  287.17    9.90
  -7   2   2  297.37   10.50
  -7   2   2  276.97   11.40
   6  -2  -2  516.45   18.30
   6  -2  -2  502.95   16.40
  -6  -2   2  493.75   17.00
  -6  -2   2  498.05   15.00
  -6  -2   2  539.45   16.30
   6   2  -2  485.45   16.00
  -6   2   2  527.75   17.90
  -6   2   2  525.65   16.50
   6   2  -2  499.65   16.80
  -6   2   2  518.55   16.30
  -5  -2   2   12.70    1.00
   5  -2  -2   16.30    2.20
  -5  -2   2   16.20    2.30
  -5  -2   2   15.30    2.20
   5  -2  -2   16.00    3.40
  -5   2   2   15.80    2.80
   5   2  -2   18.60    2.70
  -5   2   2   16.60    2.10
  -5   2   2   17.60    2.10
   5   2  -2   12.80    1.80
  -4  -2   2    5.90    1.40
  -4  -2   2    5.30    0.40
   4  -2  -2    9.50    2.30
  -4  -2   2    5.10    1.50
   4  -2  -2    9.20    1.70
   4   2  -2    6.20    1.80
   4   2  -2    6.30    1.40
  -4   2   2    5.80    1.60
  -4   2   2    6.10    1.60
   3  -2  -2   30.40    3.20
  -3  -2   2   35.70    2.30
   3  -2  -2   35.00    2.10
  -3  -2   2   39.90    2.30
   3   2  -2   35.10    2.50
  -3   2   2   32.40    2.10
   3   2  -2   35.90    2.30
  -3   2   2   32.20    3.10
  -2  -2   2  299.57    9.80
  -2  -2   2  286.97    8.80
  -2  -2   2  316.47    9.70
   2  -2  -2  312.67    9.60
   2   2  -2  302.27    8.90
   2   2  -2  316.37    9.80
  -2   2   2  306.67    9.50
  -2   2   2  296.87   10.50
   2   2  -2  288.67   10.40
  -1  -2   2   18.50    2.00
   1  -2  -2   19.20    1.50
  -1  -2   2   19.30    1.90
   1  -2  -2   20.00    2.10
  -1  -2   2   19.60    1.30
   1   2  -2   20.00    2.00
  -1   2   2   18.60    2.20
   1   2  -2   23.50    1.70
   1   2  -2   19.20    2.00
  -1   2   2   21.50    1.50
   1   2  -2   18.70    1.30
   0  -2  -2 3636.94  112.49
   0  -2   2 3651.43  228.68
   0  -2  -2 3420.16  169.38
   0  -2   2 3513.85  122.39
   0   2   2 3499.75  176.18
   0   2  -2 3491.85  227.68
   0   2   2 3642.64  112.69
   0   2  -2 3488.45  122.09
  -1  -2  -2 7744.43  273.47
   1  -2   2 7840.32  248.28
   1  -2   2 8027.60  380.96
  -1  -2  -2 8105.19  230.48
   1   2   2 7937.41  230.28
   1   2   2 7683.53  280.17
  -1   2  -2 8203.98  386.86
  -1   2  -2 7980.40  248.68
  -2  -2  -2  362.16   10.40
   2  -2   2  365.86   11.50
   2  -2   2  361.36   11.60
   2  -2   2  358.56   11.50
   2  -2   2  360.06   13.10
  -2   2  -2  364.16   11.50
   2   2   2  370.26   10.50
   2   2   2  371.56   10.50
  -2   2  -2  355.26   11.40
  -2   2  -2  359.86   12.90
  -2   2  -2  362.66   12.00
  -2   2  -2  360.46   11.60
   2   2   2  368.96   11.10
   3  -2   2   30.50    2.20
   3  -2   2   34.40    4.10
   3  -2   2   30.50    2.50
  -3  -2  -2   31.70    1.40
  -3   2  -2   33.10    2.50
  -3   2  -2   30.20    2.20
   3   2   2   31.00    1.80
   3   2   2   30.40    1.40
  -3   2  -2   34.30    2.50
  -3   2  -2   29.80    3.40
  -3   2  -2   29.90    2.20
  -4  -2  -2   98.09    4.00
   4  -2   2   97.19    4.70
   4  -2   2   98.59    5.90
  -4  -2  -2  104.29    3.70
   4  -2   2  101.39    4.50
  -4   2  -2   95.49    4.70
  -4   2  -2  101.39    4.40
  -4   2  -2  101.99    4.50
  -4   2  -2   96.39    5.80
   4   2   2   99.49    3.60
   4   2   2  101.79    3.90
  -4   2  -2   96.59    5.10
   4   2   2  103.59    3.60
   5  -2   2   10.20    1.80
  -5  -2  -2    7.20    1.40
  -5  -2  -2    7.90    1.20
   5  -2   2    8.20    1.70
   5  -2   2   11.10    2.90
  -5   2  -2    5.60    2.30
   5   2   2    8.90    1.20
  -5   2  -2    6.70    2.80
   5   2   2    6.60    1.50
  -5   2  -2    5.70    1.80
   5   2   2    7.80    1.30
  -5   2  -2   10.90    2.00
  -5   2  -2    8.40    2.00
  -6  -2  -2    3.00    1.10
   6  -2   2    3.30    2.60
  -6  -2  -2    1.30    1.10
   6  -2   2    5.60    1.80
   6  -2   2    2.40    1.30
  -6   2  -2    0.70    2.00
  -6   2  -2    1.90    1.20
  -6   2  -2    2.40    1.80
  -6   2  -2    2.30    1.20
   6   2   2    1.40    1.00
  -6   2  -2    2.70    1.90
   6   2   2    3.80    1.50
   6   2   2    2.90    1.00
  -7  -2  -2   93.19    4.20
  -7  -2  -2   91.09    4.10
   7  -2   2   80.99    6.40
   7  -2   2   83.99    7.20
   7  -2   2   92.19    5.00
   7   2   2   93.09    4.00
   7   2   2   87.29    3.90
  -7   2  -2   92.59    5.30
  -7   2  -2   91.19    4.80
  -7   2  -2   90.49    4.70
   7   2   2   91.69    4.80
  -7   2  -2  102.79    5.90
  -7   2  -2   89.79    4.80
   8  -2   2    3.90    3.10
   8  -2   2    3.50    2.10
  -8  -2  -2    3.40    1.50
   8  -2   2    2.20    1.90
  -8  -2  -2    5.00    1.50
  -8   2  -2    6.50    2.10
   8   2   2    6.40    2.20
  -8   2  -2    2.70    1.90
  -8   2  -2    4.30    1.80
  -8   2  -2    3.40    2.60
  -8   2  -2    2.80    2.20
   8   2   2    4.10    1.40
   8   2   2    0.70    1.30
   9  -2   2  227.68   11.70
  -9  -2  -2  236.48    8.70
   9  -2   2  238.98    9.70
  -9  -2  -2  233.08    8.70
   9  -2   2  233.08    9.60
  -9   2  -2  241.48    9.60
  -9   2  -2  266.07   10.90
   9   2   2  226.58    8.50
  -9   2  -2  233.18    9.70
   9   2   2  224.58    8.40
  -9   2  -2  237.98   10.10
  -9   2  -2  233.58   10.40
   9   2   2  230.58   10.00
  10  -2   2  218.68   12.10
  10  -2   2  211.58    9.00
  10  -2   2  214.38    9.30
 -10  -2  -2  206.68    8.30
 -10  -2  -2  202.58    8.30
 -10   2  -2  220.88   10.10
 -10   2  -2  225.88    9.40
 -10   2  -2  222.38    9.50
  10   2   2  205.58    9.90
  10   2   2  216.18    8.30
 -10   2  -2  205.88    9.10
  10   2   2  210.68    8.10
 -10   2  -2  221.48    9.70
  11  -2   2   71.49    5.20
  11  -2   2   72.99    7.80
  11  -2   2   65.99    5.20
 -11  -2  -2   64.19    4.50
 -11  -2  -2   66.29    4.40
  11   2   2   67.39    4.40
 -11   2  -2   63.79    5.30
  11   2   2   64.79    4.20
  11   2   2   70.49    5.90
 -11   2  -2   67.79    5.40
 -11   2  -2   68.09    4.70
 -11   2  -2   65.19    5.50
 -11   2  -2   72.99    5.30
  12  -2   2   55.39    8.40
  12  -2   2   49.99    5.10
 -12  -2  -2   47.30    4.00
  12  -2   2   47.80    4.90
  12   2   2   54.69    5.80
  12   2   2   43.60    3.70
 -12   2  -2   43.80    5.10
 -12   2  -2   50.39    9.30
 -12   2  -2   44.50    4.80
 -12   2  -2   46.40    5.10
 -12   2  -2   50.09    4.80
  12   2   2   38.50    3.60
 -13  -2  -2   48.20    4.00
  13  -2   2   39.80    4.80
 -13  -2  -2   33.00    3.70
  13  -2   2   52.49    8.30
 -13   2  -2   33.90    4.50
 -13   2  -2   37.30    4.90
 -13   2  -2   51.09    5.10
 -13   2  -2   40.10    5.10
  13   2   2   36.90    3.90
  13   2   2   47.30    6.50
  14  -2   2   16.50    5.20
 -14  -2  -2    0.90    1.80
 -14  -2  -2    2.60    1.80
  14  -2   2   -1.10    2.50
 -14   2  -2   -1.30    2.40
 -14   2  -2    0.20    3.10
  14   2   2    7.90    2.90
  14   2   2   -0.40    1.80
 -14   2  -2   -3.10    2.10
 -14   2  -2    3.80    2.70
 -14   2  -2    3.70    2.50
 -15  -2  -2   20.30    3.10
  15  -2   2    9.50    3.20
 -15   2  -2   13.60    3.40
 -15   2  -2   19.10    3.70
 -15   2  -2   16.50    3.50
  15   2   2   25.30    5.00
  15   2   2   13.50    3.20
 -15   2  -2   18.10    4.10
  15  -3  -2    1.60    2.50
 -15  -3   2    2.80    2.40
 -15   3   2   -1.50    2.40
 -15   3   2    3.90    4.00
 -15   3   2    1.70    2.90
  15   3  -2   12.90    4.00
  15   3  -2    0.70    1.80
 -15   3   2    8.30    3.70
  14  -3  -2    2.50    2.90
 -14  -3   2    8.60    2.50
 -14  -3   2    8.70    1.60
  14  -3  -2   23.50    5.90
 -14   3   2    7.80    2.70
 -14   3   2    3.40    3.70
 -14   3   2    9.30    4.40
  14   3  -2   22.60    4.90
 -14   3   2    7.00    2.90
  14   3  -2    6.50    2.20
 -13  -3   2    1.20    2.20
  13  -3  -2   -3.30    2.30
  13  -3  -2    3.50    4.50
 -13  -3   2    3.10    1.30
 -13   3   2    2.10    2.60
  13   3  -2   -1.30    1.50
 -13   3   2    0.80    3.10
  13   3  -2    3.00    3.20
 -13   3   2    0.80    2.50
 -12  -3   2   -0.10    1.10
  12  -3  -2    1.90    1.90
 -12  -3   2    1.20    1.70
 -12  -3   2    1.40    1.20
  12  -3  -2   -1.70    3.60
 -12  -3   2    1.30    2.10
  12   3  -2    2.10    1.70
 -12   3   2    1.80    1.90
  12   3  -2    0.60    2.70
 -12   3   2    2.90    2.60
 -12   3   2    3.50    3.20
  11  -3  -2   91.09    5.70
 -11  -3   2   84.39    3.80
 -11  -3   2   87.89    5.50
  11  -3  -2   95.99    8.00
  11   3  -2   80.29    4.90
 -11   3   2   92.39    7.00
 -11   3   2   90.19    5.80
  11   3  -2   88.19    6.50
 -11   3   2   92.89    6.00
  10  -3  -2    7.60    2.70
 -10  -3   2    6.60    1.70
 -10  -3   2    5.90    1.80
  10  -3  -2    8.60    4.20
 -10  -3   2    7.00    2.10
  10   3  -2   12.30    3.30
  10   3  -2    5.90    1.90
 -10   3   2    6.90    2.10
 -10   3   2    7.70    2.30
 -10   3   2   10.70    3.70
  -9  -3   2   41.00    2.10
   9  -3  -2   43.90    7.70
  -9  -3   2   40.50    3.00
  -9  -3   2   44.70    3.80
   9  -3  -2   37.30    3.60
   9   3  -2   40.30    3.30
  -9   3   2   47.70    5.20
  -9   3   2   47.80    4.40
  -9   3   2   43.40    4.10
   9   3  -2   38.20    4.10
  -8  -3   2   -0.20    1.40
  -8  -3   2    0.30    0.50
   8  -3  -2    3.00    2.50
  -8  -3   2    1.30    1.60
   8  -3  -2    1.30    1.40
  -8   3   2   -0.30    1.40
  -8   3   2   -0.60    1.60
  -8   3   2    1.40    2.60
   8   3  -2   -0.70    2.10
   8   3  -2    2.00    1.40
   7  -3  -2  237.88   11.60
  -7  -3   2  252.57    8.70
  -7  -3   2  265.17    9.40
   7  -3  -2  235.98    9.60
   7   3  -2  254.97    9.90
  -7   3   2  251.67   11.20
  -7   3   2  268.27    9.80
   7   3  -2  243.98    9.10
  -7   3   2  258.77    9.50
   6  -3  -2  172.98    8.90
  -6  -3   2  164.28    6.20
   6  -3  -2  148.89    6.60
  -6   3   2  181.88    7.00
   6   3  -2  159.18    6.40
   6   3  -2  155.98    7.10
  -6   3   2  169.98    7.00
  -6   3   2  173.28    8.20
   5  -3  -2  142.69    7.80
   5  -3  -2  139.89    5.80
  -5  -3   2  137.89    5.40
  -5   3   2  135.09    5.80
  -5   3   2  147.89    6.10
   5   3  -2  127.99    5.50
  -5   3   2  129.89    6.90
   5   3  -2  129.89    6.00
  -4  -3   2    0.60    1.40
   4  -3  -2    1.40    2.10
   4  -3  -2    0.60    1.20
  -4   3   2    2.90    1.80
  -4   3   2   -2.40    1.60
   4   3  -2    2.40    1.90
   4   3  -2   -0.10    1.20
   3  -3  -2  197.88    7.00
  -3  -3   2  186.78    7.00
  -3  -3   2  201.98    7.00
   3  -3  -2  182.58    8.50
   3   3  -2  192.88    5.70
  -3   3   2  197.68    7.10
   3   3  -2  195.38    7.40
  -3   3   2  198.08    7.00
  -3   3   2  177.78    9.10
   3   3  -2  189.38    7.00
  -2  -3   2   47.70    3.00
  -2  -3   2   49.40    2.00
  -2  -3   2   48.00    2.80
   2  -3  -2   58.39    4.10
   2  -3  -2   52.09    2.90
   2   3  -2   49.00    2.90
  -2   3   2   51.99    2.60
   2   3  -2   48.20    2.10
   2   3  -2   52.09    2.80
   2   3  -2   50.69    3.20
  -2   3   2   49.20    3.80
  -1  -3   2  232.58    8.00
   1  -3  -2  237.68    8.80
   1  -3  -2  241.18    7.80
  -1  -3   2  233.18    8.30
  -1   3   2  241.28    9.10
   1   3  -2  233.08    7.50
  -1   3   2  246.48    7.80
   1   3  -2  237.38    8.60
   1   3  -2  237.48    8.20
  -1   3   2  235.08    7.80
   1   3  -2  242.58    8.30
   0  -3  -2 2007.30  152.28
   0  -3   2 2317.97  247.28
   0  -3  -2 1991.30   74.59
   0  -3   2 2027.20   83.99
   0   3  -2 2334.77  255.07
   0   3   2 1953.60   74.79
   0   3   2 1992.40  157.38
   0   3  -2 1937.71   82.89
  -1  -3  -2 3451.05  118.39
  -1  -3  -2 3568.84  192.48
   1  -3   2 3806.52  137.09
   1  -3   2 4375.36  282.17
  -1   3  -2 3720.03  135.59
  -1   3  -2 3760.12  334.17
   1   3   2 3866.51  209.78
   1   3   2 3687.43  119.49
   2  -3   2   33.60    4.50
   2  -3   2   23.50    2.50
   2  -3   2   20.90    2.00
   2  -3   2   22.10    2.20
  -2  -3  -2   21.80    1.30
   2   3   2   19.60    1.50
  -2   3  -2   20.90    2.40
  -2   3  -2   27.40    3.70
   2   3   2   24.50    1.50
  -2   3  -2   23.10    2.40
  -2   3  -2   24.20    2.00
  -2   3  -2   22.30    2.20
   3  -3   2  919.71   30.80
   3  -3   2  931.41   28.60
   3  -3   2  945.21   28.40
   3   3   2  944.01   27.70
  -3   3  -2  918.21   30.40
  -3   3  -2  969.70   28.70
   3   3   2  968.20   27.60
   3   3   2  962.60   27.30
  -3   3  -2  957.50   28.50
  -3   3  -2  977.10   28.70
  -3   3  -2  951.70   29.20
   4  -3   2  255.27   11.30
  -4  -3  -2  267.77    8.10
   4  -3   2  242.28    9.20
   4  -3   2  258.47    9.10
  -4   3  -2  250.77    9.20
   4   3   2  232.28    7.90
  -4   3  -2  261.77   11.00
   4   3   2  261.27    8.20
  -4   3  -2  244.38    9.20
   4   3   2  261.17    7.90
  -4   3  -2  259.67   10.00
  -4   3  -2  271.67    9.40
   5  -3   2    9.70    2.10
   5  -3   2   11.20    2.20
  -5  -3  -2   11.80    1.20
   5  -3   2    9.20    3.60
   5   3   2   11.70    1.60
   5   3   2    8.80    1.10
  -5   3  -2    7.80    3.10
  -5   3  -2    8.80    2.10
  -5   3  -2    9.80    1.80
  -5   3  -2    9.30    2.00
  -5   3  -2   10.20    2.40
   5   3   2    9.20    1.20
   6  -3   2    2.00    1.90
  -6  -3  -2    5.40    1.10
   6  -3   2    1.20    1.70
   6  -3   2    4.00    2.50
   6   3   2    4.60    1.50
  -6   3  -2    1.30    1.30
   6   3   2    4.40    1.00
  -6   3  -2    5.30    1.60
  -6   3  -2    4.60    1.50
  -6   3  -2    3.70    2.20
   6   3   2    4.00    1.00
  -6   3  -2    3.50    2.20
  -7  -3  -2    7.80    1.40
   7  -3   2    6.70    1.90
   7  -3   2    7.00    3.20
   7  -3   2   11.90    2.40
   7   3   2    9.40    1.30
  -7   3  -2    4.70    2.10
  -7   3  -2    8.30    2.20
  -7   3  -2    8.10    2.60
  -7   3  -2    6.90    2.20
   7   3   2    8.00    1.30
   7   3   2    9.50    2.00
  -7   3  -2   13.70    3.20
   8  -3   2    9.30    4.00
   8  -3   2    7.00    2.30
  -8  -3  -2    5.30    1.50
   8  -3   2    6.90    2.50
  -8  -3  -2    4.40    1.50
  -8   3  -2    7.10    3.00
  -8   3  -2    6.50    3.30
   8   3   2    4.80    1.30
  -8   3  -2    6.70    2.40
   8   3   2    5.90    1.40
  -8   3  -2    6.70    2.30
  -8   3  -2    4.30    2.40
   8   3   2   10.10    2.40
   9  -3   2    1.40    2.30
   9  -3   2    0.60    1.60
   9  -3   2    2.30    3.80
  -9  -3  -2    0.20    1.30
  -9  -3  -2    1.30    1.50
   9   3   2   -0.70    1.30
  -9   3  -2    3.90    2.50
  -9   3  -2    1.30    2.80
   9   3   2    3.60    1.50
  -9   3  -2    2.00    2.70
  -9   3  -2    5.20    2.30
  -9   3  -2    1.90    2.20
   9   3   2   -0.70    2.00
  10  -3   2    5.00    4.40
  10  -3   2    1.80    2.40
 -10  -3  -2    0.30    1.50
  10  -3   2    0.80    2.10
 -10  -3  -2   -0.90    1.30
 -10   3  -2    1.80    2.40
  10   3   2    1.20    1.40
 -10   3  -2   -0.30    2.80
  10   3   2   -1.50    1.90
 -10   3  -2    1.60    3.20
 -10   3  -2    4.00    2.20
  10   3   2   -0.60    1.40
  11  -3   2    6.10    5.00
  11  -3   2    9.80    2.60
  11  -3   2    7.50    2.80
 -11  -3  -2   12.20    2.10
 -11  -3  -2    6.20    1.90
 -11   3  -2    5.80    3.50
 -11   3  -2    7.30    2.40
 -11   3  -2   11.70    3.20
  11   3   2    8.20    1.90
  11   3   2    6.30    1.90
 -11   3  -2    5.90    2.70
  11   3   2    9.00    3.20
 -11   3  -2    8.90    3.60
  12  -3   2    8.80    3.00
 -12  -3  -2   16.70    2.70
 -12  -3  -2   13.40    2.30
  12  -3   2   12.50    5.70
  12   3   2   13.30    2.50
 -12   3  -2   17.60    3.10
 -12   3  -2   18.60    3.90
 -12   3  -2    9.50    3.20
 -12   3  -2   16.90    4.60
 -12   3  -2   22.50    4.60
 -13  -3  -2    8.00    2.30
 -13  -3  -2   10.50    2.20
  13  -3   2    4.90    2.90
 -13   3  -2    6.00    3.90
 -13   3  -2    8.60    3.20
 -13   3  -2    8.10    3.20
  13   3   2   12.20    3.60
  13   3   2   10.80    2.40
 -13   3  -2   10.60    3.10
 -13   3  -2   11.70    4.40
  14  -3   2    3.00    2.80
 -14  -3  -2    5.00    2.10
  14  -3   2   16.30    5.70
 -14  -3  -2    8.30    2.00
 -14   3  -2    7.10    3.30
 -14   3  -2    7.70    3.00
 -14   3  -2    6.80    3.20
  14   3   2   17.50    3.90
 -14   3  -2    3.10    3.20
 -15  -4   2    2.30    2.20
  15  -4  -2   -1.20    1.80
  15   4  -2    2.00    1.90
 -15   4   2   11.20    3.70
 -15   4   2   -1.70    3.30
 -15   4   2   -0.90    2.60
 -14  -4   2   27.10    5.80
  14  -4  -2   22.00    5.20
  14  -4  -2   44.70    8.10
 -14   4   2   32.60    6.80
 -14   4   2   22.80    5.10
 -14   4   2   26.60    4.80
  14   4  -2   24.70    3.30
  14   4  -2   38.70    5.70
 -14   4   2   16.30    4.00
  13  -4  -2    8.10    5.00
 -13  -4   2    0.10    2.00
  13  -4  -2    0.80    2.80
  13   4  -2    9.40    3.60
 -13   4   2   -4.50    1.70
 -13   4   2    0.50    1.70
 -13   4   2    0.20    3.00
  13   4  -2   -2.10    1.80
  12  -4  -2   19.30    3.60
 -12  -4   2   23.90    3.30
  12  -4  -2   25.60    6.80
 -12   4   2   20.90    4.90
 -12   4   2   15.20    3.80
 -12   4   2   18.20    3.70
  12   4  -2   15.00    4.00
  12   4  -2   14.80    2.60
  11  -4  -2   14.90    5.60
  11  -4  -2   12.90    3.50
 -11  -4   2    7.20    2.30
 -11   4   2    7.60    3.20
  11   4  -2    4.70    2.10
 -11   4   2    7.20    3.70
 -11   4   2    6.90    2.80
  10  -4  -2   46.40    4.30
  10  -4  -2   59.99    8.40
 -10  -4   2   42.30    3.70
  10   4  -2   49.40    4.80
 -10   4   2   44.80    4.50
 -10   4   2   49.60    5.80
 -10   4   2   52.19    4.40
  10   4  -2   49.90    3.90
  -9  -4   2   11.70    2.20
   9  -4  -2   11.10    4.60
   9  -4  -2   10.20    2.50
   9   4  -2   10.60    2.20
  -9   4   2    9.50    2.80
   9   4  -2    7.90    3.10
  -9   4   2   13.30    3.00
  -9   4   2   13.20    4.10
  -8  -4   2   82.29    3.30
  -8  -4   2   99.09    4.90
   8  -4  -2   81.79    5.10
  -8   4   2   75.09    5.60
   8   4  -2   83.29    4.50
  -8   4   2   87.79    6.80
   8   4  -2   83.89    5.30
  -8   4   2   84.39    5.50
   7  -4  -2   48.20    6.50
  -7  -4   2   28.60    2.10
   7  -4  -2   30.70    3.10
  -7  -4   2   32.10    2.80
  -7   4   2   38.10    5.30
   7   4  -2   26.70    2.70
  -7   4   2   38.30    3.60
  -7   4   2   40.00    3.30
   7   4  -2   30.30    3.30
  -6  -4   2  105.59    4.30
  -6  -4   2  116.89    5.20
   6  -4  -2  107.19    7.60
   6  -4  -2  110.39    5.70
   6   4  -2  104.09    5.00
  -6   4   2  111.89    7.10
  -6   4   2  107.29    5.30
  -6   4   2  123.39    5.90
   6   4  -2  104.19    5.70
  -5  -4   2   -1.40    1.30
   5  -4  -2    0.60    1.20
  -5  -4   2    0.50    1.20
   5  -4  -2    1.50    2.60
   5   4  -2   -1.70    1.20
   5   4  -2   -0.60    1.50
  -5   4   2    1.60    1.90
  -5   4   2   -2.60    1.30
  -5   4   2    0.70    1.20
  -4  -4   2   88.49    4.00
   4  -4  -2   94.69    4.50
   4  -4  -2   97.79    6.50
  -4   4   2   94.19    6.10
   4   4  -2   83.79    4.70
   4   4  -2   83.99    4.40
  -4   4   2   89.99    4.40
  -4   4   2   94.19    4.80
  -3  -4   2  105.79    4.70
   3  -4  -2  107.99    6.60
   3  -4  -2  112.99    5.10
  -3   4   2  110.99    6.50
   3   4  -2  106.99    4.90
   3   4  -2  109.09    4.90
  -3   4   2  118.49    5.10
  -3   4   2  106.29    5.10
   3   4  -2  109.09    5.40
   3   4  -2  100.79    3.60
  -3   4   2   99.59    4.70
  -2  -4   2   16.20    1.90
   2  -4  -2   20.30    2.00
   2  -4  -2   22.40    3.80
   2   4  -2   13.80    1.80
  -2   4   2   18.60    2.10
   2   4  -2   16.30    1.50
  -2   4   2   18.30    2.30
   2   4  -2   16.30    2.20
   2   4  -2   18.10    2.80
  -2   4   2   21.00    3.70
  -2   4   2   16.00    1.90
  -1  -4   2   12.00    1.80
   1  -4  -2    5.40    1.50
  -1  -4   2   11.10    1.50
  -1   4   2    9.20    1.60
   1   4  -2    8.40    1.60
  -1   4   2    7.80    2.70
   1   4  -2    6.70    1.90
   1   4  -2    9.80    1.50
  -1   4   2    8.90    1.70
   1   4  -2   10.80    2.50
   1   4  -2   14.20    3.50
   0  -4   2 1377.36   39.80
   0   4   2 1319.87   40.70
   0   4  -2 1361.56   42.10
   0   4  -2 1336.67   39.90
   1  -4   2  965.00   28.70
   1  -4   2  903.71   28.90
  -1  -4  -2  968.20   27.90
   1  -4   2  925.41   28.80
  -1   4  -2  949.80   28.90
  -1   4  -2  964.10   28.70
  -1   4  -2  970.40   31.20
  -1   4  -2  948.91   29.40
   1   4   2  948.81   29.20
  -1   4  -2  932.11   28.30
   1   4   2  986.70   28.00
   2  -4   2  194.98    7.60
   2  -4   2  192.58    7.70
  -2  -4  -2  194.98    6.40
   2  -4   2  194.18    9.80
   2  -4   2  189.98    7.30
  -2   4  -2  187.18    7.70
  -2   4  -2  194.48    7.40
   2   4   2  193.98    6.60
  -2   4  -2  208.08    8.40
  -2   4  -2  191.58    9.30
  -2   4  -2  189.28    7.40
   2   4   2  192.38    6.40
   3  -4   2  514.15   17.40
   3  -4   2  538.05   19.90
   3  -4   2  548.85   17.20
  -3   4  -2  518.85   19.50
   3   4   2  566.04   16.10
   3   4   2  543.45   16.10
   3   4   2  526.35   16.30
  -3   4  -2  545.55   17.30
  -3   4  -2  541.55   18.30
  -3   4  -2  551.34   17.40
  -3   4  -2  524.05   17.40
   4  -4   2   61.49    4.20
  -4  -4  -2   65.49    2.70
   4  -4   2   64.39    4.00
   4  -4   2   65.49    5.60
   4   4   2   63.29    2.80
   4   4   2   61.39    2.90
  -4   4  -2   66.69    4.70
  -4   4  -2   70.79    3.90
   4   4   2   61.19    3.00
   4   4   2   67.89    2.90
  -4   4  -2   58.79    4.20
  -4   4  -2   73.19    5.80
  -4   4  -2   67.29    3.80
  -5  -4  -2    6.20    1.00
   5  -4   2    6.20    1.70
   5  -4   2    5.40    3.50
   5  -4   2    5.50    1.80
  -5   4  -2    4.50    1.60
   5   4   2    4.60    1.00
  -5   4  -2    6.40    2.10
   5   4   2    6.10    1.10
   5   4   2    6.10    1.60
  -5   4  -2    7.50    2.70
  -5   4  -2    6.40    2.00
  -5   4  -2    6.20    2.70
  -6  -4  -2    7.70    1.20
   6  -4   2   10.10    2.40
   6  -4   2    9.50    3.50
   6  -4   2    7.70    2.00
   6   4   2    8.50    1.80
  -6   4  -2   14.80    3.70
  -6   4  -2    8.60    2.90
  -6   4  -2    7.10    2.20
  -6   4  -2    7.30    1.90
   6   4   2    7.30    1.20
  -6   4  -2    8.20    2.00
   6   4   2    6.70    1.10
   7  -4   2    9.50    2.20
   7  -4   2    8.40    4.50
  -7  -4  -2    8.20    1.30
   7  -4   2    6.60    2.00
   7   4   2    5.60    1.90
   7   4   2    7.20    1.30
  -7   4  -2    8.00    2.20
  -7   4  -2    6.00    3.00
  -7   4  -2   11.00    3.80
  -7   4  -2    7.50    2.00
  -7   4  -2    7.70    2.50
   7   4   2    7.10    1.20
   8  -4   2   61.99    5.00
   8  -4   2   55.59    4.70
  -8  -4  -2   59.79    3.20
   8  -4   2   59.19    7.30
   8   4   2   60.09    3.10
   8   4   2   59.39    4.10
  -8   4  -2   70.49    6.60
  -8   4  -2   66.39    6.10
  -8   4  -2   57.39    4.40
  -8   4  -2   55.19    4.80
   8   4   2   60.69    2.90
  -8   4  -2   68.99    4.60
   9  -4   2   84.69    8.70
  -9  -4  -2   88.79    4.20
   9  -4   2   93.09    6.10
   9  -4   2   81.79    5.70
  -9   4  -2   85.49    5.40
  -9   4  -2   93.19    6.10
  -9   4  -2   90.59    7.10
   9   4   2   82.79    5.30
  -9   4  -2   84.19    6.50
   9   4   2   89.59    5.40
   9   4   2   86.09    3.70
  -9   4  -2   79.29    5.40
  10  -4   2   19.30    3.70
  10  -4   2   13.20    5.70
  10  -4   2   15.20    3.40
 -10  -4  -2   16.30    2.20
 -10   4  -2   14.30    3.20
 -10   4  -2   17.30    4.10
  10   4   2   15.00    1.80
 -10   4  -2   21.30    3.80
 -10   4  -2   14.20    2.90
 -10   4  -2   21.80    4.50
  10   4   2   16.20    3.40
 -11  -4  -2    2.80    1.80
  11  -4   2    0.60    2.60
  11  -4   2   11.90    5.90
 -11   4  -2    4.50    3.80
 -11   4  -2    8.90    3.00
  11   4   2    7.40    2.90
 -11   4  -2    7.50    3.10
 -11   4  -2    6.40    2.90
  11   4   2    4.00    1.70
 -11   4  -2    5.10    3.30
 -12  -4  -2   23.20    2.80
  12  -4   2   37.20    8.20
  12  -4   2   22.40    3.80
 -12   4  -2   19.50    3.70
  12   4   2   25.10    2.80
 -12   4  -2   27.70    5.10
 -12   4  -2   30.10    4.70
 -12   4  -2   25.30    5.40
 -12   4  -2   19.20    4.00
 -13  -4  -2    1.90    1.80
  13  -4   2   -0.50    2.40
  13  -4   2   14.90    5.60
  13   4   2   -2.10    1.60
 -13   4  -2   -2.70    3.80
 -13   4  -2    6.10    3.50
 -13   4  -2    1.30    2.20
 -13   4  -2    4.80    2.60
 -13   4  -2    0.30    2.80
 -14  -4  -2    6.60    2.00
  14  -4   2    7.20    3.20
 -14   4  -2   12.60    3.80
  14   4   2    4.90    2.10
 -14   4  -2    6.90    3.10
 -14   4  -2    7.40    4.40
  14  -5  -2   12.70    3.60
 -14  -5   2    9.80    2.60
 -14   5   2   16.10    4.80
 -14   5   2   11.30    5.00
  14   5  -2   25.10    4.80
 -14   5   2   10.10    3.60
  14   5  -2   12.70    2.70
 -14   5   2    7.90    3.60
  13  -5  -2    9.00    5.10
  13  -5  -2   -0.40    2.90
 -13  -5   2    2.50    2.00
  13   5  -2    3.30    2.90
 -13   5   2   -2.20    1.70
 -13   5   2    5.00    3.80
 -13   5   2    0.80    1.90
 -13   5   2    1.20    2.70
  13   5  -2   -3.90    1.60
 -13   5   2   -4.20    3.80
 -12  -5   2   -1.00    1.70
  12  -5  -2    0.40    1.90
 -12   5   2   -3.10    2.50
 -12   5   2   -0.90    2.50
  12   5  -2    3.10    3.00
  12   5  -2   -2.40    1.60
 -12   5   2    2.20    2.70
 -12   5   2    5.70    3.50
  11  -5  -2   -0.40    2.40
  11  -5  -2    2.50    4.80
  11   5  -2    0.60    2.80
 -11   5   2   -2.60    2.40
 -11   5   2   -0.40    2.40
 -11   5   2   -0.40    1.80
  11   5  -2   -1.80    1.60
 -11   5   2   -1.30    3.00
 -10  -5   2    5.30    2.00
  10  -5  -2   11.30    3.20
  10  -5  -2    5.40    3.80
 -10   5   2    4.70    2.20
 -10   5   2    4.60    2.30
 -10   5   2    3.10    3.40
  10   5  -2    4.10    1.70
 -10   5   2    9.40    2.60
  10   5  -2    4.20    3.10
   9  -5  -2  310.67   16.20
  -9  -5   2  317.77   11.40
  -9   5   2  321.07   12.60
   9   5  -2  292.17   12.40
   9   5  -2  295.67   11.20
  -9   5   2  311.37   12.60
   8  -5  -2   59.19    7.40
   8  -5  -2   67.59    5.30
  -8  -5   2   64.89    4.20
   8   5  -2   56.59    4.70
  -8   5   2   60.19    4.90
  -8   5   2   61.79    4.60
  -8   5   2   68.19    6.60
   8   5  -2   54.69    3.80
   7  -5  -2   37.80    7.60
   7  -5  -2   26.40    3.30
  -7  -5   2   25.60    2.90
  -7   5   2   27.70    4.80
  -7   5   2   24.80    3.40
  -7   5   2   22.30    3.40
   7   5  -2   26.20    3.00
   7   5  -2   28.60    3.80
  -7   5   2   31.90    3.60
  -6  -5   2   21.70    2.50
   6  -5  -2   21.70    3.20
   6  -5  -2   22.80    5.00
  -6   5   2   25.30    4.90
  -6   5   2   27.50    3.40
  -6   5   2   23.30    3.20
  -6   5   2   27.20    3.20
   6   5  -2   23.50    3.50
   6   5  -2   25.80    2.80
   5  -5  -2    4.40    2.00
   5  -5  -2    6.70    3.40
  -5  -5   2    3.50    1.50
  -5   5   2    9.00    2.90
   5   5  -2    5.50    2.30
   5   5  -2    5.20    1.70
   5   5  -2    4.60    1.70
  -5   5   2    8.40    2.20
  -5   5   2    8.40    1.90
  -5   5   2    5.80    2.10
   4  -5  -2   32.60    5.20
   4  -5  -2   31.00    3.20
   4   5  -2   34.30    2.80
   4   5  -2   27.40    2.90
  -4   5   2   30.30    3.80
  -4   5   2   30.70    2.80
  -4   5   2   33.50    2.80
   4   5  -2   28.90    1.30
   4   5  -2   30.20    3.40
  -4   5   2   28.40    2.80
   3  -5  -2   -1.20    2.20
   3  -5  -2    0.20    1.50
   3   5  -2   -1.30    1.60
  -3   5   2    0.00    1.40
   3   5  -2    0.10    1.30
  -3   5   2    0.90    2.50
   3   5  -2   -1.40    1.30
  -3   5   2   -1.10    1.50
   3   5  -2   -0.40    0.70
  -3   5   2   -0.20    1.40
  -2  -5   2    9.10    1.80
   2  -5  -2   11.40    2.10
   2  -5  -2    8.50    2.80
  -2   5   2    7.50    2.90
  -2   5   2    7.60    1.70
   2   5  -2    5.50    1.60
   2   5  -2    7.50    2.30
   2   5  -2    8.30    1.30
  -2   5   2    4.00    1.60
   2   5  -2    8.10    2.00
  -2   5   2    7.10    1.70
   1  -5  -2  117.69    5.10
  -1  -5   2  117.89    5.10
   1   5  -2  108.49    4.60
   1   5  -2  110.69    5.50
   1   5  -2  111.59    5.90
   1   5  -2  122.49    7.40
  -1   5   2  115.09    6.70
  -1   5   2  127.39    5.10
  -1   5   2  112.69    5.10
  -1   5   2  109.39    5.10
   1   5  -2  117.99    5.20
   0  -5  -2  551.34   16.70
   0  -5   2  533.45   17.30
   0  -5   2  546.35   17.00
   0   5  -2  528.65   17.30
   0   5  -2  538.15   19.80
   0   5   2  539.25   16.50
   0   5  -2  542.05   17.10
   0   5  -2  506.85   16.40
   0   5  -2  487.75   17.60
   0   5   2  514.65   18.40
   0   5   2  507.45   16.50
   1  -5   2   -0.30    1.40
  -1  -5  -2    1.70    1.10
   1  -5   2   -0.40    1.40
   1  -5   2    0.50    1.20
   1   5   2    1.10    1.10
   1   5   2    0.80    1.00
  -1   5  -2    2.80    2.30
  -1   5  -2    0.00    2.70
  -1   5  -2    2.30    2.10
  -1   5  -2    0.20    1.40
  -1   5  -2    2.60    1.30
   1   5   2    3.10    2.30
   2  -5   2   28.50    3.20
   2  -5   2   27.70    2.80
   2  -5   2   33.60    5.20
  -2   5  -2   23.20    2.90
  -2   5  -2   29.70    2.80
  -2   5  -2   24.60    2.70
  -2   5  -2   28.10    2.80
   2   5   2   30.00    2.40
   2   5   2   26.60    2.50
   2   5   2   30.30    2.20
  -2   5  -2   31.90    4.80
   3  -5   2  188.38   10.50
   3  -5   2  192.58    7.70
   3  -5   2  184.88    7.90
  -3   5  -2  191.98   10.20
   3   5   2  184.38    7.10
   3   5   2  179.48    6.80
  -3   5  -2  211.88    8.20
  -3   5  -2  181.78    7.70
  -3   5  -2  198.28    8.00
  -3   5  -2  188.38    8.60
   3   5   2  197.58    6.60
  -4  -5  -2   49.50    2.40
   4  -5   2   46.60    4.00
   4  -5   2   47.90    5.90
   4  -5   2   49.10    3.40
   4   5   2   41.80    2.40
   4   5   2   47.80    2.60
  -4   5  -2   41.20    4.30
  -4   5  -2   48.30    3.50
  -4   5  -2   47.10    6.20
   4   5   2   42.70    2.60
   4   5   2   47.40    3.00
  -4   5  -2   44.80    4.00
  -4   5  -2   47.90    3.70
   5  -5   2  163.18   10.20
   5  -5   2  150.18    7.10
  -5  -5  -2  156.78    5.30
   5  -5   2  146.39    6.90
   5   5   2  159.68    5.60
   5   5   2  153.68    6.20
  -5   5  -2  140.29    9.00
  -5   5  -2  152.18    8.00
   5   5   2  145.79    5.50
   5   5   2  149.29    5.30
  -5   5  -2  153.18    6.90
  -5   5  -2  160.38    7.30
  -5   5  -2  152.78    7.10
   6  -5   2  102.49    5.80
  -6  -5  -2   92.79    3.70
   6  -5   2   88.19    5.40
  -6   5  -2   93.99    5.70
   6   5   2   95.79    4.00
  -6   5  -2  101.29    8.40
   6   5   2   91.99    3.50
  -6   5  -2   87.69    7.30
   6   5   2  101.29    4.80
   6   5   2   86.09    3.90
  -6   5  -2   87.89    5.40
   7  -5   2   23.80    3.20
  -7  -5  -2   21.90    1.90
   7  -5   2   16.30    3.40
   7  -5   2   26.50    6.30
  -7   5  -2   20.80    3.50
  -7   5  -2   23.10    3.60
   7   5   2   18.80    1.40
  -7   5  -2   23.50    5.20
  -7   5  -2   20.50    3.40
   7   5   2   22.70    2.90
  -7   5  -2   19.00    4.20
   7   5   2   16.60    2.00
   8  -5   2   13.80    4.90
   8  -5   2    8.30    3.00
  -8  -5  -2    7.70    1.40
   8  -5   2    9.40    5.10
   8   5   2   12.00    1.20
  -8   5  -2   11.00    3.80
   8   5   2    8.50    1.50
  -8   5  -2   12.90    3.30
  -8   5  -2   14.10    3.10
  -8   5  -2   15.00    4.50
  -8   5  -2    9.70    2.60
   8   5   2   15.60    2.80
   9  -5   2   14.60    3.50
   9  -5   2   16.80    5.90
   9  -5   2   17.00    3.10
  -9  -5  -2   13.50    1.70
  -9   5  -2   16.80    3.20
  -9   5  -2   16.80    4.70
   9   5   2   15.40    1.20
   9   5   2   15.10    1.80
   9   5   2   17.40    3.10
  -9   5  -2   12.50    3.30
  -9   5  -2   14.30    2.90
  -9   5  -2   12.50    3.50
 -10  -5  -2   14.80    1.90
  10  -5   2   14.30    6.30
  10  -5   2   10.30    3.30
  10   5   2   14.40    1.90
 -10   5  -2   17.90    3.80
 -10   5  -2   14.60    3.30
  10   5   2   16.30    3.10
 -10   5  -2   13.80    4.50
 -10   5  -2   14.40    4.60
 -10   5  -2   17.70    3.20
 -11  -5  -2    5.40    1.60
  11  -5   2    4.30    2.80
  11  -5   2    1.70    5.30
 -11   5  -2    5.00    3.00
 -11   5  -2    3.00    3.00
  11   5   2    6.60    2.60
 -11   5  -2    5.10    3.60
 -11   5  -2    6.70    2.60
 -11   5  -2    4.70    3.80
  11   5   2    4.90    1.70
  12  -5   2   16.60    6.50
 -12  -5  -2    5.00    1.60
  12  -5   2    6.90    3.20
 -12   5  -2   12.40    4.10
 -12   5  -2    7.50    3.10
  12   5   2    9.80    2.00
 -12   5  -2   14.50    4.70
 -12   5  -2   12.70    3.40
 -12   5  -2   10.10    3.10
  13  -5   2   11.40    3.70
 -13   5  -2   11.00    3.80
 -13   5  -2   11.60    3.40
  13   5   2   12.30    2.10
 -13   5  -2   10.40    5.30
 -13   5  -2   22.90    4.90
  13  -6  -2   32.00    5.40
 -13  -6   2   26.20    3.30
 -13   6   2   38.20    6.60
 -13   6   2   23.90    4.00
 -13   6   2   39.40    7.10
 -13   6   2   25.90    4.50
 -12  -6   2   -1.10    1.70
  12  -6  -2   -3.90    2.40
  12  -6  -2    4.40    5.10
 -12   6   2    1.50    3.00
 -12   6   2   -3.90    3.80
  12   6  -2   -1.50    1.60
  12   6  -2    3.20    2.60
 -12   6   2    2.30    3.40
 -12   6   2   -3.10    2.70
  11  -6  -2    7.20    4.60
 -11  -6   2    2.90    1.90
  11  -6  -2    0.90    2.00
 -11   6   2    2.90    3.60
  11   6  -2    3.70    2.60
  11   6  -2    2.90    1.90
 -11   6   2   -0.30    2.00
 -11   6   2    3.40    2.80
 -11   6   2    3.70    2.80
  10  -6  -2   21.20    7.10
 -10  -6   2   13.60    2.60
  10  -6  -2   14.30    3.30
 -10   6   2   19.70    3.50
  10   6  -2   11.90    2.50
 -10   6   2   16.10    4.80
 -10   6   2   14.10    3.20
 -10   6   2   18.10    4.10
   9  -6  -2   28.40    4.00
   9  -6  -2   32.60    6.90
  -9   6   2   27.70    4.00
  -9   6   2   30.50    4.10
   9   6  -2   29.50    4.50
  -9   6   2   23.40    3.90
   9   6  -2   26.70    3.30
  -9   6   2   29.50    5.40
   8  -6  -2  174.78    8.80
  -8  -6   2  162.08    7.20
   8  -6  -2  162.38   11.10
  -8   6   2  162.08    8.10
   8   6  -2  167.48    7.50
   8   6  -2  184.28    8.90
  -8   6   2  162.28   10.40
  -8   6   2  158.58    8.40
  -8   6   2  172.48    8.70
  -7  -6   2   11.50    2.30
   7  -6  -2    3.70    4.40
  -7   6   2   16.90    2.90
  -7   6   2   17.60    3.50
   7   6  -2   15.50    2.60
  -7   6   2   16.80    3.30
   7   6  -2   18.70    2.70
  -7   6   2    9.90    4.20
   7   6  -2   14.30    3.50
  -6  -6   2    8.50    2.00
   6  -6  -2    6.80    2.70
   6  -6  -2    8.20    5.40
  -6   6   2    4.90    3.00
  -6   6   2    8.00    2.30
   6   6  -2    7.20    2.20
  -6   6   2    6.90    2.60
   6   6  -2    9.80    2.30
   6   6  -2    4.70    2.90
  -6   6   2    1.00    2.20
   5  -6  -2    0.20    3.40
  -5  -6   2    0.80    1.50
   5  -6  -2    2.30    2.20
  -5   6   2   -1.00    1.90
  -5   6   2   -0.60    2.80
   5   6  -2    0.30    2.20
  -5   6   2    0.20    1.50
   5   6  -2   -1.20    1.40
  -5   6   2   -2.00    1.20
   5   6  -2   -0.90    1.50
  -4  -6   2    6.50    1.80
   4  -6  -2    7.10    3.60
   4  -6  -2    2.50    2.00
  -4   6   2    3.50    1.70
   4   6  -2    6.60    2.50
   4   6  -2    5.10    1.90
  -4   6   2    4.80    3.20
  -4   6   2    6.40    2.10
   4   6  -2    5.70    1.90
  -4   6   2    2.10    2.10
   4   6  -2    7.20    1.00
   3  -6  -2  135.79    8.60
   3  -6  -2  153.08    6.70
  -3   6   2  148.29    6.70
  -3   6   2  136.79    6.20
   3   6  -2  144.89    6.30
   3   6  -2  135.09    6.40
   3   6  -2  136.09    7.00
  -3   6   2  124.89    8.10
   3   6  -2  135.59    5.00
  -3   6   2  130.59    6.40
   2  -6  -2   20.20    2.70
  -2  -6   2   16.30    2.30
  -2   6   2   15.70    2.50
  -2   6   2   22.80    4.40
  -2   6   2   18.30    2.60
   2   6  -2   20.50    2.60
   2   6  -2   17.20    3.30
   2   6  -2   20.30    4.60
   2   6  -2   18.70    2.80
   2   6  -2   16.60    1.90
  -2   6   2   18.70    2.50
  -1  -6   2  152.58    6.50
   1  -6  -2  151.68    6.50
   1   6  -2  142.29    8.90
   1   6  -2  144.09    7.40
  -1   6   2  154.28    8.70
  -1   6   2  153.68    6.60
   1   6  -2  158.58    6.70
  -1   6   2  144.09    6.40
   1   6  -2  140.49    6.60
  -1   6   2  153.08    6.30
   1   6  -2  151.58    6.00
   0  -6  -2   -1.80    1.20
   0  -6   2   -1.10    1.60
   0  -6   2   -1.70    0.90
   0   6   2   -1.50    1.50
   0   6   2    2.30    1.30
   0   6   2   -0.60    2.70
   0   6  -2    0.20    2.30
   0   6  -2    0.70    1.40
   0   6  -2    4.30    3.20
   0   6  -2    2.30    1.70
   0   6   2    3.00    1.50
   0   6  -2   -0.80    1.70
   1  -6   2  100.79    5.60
   1  -6   2  100.29    5.30
  -1  -6  -2  106.89    4.90
  -1   6  -2  101.39    5.00
   1   6   2   95.09    4.70
  -1   6  -2  100.89    5.90
  -1   6  -2   95.29    7.50
   1   6   2   96.59    5.30
   1   6   2  104.99    4.60
   1   6   2   93.69    6.30
   1   6   2  102.89    4.60
  -1   6  -2   97.49    5.30
  -1   6  -2   94.79    5.30
   2  -6   2   61.89    4.20
   2   6   2   56.79    3.50
  -2   6  -2   60.69    4.00
  -2   6  -2   59.09    4.10
   2   6   2   64.29    3.40
  -2   6  -2   58.19    5.00
   2   6   2   60.59    5.20
   2   6   2   61.19    3.40
   2   6   2   58.49    4.00
  -2   6  -2   63.69    4.70
  -2   6  -2   64.49    6.30
   3  -6   2  444.56   15.70
   3  -6   2  440.16   18.70
  -3   6  -2  448.76   15.90
  -3   6  -2  449.36   18.60
   3   6   2  446.06   15.00
   3   6   2  461.75   14.10
  -3   6  -2  433.16   16.50
   3   6   2  433.16   14.30
  -3   6  -2  447.96   15.30
  -3   6  -2  439.46   15.40
  -4  -6  -2    8.90    1.40
   4  -6   2    6.40    2.70
   4  -6   2   12.60    4.90
  -4   6  -2   12.80    2.40
  -4   6  -2    5.10    3.80
  -4   6  -2    5.90    2.40
  -4   6  -2    8.70    2.30
   4   6   2   10.80    1.70
   4   6   2   11.00    1.80
   4   6   2    8.50    2.20
   5  -6   2    1.80    1.90
   5  -6   2   -3.00    3.40
  -5  -6  -2    3.00    1.10
  -5   6  -2    4.60    2.10
  -5   6  -2    3.00    2.90
   5   6   2    3.80    1.10
   5   6   2    1.30    1.20
   5   6   2    7.00    2.30
  -5   6  -2    4.60    2.40
   5   6   2    0.20    1.30
  -5   6  -2    6.00    3.90
  -5   6  -2    1.90    2.20
   6  -6   2    1.60    1.90
   6  -6   2    8.60    4.80
  -6  -6  -2    3.80    1.10
  -6   6  -2    0.70    3.50
  -6   6  -2    0.10    1.70
   6   6   2    1.60    1.40
  -6   6  -2    3.50    2.10
  -6   6  -2    6.30    2.20
  -6   6  -2    1.60    2.40
   6   6   2    3.90    0.90
   6   6   2    4.20    2.10
   6   6   2    4.00    1.40
   7  -6   2   35.30    7.40
  -7  -6  -2   20.10    1.80
   7  -6   2   17.70    3.70
   7   6   2   21.90    2.20
   7   6   2   23.40    2.30
   7   6   2   20.10    0.80
  -7   6  -2   25.90    3.90
  -7   6  -2   26.30    5.30
  -7   6  -2   22.40    4.70
  -7   6  -2   24.00    3.30
   7   6   2   27.50    3.40
  -7   6  -2   20.90    3.90
   8  -6   2   36.00    4.70
  -8  -6  -2   33.20    2.10
   8  -6   2   36.30    7.80
  -8   6  -2   40.60    6.10
   8   6   2   34.80    3.70
  -8   6  -2   38.90    6.50
   8   6   2   33.40    2.80
  -8   6  -2   33.70    4.10
  -8   6  -2   29.10    4.50
   8   6   2   32.80    2.40
  -8   6  -2   35.10    4.30
  -9  -6  -2   27.50    2.00
   9  -6   2   26.20    7.40
   9  -6   2   25.30    5.20
  -9   6  -2   28.50    5.60
   9   6   2   27.00    3.80
  -9   6  -2   23.30    4.00
  -9   6  -2   35.40    6.30
   9   6   2   25.20    2.40
  -9   6  -2   25.50    4.50
  -9   6  -2   26.80    4.50
   9   6   2   24.90    2.20
  10  -6   2    6.90    2.60
 -10  -6  -2    6.30    1.20
  10  -6   2   10.20    6.00
  10   6   2    5.30    1.50
 -10   6  -2    9.30    4.10
 -10   6  -2    5.50    4.00
  10   6   2    6.10    1.40
 -10   6  -2    5.70    3.20
 -10   6  -2    9.70    3.20
  10   6   2    8.40    2.70
 -10   6  -2    5.50    2.70
  11  -6   2    5.90    5.10
  11  -6   2   -2.00    1.90
 -11   6  -2    1.00    3.50
 -11   6  -2    0.30    2.20
 -11   6  -2    1.80    2.10
  11   6   2    1.20    2.30
 -11   6  -2    1.50    3.20
  11   6   2    0.40    1.20
  12  -6   2   25.20    4.80
 -12  -6  -2   24.20    1.90
 -12   6  -2   26.50    5.40
  12   6   2   23.00    2.40
 -12   6  -2   22.70    4.70
 -12   6  -2   28.80    6.20
 -12   6  -2   31.10    4.90
  12  -7  -2    6.30    3.60
 -12  -7   2   10.30    2.30
 -12   7   2    6.10    3.00
 -12   7   2   13.40    5.10
 -12   7   2   12.60    3.90
  12   7  -2    8.50    2.40
  12   7  -2   11.70    3.80
  11  -7  -2   -0.60    2.70
  11  -7  -2   14.90    6.30
 -11  -7   2    2.10    1.80
 -11   7   2    2.50    2.60
  11   7  -2   -2.00    1.70
 -11   7   2    1.00    2.10
  11   7  -2    3.40    2.80
 -11   7   2    0.00    2.80
 -11   7   2   -1.90    2.70
 -11   7   2   10.20    4.40
  10  -7  -2   45.40    5.80
  10  -7  -2   60.69   10.30
 -10  -7   2   46.60    3.90
 -10   7   2   47.80    5.60
 -10   7   2   48.10    5.80
 -10   7   2   35.40    7.70
  10   7  -2   48.10    5.50
 -10   7   2   48.00    5.50
 -10   7   2   54.29    7.80
  10   7  -2   45.00    4.10
  10   7  -2   46.70    4.10
   9  -7  -2  165.68    9.20
  -9  -7   2  163.48    7.30
   9  -7  -2  178.68   13.20
  -9   7   2  159.58    8.90
   9   7  -2  154.48    7.30
   9   7  -2  165.48    9.00
  -9   7   2  157.28    8.70
  -9   7   2  152.38   10.80
   9   7  -2  167.98    7.60
  -9   7   2  160.48    9.30
   8  -7  -2    1.40    2.10
   8  -7  -2    0.60    4.60
  -8  -7   2    2.60    2.00
   8   7  -2    1.50    3.20
   8   7  -2    1.60    2.00
  -8   7   2    3.60    3.90
  -8   7   2    2.40    2.40
   8   7  -2    0.50    1.70
  -8   7   2    4.00    3.00
   7  -7  -2   -1.30    2.50
   7  -7  -2   -5.40    3.70
  -7  -7   2   -1.90    1.70
  -7   7   2   -4.40    3.00
   7   7  -2   -0.60    1.90
  -7   7   2   -0.10    1.80
   7   7  -2    0.50    1.90
   7   7  -2   -0.50    2.40
  -7   7   2    0.50    2.40
  -7   7   2    6.60    2.80
   6  -7  -2   -0.90    3.90
   6  -7  -2   -2.00    1.50
  -6  -7   2    0.30    1.40
   6   7  -2   -0.50    2.00
  -6   7   2   -3.30    2.20
  -6   7   2   -2.10    3.20
   6   7  -2   -0.70    2.80
   6   7  -2   -0.50    1.60
  -6   7   2   -2.60    2.00
  -6   7   2   -1.40    2.10
  -5  -7   2   11.80    2.10
   5  -7  -2   11.10    5.80
   5  -7  -2    8.90    2.70
  -5   7   2   12.00    3.80
  -5   7   2   11.00    3.00
   5   7  -2   10.60    2.30
  -5   7   2   10.10    2.30
   5   7  -2   11.80    3.40
  -5   7   2    9.10    2.80
   5   7  -2   14.90    2.60
   4  -7  -2   68.39    8.10
  -4  -7   2   53.29    3.70
   4  -7  -2   55.39    4.60
   4   7  -2   47.80    4.80
   4   7  -2   52.49    4.30
   4   7  -2   50.89    3.90
  -4   7   2   54.09    4.30
  -4   7   2   55.29    6.10
  -4   7   2   64.29    4.60
  -4   7   2   46.10    4.20
   3  -7  -2   15.60    2.90
   3   7  -2   20.70    5.00
   3   7  -2   14.60    2.50
   3   7  -2   15.60    3.60
   3   7  -2   17.80    2.00
  -3   7   2   18.50    3.10
  -3   7   2   17.40    4.70
  -3   7   2   10.50    2.40
   3   7  -2   11.30    2.70
  -3   7   2   15.50    2.60
  -2  -7   2   28.00    2.70
   2  -7  -2   27.00    3.40
   2   7  -2   33.60    3.40
  -2   7   2   34.30    3.80
  -2   7   2   34.10    3.60
   2   7  -2   29.80    4.40
  -2   7   2   27.60    3.20
   2   7  -2   26.40    2.60
   2   7  -2   27.10    5.30
   2   7  -2   29.20    3.60
  -2   7   2   33.10    5.50
  -1  -7   2    2.00    1.40
   1  -7  -2    4.80    2.00
   1   7  -2    4.20    3.60
   1   7  -2    3.40    1.60
   1   7  -2    0.20    2.40
   1   7  -2   -1.50    1.50
  -1   7   2    3.40    1.90
  -1   7   2   -1.10    1.70
  -1   7   2    1.60    3.00
  -1   7   2    2.30    2.50
   1   7  -2    7.30    2.50
  -1   7   2    0.80    1.60
   0  -7  -2   14.00    2.50
   0  -7   2   11.60    2.50
   0  -7   2   17.90    3.10
   0   7   2   17.10    2.40
   0   7  -2    9.80    2.20
   0   7   2   15.50    3.20
   0   7   2   12.40    4.00
   0   7  -2   14.30    2.40
   0   7  -2   17.80    3.80
   0   7  -2   18.40    5.00
   0   7  -2   13.70    3.00
   0   7   2   12.70    2.60
   0   7   2   14.20    2.40
   1  -7   2   89.09    5.40
   1   7   2   89.09    4.70
  -1   7  -2   90.79    5.10
   1   7   2   94.29    5.60
  -1   7  -2   81.59    6.80
   1   7   2   84.99    5.00
   1   7   2   92.99    4.70
  -1   7  -2   93.69    5.20
  -1   7  -2   92.39    7.80
  -1   7  -2   86.69    5.80
   1   7   2   81.59    6.80
   2  -7   2    9.30    2.90
  -2   7  -2    4.40    3.10
  -2   7  -2   10.70    3.20
   2   7   2   10.70    2.10
  -2   7  -2    8.60    2.90
   2   7   2    7.40    3.50
   2   7   2    7.20    1.90
   2   7   2    9.60    2.90
  -2   7  -2    9.00    2.30
   2   7   2    5.80    1.90
  -2   7  -2    3.00    2.10
   3  -7   2   -0.10    1.80
  -3   7  -2   -0.20    2.80
   3   7   2    2.80    2.40
   3   7   2   -0.30    1.60
  -3   7  -2    2.90    3.70
   3   7   2   -0.10    2.80
  -3   7  -2   -0.60    2.40
  -3   7  -2   -1.00    2.00
   3   7   2    1.40    1.30
   3   7   2    0.80    1.40
  -3   7  -2    1.70    1.70
   4  -7   2   20.10    3.80
   4  -7   2   22.20    6.10
  -4   7  -2   20.40    3.10
  -4   7  -2   19.40    3.30
  -4   7  -2   15.70    4.90
  -4   7  -2   21.20    4.70
   4   7   2   18.50    2.20
  -4   7  -2   22.40    3.50
   4   7   2   19.40    2.60
   4   7   2   26.70    3.60
   4   7   2   20.20    2.00
   5  -7   2   -0.60    4.50
   5  -7   2    0.40    2.10
  -5   7  -2    6.40    3.60
   5   7   2    3.70    1.20
   5   7   2    1.40    1.10
   5   7   2    3.40    1.40
  -5   7  -2    4.80    2.20
  -5   7  -2    1.50    3.70
  -5   7  -2    0.40    1.90
  -5   7  -2    0.10    2.40
   5   7   2    2.10    2.20
   6  -7   2   10.50    3.00
   6  -7   2    5.10    5.30
  -6   7  -2   13.90    3.40
   6   7   2   10.30    1.90
  -6   7  -2   14.60    4.30
   6   7   2    9.10    1.00
  -6   7  -2    9.50    2.90
  -6   7  -2   14.20    5.00
   6   7   2   11.30    2.80
   6   7   2    8.20    0.90
  -6   7  -2   10.70    3.00
   7  -7   2    0.70    4.80
  -7  -7  -2    3.60    1.10
   7  -7   2    0.80    2.20
  -7   7  -2    0.10    3.40
   7   7   2    6.60    2.50
   7   7   2    4.80    1.50
  -7   7  -2    4.00    2.40
  -7   7  -2    2.60    2.00
  -7   7  -2    8.90    4.10
   7   7   2    4.00    1.40
  -7   7  -2    4.60    2.50
  -8  -7  -2   20.80    1.70
   8  -7   2   27.60    7.50
   8  -7   2   22.50    4.30
  -8   7  -2   17.30    3.70
   8   7   2   20.20    2.10
  -8   7  -2   14.10    3.70
   8   7   2   21.00    2.20
  -8   7  -2   21.00    4.30
  -8   7  -2   21.50    5.50
   8   7   2   20.20    3.60
  -8   7  -2   20.30    5.20
   9  -7   2   17.90    6.90
   9  -7   2   10.80    3.50
  -9   7  -2    4.80    6.10
  -9   7  -2   13.80    5.00
   9   7   2    7.20    1.30
   9   7   2   10.70    1.70
  -9   7  -2    6.80    3.10
  -9   7  -2   10.50    3.60
   9   7   2    9.40    2.90
  -9   7  -2   16.00    4.90
  10  -7   2   22.20    4.10
  10  -7   2   37.80    8.80
 -10   7  -2   21.20    4.10
  10   7   2   25.40    4.10
 -10   7  -2   24.80    5.90
 -10   7  -2   21.70    5.70
  10   7   2   20.90    2.20
  10   7   2   22.30    2.00
 -10   7  -2   27.70    6.80
 -10   7  -2   31.10    4.90
  11  -7   2   -0.30    2.30
 -11   7  -2    9.70    3.30
 -11   7  -2   10.60    4.40
  11   7   2    1.10    1.20
 -11   7  -2    0.60    2.70
  11   7   2   -1.60    1.20
 -11   7  -2   -6.30    3.90
 -11  -8   2   19.50    2.80
 -11   8   2   23.90    4.50
  11   8  -2   26.40    3.20
 -11   8   2   27.60    6.20
  11   8  -2   20.20    3.00
 -11   8   2   25.80    5.10
  11   8  -2   31.60    5.20
  10  -8  -2    0.90    3.00
 -10  -8   2    2.30    1.90
  10  -8  -2    7.50    5.50
 -10   8   2   -1.90    2.90
  10   8  -2   -0.10    1.90
  10   8  -2   -0.90    1.80
 -10   8   2   10.30    3.60
 -10   8   2    7.30    4.30
 -10   8   2    1.70    3.20
  10   8  -2    1.30    2.90
 -10   8   2    0.90    4.60
   9  -8  -2    1.30    5.10
   9  -8  -2    0.40    2.30
  -9  -8   2    0.70    1.70
  -9   8   2   -2.80    2.80
   9   8  -2    1.80    1.90
  -9   8   2    3.10    4.20
  -9   8   2   -1.30    2.80
  -9   8   2    1.20    2.30
   9   8  -2    0.10    1.80
  -9   8   2    4.00    3.10
   9   8  -2    2.50    3.00
   8  -8  -2    1.20    2.80
  -8  -8   2    6.60    2.00
   8  -8  -2    2.70    5.10
  -8   8   2    2.50    3.00
   8   8  -2    2.40    2.00
  -8   8   2    6.20    2.60
   8   8  -2    5.30    2.40
  -8   8   2    0.70    3.30
  -8   8   2   -1.40    1.70
   8   8  -2    3.70    3.10
  -8   8   2    0.20    2.70
   7  -8  -2   13.60    3.30
   7  -8  -2   23.80    6.80
  -7  -8   2   18.00    3.10
  -7   8   2   17.90    3.50
  -7   8   2   19.90    4.90
   7   8  -2   16.90    2.90
   7   8  -2   13.90    3.00
   7   8  -2   23.00    4.30
  -7   8   2   12.40    3.30
  -7   8   2   19.70    4.00
  -7   8   2   16.90    5.00
   6  -8  -2    9.30    5.70
  -6  -8   2    4.20    1.80
   6  -8  -2    7.40    3.20
  -6   8   2    6.40    2.90
  -6   8   2    0.70    3.80
  -6   8   2   12.00    4.00
  -6   8   2    3.90    2.30
   6   8  -2    9.90    2.80
  -6   8   2    3.10    2.60
   6   8  -2    5.80    3.70
   5  -8  -2   12.00    3.30
   5  -8  -2   19.90    6.20
  -5  -8   2   11.90    2.50
  -5   8   2   10.20    2.90
   5   8  -2   18.40    2.80
  -5   8   2   21.70    3.80
  -5   8   2   11.70    4.20
   5   8  -2   17.80    4.10
  -5   8   2   12.70    3.20
   5   8  -2   20.30    3.50
  -5   8   2   15.20    4.90
   5   8  -2   13.30    0.70
   4  -8  -2    0.10    2.10
  -4  -8   2   -1.40    1.50
   4   8  -2   -1.70    3.30
  -4   8   2    1.60    2.50
  -4   8   2   -0.90    2.20
  -4   8   2   -2.60    2.70
   4   8  -2   -1.90    1.90
  -4   8   2    0.90    1.60
  -4   8   2   -0.20    3.20
   4   8  -2    1.00    2.70
   4   8  -2    0.00    1.90
   4   8  -2   -1.00    1.00
   3  -8  -2    2.60    2.40
   3   8  -2    2.00    2.00
   3   8  -2    4.50    2.40
   3   8  -2    1.40    3.90
  -3   8   2    0.30    2.90
  -3   8   2    1.20    3.30
  -3   8   2    3.90    2.40
   3   8  -2    1.60    1.40
   3   8  -2    1.60    3.10
  -3   8   2    4.40    2.20
  -2  -8   2   -1.40    1.60
   2  -8  -2   -1.40    1.90
   2   8  -2    1.50    1.50
  -2   8   2   -0.40    2.00
   2   8  -2    0.50    2.80
  -2   8   2   -2.00    2.40
  -2   8   2   -0.20    1.90
   2   8  -2   -0.10    2.20
  -2   8   2    2.10    3.40
   2   8  -2   -1.50    1.80
   2   8  -2    4.50    4.10
   1  -8  -2    7.40    2.50
  -1  -8   2    5.20    2.10
  -1   8   2    8.30    2.20
  -1   8   2   10.20    2.60
   1   8  -2   12.40    4.80
   1   8  -2    6.80    2.70
  -1   8   2   15.50    3.00
   1   8  -2   10.70    3.90
  -1   8   2    7.20    4.00
  -1   8   2   15.80    4.50
   1   8  -2   10.80    2.30
   1   8  -2    8.80    2.50
   0  -8  -2   82.39    5.10
   0   8   2   79.29    4.70
   0   8   2   75.29    4.70
   0   8  -2   69.29    4.80
   0   8   2   75.99    5.00
   0   8  -2   75.39    7.80
   0   8  -2   71.79    6.40
   0   8   2   74.19    7.40
   0   8   2   82.29    5.90
   1  -8   2   13.40    3.20
  -1   8  -2   16.90    3.40
   1   8   2   14.70    4.80
   1   8   2   18.70    2.60
  -1   8  -2   18.60    4.40
  -1   8  -2   13.50    2.90
  -1   8  -2   15.50    5.00
   1   8   2   15.40    2.70
   1   8   2   13.80    2.50
   1   8   2   14.90    3.70
   2  -8   2   -2.10    2.20
  -2   8  -2    6.20    2.40
  -2   8  -2    3.80    4.50
  -2   8  -2    0.50    3.00
   2   8   2    1.30    1.70
  -2   8  -2   -1.80    2.00
   2   8   2    0.20    1.50
   2   8   2    6.20    3.00
   2   8   2    0.80    1.60
   2   8   2    0.30    3.30
   3  -8   2    3.20    2.80
  -3   8  -2    0.60    1.90
  -3   8  -2    5.00    2.60
   3   8   2   -0.50    1.40
   3   8   2    5.10    2.90
   3   8   2    1.80    2.00
  -3   8  -2    4.30    4.10
  -3   8  -2    2.20    3.40
  -3   8  -2    1.70    2.80
   3   8   2    0.50    1.40
   3   8   2    2.80    3.10
   4  -8   2    4.80    2.50
  -4   8  -2    0.60    3.30
   4   8   2    3.10    1.60
  -4   8  -2    1.40    2.90
  -4   8  -2    1.50    2.50
   4   8   2    8.80    3.10
   4   8   2    2.20    3.40
   4   8   2    1.70    1.70
  -4   8  -2    4.50    2.70
   4   8   2    4.30    1.40
  -4   8  -2   -0.30    3.70
   5  -8   2   -4.40    4.20
   5  -8   2   -1.60    2.00
  -5   8  -2   -1.40    2.20
   5   8   2   -3.10    1.50
  -5   8  -2   -2.20    2.30
   5   8   2   -0.40    1.00
   5   8   2    2.10    2.40
   5   8   2    0.10    0.90
  -5   8  -2    0.90    4.10
  -5   8  -2   -6.10    2.80
   5   8   2   -1.10    1.40
  -5   8  -2   -2.20    2.50
   6  -8   2   18.60    3.80
   6  -8   2   18.30    6.90
   6   8   2   13.10    2.10
  -6   8  -2   17.80    3.90
   6   8   2   13.20    1.90
   6   8   2   14.50    0.90
  -6   8  -2   13.60    5.10
   6   8   2   15.30    0.90
  -6   8  -2   15.40    5.00
   6   8   2   16.40    3.30
  -6   8  -2   14.60    3.60
  -6   8  -2   14.10    3.00
   7  -8   2   49.70    5.70
   7  -8   2   73.99   11.20
  -7   8  -2   43.60    7.40
  -7   8  -2   45.80    5.50
  -7   8  -2   47.10    5.30
  -7   8  -2   62.99    9.40
  -7   8  -2   57.99    6.20
   7   8   2   57.89    5.00
   7   8   2   50.29    3.20
   8  -8   2   10.70    3.80
   8  -8   2   16.20    7.30
  -8   8  -2    8.80    4.90
   8   8   2   10.80    1.70
  -8   8  -2   12.40    3.20
  -8   8  -2   16.30    4.80
  -8   8  -2   17.00    4.30
  -8   8  -2    6.60    3.70
   8   8   2   12.60    3.10
   8   8   2    8.90    1.60
   9  -8   2   18.50    6.40
   9  -8   2    4.70    2.80
  -9   8  -2   13.30    4.80
   9   8   2    7.50    1.50
  -9   8  -2    6.50    2.70
  -9   8  -2   11.60    5.10
   9   8   2    9.70    1.50
  -9   8  -2    8.40    3.40
   9   8   2   14.90    3.60
  -9   8  -2    8.80    3.20
  10  -8   2   17.90    4.40
  10   8   2   11.70    1.40
  10   8   2   19.50    3.80
 -10   8  -2   23.60    5.70
 -10   8  -2   13.60    3.70
 -10   8  -2   13.70    5.50
   9  -9  -2   20.40    7.20
  -9  -9   2   -0.80    1.60
   9  -9  -2    0.40    2.40
  -9   9   2   -0.40    2.20
   9   9  -2    1.10    3.30
   9   9  -2    3.60    2.20
   9   9  -2    1.60    2.40
  -9   9   2   12.40    4.70
  -9   9   2    0.70    2.70
   8  -9  -2   14.90    6.80
   8  -9  -2   11.20    4.00
  -8  -9   2   10.90    2.40
  -8   9   2   13.30    4.80
  -8   9   2   12.80    5.10
   8   9  -2    8.40    2.80
  -8   9   2    9.70    2.90
  -8   9   2   12.20    3.80
  -8   9   2   10.70    3.20
   8   9  -2    6.80    2.40
   8   9  -2   15.30    4.50
  -7  -9   2   -0.80    1.60
  -7   9   2    5.50    3.20
   7   9  -2   -3.50    3.10
   7   9  -2    1.40    2.00
   7   9  -2   -1.10    2.00
  -7   9   2   -1.00    2.10
  -7   9   2    0.50    2.00
  -7   9   2    3.60    4.10
  -7   9   2   -2.50    3.40
   6  -9  -2   51.99    8.70
   6  -9  -2   35.90    5.00
   6   9  -2   32.40    4.30
  -6   9   2   27.80    4.30
   6   9  -2   37.00    5.90
  -6   9   2   39.50    5.10
  -6   9   2   30.20    6.60
  -6   9   2   35.00    5.00
   6   9  -2   35.80    3.70
   5  -9  -2    8.50    3.30
  -5  -9   2    6.90    2.10
  -5   9   2    9.10    3.20
  -5   9   2   12.10    4.80
   5   9  -2    9.00    3.00
   5   9  -2   14.80    4.10
   5   9  -2   10.80    5.10
   5   9  -2    8.10    2.40
  -5   9   2    8.50    2.90
  -5   9   2   14.30    3.50
  -5   9   2    8.60    4.20
   5   9  -2    9.50    0.70
   4  -9  -2   79.69    6.20
  -4  -9   2   67.79    4.60
   4   9  -2   67.29    5.10
   4   9  -2   69.59    3.50
  -4   9   2   72.29    5.70
  -4   9   2   69.99    5.90
  -4   9   2   65.89    6.30
   4   9  -2   83.29    7.20
   4   9  -2   70.69    5.40
   4   9  -2   82.49    8.30
  -4   9   2   66.29    5.30
   3  -9  -2   16.10    3.60
  -3   9   2   23.00    4.40
   3   9  -2   18.60    2.40
   3   9  -2   16.40    5.10
   3   9  -2   17.90    3.00
  -3   9   2   17.80    3.50
   3   9  -2   17.30    4.50
   3   9  -2   15.20    3.40
  -3   9   2   19.00    4.70
  -3   9   2   18.30    3.30
  -3   9   2   20.00    5.40
   2  -9  -2    5.60    2.60
   2   9  -2    8.10    3.80
  -2   9   2    3.90    3.50
  -2   9   2    5.90    3.90
   2   9  -2    6.50    2.70
   2   9  -2    5.50    1.90
  -2   9   2    5.70    2.30
  -2   9   2    7.10    2.70
  -2   9   2   11.00    2.90
   2   9  -2    4.30    2.30
   2   9  -2    4.30    4.00
   1  -9  -2    2.70    2.30
   1   9  -2    0.80    1.70
  -1   9   2    0.70    2.30
  -1   9   2   -1.00    2.90
   1   9  -2   -2.90    3.50
   1   9  -2    1.60    2.40
  -1   9   2    2.30    6.90
   1   9  -2    4.50    3.50
  -1   9   2   -0.90    1.90
  -1   9   2    2.40    2.20
   0   9   2   42.80    5.80
   0   9   2   34.50    3.90
   0   9   2   37.90    6.50
   0   9   2   36.50    4.30
   0   9  -2   35.60    4.00
   0   9   2   33.70    4.20
   0   9  -2   43.20    6.20
   0   9  -2   50.39    7.80
   0   9  -2   35.60    4.90
  -1   9  -2   73.99    5.40
   1   9   2   75.39    4.90
  -1   9  -2   74.79    7.10
   1   9   2   75.99    5.50
  -1   9  -2   77.19    8.30
  -1   9  -2   76.29    6.20
   1   9   2   83.99    8.10
   1   9   2   70.99    5.40
   1   9   2   68.29    6.40
   2  -9   2   21.60    4.00
   2   9   2   21.00    2.80
  -2   9  -2   17.40    3.40
  -2   9  -2   21.80    4.20
   2   9   2   25.90    5.60
   2   9   2   19.50    2.90
  -2   9  -2   18.30    4.90
  -2   9  -2   18.00    6.80
   2   9   2   18.60    3.20
   2   9   2   21.60    4.60
  -2   9  -2   22.20    4.40
   3  -9   2   -1.00    2.60
  -3   9  -2   -1.70    2.00
   3   9   2   -1.30    1.50
   3   9   2   -1.30    1.50
  -3   9  -2   -1.10    3.40
  -3   9  -2    0.20    3.00
   3   9   2   -4.90    2.70
  -3   9  -2   -4.10    2.10
   3   9   2   -1.50    2.00
   3   9   2   -1.40    2.30
   4  -9   2   12.90    3.40
  -4   9  -2    7.10    4.80
   4   9   2    5.00    1.60
  -4   9  -2    6.60    3.40
  -4   9  -2    0.10    2.80
   4   9   2    9.70    4.00
   4   9   2    4.60    1.90
  -4   9  -2    2.60    4.20
   5  -9   2   17.50    3.70
  -5   9  -2   22.40    3.60
   5   9   2   16.70    2.40
   5   9   2   21.30    2.00
  -5   9  -2   21.00    4.60
  -5   9  -2   26.30    4.50
   5   9   2   22.80    3.00
   5   9   2   21.90    5.00
   5   9   2   22.50    2.00
  -5   9  -2   23.10    5.90
   6  -9   2   -2.70    2.10
  -6   9  -2    6.30    4.30
  -6   9  -2   -1.90    3.90
   6   9   2    3.10    1.80
   6   9   2   -1.80    1.50
  -6   9  -2   -2.60    2.90
  -6   9  -2   -0.40    2.50
   6   9   2    1.10    2.90
  -6   9  -2    0.40    3.60
   7  -9   2   15.30    3.90
   7  -9   2   25.00    6.90
  -7   9  -2    9.30    3.10
  -7   9  -2   11.60    4.00
  -7   9  -2   20.10    6.00
   7   9   2   12.70    2.00
   7   9   2   10.90    1.90
  -7   9  -2   12.20    3.10
  -7   9  -2   17.20    5.50
   7   9   2   20.60    4.80
   8  -9   2   32.40    8.00
   8   9   2   13.70    3.60
   8   9   2   10.70    1.80
  -8   9  -2   18.70    4.50
   8   9   2   11.60    1.70
  -8   9  -2   10.50    3.70
  -8   9  -2   23.30    5.60
   7  10  -2    7.30    3.70
   7  10  -2    8.10    4.10
   7  10  -2    7.10    2.80
  -7  10   2    7.40    3.60
  -7  10   2    3.80    3.20
   6 -10  -2    1.60    3.90
  -6 -10   2    1.50    1.70
   6  10  -2    3.60    2.60
   6  10  -2   -2.60    1.90
   6  10  -2    3.50    4.00
   6  10  -2   -2.80    2.90
  -6  10   2   -0.10    2.80
  -6  10   2   -0.70    2.50
  -6  10   2   -1.90    2.00
   5 -10  -2   23.90    4.70
  -5 -10   2   24.90    3.70
  -5  10   2   25.60    6.10
  -5  10   2   18.10    5.20
   5  10  -2   32.80    8.10
  -5  10   2   28.80    4.30
  -5  10   2   19.30    3.80
   5  10  -2   35.80    6.30
  -5  10   2   33.60    6.80
   5  10  -2   23.70    3.90
   4 -10  -2   30.00    4.40
  -4  10   2   35.60    6.90
  -4  10   2   24.70    4.50
   4  10  -2   29.80    5.70
  -4  10   2   31.60    4.60
   4  10  -2   32.50    2.40
  -4  10   2   39.60    6.60
   4  10  -2   28.90    4.20
   4  10  -2   42.80   11.10
   4  10  -2   24.20    3.60
  -4  10   2   24.70    4.00
   3 -10  -2    3.70    3.00
   3  10  -2    1.30    2.20
  -3  10   2    2.70    2.40
   3  10  -2   -0.60    3.30
  -3  10   2   -1.90    2.50
  -3  10   2   -0.40    2.20
  -3  10   2    3.00    3.80
  -3  10   2    5.10    4.10
   3  10  -2   -1.40    3.60
   3  10  -2    0.30    1.40
   3  10  -2    1.50    2.50
   2 -10  -2   59.19    5.40
   2  10  -2   58.49    8.90
  -2  10   2   44.60    4.60
   2  10  -2   52.09    5.30
  -2  10   2   53.39    6.60
   2  10  -2   48.00    4.10
   2  10  -2   52.59    5.10
  -2  10   2   52.29    5.30
  -2  10   2   47.00    5.30
  -2  10   2   57.89    8.40
   2  10  -2   59.59    7.70
  -1  10   2   19.30    5.00
   1  10  -2   15.90    3.30
   1  10  -2   20.50    5.70
  -1  10   2   22.00    3.50
  -1  10   2   22.80    3.80
  -1  10   2   18.50    3.50
   1  10  -2   26.60    4.00
   1  10  -2   27.60    5.80
   0  10  -2   -0.10    2.40
   0  10   2    5.70    3.80
   0  10  -2    3.70    2.30
   0  10  -2    4.80    4.60
   0  10   2    1.20    2.10
   0  10   2    1.60    3.40
   0  10  -2    6.80    3.00
   0  10   2    6.30    2.80
   0  10   2   -0.80    2.00
   0  10  -2    4.10    3.80
  -1  10  -2    3.60    4.30
   1  10   2    1.80    2.40
  -1  10  -2    3.00    3.90
   1  10   2   -0.80    2.20
   1  10   2    2.70    2.20
  -1  10  -2    2.80    2.50
  -1  10  -2    1.50    2.40
   1  10   2    7.10    4.00
  -1  10  -2    1.10    2.70
   1  10   2    7.40    4.40
   2 -10   2    7.30    3.20
  -2  10  -2    8.40    3.20
   2  10   2    5.50    3.70
   2  10   2    8.70    2.40
   2  10   2    5.10    2.30
  -2  10  -2    7.80    3.30
  -2  10  -2    4.60    2.20
  -2  10  -2    8.20    5.10
  -2  10  -2    8.50    4.70
   2  10   2   13.90    4.80
   2  10   2    7.70    2.60
   3 -10   2   -0.90    2.90
   3  10   2   -0.10    2.20
  -3  10  -2   -1.40    2.70
   3  10   2   -3.20    1.50
   3  10   2    0.50    1.60
   3  10   2   -4.90    2.60
   3  10   2    2.50    3.60
  -3  10  -2   -1.80    2.50
  -3  10  -2    0.20    2.60
  -3  10  -2   -6.70    3.40
  -3  10  -2   -0.80    3.00
   4 -10   2    1.30    2.10
  -4  10  -2    2.00    3.00
   4  10   2    0.90    1.30
   4  10   2    6.00    3.60
   4  10   2   -5.10    2.60
  -4  10  -2   -0.30    2.60
   4  10   2   -2.20    1.60
  -4  10  -2   -1.50    4.00
   4  10   2   -2.10    2.00
  -4  10  -2    0.60    2.80
  -4  10  -2    2.80    2.90
   5 -10   2   12.50    4.10
   5  10   2   12.20    2.30
  -5  10  -2   20.90    4.60
   5  10   2   14.60    2.70
  -5  10  -2   18.40    5.90
   5  10   2   12.90    1.50
   5  10   2   22.50    4.40
   5  10   2   19.10    1.80
  -5  10  -2   11.40    4.00
  -5  10  -2   13.30    3.30
   5  10   2   20.40    5.00
   6 -10   2   10.10    4.00
   6  10   2   12.40    4.50
   6  10   2    4.50    1.80
  -6  10  -2    8.80    3.60
   6  10   2    2.50    3.00
   6  10   2    1.20    1.60
  -6  10  -2    0.30    2.80
  -6  10  -2   -1.20    2.80
  -6  10  -2    9.50    4.30
   3  11  -2    6.80    2.90
   3  11  -2    3.00    2.50
  -3  11   2    7.00    6.10
   3  11  -2   11.60    1.90
   3  11  -2    6.20    4.70
  -3  11   2    6.40    3.10
  -3  11   2    4.20    2.80
   3  11  -2   10.60    4.60
   2  11  -2   12.80    3.30
   2  11  -2    3.80    2.60
  -2  11   2    9.30    3.20
  -2  11   2   14.20    3.40
   2  11  -2   12.70    6.00
  -2  11   2    7.30    2.70
  -2  11   2   18.20    5.50
   2  11  -2   21.60    5.80
   2  11  -2   10.70    3.70
  -2  11   2   15.00    4.90
  -1  11   2    0.50    2.30
  -1  11   2    1.30    2.50
   1  11  -2    6.80    4.70
   1  11  -2    1.80    2.80
   1  11  -2    3.20    2.60
  -1  11   2   16.70    4.90
   1  11  -2   10.30    5.10
  -1  11   2    2.30    2.60
   1  11  -2    4.10    2.30
  -1  11   2    4.70    4.30
   0  11  -2   12.50    4.80
   0  11   2   13.80    3.40
   0  11   2    6.40    2.60
   0  11  -2    9.70    2.90
   0  11  -2   16.30    5.50
   0  11  -2    4.40    2.80
   0  11   2    4.70    4.90
   0  11   2    6.00    2.80
   0  11  -2   11.60    3.60
   0  11   2   14.70    5.10
   1  11   2   13.80    3.00
   1  11   2    8.70    2.50
   1  11   2   18.90    5.20
  -1  11  -2    8.80    3.40
   1  11   2   10.20    3.20
  -1  11  -2   12.90    3.70
  -1  11  -2   18.10    3.50
   1  11   2   11.90    8.00
  -2  11  -2    9.40    3.40
   2  11   2   29.20    6.00
   2  11   2   20.50    5.30
  -2  11  -2   18.10    4.30
   2  11   2   18.30    2.90
  -2  11  -2   17.70    5.60
   2  11   2   22.40    3.80
   2  11   2   26.70    3.70
  -2  11  -2   20.20    3.80
 -16   0   3    4.20    2.60
 -16   0   3    0.70    2.30
 -16   0   3   -3.70    2.80
  16   0  -3   -2.70    2.10
 -16   0   3    7.50    3.30
 -15   0   3    3.70    2.30
  15   0  -3   -2.20    2.10
  15   0  -3    4.10    3.40
 -15   0   3   -3.00    2.60
 -15   0   3   -2.70    2.10
 -14   0   3   -1.40    2.20
  14   0  -3    5.90    3.30
  14   0  -3    2.10    2.20
 -14   0   3   -0.60    2.60
 -14   0   3   -2.60    1.60
  13   0  -3    2.50    3.40
 -13   0   3   -3.20    2.60
 -13   0   3   -2.10    1.90
 -13   0   3    0.00    2.30
  13   0  -3   -2.60    2.10
 -12   0   3   -1.70    2.00
  12   0  -3   -1.20    1.90
  12   0  -3   -0.90    2.80
 -12   0   3    3.00    2.00
 -12   0   3    1.60    2.90
 -11   0   3   -0.60    1.70
  11   0  -3    1.10    1.90
 -11   0   3   -1.30    1.90
 -11   0   3   -0.30    2.40
  11   0  -3    2.00    2.90
  10   0  -3    0.10    2.50
 -10   0   3   -0.30    1.40
  10   0  -3   -0.20    1.70
 -10   0   3   -0.80    1.40
 -10   0   3   -1.00    2.10
  -9   0   3   -0.60    1.30
   9   0  -3   -0.30    1.70
  -9   0   3   -0.60    1.70
   9   0  -3    1.10    2.30
  -9   0   3   -0.70    1.90
  -8   0   3    0.90    1.60
  -8   0   3   -2.00    1.70
  -8   0   3    0.80    1.10
   8   0  -3    1.30    1.60
   8   0  -3   -0.60    1.00
  -7   0   3   -0.30    1.20
  -7   0   3    0.80    1.90
   7   0  -3   -1.10    1.40
  -7   0   3    0.90    1.20
   7   0  -3    0.20    2.10
   6   0  -3   -1.70    1.50
  -6   0   3    1.40    1.30
   6   0  -3    0.20    1.60
  -6   0   3    2.90    1.30
  -6   0   3    1.70    2.20
   5   0  -3   -1.30    1.70
  -5   0   3    1.10    1.50
  -5   0   3   -2.20    1.10
   5   0  -3    0.30    1.00
  -4   0   3    0.60    0.90
   4   0  -3    0.10    0.80
   4   0  -3   -0.40    1.50
  -4   0   3   -0.20    1.10
   3   0  -3    0.20    1.50
   3   0  -3   -0.80    1.10
  -3   0   3   -0.70    0.80
  -3   0   3   -2.40    1.40
  -2   0   3   -0.50    1.30
   2   0  -3   -0.20    1.00
   2   0  -3   -0.70    0.90
  -2   0   3   -0.10    0.80
  -1   0   3    0.20    0.70
   1   0  -3    0.10    0.60
   1   0  -3   -0.50    1.00
  -1   0   3    0.10    1.00
   0   0  -3    0.00    0.80
   0   0  -3    0.10    0.70
   0   0  -3   -0.40    0.70
   0   0   3   -0.30    1.00
   0   0   3   -0.50    0.70
   0   0  -3    0.40    1.00
   0   0   3   -0.60    0.90
  -1   0  -3    0.50    0.80
  -1   0  -3    0.00    0.80
   1   0   3    0.90    0.90
   1   0   3    0.00    1.20
  -1   0  -3   -0.10    1.00
   1   0   3   -0.10    0.60
  -1   0  -3    0.50    0.70
   1   0   3    0.10    0.90
   1   0   3   -0.30    1.00
  -2   0  -3   -0.10    0.80
   2   0   3   -0.20    1.00
   2   0   3    0.40    0.70
  -2   0  -3   -0.40    0.60
  -2   0  -3    0.70    0.70
  -2   0  -3    0.10    0.80
   2   0   3   -0.10    1.20
   2   0   3   -0.20    0.70
  -2   0  -3   -0.10    1.00
   2   0   3    0.40    0.80
  -3   0  -3   -0.10    0.60
  -3   0  -3   -0.40    0.60
  -3   0  -3    0.10    1.00
   3   0   3    0.00    1.10
   3   0   3    0.00    1.00
  -3   0  -3    0.80    0.80
   3   0   3   -0.80    0.80
   3   0   3   -0.30    1.00
  -3   0  -3    0.00    0.80
   4   0   3    0.10    1.20
   4   0   3   -0.30    1.40
  -4   0  -3    0.70    0.90
  -4   0  -3   -0.20    0.80
  -4   0  -3    1.50    1.40
  -4   0  -3   -1.10    1.00
   4   0   3   -0.30    0.90
  -4   0  -3    0.40    1.10
  -5   0  -3   -0.20    1.00
  -5   0  -3    0.80    1.30
   5   0   3   -1.80    1.50
   5   0   3   -0.90    1.30
   5   0   3    0.30    1.30
  -5   0  -3    3.30    1.60
  -5   0  -3   -0.50    1.20
  -5   0  -3   -2.00    1.20
   6   0   3   -0.80    1.10
  -6   0  -3   -1.10    1.30
   6   0   3   -0.20    1.00
  -6   0  -3   -0.70    1.30
   6   0   3   -0.90    1.60
  -6   0  -3   -1.10    1.20
  -7   0  -3   -0.50    1.30
  -7   0  -3   -1.30    1.30
   7   0   3    0.30    1.20
  -7   0  -3   -3.00    1.20
   7   0   3   -2.00    1.20
   7   0   3   -1.20    1.70
   8   0   3   -0.50    2.40
  -8   0  -3    0.10    1.40
  -8   0  -3    1.20    1.60
  -8   0  -3   -1.80    1.30
   8   0   3   -0.90    1.20
   8   0   3    1.40    1.70
   9   0   3   -0.90    1.50
  -9   0  -3    0.50    1.70
   9   0   3    0.80    1.80
  -9   0  -3    1.20    1.60
  -9   0  -3   -0.60    1.70
   9   0   3   -0.90    2.30
  10   0   3    4.20    3.20
 -10   0  -3    3.40    2.00
 -10   0  -3    4.20    1.90
  10   0   3    4.10    1.90
  10   0   3    4.60    2.10
 -10   0  -3    2.80    2.10
  11   0   3    1.60    2.10
 -11   0  -3    1.10    1.60
 -11   0  -3    0.70    1.80
 -11   0  -3    2.30    3.20
 -11   0  -3   -1.40    2.60
  11   0   3    2.60    3.20
  11   0   3    1.40    1.80
 -12   0  -3    0.50    2.00
  12   0   3    1.80    3.60
  12   0   3   -0.10    1.80
 -12   0  -3   -0.40    2.00
 -12   0  -3   -1.40    1.60
  12   0   3    0.10    2.20
 -12   0  -3   -2.20    1.60
 -12   0  -3   -0.60    1.60
 -13   0  -3   -4.60    1.40
 -13   0  -3    0.90    1.20
  13   0   3   -3.90    1.60
  13   0   3    3.70    3.60
 -13   0  -3   -1.30    2.00
 -13   0  -3   -1.40    2.00
  13   0   3    2.50    2.20
 -14   0  -3    0.00    1.90
 -14   0  -3    3.40    2.60
 -14   0  -3   -2.90    2.00
  14   0   3   -2.20    1.70
  14   0   3   10.50    4.10
 -15   0  -3    2.40    2.30
 -16  -1   3   21.70    3.20
 -16  -1   3   22.60    3.70
  16  -1  -3   18.40    4.00
 -16  -1   3   12.50    3.10
 -16  -1   3   12.80    3.30
  16   1  -3   15.70    5.80
 -16   1   3   16.50    3.80
 -16   1   3   20.00    4.60
 -16   1   3   28.50    4.10
 -16   1   3   19.60    4.40
 -15  -1   3   57.19    4.50
 -15  -1   3   60.79    5.60
 -15  -1   3   53.49    5.00
  15  -1  -3   59.49    5.60
 -15  -1   3   61.19    5.00
 -15   1   3   59.59    5.70
 -15   1   3   62.39    6.10
 -15   1   3   61.49    5.20
 -14  -1   3    3.00    2.70
  14  -1  -3    6.00    4.20
  14  -1  -3   -2.50    1.50
 -14  -1   3    0.50    1.80
 -14  -1   3    0.40    2.30
 -14   1   3   -1.20    2.10
  14   1  -3   -0.40    2.00
 -14   1   3    1.00    3.00
  14   1  -3    6.80    3.70
 -14   1   3    1.40    2.30
 -13  -1   3    0.80    2.20
 -13  -1   3    3.30    2.90
  13  -1  -3   -0.60    2.20
 -13  -1   3   -0.10    1.70
  13  -1  -3    5.40    3.80
 -13   1   3    0.10    4.60
  13   1  -3   -0.50    3.30
 -13   1   3    0.40    2.20
  13   1  -3    1.20    2.20
 -13   1   3   -0.40    2.60
 -12  -1   3   47.30    4.50
  12  -1  -3   51.59    7.10
 -12  -1   3   46.20    3.60
  12  -1  -3   43.20    4.60
 -12  -1   3   40.20    4.50
  12   1  -3   46.60    5.70
  12   1  -3   39.70    4.00
 -12   1   3   47.00    5.00
 -12   1   3   46.00    5.20
 -12   1   3   35.90    5.20
 -11  -1   3   -2.40    2.10
  11  -1  -3   -1.70    2.90
 -11  -1   3    1.20    2.00
  11  -1  -3   -2.10    1.90
 -11  -1   3    0.10    1.50
 -11   1   3    2.00    1.90
  11   1  -3    2.70    1.90
 -11   1   3    0.80    2.30
 -11   1   3   -0.50    2.50
  11   1  -3    2.00    2.70
  10  -1  -3   -1.20    1.80
 -10  -1   3   -2.40    1.20
 -10  -1   3    1.20    2.40
 -10  -1   3    1.60    1.90
  10  -1  -3    1.90    3.20
 -10   1   3   -3.50    1.80
 -10   1   3   -1.90    2.30
  10   1  -3    1.70    2.60
 -10   1   3    2.00    1.70
  10   1  -3    2.10    1.70
   9  -1  -3    9.90    2.00
  -9  -1   3   12.10    2.90
   9  -1  -3    9.30    3.40
  -9  -1   3    4.80    2.00
  -9  -1   3    8.50    1.60
  -9   1   3    9.60    2.00
   9   1  -3    6.90    2.00
  -9   1   3   11.40    2.50
  -9   1   3    8.50    2.90
   9   1  -3   11.80    3.10
  -8  -1   3   71.09    4.50
   8  -1  -3   69.79    4.00
  -8  -1   3   70.79    3.40
  -8  -1   3   72.29    4.40
   8  -1  -3   76.29    5.60
  -8   1   3   70.09    5.00
  -8   1   3   72.89    3.90
   8   1  -3   72.69    5.00
   8   1  -3   71.79    4.00
  -8   1   3   73.49    4.30
  -7  -1   3  158.58    6.50
   7  -1  -3  149.29    7.60
  -7  -1   3  152.78    6.80
  -7  -1   3  159.28    5.60
   7  -1  -3  144.99    6.50
   7   1  -3  145.59    7.20
   7   1  -3  159.28    6.50
  -7   1   3  165.78    7.60
  -7   1   3  169.68    6.90
  -7   1   3  160.68    6.30
  -6  -1   3 1467.75  207.28
  -6  -1   3 1684.23   85.49
   6  -1  -3 1679.13   85.29
   6  -1  -3 2226.08  267.67
  -6   1   3 1816.12   90.59
   6   1  -3 1391.56  212.28
   6   1  -3 1712.03   85.19
  -6   1   3 1475.75  217.48
   5  -1  -3  384.46   13.50
  -5  -1   3  390.56   12.90
   5  -1  -3  385.96   12.40
  -5  -1   3  374.56   11.60
  -5  -1   3  387.36   12.60
  -5   1   3  388.26   12.20
  -5   1   3  382.66   13.40
  -5   1   3  388.96   12.60
   5   1  -3  376.26   13.10
   5   1  -3  377.96   12.50
  -4  -1   3   62.89    3.60
   4  -1  -3   69.19    3.90
  -4  -1   3   68.39    3.50
   4  -1  -3   74.99    3.70
  -4   1   3   60.69    3.20
  -4   1   3   70.99    4.00
   4   1  -3   66.29    3.60
   4   1  -3   71.99    3.30
  -3  -1   3   86.59    3.80
   3  -1  -3   79.59    3.60
   3  -1  -3   81.09    4.20
  -3  -1   3   83.99    3.80
  -3   1   3   77.59    3.90
  -3   1   3   83.79    3.60
   3   1  -3   83.29    3.50
   3   1  -3   82.29    4.00
  -2  -1   3    6.00    1.20
   2  -1  -3    4.90    1.20
  -2  -1   3    4.80    1.60
   2  -1  -3    6.30    1.50
   2   1  -3    6.10    1.70
  -2   1   3    4.50    1.60
  -2   1   3    6.30    1.20
   2   1  -3    6.50    1.20
   1  -1  -3   38.10    2.20
  -1  -1   3   40.80    2.00
   1  -1  -3   43.40    1.90
  -1  -1   3   42.00    2.60
  -1  -1   3   41.20    2.40
   1   1  -3   43.00    2.00
  -1   1   3   38.10    2.30
  -1   1   3   39.30    2.00
   1   1  -3   38.20    2.20
   1   1  -3   38.70    2.30
   0  -1  -3 5733.33  213.98
   0  -1   3 5336.37  279.67
   0  -1  -3 5709.53  168.18
   0  -1   3 5599.04  177.78
   0   1   3 5710.83  213.28
   0   1  -3 5741.23  281.57
   0   1  -3 5539.35  177.28
   0   1   3 5520.15  168.38
   1  -1   3  724.03   22.40
   1  -1   3  713.93   21.30
  -1   1  -3  731.83   22.30
   2  -1   3    1.10    0.70
   2  -1   3   -0.80    0.80
  -2  -1  -3   -0.10    0.40
   2  -1   3    1.20    1.80
  -2  -1  -3    0.30    0.50
  -2  -1  -3   -0.30    1.00
   2  -1   3   -0.20    1.20
   2  -1   3    1.60    0.70
  -2   1  -3   -0.80    1.40
   2   1   3    0.40    0.40
  -2   1  -3    0.40    0.70
  -2   1  -3   -0.20    0.60
   2   1   3   -0.70    0.90
  -2   1  -3    0.50    0.90
   3  -1   3   97.59    4.10
  -3  -1  -3  100.89    3.30
   3  -1   3   99.39    4.40
   3  -1   3  102.29    4.00
  -3  -1  -3   96.49    3.30
  -3  -1  -3   98.89    4.00
   3  -1   3   99.09    5.20
   3   1   3   96.19    3.90
   3   1   3   94.19    3.40
  -3   1  -3   89.79    4.20
  -3   1  -3   99.49    4.00
  -3   1  -3   96.19    3.90
   3   1   3   92.29    3.30
   3   1   3  101.49    3.30
  -3   1  -3   95.19    4.20
  -3   1  -3   92.09    4.60
   4  -1   3  174.48    7.80
  -4  -1  -3  182.58    5.80
   4  -1   3  181.88    6.80
   4  -1   3  174.98    6.50
  -4  -1  -3  173.18    6.40
  -4   1  -3  174.98    6.70
   4   1   3  175.28    6.40
  -4   1  -3  184.68    6.60
  -4   1  -3  180.38    6.50
   4   1   3  180.18    5.80
  -4   1  -3  168.08    7.10
   4   1   3  171.78    6.20
  -4   1  -3  176.38    6.70
  -5  -1  -3   31.30    2.00
   5  -1   3   29.30    2.60
  -5  -1  -3   26.30    2.40
   5  -1   3   31.00    4.10
   5  -1   3   33.30    2.90
  -5   1  -3   28.00    2.90
   5   1   3   32.30    2.50
  -5   1  -3   31.40    2.60
   5   1   3   32.10    2.10
  -5   1  -3   28.30    3.30
  -5   1  -3   33.20    2.60
  -5   1  -3   28.90    2.80
   6  -1   3   90.19    4.40
   6  -1   3  103.19    4.80
   6  -1   3   91.19    5.80
  -6  -1  -3   86.69    4.30
  -6  -1  -3   96.59    3.90
  -6   1  -3   85.89    4.60
  -6   1  -3   90.79    4.40
   6   1   3   86.29    4.10
  -6   1  -3   90.19    4.70
   6   1   3   90.29    3.90
   6   1   3   83.49    4.50
  -6   1  -3   88.39    4.30
  -7  -1  -3    4.00    1.60
   7  -1   3    2.40    1.20
   7  -1   3    3.90    1.80
  -7  -1  -3    2.80    1.30
   7  -1   3    3.70    2.50
  -7   1  -3    4.50    2.10
  -7   1  -3    0.80    1.80
  -7   1  -3    5.80    1.80
   7   1   3    2.90    1.80
  -7   1  -3    3.80    1.60
  -7   1  -3    4.60    1.50
   7   1   3    2.10    1.40
   7   1   3    2.50    1.10
   8  -1   3    2.80    3.10
  -8  -1  -3    6.90    1.90
  -8  -1  -3    3.70    1.50
   8  -1   3    3.90    1.70
   8  -1   3    6.40    1.80
   8   1   3    4.50    1.70
  -8   1  -3    4.80    1.80
  -8   1  -3    6.20    2.30
  -8   1  -3    5.20    1.40
   8   1   3    5.70    1.50
  -8   1  -3    4.00    2.00
   8   1   3    5.00    2.20
  -8   1  -3    7.10    2.20
   9  -1   3   54.29    5.80
   9  -1   3   56.49    4.20
   9  -1   3   54.89    4.30
  -9  -1  -3   56.49    3.60
  -9  -1  -3   56.59    4.00
   9   1   3   57.89    5.10
  -9   1  -3   57.59    4.10
   9   1   3   62.09    3.90
  -9   1  -3   51.69    4.30
  -9   1  -3   51.69    3.90
  -9   1  -3   59.79    4.40
   9   1   3   55.99    3.60
  -9   1  -3   61.29    4.40
 -10  -1  -3    1.30    2.00
  10  -1   3    2.80    2.00
  10  -1   3    4.50    2.20
 -10  -1  -3    4.00    1.90
  10   1   3    2.30    1.80
 -10   1  -3    3.20    4.30
 -10   1  -3    1.20    1.90
 -10   1  -3    3.40    2.00
  10   1   3    4.50    3.10
 -10   1  -3    1.50    2.20
  10   1   3    0.60    1.70
 -10   1  -3    3.50    2.40
  11  -1   3   21.90    3.50
  11  -1   3   25.30    3.50
  11  -1   3   22.60    5.50
 -11  -1  -3   16.60    2.70
 -11  -1  -3   18.20    3.00
  11   1   3   24.80    4.70
 -11   1  -3   19.00    3.40
 -11   1  -3   17.20    3.30
 -11   1  -3   20.20    3.60
 -11   1  -3   18.90    3.00
  11   1   3   15.30    2.80
 -11   1  -3   19.20    3.10
  11   1   3   16.20    2.60
  12  -1   3  108.59    9.00
  12  -1   3   96.19    6.20
 -12  -1  -3  108.59    5.80
 -12  -1  -3  113.19    7.20
  12  -1   3  106.89    6.50
 -12  -1  -3   99.29    5.40
 -12   1  -3   93.19    5.90
  12   1   3   97.49    5.60
 -12   1  -3  109.69    6.60
 -12   1  -3  105.09    6.10
 -12   1  -3  102.49    6.10
  12   1   3  109.79    5.90
 -12   1  -3  101.09    6.20
  12   1   3  107.99    8.00
 -13  -1  -3    3.40    2.30
  13  -1   3    5.50    4.00
  13  -1   3    1.50    2.40
 -13  -1  -3    3.10    2.20
  13  -1   3   -2.20    1.90
 -13  -1  -3    0.90    1.90
 -13   1  -3    0.40    2.30
 -13   1  -3    0.50    2.00
  13   1   3    7.70    3.70
 -13   1  -3    3.20    2.60
 -13   1  -3   -2.90    2.00
  13   1   3    1.90    2.00
  13   1   3    1.20    2.10
 -13   1  -3    1.50    2.20
 -14  -1  -3    2.40    2.30
 -14  -1  -3    0.40    1.70
  14  -1   3   -2.00    2.00
 -14   1  -3    0.20    2.20
  14   1   3    1.80    2.10
 -14   1  -3   -1.30    1.80
 -14   1  -3   -2.40    2.00
 -14   1  -3   -2.40    2.10
 -15  -2   3   81.49    4.90
 -15  -2   3   97.09    6.80
 -15  -2   3   82.29    5.00
  15  -2  -3   79.89    6.10
 -15  -2   3   95.89    5.00
  15  -2  -3   98.29    8.90
 -15   2   3   85.79    6.40
  15   2  -3   85.89    5.90
 -15   2   3   92.39    7.50
  15   2  -3  113.79   10.40
 -15   2   3  105.39    6.90
 -14  -2   3   14.50    2.40
 -14  -2   3   17.60    3.10
  14  -2  -3   11.50    2.90
 -14  -2   3   16.80    3.40
 -14   2   3   21.50    4.80
  14   2  -3   20.40    4.90
 -14   2   3   18.50    3.50
  14   2  -3   15.70    3.00
 -14   2   3   20.20    3.90
  13  -2  -3    2.00    4.00
 -13  -2   3    1.60    2.40
  13  -2  -3    2.20    1.90
 -13  -2   3    3.60    1.60
 -13  -2   3    3.70    2.30
 -13   2   3    2.60    2.80
  13   2  -3    3.90    2.90
  13   2  -3    4.80    2.20
 -13   2   3    2.30    2.30
 -12  -2   3    0.70    1.50
  12  -2  -3    1.40    1.90
 -12  -2   3    2.80    2.20
 -12  -2   3    1.80    2.30
  12  -2  -3    5.20    4.00
 -12   2   3    3.80    3.20
  12   2  -3    2.50    2.00
  12   2  -3    3.00    2.90
 -12   2   3    3.50    2.30
 -12   2   3    1.90    2.50
  11  -2  -3    1.90    1.80
 -11  -2   3   -0.50    2.20
 -11  -2   3    0.10    1.90
  11  -2  -3   -0.50    3.20
 -11  -2   3   -1.30    1.20
 -11   2   3    0.40    1.60
 -11   2   3   -2.20    2.20
 -11   2   3    3.50    3.10
  11   2  -3    1.30    1.90
 -10  -2   3   -1.40    1.70
 -10  -2   3    0.00    2.00
 -10  -2   3   -0.30    1.20
  10  -2  -3   -2.40    3.10
  10  -2  -3    1.00    2.00
 -10   2   3   -0.20    2.60
 -10   2   3    1.20    2.20
  10   2  -3    2.50    2.70
  10   2  -3   -2.20    1.50
 -10   2   3    1.00    2.00
   9  -2  -3   28.60    5.10
   9  -2  -3   24.00    3.20
  -9  -2   3   26.90    3.20
  -9  -2   3   27.20    3.20
  -9  -2   3   23.80    2.00
  -9   2   3   24.60    3.30
  -9   2   3   30.80    4.50
  -9   2   3   25.10    3.10
   9   2  -3   23.70    2.80
   9   2  -3   24.40    3.90
  -8  -2   3    1.90    1.90
  -8  -2   3    3.00    1.60
   8  -2  -3    2.60    2.30
   8  -2  -3    4.00    1.90
  -8  -2   3    2.80    0.90
   8   2  -3    0.30    1.40
  -8   2   3    1.10    2.30
  -8   2   3    4.00    1.70
   8   2  -3    3.40    2.20
  -7  -2   3   48.10    3.40
  -7  -2   3   48.30    2.20
   7  -2  -3   40.00    3.10
   7  -2  -3   47.70    4.30
  -7   2   3   54.09    3.40
  -7   2   3   55.09    4.60
  -7   2   3   50.69    3.80
   7   2  -3   46.80    3.90
   7   2  -3   47.00    3.30
  -6  -2   3   32.00    3.00
   6  -2  -3   34.70    3.10
   6  -2  -3   35.20    4.10
  -6  -2   3   33.70    1.70
  -6  -2   3   33.80    2.60
  -6   2   3   33.50    3.90
  -6   2   3   39.10    3.10
   6   2  -3   34.40    3.40
   6   2  -3   30.80    2.80
  -6   2   3   36.50    3.30
  -5  -2   3  189.58    7.20
   5  -2  -3  182.78    7.00
   5  -2  -3  170.98    8.10
  -5  -2   3  190.08    5.70
  -5  -2   3  188.58    7.40
   5   2  -3  186.58    7.60
  -5   2   3  191.78    8.30
   5   2  -3  191.58    7.20
  -5   2   3  184.48    6.90
  -5   2   3  186.48    7.30
  -4  -2   3    8.60    1.90
   4  -2  -3    7.80    1.60
  -4  -2   3    9.40    1.80
   4  -2  -3    6.70    2.50
  -4   2   3    7.70    1.70
   4   2  -3    9.10    2.10
   4   2  -3    6.50    1.70
   3  -2  -3  418.66   12.60
  -3  -2   3  400.96   12.70
   3  -2  -3  397.96   13.70
  -3  -2   3  383.46   11.70
  -3  -2   3  404.36   13.00
  -3   2   3  403.66   12.60
   3   2  -3  400.56   12.70
   3   2  -3  387.26   13.10
  -3   2   3  408.16   13.60
  -2  -2   3  183.98    5.70
   2  -2  -3  163.58    7.50
  -2  -2   3  183.38    6.40
   2  -2  -3  181.78    6.10
  -2  -2   3  180.98    6.70
   2   2  -3  176.28    6.70
   2   2  -3  175.28    6.50
   2   2  -3  180.38    5.70
  -2   2   3  186.38    7.00
  -2   2   3  184.38    6.20
   1  -2  -3   47.80    2.10
  -1  -2   3   45.60    2.90
  -1  -2   3   48.30    2.80
   1  -2  -3   44.80    2.70
  -1  -2   3   47.20    2.10
   1   2  -3   50.09    2.80
   1   2  -3   45.90    2.20
  -1   2   3   44.50    2.90
  -1   2   3   47.30    2.20
   1   2  -3   44.50    2.50
   1   2  -3   48.80    2.60
   0  -2  -3 2594.94   84.99
   0  -2   3 2702.33  100.29
   0  -2  -3 2477.15  134.29
   0  -2   3 2272.57  198.18
   0   2   3 2767.02  145.19
   0   2  -3 2380.76  208.08
   0   2  -3 2624.44   98.99
   0   2   3 2674.33   86.29
   1  -2   3  103.19    4.30
   1  -2   3  104.89    4.60
   1  -2   3  104.29    4.50
   1  -2   3  102.69    5.70
  -1  -2  -3  114.69    3.30
   1  -2   3  105.89    4.10
  -1   2  -3  105.29    4.30
   1   2   3  109.79    3.30
   1   2   3  107.19    3.30
  -1   2  -3  106.49    4.70
  -1   2  -3  109.39    4.20
  -1   2  -3  100.79    5.70
   2  -2   3  205.88    7.50
   2  -2   3  213.48    7.50
   2  -2   3  219.28    8.00
   2  -2   3  214.58    9.20
   2  -2   3  222.58    7.50
   2   2   3  216.88    7.20
  -2   2  -3  222.88    7.60
  -2   2  -3  215.88    7.60
  -2   2  -3  217.18    8.00
  -2   2  -3  217.58    8.90
  -2   2  -3  213.28    7.50
   3  -2   3   82.39    5.70
   3  -2   3   85.89    4.10
   3  -2   3   93.29    4.30
  -3   2  -3   94.49    4.20
   3   2   3   91.09    2.80
  -3   2  -3   90.39    4.30
  -3   2  -3   89.39    5.40
  -3   2  -3   89.49    4.70
   3   2   3   91.89    3.80
  -3   2  -3   93.09    4.10
  -4  -2  -3   19.20    2.00
  -4  -2  -3   15.10    1.30
   4  -2   3   19.70    4.00
   4  -2   3   14.60    2.30
   4  -2   3   16.60    2.20
  -4   2  -3   16.50    2.40
  -4   2  -3   15.20    1.90
  -4   2  -3   14.20    3.20
   4   2   3   17.40    1.80
  -4   2  -3   15.90    2.80
  -4   2  -3   17.50    2.10
   4   2   3   17.00    1.20
   4   2   3   15.50    1.10
  -5  -2  -3   59.59    3.20
   5  -2   3   58.39    3.80
   5  -2   3   53.19    3.40
   5  -2   3   54.49    4.70
  -5   2  -3   53.49    3.90
   5   2   3   59.89    3.10
  -5   2  -3   58.89    4.50
   5   2   3   61.69    2.50
  -5   2  -3   60.29    3.80
  -5   2  -3   65.79    3.80
   5   2   3   56.59    2.90
  -5   2  -3   62.89    3.70
  -6  -2  -3    8.00    1.60
   6  -2   3    9.30    1.90
   6  -2   3    8.10    2.00
   6  -2   3    4.40    2.80
   6   2   3    9.40    1.50
  -6   2  -3    8.10    2.60
  -6   2  -3    4.20    1.80
   6   2   3    8.00    1.70
  -6   2  -3   10.10    2.50
  -6   2  -3    7.50    1.80
  -6   2  -3    9.00    1.90
   6   2   3    7.80    1.20
   7  -2   3   22.50    2.60
   7  -2   3   23.10    3.00
   7  -2   3   22.80    4.50
  -7  -2  -3   19.60    2.30
  -7   2  -3   19.00    2.40
   7   2   3   19.00    2.10
   7   2   3   20.40    2.40
  -7   2  -3   23.50    3.30
  -7   2  -3   19.50    2.40
  -7   2  -3   18.60    2.80
  -7   2  -3   24.40    3.70
   7   2   3   19.70    1.90
   8  -2   3    5.60    2.20
   8  -2   3    7.20    2.90
  -8  -2  -3    7.90    1.90
   8  -2   3    6.60    2.50
  -8   2  -3    5.40    2.60
  -8   2  -3    7.70    2.30
  -8   2  -3    8.00    2.10
  -8   2  -3    6.30    2.80
  -8   2  -3    8.10    2.10
   8   2   3    4.30    1.60
   8   2   3    6.00    1.40
   8   2   3    7.00    2.30
   9  -2   3  610.04   20.90
  -9  -2  -3  597.84   20.60
   9  -2   3  673.73   22.40
  -9  -2  -3  639.14   20.30
   9  -2   3  706.33   27.20
   9   2   3  641.04   20.00
   9   2   3  649.83   19.80
   9   2   3  618.04   21.40
  -9   2  -3  629.54   21.40
  -9   2  -3  619.84   21.70
  -9   2  -3  632.04   20.90
  -9   2  -3  639.34   21.00
 -10  -2  -3   46.50    3.70
 -10  -2  -3   47.60    3.80
  10  -2   3   41.70    4.60
  10  -2   3   43.40    4.30
  10  -2   3   44.50    7.00
 -10   2  -3   35.00    4.20
 -10   2  -3   46.20    4.80
  10   2   3   37.30    4.30
  10   2   3   40.10    3.30
 -10   2  -3   54.09    4.50
 -10   2  -3   43.90    4.10
 -10   2  -3   44.60    4.50
  10   2   3   41.80    3.50
  11  -2   3  201.28    9.40
 -11  -2  -3  207.58    8.40
  11  -2   3  190.88   10.50
  11  -2   3  226.08   13.00
 -11  -2  -3  213.88    8.80
  11   2   3  200.78   10.20
 -11   2  -3  211.38    9.90
 -11   2  -3  219.48    9.40
 -11   2  -3  207.48    9.70
 -11   2  -3  209.68    9.60
  11   2   3  208.28    8.40
  11   2   3  208.98    8.30
 -11   2  -3  222.68    9.60
  12  -2   3   22.60    3.80
 -12  -2  -3   21.70    2.90
  12  -2   3   28.20    6.50
  12  -2   3   24.80    3.70
 -12  -2  -3   29.30    3.50
  12   2   3   26.20    3.20
 -12   2  -3   26.50    4.40
 -12   2  -3   26.80    4.20
 -12   2  -3   22.90    3.60
  12   2   3   23.30    3.00
 -12   2  -3   20.90    3.50
  12   2   3   34.00    5.50
 -12   2  -3   35.40    4.60
 -13  -2  -3    4.60    3.60
  13  -2   3   -0.70    2.20
 -13  -2  -3    0.50    1.90
 -13  -2  -3    0.20    1.90
  13  -2   3    8.00    4.70
  13  -2   3    1.80    2.00
 -13   2  -3   -1.70    1.80
  13   2   3    0.30    1.70
 -13   2  -3    9.10    3.10
 -13   2  -3    2.70    2.70
  13   2   3    0.60    2.00
  13   2   3    8.10    3.00
 -13   2  -3    1.50    2.40
 -14  -2  -3    4.90    2.40
 -14  -2  -3   11.60    2.50
  14  -2   3   24.00    6.10
 -14  -2  -3    9.40    2.50
 -14   2  -3    4.90    5.40
 -14   2  -3    9.20    5.80
  14   2   3   20.40    4.50
 -14   2  -3    9.40    2.90
 -14   2  -3    6.50    2.80
  14   2   3    3.00    2.20
 -15  -3   3   29.80    4.20
  15  -3  -3   25.20    4.50
 -15   3   3   34.10    4.70
 -15   3   3   39.60    6.10
 -15   3   3   29.40    4.60
  15   3  -3   26.80    3.60
  14  -3  -3    8.00    2.80
 -14  -3   3   16.30    3.10
 -14  -3   3   12.10    1.80
  14  -3  -3   19.20    5.50
 -14   3   3    9.90    3.40
  14   3  -3    8.00    2.30
 -14   3   3    9.80    3.40
  14   3  -3   18.50    4.80
  13  -3  -3    4.20    4.10
 -13  -3   3    4.80    1.40
  13  -3  -3    4.30    2.30
 -13  -3   3    3.90    2.80
 -13   3   3   -0.40    2.50
 -13   3   3    1.80    3.00
  13   3  -3    2.10    3.20
  13   3  -3    0.70    1.90
 -13   3   3    6.60    2.90
 -12  -3   3    4.10    1.20
  12  -3  -3    5.80    4.60
  12  -3  -3    2.10    2.50
 -12   3   3   -1.70    2.40
  12   3  -3    3.10    2.00
 -12   3   3    2.60    3.10
  12   3  -3    5.30    3.20
 -12   3   3    5.50    2.50
  11  -3  -3   25.30    5.30
 -11  -3   3   16.60    1.70
  11  -3  -3   13.50    3.20
 -11   3   3   18.70    3.40
  11   3  -3   17.40    2.70
 -11   3   3   16.30    4.30
 -11   3   3   17.50    3.50
  10  -3  -3    2.80    3.60
  10  -3  -3    0.50    1.60
  10   3  -3    2.50    1.80
 -10   3   3   -1.70    1.50
 -10   3   3    4.00    3.20
 -10   3   3    0.00    2.10
  10   3  -3    1.80    2.60
   9  -3  -3   59.09    7.40
  -9  -3   3   60.19    2.50
   9  -3  -3   59.59    4.70
  -9   3   3   61.49    5.80
   9   3  -3   63.99    5.00
  -9   3   3   62.79    4.40
   9   3  -3   61.49    4.10
  -9   3   3   60.49    4.20
  -8  -3   3    4.20    0.70
   8  -3  -3    4.20    1.70
   8  -3  -3    7.20    2.90
  -8  -3   3    4.90    1.90
   8   3  -3    8.60    2.60
  -8   3   3    9.00    2.30
  -8   3   3    7.80    3.10
   8   3  -3    6.10    1.80
  -8   3   3    6.90    1.90
   7  -3  -3  131.29    6.20
  -7  -3   3  149.88    6.40
  -7  -3   3  152.68    6.20
   7  -3  -3  142.79    8.40
   7   3  -3  137.29    6.10
  -7   3   3  143.89    6.70
  -7   3   3  147.69    8.00
  -7   3   3  144.39    6.50
   7   3  -3  144.09    7.00
   6  -3  -3   -1.20    1.50
  -6  -3   3   -0.70    1.50
  -6  -3   3   -0.10    1.30
   6  -3  -3   -1.00    2.30
   6   3  -3    1.50    1.40
  -6   3   3    2.20    1.70
  -6   3   3    0.00    1.60
   6   3  -3    1.00    1.80
  -6   3   3   -1.90    2.00
   5  -3  -3   40.30    2.90
  -5  -3   3   39.10    3.10
  -5  -3   3   40.50    3.10
   5  -3  -3   43.40    4.70
  -5   3   3   43.20    3.00
   5   3  -3   37.80    3.60
  -5   3   3   36.40    4.20
  -5   3   3   39.10    2.90
   5   3  -3   36.50    3.00
  -4  -3   3    3.00    1.80
   4  -3  -3    4.20    1.70
   4  -3  -3    2.30    2.70
  -4  -3   3    6.10    1.60
  -4   3   3    4.60    1.40
   4   3  -3    4.50    2.20
   4   3  -3    4.30    1.40
  -4   3   3    1.50    2.50
  -3  -3   3   46.10    1.80
  -3  -3   3   48.10    3.20
   3  -3  -3   47.00    4.20
  -3  -3   3   49.90    3.30
   3  -3  -3   44.90    3.00
  -3   3   3   50.39    3.10
   3   3  -3   49.00    3.20
   3   3  -3   43.50    3.20
   3   3  -3   43.50    1.90
  -2  -3   3   47.30    3.20
   2  -3  -3   48.80    3.90
  -2  -3   3   46.70    2.10
   2  -3  -3   51.49    2.60
  -2  -3   3   52.89    3.10
  -2   3   3   48.70    3.70
   2   3  -3   51.09    3.30
   2   3  -3   46.20    2.20
   2   3  -3   47.20    3.40
   2   3  -3   49.50    3.00
   1  -3  -3   16.10    1.60
  -1  -3   3   14.10    1.90
   1  -3  -3   19.70    2.40
  -1  -3   3   23.10    2.60
  -1  -3   3   18.10    1.60
   1   3  -3   16.70    1.50
  -1   3   3   18.90    2.70
  -1   3   3   16.70    1.60
   1   3  -3   16.30    1.90
   1   3  -3   16.40    1.90
   1   3  -3   20.50    2.80
   0  -3   3  125.59    5.10
   0  -3   3  125.09    4.70
   0  -3  -3  123.09    4.40
   0  -3   3  130.69    5.50
   0  -3   3  127.19    5.60
   0   3   3  128.79    4.50
   0   3  -3  127.19    5.80
   0   3  -3  130.09    5.20
   0   3  -3  124.89    4.80
   0   3  -3  120.39    6.90
   0   3  -3  133.79    5.30
   0   3   3  125.19    5.30
   0   3   3  130.69    4.40
   1  -3   3  682.83   20.50
  -1  -3  -3  665.13   19.40
   1  -3   3  656.93   20.20
   1  -3   3  670.43   20.60
   1  -3   3  667.13   22.60
  -1   3  -3  674.63   20.50
  -1   3  -3  656.33   20.20
   1   3   3  669.33   19.30
  -1   3  -3  649.83   22.60
  -1   3  -3  672.73   20.60
  -1   3  -3  665.73   21.10
   1   3   3  681.73   19.40
   2  -3   3   13.40    3.80
   2  -3   3   15.60    2.40
   2  -3   3   13.20    2.00
   2  -3   3   17.50    2.30
  -2   3  -3   10.10    3.40
   2   3   3   14.40    1.00
  -2   3  -3   16.00    2.40
  -2   3  -3   19.70    2.80
   2   3   3   13.90    1.10
  -2   3  -3   16.60    2.10
  -2   3  -3   14.20    2.00
   3  -3   3  220.48   10.60
   3  -3   3  231.98    8.60
   3  -3   3  238.48    8.40
  -3   3  -3  235.08    8.40
   3   3   3  237.78    7.70
  -3   3  -3  221.08    8.40
  -3   3  -3  218.78    9.00
  -3   3  -3  217.98    8.30
   3   3   3  226.88    6.70
  -3   3  -3  210.48   10.00
   4  -3   3   55.79    5.50
   4  -3   3   57.49    3.90
   4  -3   3   55.79    3.60
  -4  -3  -3   55.19    1.80
  -4   3  -3   60.09    4.30
   4   3   3   51.69    2.80
   4   3   3   48.10    1.80
   4   3   3   54.49    2.00
  -4   3  -3   49.90    3.30
  -4   3  -3   51.59    4.90
  -4   3  -3   61.59    3.50
  -4   3  -3   49.10    3.30
   5  -3   3  107.89    5.30
  -5  -3  -3  121.29    3.90
   5  -3   3  122.09    5.60
   5  -3   3  107.39    7.40
  -5   3  -3  116.29    6.90
  -5   3  -3  105.09    5.50
  -5   3  -3  120.59    5.50
   5   3   3  116.49    3.90
   5   3   3  117.69    4.60
  -5   3  -3  114.79    5.30
   5   3   3  111.59    4.20
  -5   3  -3  113.09    6.00
   6  -3   3    5.80    3.40
   6  -3   3   12.30    2.30
   6  -3   3   10.20    1.90
  -6   3  -3   11.60    2.30
  -6   3  -3   13.50    2.30
  -6   3  -3   12.70    3.30
   6   3   3   11.80    1.90
  -6   3  -3   11.80    2.40
  -6   3  -3   14.00    2.50
   6   3   3   10.40    1.50
   7  -3   3   10.70    4.00
   7  -3   3    8.90    2.00
  -7  -3  -3    5.10    1.10
   7  -3   3    4.30    2.10
   7   3   3    5.20    1.70
  -7   3  -3    6.10    2.00
  -7   3  -3    5.50    1.70
   7   3   3    3.30    1.20
  -7   3  -3    7.30    3.10
  -7   3  -3    4.10    1.80
   7   3   3    5.50    1.10
  -7   3  -3    7.10    2.60
  -8  -3  -3   94.19    4.60
   8  -3   3  101.49    5.80
   8  -3   3  105.39    6.00
   8  -3   3   98.19    9.70
  -8  -3  -3   93.99    4.20
   8   3   3   94.39    5.10
  -8   3  -3   99.49    5.80
   8   3   3   95.19    4.10
  -8   3  -3  103.39    6.90
  -8   3  -3   99.69    5.60
   8   3   3   97.59    4.40
  -8   3  -3   95.99    6.20
  -8   3  -3   96.89    9.00
   9  -3   3    2.60    2.40
   9  -3   3    3.10    2.50
   9  -3   3    2.70    4.00
  -9  -3  -3    4.20    1.70
  -9  -3  -3    1.40    1.30
  -9   3  -3    4.00    3.10
  -9   3  -3    2.40    2.20
   9   3   3    0.30    2.00
   9   3   3    3.50    1.40
  -9   3  -3    2.40    2.70
   9   3   3    1.30    1.40
  -9   3  -3    2.20    2.20
  -9   3  -3    1.00    2.40
  10  -3   3   28.40    6.40
  10  -3   3   17.10    3.50
 -10  -3  -3   25.10    2.80
 -10  -3  -3   17.00    2.40
  10  -3   3   25.10    4.50
 -10   3  -3   21.40    4.30
 -10   3  -3   31.90    5.40
 -10   3  -3   24.00    3.60
  10   3   3   23.50    2.60
 -10   3  -3   20.10    3.70
 -10   3  -3   21.30    3.40
  10   3   3   25.00    3.90
  10   3   3   23.80    2.50
 -11  -3  -3   48.70    3.70
  11  -3   3   54.19    8.70
 -11  -3  -3   48.00    3.60
  11  -3   3   47.70    5.10
  11  -3   3   52.29    5.00
 -11   3  -3   48.20    5.20
  11   3   3   42.40    3.40
 -11   3  -3   57.59    5.10
 -11   3  -3   48.90    5.10
 -11   3  -3   49.00    5.20
  11   3   3   51.89    5.70
  11   3   3   52.99    5.10
 -11   3  -3   42.30    5.10
  12  -3   3   12.20    3.60
  12  -3   3   19.80    3.50
  12  -3   3   26.10    6.70
 -12  -3  -3   23.60    2.90
 -12  -3  -3   19.30    2.60
 -12   3  -3   20.70    4.00
 -12   3  -3   20.60    4.40
 -12   3  -3   22.20    4.00
 -12   3  -3   20.30    4.40
  12   3   3   18.30    2.60
  13  -3   3    5.60    5.10
 -13  -3  -3    4.80    1.90
 -13  -3  -3   -1.00    1.40
  13  -3   3   -0.80    2.30
 -13  -3  -3    2.10    1.80
 -13   3  -3    0.80    2.60
 -13   3  -3    0.80    3.30
  13   3   3   -2.30    1.60
 -13   3  -3    7.90    4.20
 -13   3  -3   -0.40    2.70
  14  -3   3    4.20    2.80
 -14  -3  -3   12.40    2.50
 -14  -3  -3    8.50    2.40
 -14   3  -3   20.40    3.60
  14   3   3    9.50    2.40
 -14   3  -3   11.70    4.00
 -14   3  -3   16.10    4.00
 -14   3  -3   13.80    3.70
  15  -4  -3   -5.70    2.70
 -15  -4   3    7.50    2.60
  15   4  -3    4.80    2.30
 -15   4   3    2.50    3.70
 -15   4   3   -6.30    3.40
 -15   4   3    0.80    2.90
 -15   4   3   10.10    3.80
 -14  -4   3    1.30    1.90
  14  -4  -3    9.60    4.90
  14  -4  -3   -1.70    2.00
 -14   4   3   -0.90    2.60
  14   4  -3    0.60    2.50
  14   4  -3   -1.20    1.60
 -14   4   3    2.00    3.90
 -14   4   3   -3.40    2.50
  13  -4  -3   46.90    5.70
 -13  -4   3   42.40    4.60
 -13   4   3   45.00    4.70
 -13   4   3   47.70    5.50
  13   4  -3   54.69    6.30
 -13   4   3   54.59    6.30
  13   4  -3   40.20    4.30
  12  -4  -3    2.00    4.40
 -12  -4   3    0.20    1.80
  12  -4  -3    3.20    2.90
  12   4  -3    1.40    1.70
 -12   4   3    2.20    2.00
 -12   4   3   -2.20    2.80
 -12   4   3    0.70    2.30
  12   4  -3    0.00    2.60
 -11  -4   3    4.30    1.20
  11  -4  -3    7.00    4.50
 -11  -4   3    5.20    2.20
  11  -4  -3    6.30    2.40
  11   4  -3   11.00    3.50
 -11   4   3    3.90    2.70
  11   4  -3    7.00    2.10
 -11   4   3   12.00    4.10
 -11   4   3    4.40    2.90
 -10  -4   3   -0.70    1.30
 -10  -4   3   -0.50    1.70
  10  -4  -3    0.60    2.40
  10  -4  -3    1.80    4.00
  10   4  -3    1.00    2.50
 -10   4   3   -0.90    2.10
  10   4  -3    0.40    1.80
 -10   4   3   -0.40    2.50
 -10   4   3    3.80    3.30
  -9  -4   3  452.35   15.70
   9  -4  -3  469.55   16.50
   9  -4  -3  461.05   19.60
  -9   4   3  453.95   16.40
  -9   4   3  465.05   18.50
  -9   4   3  454.55   16.30
   9   4  -3  455.55   16.90
   9   4  -3  452.65   15.50
   8  -4  -3   47.30    4.30
  -8  -4   3   41.50    4.10
  -8  -4   3   51.89    3.30
   8  -4  -3   59.39    8.50
  -8   4   3   49.80    4.00
   8   4  -3   47.30    4.50
  -8   4   3   50.99    5.00
  -8   4   3   49.00    6.20
   8   4  -3   47.40    3.60
  -7  -4   3    0.00    1.30
   7  -4  -3   -2.50    1.60
   7  -4  -3    1.60    3.10
   7   4  -3    0.10    1.80
  -7   4   3   -0.50    2.40
   7   4  -3    1.00    1.50
  -7   4   3    0.10    1.90
  -7   4   3    2.50    1.50
  -6  -4   3    0.30    1.40
   6  -4  -3   -0.20    1.60
   6  -4  -3    1.30    2.80
  -6   4   3   -0.70    1.60
  -6   4   3   -1.00    1.60
   6   4  -3    0.00    1.30
  -6   4   3   -0.50    1.60
   6   4  -3    0.20    1.80
   5  -4  -3   16.10    3.90
   5  -4  -3   11.10    1.90
  -5  -4   3   16.10    2.30
  -5  -4   3   13.30    2.10
  -5   4   3   14.00    2.50
  -5   4   3   12.30    2.00
  -5   4   3   11.70    3.20
   5   4  -3    8.70    2.00
   5   4  -3   13.30    2.60
  -4  -4   3   -0.30    1.40
   4  -4  -3   -3.10    2.20
  -4  -4   3   -0.20    1.30
   4  -4  -3    1.50    1.10
   4   4  -3   -1.40    1.80
  -4   4   3   -0.70    1.60
  -4   4   3    0.40    1.50
   4   4  -3    1.90    1.60
  -4   4   3    0.50    2.30
  -3  -4   3  284.87    9.70
   3  -4  -3  278.87    9.70
   3  -4  -3  285.17   11.50
  -3  -4   3  283.67    9.90
  -3   4   3  273.47   11.10
   3   4  -3  260.57    9.80
  -3   4   3  278.97    9.60
   3   4  -3  284.57    9.80
   3   4  -3  280.27   10.40
   3   4  -3  259.27    8.50
  -2  -4   3   60.69    3.70
   2  -4  -3   64.09    3.40
  -2  -4   3   57.89    2.70
  -2  -4   3   61.49    4.60
   2  -4  -3   57.19    4.30
   2   4  -3   50.79    3.70
  -2   4   3   55.29    4.40
  -2   4   3   57.49    3.30
   2   4  -3   50.09    3.00
   2   4  -3   60.49    3.70
   2   4  -3   60.79    4.20
   1  -4  -3  157.98    5.90
  -1  -4   3  147.59    6.50
  -1  -4   3  157.28    5.50
  -1  -4   3  158.38    6.30
   1   4  -3  155.18    7.00
  -1   4   3  145.99    5.80
  -1   4   3  157.58    5.70
   1   4  -3  154.88    6.40
   1   4  -3  139.09    6.20
   1   4  -3  161.88    8.40
  -1   4   3  157.78    7.40
   1   4  -3  148.59    5.60
   0  -4   3  517.75   16.80
   0  -4  -3  516.55   15.80
   0  -4   3  510.45   15.90
   0  -4   3  527.05   17.00
   0  -4   3  518.05   16.50
   0   4   3  520.55   15.70
   0   4  -3  509.65   16.00
   0   4  -3  517.65   17.30
   0   4  -3  526.85   16.60
   0   4   3  518.15   15.80
   0   4  -3  521.35   19.00
   0   4  -3  498.15   16.60
   0   4   3  521.85   17.20
   1  -4   3 1008.90   29.90
   1  -4   3  997.90   29.30
  -1  -4  -3  984.30   28.60
   1  -4   3  960.90   29.60
   1   4   3  998.40   28.60
  -1   4  -3  989.00   32.20
   1   4   3  993.20   28.50
  -1   4  -3  982.30   29.90
  -1   4  -3  945.81   30.40
  -1   4  -3  979.10   29.70
  -1   4  -3  967.70   29.30
   1   4   3  968.80   29.70
   2  -4   3 1909.61   55.39
   2  -4   3 1915.31   58.09
  -2   4  -3 1856.51   57.69
  -2   4  -3 1853.21   55.29
   3  -4   3   -1.20    1.90
   3  -4   3    0.80    1.30
   3  -4   3    0.50    1.50
  -3   4  -3    1.90    2.20
   3   4   3   -0.20    0.60
  -3   4  -3    0.50    1.60
  -3   4  -3   -0.60    1.90
  -3   4  -3    0.80    1.30
  -3   4  -3    3.50    1.80
   3   4   3    0.80    0.80
   4  -4   3  102.59    5.10
   4  -4   3   98.89    5.40
   4  -4   3  105.89    7.50
  -4   4  -3  107.19    6.00
   4   4   3  100.89    4.20
   4   4   3  108.49    3.60
  -4   4  -3   94.59    5.40
  -4   4  -3  106.29    7.10
   4   4   3  100.99    3.50
   4   4   3   97.89    3.70
  -4   4  -3  100.09    5.20
  -4   4  -3  105.19    5.30
   5  -4   3   44.20    3.60
   5  -4   3   50.69    5.30
  -5  -4  -3   45.20    1.70
   5  -4   3   44.30    3.50
  -5   4  -3   39.90    3.40
  -5   4  -3   47.20    3.40
   5   4   3   42.80    2.40
  -5   4  -3   41.60    5.00
   5   4   3   42.40    2.00
  -5   4  -3   42.90    4.20
  -5   4  -3   48.70    3.50
   5   4   3   43.90    2.50
   6  -4   3   28.70    3.30
   6  -4   3   23.60    3.30
  -6  -4  -3   24.90    1.40
   6  -4   3   23.50    5.30
  -6   4  -3   27.50    3.40
  -6   4  -3   21.50    3.00
  -6   4  -3   33.90    5.20
  -6   4  -3   24.30    3.20
  -6   4  -3   30.50    3.60
   6   4   3   23.10    2.00
   7  -4   3   11.20    2.40
   7  -4   3   11.80    5.00
  -7  -4  -3   13.20    1.30
   7  -4   3   14.00    2.90
  -7   4  -3   18.00    4.40
  -7   4  -3   12.00    2.40
   7   4   3   14.90    2.20
   7   4   3   12.40    1.40
  -7   4  -3   16.30    3.10
  -7   4  -3   16.70    3.80
   7   4   3   11.50    1.60
  -7   4  -3   10.20    2.80
   8  -4   3   20.30    3.20
  -8  -4  -3   22.20    1.90
   8  -4   3   26.10    3.80
   8  -4   3   26.50    5.60
   8   4   3   24.50    3.00
  -8   4  -3   18.60    2.90
  -8   4  -3   25.00    4.50
   8   4   3   20.40    1.90
   8   4   3   21.10    2.10
  -8   4  -3   21.00    3.20
  -8   4  -3   16.50    4.30
  -9  -4  -3    0.00    1.10
   9  -4   3    0.10    1.80
   9  -4   3    0.60    2.40
   9  -4   3   -4.40    3.60
  -9   4  -3   -1.30    2.90
  -9   4  -3    3.50    3.10
  -9   4  -3    0.90    1.70
  -9   4  -3   -0.40    2.20
   9   4   3    2.40    1.20
  -9   4  -3   -1.20    2.30
   9   4   3    0.20    1.90
  10  -4   3    0.60    1.90
  10  -4   3   -0.90    1.70
  10  -4   3    3.00    3.70
 -10  -4  -3    3.60    1.40
 -10   4  -3    2.70    2.50
  10   4   3   -0.40    1.80
 -10   4  -3    1.60    3.20
 -10   4  -3   -0.40    1.50
 -10   4  -3    2.50    3.00
  10   4   3    0.10    1.30
 -10   4  -3    2.20    2.90
  10   4   3    1.50    1.30
 -11  -4  -3    3.80    1.60
  11  -4   3    2.30    2.20
  11  -4   3    5.40    4.90
  11  -4   3    4.80    2.80
 -11   4  -3    6.40    3.30
  11   4   3    5.80    2.60
 -11   4  -3    1.70    2.00
  11   4   3    1.10    1.40
 -11   4  -3    9.10    2.90
 -11   4  -3    2.70    2.90
 -11   4  -3    3.10    3.20
  11   4   3    2.20    1.40
 -12  -4  -3   -2.20    1.30
  12  -4   3    3.00    2.20
  12   4   3    5.80    3.00
 -12   4  -3    4.10    3.20
  12   4   3    1.50    1.50
 -12   4  -3    6.10    2.70
 -12   4  -3    1.90    2.90
 -12   4  -3   -0.20    3.10
 -12   4  -3   -1.00    1.90
 -13  -4  -3    6.30    1.70
  13  -4   3    3.30    3.00
 -13  -4  -3    4.10    1.70
  13  -4   3    8.80    4.90
 -13   4  -3    6.80    3.80
 -13   4  -3    7.40    3.20
 -13   4  -3    0.70    2.60
 -13   4  -3    2.80    3.10
  13   4   3    3.30    1.80
 -13   4  -3    0.20    3.40
 -14  -5   3    5.00    2.40
  14  -5  -3    7.40    2.90
 -14   5   3   -1.10    2.90
 -14   5   3    2.90    2.30
 -14   5   3    6.80    3.70
  14   5  -3    2.40    2.10
  14   5  -3   12.30    3.80
 -14   5   3    7.80    4.10
  13  -5  -3   13.40    5.40
  13  -5  -3   11.30    3.60
 -13   5   3   15.90    4.00
  13   5  -3   10.90    2.50
 -13   5   3   11.80    3.50
  13   5  -3   20.10    4.40
 -13   5   3   15.60    4.80
  12  -5  -3   82.09   11.50
 -12  -5   3   45.80    4.50
  12  -5  -3   47.00    4.90
 -12   5   3   45.60    6.80
 -12   5   3   52.09    4.90
  12   5  -3   48.70    5.40
 -12   5   3   47.70    5.50
  11  -5  -3    0.40    2.80
 -11  -5   3    0.10    2.10
  11  -5  -3    2.50    3.80
 -11   5   3    1.00    2.60
 -11   5   3    3.10    3.60
  11   5  -3    1.80    2.70
 -11   5   3   -1.70    2.60
  11   5  -3    1.00    1.70
 -10  -5   3   -3.10    1.90
  10  -5  -3    2.30    2.70
  10  -5  -3   -1.50    4.00
  10   5  -3    0.00    1.70
 -10   5   3   -1.40    1.80
 -10   5   3    0.50    3.20
  10   5  -3   -1.00    2.70
 -10   5   3    1.20    1.90
   9  -5  -3  115.59    9.80
   9  -5  -3  113.59    7.00
  -9  -5   3  108.59    5.80
   9   5  -3  120.29    6.00
  -9   5   3  112.19    6.90
  -9   5   3  119.59    6.60
   9   5  -3  120.09    7.30
   8  -5  -3  318.07   12.80
   8  -5  -3  321.27   16.00
  -8  -5   3  344.57   12.00
  -8   5   3  317.27   12.60
  -8   5   3  339.37   13.00
   8   5  -3  336.47   13.20
  -8   5   3  320.07   14.80
   8   5  -3  337.07   12.10
  -7  -5   3   -1.10    1.30
   7  -5  -3   -0.10    2.10
   7  -5  -3   -5.40    3.20
  -7  -5   3   -0.80    1.40
  -7   5   3   -0.60    1.90
   7   5  -3    0.00    1.60
   7   5  -3   -2.10    2.30
  -7   5   3    0.20    2.30
  -7   5   3    4.30    2.30
   6  -5  -3   12.60    2.30
   6  -5  -3   13.50    3.90
  -6  -5   3   12.60    2.00
  -6   5   3   11.70    3.70
  -6   5   3   12.90    2.70
  -6   5   3   13.70    2.40
   6   5  -3   17.10    3.20
   6   5  -3   16.60    2.50
  -5  -5   3    0.90    1.40
   5  -5  -3    1.50    2.70
   5  -5  -3    1.60    1.70
  -5   5   3   -1.30    1.60
  -5   5   3    1.90    2.10
  -5   5   3   -0.50    1.60
   5   5  -3   -1.50    1.30
   5   5  -3   -0.20    1.90
   4  -5  -3    1.10    1.30
  -4  -5   3    1.60    1.40
   4  -5  -3    0.20    2.60
  -4  -5   3    3.60    2.00
   4   5  -3    1.30    0.60
  -4   5   3    3.30    1.70
   4   5  -3    1.70    1.50
   4   5  -3    0.60    1.60
  -4   5   3    2.10    1.80
  -4   5   3    1.30    2.50
   4   5  -3    2.10    2.10
  -3  -5   3   44.40    3.30
   3  -5  -3   41.00    3.20
   3  -5  -3   42.60    4.50
   3   5  -3   40.60    2.20
  -3   5   3   50.29    3.30
   3   5  -3   45.80    3.40
   3   5  -3   41.60    3.40
  -3   5   3   38.20    3.30
   3   5  -3   36.80    3.70
  -3   5   3   43.90    4.50
  -3   5   3   41.40    3.30
  -2  -5   3   60.59    3.70
   2  -5  -3   59.29    4.60
   2  -5  -3   62.79    3.60
   2   5  -3   55.69    3.90
   2   5  -3   57.39    4.40
   2   5  -3   53.49    2.90
  -2   5   3   62.49    5.00
  -2   5   3   58.19    3.60
   2   5  -3   61.79    3.90
  -2   5   3   60.19    3.50
  -1  -5   3  315.77   10.40
  -1  -5   3  329.97   11.30
   1  -5  -3  330.27   10.80
  -1   5   3  317.17   10.90
  -1   5   3  319.57   12.60
   1   5  -3  314.37   11.50
   1   5  -3  302.07   12.00
   1   5  -3  301.37   10.50
   1   5  -3  333.47   13.80
   1   5  -3  337.47   11.40
  -1   5   3  330.77   10.80
   0  -5   3  240.08    8.00
   0  -5   3  227.18    8.50
   0  -5   3  209.28    8.60
   0  -5  -3  223.48    7.80
   0   5  -3  224.58    8.60
   0   5  -3  218.28   10.90
   0   5   3  222.28    7.70
   0   5  -3  222.68    9.40
   0   5  -3  198.28    7.80
   0   5   3  208.68    7.70
   1  -5   3  353.46   12.70
   1  -5   3  371.36   12.50
  -1  -5  -3  366.76   11.60
   1  -5   3  353.56   12.00
   1   5   3  346.57   13.10
  -1   5  -3  361.86   15.30
  -1   5  -3  369.66   12.60
  -1   5  -3  350.46   13.30
   1   5   3  355.06   11.60
  -1   5  -3  362.76   12.80
  -1   5  -3  342.77   12.10
   1   5   3  373.46   11.40
   2  -5   3  823.52   24.70
   2  -5   3  791.82   28.10
   2  -5   3  772.52   25.20
   2  -5   3  814.42   25.10
  -2   5  -3  798.02   25.40
  -2   5  -3  788.02   24.80
  -2   5  -3  811.02   28.10
   2   5   3  760.92   23.70
   2   5   3  825.82   23.70
  -2   5  -3  802.32   25.10
  -2   5  -3  808.92   26.20
   3  -5   3   36.90    3.30
   3  -5   3   49.60    6.70
   3  -5   3   32.50    3.20
  -3   5  -3   42.10    5.90
  -3   5  -3   41.20    3.30
   3   5   3   38.20    2.30
  -3   5  -3   38.50    3.40
   3   5   3   40.60    2.60
  -3   5  -3   35.50    4.10
  -3   5  -3   37.30    3.80
   3   5   3   41.70    2.30
   4  -5   3    0.60    1.50
   4  -5   3    0.50    3.20
   4  -5   3    1.40    1.50
   4   5   3   -0.10    0.80
  -4   5  -3   -2.70    2.70
   4   5   3    0.10    1.10
  -4   5  -3    1.90    2.00
  -4   5  -3    1.30    1.50
  -4   5  -3    0.70    1.80
  -4   5  -3   -1.10    1.70
   4   5   3    0.80    0.80
   5  -5   3    7.70    2.30
   5  -5   3    1.10    2.20
   5  -5   3    5.60    4.00
   5   5   3    3.80    0.90
  -5   5  -3    2.40    1.70
  -5   5  -3    4.50    2.10
   5   5   3    1.00    0.80
   5   5   3    2.40    1.60
  -5   5  -3    3.80    2.80
  -5   5  -3    3.30    1.70
  -5   5  -3    3.10    2.60
   5   5   3    2.30    1.20
   6  -5   3    1.80    2.20
  -6  -5  -3    1.80    0.60
   6  -5   3    3.10    4.00
   6  -5   3   -1.10    2.20
   6   5   3    0.90    1.10
  -6   5  -3   -0.10    1.50
  -6   5  -3   -2.00    1.90
  -6   5  -3    3.30    3.00
   6   5   3    1.70    0.80
  -6   5  -3    5.80    2.50
   6   5   3    0.90    1.40
  -6   5  -3    2.30    1.70
   6   5   3    2.50    0.90
   7  -5   3   43.50    4.20
   7  -5   3   58.29    8.50
   7  -5   3   50.99    4.50
  -7  -5  -3   46.80    2.00
  -7   5  -3   49.80    5.40
   7   5   3   51.39    2.50
   7   5   3   49.90    3.40
  -7   5  -3   53.29    4.40
  -7   5  -3   55.79    7.20
   7   5   3   47.00    2.30
  -7   5  -3   46.60    4.50
  -7   5  -3   49.99    5.00
   7   5   3   46.60    2.60
   8  -5   3    3.60    4.50
   8  -5   3    6.50    2.40
   8  -5   3    8.60    3.00
  -8  -5  -3    6.50    0.90
  -8   5  -3    7.00    2.80
   8   5   3    6.00    1.20
  -8   5  -3    9.60    4.10
   8   5   3    6.20    1.20
   8   5   3    7.70    2.10
  -8   5  -3    3.90    3.50
  -8   5  -3    3.00    2.70
  -8   5  -3    5.80    2.80
  -9  -5  -3    7.60    1.10
   9  -5   3    7.70    5.60
   9  -5   3    6.00    2.40
   9  -5   3    6.60    3.00
   9   5   3    6.90    1.20
  -9   5  -3    4.20    2.80
  -9   5  -3    6.20    2.30
   9   5   3   10.90    2.60
  -9   5  -3    7.50    3.60
  -9   5  -3    5.90    3.60
   9   5   3    6.30    1.30
  -9   5  -3    7.80    2.70
 -10  -5  -3   27.50    1.90
  10  -5   3   33.90    4.60
  10  -5   3   31.60    4.30
  10  -5   3   43.10    8.80
 -10   5  -3   28.50    5.50
 -10   5  -3   23.90    3.80
  10   5   3   32.00    3.70
 -10   5  -3   27.50    4.40
  10   5   3   27.30    2.30
 -10   5  -3   28.70    4.30
 -10   5  -3   40.10    6.30
  10   5   3   28.60    2.10
  11  -5   3   45.60    5.20
  11   5   3   39.40    2.80
  11   5   3   48.80    4.50
 -11   5  -3   51.39    7.00
 -11   5  -3   44.10    5.50
 -11   5  -3   48.20    6.90
 -11   5  -3   58.79    7.10
 -11   5  -3   41.80    5.10
  12  -5   3   27.20    7.30
  12  -5   3    5.50    2.60
 -12  -5  -3    7.40    1.50
 -12  -5  -3    6.50    1.20
 -12   5  -3    8.30    3.30
 -12   5  -3    6.20    3.90
 -12   5  -3   13.70    4.20
 -12   5  -3   12.60    4.10
 -12   5  -3    5.60    3.40
  12   5   3    4.80    1.50
 -13  -5  -3   14.00    1.70
 -13  -5  -3   13.00    2.20
  13  -5   3   14.40    3.90
 -13   5  -3   17.20    6.00
 -13   5  -3   15.30    3.40
  13   5   3   11.90    2.30
 -13   5  -3   19.40    4.30
 -13   5  -3   22.40    4.80
  13  -6  -3    9.80    4.10
 -13  -6   3   10.00    2.60
  13   6  -3   15.40    4.40
 -13   6   3   20.80    5.30
  13   6  -3   10.30    2.70
 -13   6   3   12.80    4.00
 -13   6   3    9.10    2.80
  12  -6  -3  105.09   10.10
  12  -6  -3  102.19    7.20
 -12  -6   3   99.49    5.90
  12   6  -3  100.79    5.90
 -12   6   3   94.39    7.40
 -12   6   3   90.19    7.20
 -12   6   3   93.99    7.20
  12   6  -3  109.89    7.90
 -12   6   3  106.19    8.80
  11  -6  -3   49.99    9.10
  11  -6  -3   30.60    4.50
 -11   6   3   34.20    4.50
  11   6  -3   38.70    5.60
  11   6  -3   28.70    3.60
 -11   6   3   43.90    7.10
 -11   6   3   32.00    4.80
 -11   6   3   35.60    4.70
 -10  -6   3   -1.70    1.50
  10  -6  -3   -0.80    2.00
  10  -6  -3    2.60    4.50
 -10   6   3   -2.50    3.30
 -10   6   3    4.60    3.10
 -10   6   3   -0.40    1.80
 -10   6   3   -0.90    1.70
  10   6  -3   -1.30    2.80
  10   6  -3    0.70    1.90
   9  -6  -3   40.30    7.90
   9  -6  -3   24.00    3.70
  -9  -6   3   28.30    3.40
  -9   6   3   25.30    5.20
  -9   6   3   32.40    4.00
   9   6  -3   26.60    3.40
  -9   6   3   28.20    4.30
  -9   6   3   30.70    4.10
   9   6  -3   28.90    5.40
   8  -6  -3  234.08   10.40
   8  -6  -3  253.77   14.40
  -8  -6   3  247.38    9.70
   8   6  -3  245.08   11.20
  -8   6   3  248.68   10.70
   8   6  -3  229.78    9.60
  -8   6   3  241.68   12.90
  -8   6   3  244.08   10.50
  -8   6   3  240.38   10.40
  -7  -6   3   48.80    3.80
   7  -6  -3   56.09    8.10
   7  -6  -3   49.60    4.80
   7   6  -3   49.40    4.00
  -7   6   3   47.30    4.70
   7   6  -3   54.19    4.20
  -7   6   3   53.79    7.20
  -7   6   3   54.69    4.40
  -7   6   3   52.89    4.60
   7   6  -3   46.80    4.70
   6  -6  -3    8.30    4.70
   6  -6  -3    5.50    2.40
  -6  -6   3    7.20    2.00
  -6   6   3    7.00    3.20
  -6   6   3    3.90    2.40
   6   6  -3    5.90    2.20
   6   6  -3    8.00    3.10
  -6   6   3    6.30    2.50
  -6   6   3    3.70    1.90
   6   6  -3    7.20    2.10
   5  -6  -3    2.10    3.50
   5  -6  -3    0.50    1.40
  -5   6   3    2.80    3.20
  -5   6   3   -0.90    1.30
  -5   6   3    0.80    2.30
  -5   6   3    3.70    2.30
   5   6  -3    2.70    1.70
   5   6  -3    0.70    2.30
   5   6  -3   -1.20    1.60
  -4  -6   3   10.70    2.20
   4  -6  -3   10.20    2.40
   4  -6  -3   11.30    4.00
  -4   6   3   12.70    2.50
   4   6  -3   12.40    2.40
   4   6  -3   12.40    1.30
  -4   6   3   13.80    3.50
   4   6  -3   13.40    2.40
  -4   6   3   10.90    2.30
  -4   6   3   16.10    2.80
   4   6  -3   18.40    3.40
   3  -6  -3   29.30    4.80
  -3   6   3   25.90    4.40
   3   6  -3   37.50    4.00
   2  -6  -3   14.70    2.40
  -2  -6   3   14.90    2.40
  -2   6   3   15.70    2.60
   2   6  -3   13.10    3.20
   2   6  -3   15.00    4.20
  -2   6   3   14.70    2.40
  -2   6   3   12.70    3.90
   2   6  -3   17.60    2.80
   2   6  -3   19.60    2.70
  -2   6   3   18.20    2.40
   2   6  -3   13.00    1.80
   1  -6  -3  139.19    6.00
  -1  -6   3  136.69    6.20
   1   6  -3  133.09    7.30
   1   6  -3  148.69    9.10
  -1   6   3  143.89    5.90
   1   6  -3  130.59    5.60
   1   6  -3  135.19    6.50
  -1   6   3  144.49    8.00
  -1   6   3  141.79    6.30
   1   6  -3  145.49    6.60
  -1   6   3  140.09    6.10
   0  -6   3   32.70    3.40
   0  -6  -3   34.00    2.70
   0  -6   3   33.40    3.80
   0   6  -3   23.50    3.00
   0   6   3   29.20    2.70
   0   6  -3   31.50    4.30
   0   6   3   36.60    4.70
   0   6  -3   34.50    5.70
   0   6  -3   28.80    2.90
   0   6   3   27.70    2.50
   0   6  -3   26.10    2.70
   1  -6   3    0.30    1.50
  -1  -6  -3    3.70    1.30
   1  -6   3    1.00    2.00
   1  -6   3    5.90    2.00
  -1   6  -3    2.30    1.70
   1   6   3    1.20    1.40
  -1   6  -3    3.20    2.20
   1   6   3    4.20    2.60
   1   6   3    3.50    1.40
  -1   6  -3    4.20    2.60
  -1   6  -3    5.10    2.10
  -1   6  -3    3.20    3.40
   2  -6   3   86.29    4.90
   2  -6   3   81.79    4.60
   2  -6   3   81.89    5.40
   2   6   3   74.19    5.40
  -2   6  -3   79.09    5.00
  -2   6  -3   74.09    5.80
  -2   6  -3   82.99    7.20
   2   6   3   81.79    3.70
  -2   6  -3   82.49    5.10
  -2   6  -3   80.69    4.80
   2   6   3   73.59    4.00
   3  -6   3   91.09    7.40
   3  -6   3   86.89    5.90
   3  -6   3  101.89    5.40
  -3   6  -3   90.09    5.50
  -3   6  -3   93.59    5.30
   3   6   3   88.19    3.90
   3   6   3   90.59    4.70
   3   6   3   83.29    4.10
  -3   6  -3   85.99    7.00
  -3   6  -3   88.69    5.30
  -3   6  -3   89.99    6.50
   4  -6   3    0.40    1.80
   4  -6   3    0.50    2.10
  -4   6  -3   -2.50    2.20
  -4   6  -3    1.40    1.70
  -4   6  -3   -0.10    3.30
  -4   6  -3   -2.30    2.60
   4   6   3    1.60    1.10
   4   6   3    1.50    1.60
  -4   6  -3    3.80    2.30
   5  -6   3    9.70    2.70
   5  -6   3    8.30    3.00
   5  -6   3   10.10    5.30
  -5   6  -3    7.70    2.30
   5   6   3   11.90    1.70
   5   6   3    8.20    2.10
   5   6   3    7.60    1.30
  -5   6  -3    6.60    2.60
  -5   6  -3    7.20    3.50
   5   6   3    7.20    1.30
  -5   6  -3    8.40    3.00
  -5   6  -3   10.50    3.80
   6  -6   3   24.70    6.40
   6  -6   3   18.50    3.80
   6  -6   3   25.10    3.70
   6   6   3   20.90    1.80
  -6   6  -3   18.40    3.70
   6   6   3   22.00    2.80
  -6   6  -3   18.30    4.60
   6   6   3   20.70    1.80
   6   6   3   21.30    1.90
  -6   6  -3   24.50    4.80
  -6   6  -3   18.30    3.00
  -6   6  -3   22.70    3.60
   7  -6   3   -0.80    2.60
   7  -6   3    4.20    2.50
   7  -6   3    2.90    4.60
  -7   6  -3    1.70    2.10
  -7   6  -3    2.50    2.60
  -7   6  -3    0.30    3.20
   7   6   3    1.20    0.90
   7   6   3    0.00    1.80
   7   6   3    1.20    0.90
  -7   6  -3    1.20    3.20
   7   6   3    2.10    0.90
  -7   6  -3    4.40    2.20
   8  -6   3    2.90    2.20
   8  -6   3   -0.40    3.30
   8  -6   3    2.60    2.70
  -8   6  -3   -1.50    1.60
  -8   6  -3    1.40    3.40
   8   6   3    2.00    0.70
  -8   6  -3    4.00    3.00
   8   6   3    0.70    0.80
  -8   6  -3    7.50    4.20
  -8   6  -3   -0.70    2.60
   8   6   3    3.20    1.00
   8   6   3    4.60    2.20
   9  -6   3   -0.90    2.60
   9  -6   3   -3.50    4.20
  -9   6  -3    2.80    2.70
  -9   6  -3    1.60    3.70
  -9   6  -3    3.60    2.40
  -9   6  -3    2.40    2.20
   9   6   3    3.30    2.20
   9   6   3    1.30    0.90
   9   6   3    3.20    1.00
  -9   6  -3    3.50    3.70
  10  -6   3   -7.40    8.10
 -10   6  -3    8.90    4.00
 -10   6  -3    3.30    2.70
 -10   6  -3   -1.10    2.00
 -10   6  -3   -2.60    3.40
  10   6   3    1.80    0.90
  10   6   3    3.30    2.10
  10   6   3    2.50    1.00
  11  -6   3   15.50    4.10
  11  -6   3   44.90    9.50
  11   6   3   28.40    4.20
  11   6   3   19.60    1.70
 -11   6  -3   30.00    6.00
 -11   6  -3   24.40   10.30
 -11   6  -3   19.20    3.60
 -11   6  -3   25.30    4.70
 -11   6  -3   20.70    4.40
  11   6   3   20.90    1.90
  12  -6   3    3.70    3.20
 -12   6  -3   10.80    3.80
 -12   6  -3    8.90    3.10
  12   6   3   12.20    3.40
 -12   6  -3    8.40    4.50
 -12  -7   3    4.40    2.10
  12  -7  -3    3.10    3.40
 -12   7   3    8.40    4.60
  12   7  -3    5.00    3.40
 -12   7   3    6.80    3.20
 -12   7   3    2.70    3.50
  12   7  -3    3.10    2.00
  11  -7  -3   15.90    5.80
 -11  -7   3    0.50    2.00
  11  -7  -3   -1.90    2.70
 -11   7   3    0.10    3.00
  11   7  -3    0.60    2.80
  11   7  -3    3.20    2.30
 -11   7   3   -2.50    1.80
 -11   7   3   -1.20    2.70
 -11   7   3    6.10    4.10
  10  -7  -3  109.49    7.80
 -10  -7   3  110.59    6.00
  10  -7  -3  108.89   11.20
 -10   7   3  105.99    7.00
 -10   7   3   99.69    8.90
 -10   7   3   95.89    8.60
 -10   7   3   99.79    7.20
  10   7  -3  105.89    6.20
  10   7  -3  105.39    7.50
  10   7  -3  102.39    6.10
   9  -7  -3   22.20    7.10
   9  -7  -3   17.40    3.90
   9   7  -3   14.70    4.00
  -9   7   3   23.90    4.10
  -9   7   3   18.20    5.00
  -9   7   3   20.40    4.10
  -9   7   3   17.70    3.80
   9   7  -3   16.00    2.80
   9   7  -3   14.20    2.80
   8  -7  -3  267.17   14.90
  -8  -7   3  258.17   10.30
   8  -7  -3  268.97   11.80
   8   7  -3  254.07   12.10
  -8   7   3  248.68   11.20
   8   7  -3  259.37   10.40
  -8   7   3  267.87   14.40
  -8   7   3  258.87   11.70
   8   7  -3  261.77   10.60
  -8   7   3  271.97   11.60
   7  -7  -3  160.58    8.40
   7  -7  -3  172.48   11.90
  -7  -7   3  161.48    7.20
  -7   7   3  166.18    8.10
  -7   7   3  149.99    8.00
  -7   7   3  146.59    8.90
   7   7  -3  159.88    7.80
  -7   7   3  156.48   10.50
   7   7  -3  154.68    7.50
   6  -7  -3    2.00    1.80
   6  -7  -3    8.40    4.40
  -6  -7   3    3.60    2.00
  -6   7   3    0.20    2.40
  -6   7   3    4.30    2.30
  -6   7   3    7.30    4.00
   6   7  -3    1.40    2.70
  -6   7   3    3.70    2.00
   6   7  -3    3.80    1.90
   6   7  -3   -2.30    2.00
   5  -7  -3   25.50    5.60
   5  -7  -3   24.40    3.30
  -5   7   3   31.80    5.40
   5   7  -3   21.60    4.00
  -5   7   3   18.40    3.30
  -5   7   3   22.50    3.60
   5   7  -3   22.50    3.60
   5   7  -3   18.80    3.10
  -5   7   3   20.80    3.40
   4  -7  -3    8.30    4.00
  -4  -7   3    6.60    2.00
   4  -7  -3   10.60    2.70
   4   7  -3    0.40    1.80
  -4   7   3    8.00    3.80
   4   7  -3    4.90    1.70
   4   7  -3    3.20    2.20
  -4   7   3    2.50    2.30
   4   7  -3    3.20    2.80
  -4   7   3    5.20    2.40
  -4   7   3    3.10    2.20
  -3  -7   3   15.00    2.60
   3  -7  -3   16.20    3.30
  -3   7   3   17.70    3.10
  -3   7   3   19.10    4.50
  -3   7   3   12.10    2.70
   3   7  -3   16.80    3.10
   3   7  -3   20.50    4.00
   3   7  -3   17.00    4.90
  -3   7   3   17.00    2.80
   3   7  -3   15.40    2.00
   3   7  -3   16.40    2.90
   2  -7  -3    3.10    2.00
  -2  -7   3    1.90    1.80
  -2   7   3    4.90    1.80
   2   7  -3    6.10    1.70
  -2   7   3    2.30    2.80
   2   7  -3    2.50    2.20
  -2   7   3    2.00    2.00
   2   7  -3    0.00    3.50
   2   7  -3   -0.50    1.80
  -2   7   3    2.40    2.00
   2   7  -3    2.00    2.70
  -1  -7   3   35.80    3.70
   1  -7  -3   37.00    3.40
  -1   7   3   41.50    6.10
  -1   7   3   28.20    3.20
   1   7  -3   35.80    3.20
   1   7  -3   33.10    4.50
   1   7  -3   36.40    4.20
  -1   7   3   29.80    3.10
   1   7  -3   35.50    6.30
  -1   7   3   35.00    3.60
   1   7  -3   28.80    3.50
   0  -7   3   34.70    3.80
   0  -7  -3   37.10    3.40
   0   7  -3   37.70    3.50
   0   7  -3   36.40    3.90
   0   7   3   34.70    3.00
   0   7   3   36.60    5.30
   0   7  -3   41.90    6.50
   0   7  -3   34.30    4.20
   0   7   3   29.00    3.30
   0   7   3   36.80    3.40
   1  -7   3  291.97   11.80
   1  -7   3  295.07   11.40
  -1   7  -3  295.87   11.00
   1   7   3  306.17   11.60
   1   7   3  298.27   10.80
  -1   7  -3  292.67   11.40
  -1   7  -3  286.17   12.60
  -1   7  -3  296.57   14.90
   1   7   3  283.87   13.10
  -1   7  -3  322.17   12.30
   1   7   3  292.77   10.40
   1   7   3  296.67   10.60
   2  -7   3   19.50    3.10
   2   7   3   21.10    2.50
   2   7   3   18.00    2.40
   2   7   3   13.40    2.00
  -2   7  -3   14.60    5.00
  -2   7  -3   14.70    2.70
  -2   7  -3   17.60    3.70
   2   7   3   15.60    4.10
   2   7   3   18.00    3.10
  -2   7  -3   18.40    3.10
  -2   7  -3   11.50    3.20
   3  -7   3   -0.30    1.80
  -3   7  -3    3.10    3.10
  -3   7  -3    3.70    2.80
  -3   7  -3    0.80    4.10
   3   7   3    2.20    1.60
   3   7   3   -1.40    1.20
   3   7   3    1.10    2.70
  -3   7  -3    1.40    1.70
   3   7   3   -1.10    1.80
   3   7   3   -0.50    1.30
  -3   7  -3    3.60    4.10
   4  -7   3   69.69    5.90
   4  -7   3   68.09    8.10
  -4   7  -3   65.39    6.40
  -4   7  -3   70.69    5.30
   4   7   3   67.29    3.60
   4   7   3   65.59    4.50
  -4   7  -3   69.79    5.90
  -4   7  -3   62.49    5.00
   4   7   3   72.59    4.50
   5  -7   3   -2.60    2.60
   5  -7   3   -0.10    4.30
   5   7   3    1.60    2.00
   5   7   3    0.20    1.10
  -5   7  -3   -2.80    2.20
   5   7   3   -1.40    1.20
  -5   7  -3   -2.90    1.80
   5   7   3    0.10    1.10
  -5   7  -3    3.50    2.00
  -5   7  -3   -6.90    3.00
  -5   7  -3   -0.70    3.20
   6  -7   3    6.80    3.10
   6  -7   3    0.50    4.90
   6   7   3    1.80    1.10
  -6   7  -3    4.50    2.70
   6   7   3    2.60    2.20
   6   7   3    3.30    1.00
  -6   7  -3    0.90    2.70
  -6   7  -3    7.40    2.90
  -6   7  -3    3.60    2.40
  -6   7  -3    3.20    3.80
   6   7   3    3.10    1.20
   7  -7   3   85.39    9.10
   7  -7   3   98.19    7.20
  -7   7  -3   87.59    6.00
  -7   7  -3  100.39    7.50
  -7   7  -3  110.79   10.50
   7   7   3   99.19    3.90
   7   7   3   98.49    3.30
  -7   7  -3   90.99    7.10
   7   7   3   96.39    3.30
   7   7   3  102.19    5.70
  -7   7  -3   94.89    6.30
   8  -7   3   32.90    8.20
   8  -7   3   21.40    3.80
  -8   7  -3   27.30    4.60
   8   7   3   29.10    3.50
   8   7   3   20.50    1.60
  -8   7  -3   20.60    3.70
  -8   7  -3   24.00    5.70
   8   7   3   21.50    1.60
  -8   7  -3   18.00    3.40
  -8   7  -3   26.00    6.00
   9  -7   3   16.50    6.10
   9  -7   3    8.70    3.60
   9   7   3   18.00    3.30
   9   7   3   13.60    1.30
  -9   7  -3   14.20    3.80
   9   7   3   13.30    1.20
  -9   7  -3   21.70    4.50
  -9   7  -3   18.90    3.80
  -9   7  -3   18.50    5.50
  10  -7   3   19.70    4.10
  10  -7   3   47.20    9.20
 -10   7  -3   30.00    5.10
 -10   7  -3   28.90    5.00
  10   7   3   32.00    4.00
 -10   7  -3   29.50    6.10
 -10   7  -3   30.80    6.20
  11  -7   3    2.10    2.60
 -11   7  -3    8.70    5.50
  11   7   3   13.70    3.00
 -11   7  -3   10.20    3.90
 -11   7  -3    0.20    3.80
 -11  -8   3    8.40    2.40
  11  -8  -3   14.00    4.00
  11   8  -3   10.40    2.80
  11   8  -3   15.50    4.10
 -11   8   3    7.00    3.40
 -11   8   3   16.10    4.30
 -11   8   3   14.70    5.00
 -10  -8   3    9.70    2.40
  10  -8  -3    5.30    3.50
  10   8  -3    6.00    2.40
 -10   8   3   -0.30    4.70
 -10   8   3    4.40    3.20
  10   8  -3   12.10    4.30
  10   8  -3    5.80    2.30
 -10   8   3    7.50    4.10
 -10   8   3    6.20    3.20
 -10   8   3    8.30    3.60
   9  -8  -3   11.20    5.80
  -9  -8   3   -1.90    1.70
   9  -8  -3   -0.50    2.00
   9   8  -3    1.00    1.80
   9   8  -3    0.30    3.20
   9   8  -3    1.80    1.90
  -9   8   3    0.60    2.80
  -9   8   3    1.30    2.90
  -9   8   3    0.00    2.40
  -9   8   3    1.30    3.60
   8  -8  -3   14.80    3.80
   8  -8  -3   29.60    7.40
   8   8  -3   16.70    4.60
   8   8  -3   13.20    2.90
   8   8  -3   17.40    3.20
  -8   8   3   15.30    3.80
  -8   8   3   12.20    3.20
  -8   8   3   14.90    5.10
  -8   8   3   17.10    5.80
   7  -8  -3   81.69    9.80
   7  -8  -3   81.29    6.00
  -7  -8   3   76.69    5.10
  -7   8   3   90.99    6.60
  -7   8   3   79.39    5.70
  -7   8   3   73.39    6.30
  -7   8   3   83.09    8.20
   7   8  -3   82.79    5.50
   7   8  -3   85.09    7.20
   7   8  -3   79.49    5.70
   6  -8  -3    3.30    2.70
   6  -8  -3    0.30    4.90
  -6  -8   3    1.00    1.80
  -6   8   3    4.00    3.80
  -6   8   3    2.70    2.70
  -6   8   3   -1.00    2.20
  -6   8   3   -4.10    2.10
   6   8  -3   -2.00    1.80
   6   8  -3   -3.10    3.00
  -5  -8   3   46.60    3.90
   5  -8  -3   58.89    7.20
   5  -8  -3   49.90    5.30
  -5   8   3   47.40    4.80
  -5   8   3   47.80    5.00
   5   8  -3   54.79    5.60
   5   8  -3   50.99    4.60
  -5   8   3   49.00    7.10
   5   8  -3   50.79    4.50
  -5   8   3   47.20    4.60
   4  -8  -3   13.00    3.10
  -4   8   3   10.90    5.10
  -4   8   3   10.60    2.80
  -4   8   3   19.70    3.50
   4   8  -3   17.90    1.90
   4   8  -3   12.70    2.70
   4   8  -3   20.40    5.50
   4   8  -3   14.50    3.10
   4   8  -3   15.10    4.10
  -4   8   3   13.70    3.10
  -3  -8   3  164.48    7.60
   3  -8  -3  169.38    8.10
   3   8  -3  170.68    9.40
   3   8  -3  164.78    8.30
   3   8  -3  167.98    7.90
  -3   8   3  143.69    9.90
   3   8  -3  168.18    6.60
   3   8  -3  180.78   11.50
  -3   8   3  168.68    8.00
  -3   8   3  172.78    7.90
  -3   8   3  171.38    8.10
   2  -8  -3   -0.10    1.90
  -2  -8   3   -0.80    1.70
   2   8  -3   -1.40    1.80
  -2   8   3   -1.20    1.90
   2   8  -3   -0.70    3.60
  -2   8   3   -5.70    1.60
   2   8  -3    0.50    1.50
  -2   8   3    2.30    2.00
   2   8  -3   -2.10    1.90
  -2   8   3   -1.90    2.90
   2   8  -3   -3.40    2.60
   1  -8  -3    6.10    2.20
  -1  -8   3    6.40    2.30
   1   8  -3    6.70    2.10
  -1   8   3    2.40    1.80
  -1   8   3    5.10    2.40
  -1   8   3    6.60    2.30
   1   8  -3    7.20    2.30
   1   8  -3    4.50    3.40
  -1   8   3    6.00    4.20
   1   8  -3    5.40    4.20
   1   8  -3    0.00    4.40
   0  -8   3   85.39    5.50
   0  -8  -3   92.29    5.40
   0   8  -3   88.29    5.80
   0   8   3   84.29    4.80
   0   8   3   82.99    7.50
   0   8  -3   78.09    6.30
   0   8   3   82.69    5.20
   0   8  -3   76.09    7.50
   0   8  -3   82.59    6.80
   0   8  -3   89.49    5.10
   0   8   3   87.69    6.00
   0   8   3   87.39    5.20
   1  -8   3    2.60    2.70
  -1   8  -3    1.20    2.60
  -1   8  -3   -1.20    2.90
   1   8   3    2.50    1.80
   1   8   3    1.50    1.90
  -1   8  -3   -3.20    1.80
   1   8   3    2.70    2.80
   1   8   3   -0.30    3.20
   1   8   3    1.60    1.70
   2  -8   3    5.10    2.80
   2   8   3    1.80    1.80
  -2   8  -3    1.90    2.60
   2   8   3    2.60    1.60
   2   8   3    1.30    1.70
  -2   8  -3    3.40    2.40
   2   8   3    1.20    3.20
  -2   8  -3    1.90    2.20
  -2   8  -3   -1.40    3.50
   2   8   3    5.30    2.80
   3  -8   3    4.40    2.90
   3   8   3    2.80    1.60
   3   8   3    6.80    3.50
  -3   8  -3    4.80    3.60
   3   8   3    4.00    2.00
  -3   8  -3    3.90    3.40
   3   8   3    7.60    3.00
  -3   8  -3    6.10    2.50
   3   8   3    3.70    1.70
  -3   8  -3    9.50    3.40
  -3   8  -3    8.60    2.80
   4  -8   3    6.70    3.20
  -4   8  -3    7.80    3.00
   4   8   3    4.00    3.60
  -4   8  -3    3.70    3.10
  -4   8  -3    4.20    2.80
   4   8   3    5.60    1.60
  -4   8  -3    6.30    4.70
   4   8   3    6.30    1.70
   4   8   3    5.80    1.90
  -4   8  -3    7.60    4.20
   4   8   3    8.90    3.00
   5  -8   3    0.30    2.30
   5  -8   3    1.00    5.20
   5   8   3   -1.70    1.30
   5   8   3   -0.30    1.70
  -5   8  -3   -2.10    3.50
   5   8   3   -0.10    1.10
  -5   8  -3    1.00    2.60
   5   8   3   -0.60    2.30
   5   8   3   -1.30    1.10
  -5   8  -3   -0.80    2.40
  -5   8  -3   -5.10    2.50
   6  -8   3    3.70    2.80
   6  -8   3    6.70    5.60
   6   8   3    3.00    1.40
  -6   8  -3    5.80    2.70
  -6   8  -3    8.10    3.70
   6   8   3    6.40    1.10
  -6   8  -3    5.00    4.10
  -6   8  -3    5.30    2.30
  -6   8  -3    5.70    2.70
   6   8   3    4.90    2.50
   6   8   3    5.50    1.30
   7  -8   3    6.40    6.10
   7  -8   3    0.60    3.30
  -7   8  -3    2.90    2.50
  -7   8  -3    1.20    3.80
   7   8   3    0.10    0.90
   7   8   3    2.10    2.40
  -7   8  -3   -2.30    2.50
  -7   8  -3   -1.80    2.80
   7   8   3    1.60    1.00
   8  -8   3   44.40    9.20
   8  -8   3   31.40    5.40
  -8   8  -3   28.30    6.40
  -8   8  -3   40.00    7.20
  -8   8  -3   33.30    5.30
   8   8   3   32.20    1.80
  -8   8  -3   35.00    4.80
   8   8   3   32.80    4.40
  -8   8  -3   25.30    3.90
   9  -8   3   40.60    5.60
   9   8   3   48.70    4.80
  -9   8  -3   51.39    8.20
  -9   8  -3   47.10    7.50
  -9   8  -3   42.50    5.40
  -9   8  -3   58.19    7.80
  -9   8  -3   50.39    6.30
  10  -8   3   41.40    5.80
 -10   8  -3   49.70    6.10
  10   8   3   56.99    5.40
 -10   8  -3   60.99    7.30
   9  -9  -3   31.00    5.50
  -9  -9   3   30.10    3.50
  -9   9   3   28.50    4.60
   9   9  -3   36.80    4.30
  -9   9   3   27.60    4.70
  -9   9   3   43.10    7.40
   9   9  -3   41.80    6.10
   9   9  -3   33.10    3.90
  -8  -9   3   39.10    3.90
   8  -9  -3   58.99   10.40
   8  -9  -3   22.30    4.60
   8   9  -3   33.50    4.10
   8   9  -3   24.60    3.60
  -8   9   3   23.00    4.60
  -8   9   3   29.30    5.10
   8   9  -3   36.70    5.90
  -8   9   3   39.30    7.40
  -8   9   3   34.00    4.90
  -8   9   3   45.70    7.20
   7  -9  -3   16.30    6.60
   7  -9  -3    2.00    3.30
  -7   9   3   15.00    4.80
  -7   9   3    8.20    3.60
   7   9  -3    5.50    2.70
   7   9  -3   12.50    3.90
  -7   9   3    1.10    2.40
  -7   9   3   11.20    4.60
   7   9  -3    5.20    2.50
  -7   9   3    2.00    2.70
  -6  -9   3   16.80    2.70
   6  -9  -3   23.70    5.20
   6   9  -3   19.10    3.30
  -6   9   3   28.90    9.40
   6   9  -3   16.80    3.40
  -6   9   3   23.90    4.30
  -6   9   3   24.30    4.40
   6   9  -3   29.00    5.60
  -6   9   3   19.30    5.50
  -6   9   3   17.00    3.70
   5  -9  -3   -0.10    2.70
  -5  -9   3   -0.80    1.60
  -5   9   3   -1.70    2.10
   5   9  -3    2.50    3.20
   5   9  -3    0.70    2.40
   5   9  -3    1.50    2.00
  -5   9   3   -3.60    3.10
  -5   9   3    4.30    2.50
   5   9  -3   -0.40    4.30
  -5   9   3    0.50    3.30
  -5   9   3    1.60    2.50
   4  -9  -3    9.90    3.10
  -4   9   3   11.10    5.30
   4   9  -3    8.90    1.50
  -4   9   3    6.60    3.10
   4   9  -3    6.70    2.40
   4   9  -3   14.00    4.60
  -4   9   3    7.70    2.50
  -4   9   3    9.30    2.80
   4   9  -3    7.30    2.80
  -4   9   3   14.20    4.50
   4   9  -3   17.30    5.70
   3  -9  -3   18.00    3.50
  -3  -9   3   17.40    2.90
   3   9  -3   21.30    2.50
  -3   9   3   19.30    3.20
   3   9  -3   24.00    5.20
   3   9  -3   17.80    5.80
   3   9  -3   20.60    3.20
  -3   9   3   19.70    3.80
   3   9  -3   16.10    3.40
  -3   9   3   27.20    3.90
  -3   9   3   18.00    4.60
  -3   9   3   13.80    4.80
  -2  -9   3   11.70    2.80
   2  -9  -3   17.20    3.20
  -2   9   3   14.20    2.80
   2   9  -3   18.30    5.70
  -2   9   3   19.70    3.50
  -2   9   3   14.30    4.70
   2   9  -3   19.90    2.70
  -2   9   3   12.30    3.00
   2   9  -3   17.40    3.70
   2   9  -3   13.90    3.10
  -2   9   3   17.00    4.30
   2   9  -3   20.90    4.90
   1  -9  -3   18.20    3.20
  -1  -9   3   12.30    2.50
   1   9  -3   12.40    3.10
  -1   9   3   10.30    2.90
  -1   9   3    9.40    2.70
   1   9  -3   13.10    2.80
  -1   9   3   11.80    2.40
  -1   9   3    9.50    3.60
   1   9  -3   10.20    4.00
   1   9  -3   19.20    4.90
   1   9  -3   16.10    5.50
   0   9  -3   63.29    7.80
   0   9   3   62.19    6.80
   0   9  -3   72.39    6.90
   0   9  -3   69.59    5.90
   0   9   3   61.79    5.80
   0   9  -3   57.59    5.50
   0   9   3   60.19    4.40
   0   9   3   61.19    4.80
  -1   9  -3    2.00    2.30
  -1   9  -3   14.10    4.80
   1   9   3    4.60    2.40
   1   9   3    4.80    4.00
   1   9   3    4.30    3.00
  -1   9  -3    1.80    2.20
  -1   9  -3    5.20    3.20
  -1   9  -3    4.00    2.50
   1   9   3    3.20    1.80
   1   9   3    6.90    2.30
   2  -9   3    5.00    2.60
  -2   9  -3   10.00    3.80
   2   9   3   10.10    4.10
   2   9   3    1.80    2.10
  -2   9  -3    6.20    4.50
   2   9   3    2.80    3.10
  -2   9  -3    7.00    2.70
  -2   9  -3    5.10    3.10
   2   9   3    3.00    1.80
   2   9   3    3.30    2.00
   3  -9   3    1.70    2.90
  -3   9  -3    2.70    2.20
   3   9   3    1.50    3.40
   3   9   3    1.30    1.60
   3   9   3   -2.60    1.30
  -3   9  -3   -4.90    3.20
  -3   9  -3    3.70    2.70
  -3   9  -3    2.10    3.90
   4  -9   3   -1.70    2.00
  -4   9  -3   -1.40    2.90
   4   9   3    0.20    3.10
   4   9   3   -1.20    1.90
   4   9   3   -1.50    1.40
   4   9   3   -0.60    1.30
  -4   9  -3   -1.40    2.50
  -4   9  -3   -0.80    3.70
  -4   9  -3   -3.30    2.80
   4   9   3   -5.90    2.10
   5  -9   3   -3.00    2.90
  -5   9  -3    0.50    2.00
  -5   9  -3    2.20    2.90
   5   9   3    5.90    3.60
   5   9   3    1.00    2.80
   5   9   3    1.10    1.30
  -5   9  -3    1.40    3.60
   5   9   3   -0.30    1.00
   5   9   3    2.80    1.70
  -5   9  -3   -2.40    3.80
  -5   9  -3   -2.90    3.10
   6  -9   3    4.00    3.40
   6   9   3    0.80    0.70
  -6   9  -3   -0.40    3.20
  -6   9  -3   -3.90    3.00
  -6   9  -3    4.90    4.40
   6   9   3   -2.10    2.60
  -6   9  -3    9.30    4.70
   6   9   3   10.50    3.20
  -6   9  -3    4.60    3.00
   6   9   3   -0.80    1.30
   6   9   3    2.90    1.20
   6   9   3   -0.80    1.20
   7  -9   3   26.70    7.50
   7  -9   3   21.40    4.30
  -7   9  -3   23.20    4.50
   7   9   3   19.50    3.90
  -7   9  -3   12.40    3.30
   7   9   3   10.90    1.50
  -7   9  -3   11.90    3.50
   7   9   3   11.70    1.50
   8  -9   3    3.70    6.30
  -8   9  -3   15.20    4.40
  -8   9  -3    6.20    3.20
  -8   9  -3   13.70    5.00
   8   9   3    4.50    0.90
   8   9   3    3.60    0.70
  -7 -10   3   -1.00    1.90
  -7  10   3   -3.90    3.00
   7  10  -3    9.30    4.70
  -7  10   3    0.60    2.80
   7  10  -3    0.50    2.60
   7  10  -3    0.10    2.10
  -7  10   3    9.50    4.10
   7  10  -3    3.20    3.60
  -6 -10   3   -0.40    2.20
  -6  10   3    4.70    3.30
  -6  10   3    0.10    3.00
   6  10  -3   -0.10    1.90
   6  10  -3   -0.90    3.80
  -6  10   3    3.80    4.10
  -6  10   3   -3.90    2.50
   6  10  -3   -1.30    2.20
  -6  10   3   -2.30    4.20
   6  10  -3   -1.20    4.40
   5 -10  -3    9.00    2.90
  -5 -10   3   11.70    2.60
  -5  10   3    6.10    2.90
  -5  10   3    7.00    3.10
  -5  10   3    7.30    4.00
   5  10  -3    5.80    2.80
  -5  10   3    6.60    4.60
  -5  10   3   21.00    5.50
   5  10  -3   11.40    4.30
   5  10  -3   21.70    6.10
   4 -10  -3   -1.50    2.30
  -4 -10   3    2.00    2.40
   4  10  -3    2.20    3.70
  -4  10   3   -3.10    2.50
   4  10  -3   -2.30    2.00
   4  10  -3    1.80    2.30
  -4  10   3    4.50    3.70
   4  10  -3    0.20    3.70
  -4  10   3   -0.70    2.20
   4  10  -3    3.30    1.30
  -4  10   3   -0.20    2.30
  -4  10   3    0.30    4.30
  -3 -10   3   11.40    2.70
   3 -10  -3   13.80    3.40
   3  10  -3   10.90    2.90
  -3  10   3   18.50    3.70
   3  10  -3   16.80    2.40
   3  10  -3   23.50    4.10
   3  10  -3   18.70    5.70
  -3  10   3   16.30    3.10
  -3  10   3   18.10    5.10
   3  10  -3   20.30    5.30
  -3  10   3   14.10    4.80
  -3  10   3   13.80    3.50
   2 -10  -3   81.29    5.80
   2  10  -3   65.79    5.50
  -2  10   3   62.19    5.50
  -2  10   3   68.29    7.50
  -2  10   3   71.59    5.30
  -2  10   3   59.79    5.50
  -2  10   3   71.19    7.20
   2  10  -3   60.69    9.40
   2  10  -3   74.09    6.10
   2  10  -3   79.39    8.20
   2  10  -3   74.69    4.80
   1 -10  -3  127.79    7.20
   1  10  -3  113.59    7.10
   1  10  -3  124.19    9.50
   1  10  -3  124.19    7.90
   1  10  -3  112.39   10.50
  -1  10   3  123.59    6.80
  -1  10   3  123.79    9.10
  -1  10   3  120.89    7.00
  -1  10   3  124.19    7.40
   0  10   3   -0.70    2.20
   0  10  -3    3.80    2.50
   0  10   3    1.10    1.80
   0  10  -3    1.20    4.20
   0  10   3    0.20    3.30
   0  10   3   -1.50    2.00
   0  10   3    3.50    3.60
   0  10  -3   -0.80    2.00
   0  10  -3   -0.50    2.30
   0  10  -3    2.10    4.00
  -1  10  -3  131.49    7.40
   1  10   3  139.19    7.50
  -1  10  -3  125.19    8.50
   1  10   3  134.79    6.90
  -1  10  -3  127.49    7.80
  -1  10  -3  130.39   11.40
   1  10   3  136.49    8.70
  -1  10  -3  146.09   11.50
   1  10   3  137.79    6.90
   1  10   3  147.89   10.40
  -2  10  -3    2.90    2.70
   2  10   3    5.20    2.40
  -2  10  -3   10.20    5.20
  -2  10  -3   12.10    5.10
   2  10   3    3.50    3.20
   2  10   3    6.00    2.40
  -2  10  -3    3.40    2.40
   2  10   3    6.20    2.20
   2  10   3    8.40    4.50
  -2  10  -3    8.80    2.70
   3 -10   3   -1.60    2.00
   3  10   3   -5.50    3.00
   3  10   3    2.00    2.20
  -3  10  -3    0.90    4.20
  -3  10  -3   -3.70    2.70
   3  10   3   -1.80    1.50
   3  10   3    4.90    3.50
  -3  10  -3   -2.70    2.50
  -3  10  -3   -4.30    3.90
   3  10   3    0.90    1.70
  -3  10  -3    4.50    3.00
   4 -10   3   18.50    4.20
   4  10   3   11.00    2.20
  -4  10  -3   16.50    6.80
  -4  10  -3    9.40    3.40
  -4  10  -3   23.60    4.40
   4  10   3   22.90    4.70
  -4  10  -3   10.00    3.80
   4  10   3   14.20    2.10
  -4  10  -3   15.00    5.00
   4  10   3   16.40    2.90
   5 -10   3    6.00    3.50
   5  10   3    2.80    1.40
  -5  10  -3    8.70    4.10
   5  10   3   -1.10    1.40
   5  10   3   -0.50    1.70
  -5  10  -3    1.80    2.10
   5  10   3    3.00    2.80
  -5  10  -3    2.60    3.10
   5  10   3    0.00    1.00
   6 -10   3   -1.40    3.30
   6  10   3   -1.50    1.20
   6  10   3    0.90    2.80
   6  10   3    2.50    1.50
  -6  10  -3    8.50    3.70
  -6  10  -3   15.60    5.20
  -6  10  -3   -1.60    3.60
  -6  10  -3   -5.40    2.40
  -2  11   3   -0.20    4.10
  -2  11   3    5.10    3.20
   2  11  -3    7.10    4.80
  -2  11   3   -0.50    2.30
   2  11  -3    0.40    2.70
  -2  11   3    3.00    2.50
   2  11  -3    1.30    2.50
  -2  11   3   10.90    4.10
   2  11  -3    6.80    4.50
   1  11  -3   21.70    3.90
   1  11  -3   33.60    4.70
  -1  11   3   36.40    6.40
  -1  11   3   31.20    4.40
  -1  11   3   20.90    3.50
   1  11  -3   33.10    6.90
  -1  11   3   24.40    5.80
  -1  11   3   22.30    3.80
   1  11  -3   32.50    4.00
   0  11   3   78.89    6.30
   0  11  -3   87.99    7.30
   0  11  -3   75.89    5.70
   0  11   3   76.89    5.80
   0  11   3   96.59    8.70
   0  11   3   74.79    5.60
   0  11  -3   70.39    6.10
  -1  11  -3    2.60    2.90
   1  11   3    4.10    2.50
   1  11   3    0.90    2.10
   1  11   3    8.30    4.60
  -1  11  -3   13.00    3.20
  -1  11  -3   14.50    5.30
  -1  11  -3    4.30    3.00
   1  11   3    2.10    2.60
 -16   0   4   23.30    3.70
  16   0  -4   17.60    3.90
 -15   0   4    3.40    2.90
 -15   0   4    1.60    2.60
  15   0  -4    1.40    1.90
  15   0  -4   14.40    4.70
 -15   0   4    5.70    2.40
 -14   0   4    0.70    2.70
 -14   0   4    3.80    2.10
  14   0  -4    5.10    3.80
  14   0  -4    0.40    2.10
 -14   0   4   -0.80    1.60
 -13   0   4   35.20    5.20
  13   0  -4   36.60    4.10
 -13   0   4   31.50    4.30
  13   0  -4   43.70    6.70
 -13   0   4   33.30    3.50
  12   0  -4    2.50    2.20
 -12   0   4    2.70    2.80
 -12   0   4    3.10    2.00
  12   0  -4    3.60    3.70
 -12   0   4    4.00    2.60
 -11   0   4   35.30    3.60
  11   0  -4   35.60    3.50
  11   0  -4   39.90    5.80
 -11   0   4   39.30    5.00
 -11   0   4   32.50    3.30
  10   0  -4   10.30    3.60
 -10   0   4   15.90    3.50
 -10   0   4   12.10    2.20
 -10   0   4   10.90    2.60
  10   0  -4   13.80    2.60
   9   0  -4   49.20    3.50
   9   0  -4   48.90    4.80
  -9   0   4   48.40    3.60
  -9   0   4   48.90    3.20
  -9   0   4   48.00    4.40
  -8   0   4    4.30    2.30
   8   0  -4    7.00    2.20
  -8   0   4    5.60    1.70
  -8   0   4    4.30    1.40
   8   0  -4    3.50    1.40
   7   0  -4  140.89    6.20
  -7   0   4  150.28    6.90
  -7   0   4  151.98    6.40
  -7   0   4  152.88    5.80
   7   0  -4  151.78    7.50
  -6   0   4  791.92   25.40
   6   0  -4  781.42   25.50
  -6   0   4  830.82   24.80
   6   0  -4  810.72   25.50
   5   0  -4  797.72   24.90
   5   0  -4  781.22   24.80
  -5   0   4  797.72   24.20
  -4   0   4 1134.99   33.40
   4   0  -4 1129.69   34.10
  -3   0   4   26.20    2.20
   3   0  -4   27.20    2.50
   3   0  -4   24.50    2.20
  -3   0   4   30.80    2.30
   2   0  -4  114.49    5.20
  -2   0   4  108.59    4.70
   2   0  -4  111.89    4.40
  -2   0   4  113.99    4.40
   1   0  -4  479.05   34.30
   0   0  -4    6.80    1.60
   0   0   4    9.30    1.50
   0   0  -4    5.60    1.50
   0   0  -4    6.60    1.30
   0   0  -4    5.20    1.10
   0   0   4    5.30    1.10
   0   0   4    5.10    1.00
   1   0   4 2466.85   96.09
   1   0   4 2500.05  163.38
  -1   0  -4 2689.23   88.59
  -1   0  -4 2501.25  162.78
  -2   0  -4  234.88    7.50
   2   0   4  233.18    7.90
   2   0   4  245.38    7.50
   2   0   4  229.98    8.20
  -2   0  -4  228.98    7.40
  -2   0  -4  235.08    8.00
  -2   0  -4  231.18    7.50
  -2   0  -4  234.18    7.40
   2   0   4  232.78    7.70
   2   0   4  242.18    7.50
  -3   0  -4  329.57   10.60
   3   0   4  331.37   11.50
  -3   0  -4  343.77   10.60
  -3   0  -4  344.17   11.20
  -3   0  -4  340.07   10.50
   3   0   4  344.67   10.70
   3   0   4  351.86   11.00
   3   0   4  364.76   11.30
  -3   0  -4  335.17   10.60
  -4   0  -4  333.57   10.50
  -4   0  -4  322.97   11.10
  -4   0  -4  334.17   10.30
   4   0   4  325.17   10.90
   4   0   4  322.87   10.50
   4   0   4  320.17   11.40
  -4   0  -4  317.47   10.30
  -4   0  -4  343.27   10.40
   4   0   4  339.77   11.10
   5   0   4  180.48    7.90
  -5   0  -4  195.38    6.70
   5   0   4  184.08    6.70
  -5   0  -4  182.68    7.30
  -5   0  -4  183.28    6.60
  -5   0  -4  198.38    6.80
  -5   0  -4  193.68    6.50
   5   0   4  193.08    7.20
  -6   0  -4    2.10    1.10
  -6   0  -4    2.60    1.20
   6   0   4   -1.10    1.50
  -6   0  -4    0.60    1.30
   6   0   4    0.00    1.20
   6   0   4   -0.20    1.30
  -6   0  -4    0.60    1.10
   7   0   4   60.79    3.80
   7   0   4   56.29    3.40
  -7   0  -4   55.79    3.10
   7   0   4   50.09    4.30
  -7   0  -4   60.39    3.40
  -7   0  -4   55.89    3.80
  -7   0  -4   58.49    3.40
   8   0   4  310.87   12.80
  -8   0  -4  311.27   11.30
   8   0   4  311.77   11.20
  -8   0  -4  302.87   10.60
   8   0   4  311.27   10.90
  -8   0  -4  301.07   10.20
  -8   0  -4  305.17   10.80
  -8   0  -4  301.47   10.30
  -9   0  -4    4.00    1.70
  -9   0  -4    4.10    1.70
   9   0   4    5.80    2.10
  -9   0  -4    7.90    2.30
   9   0   4    4.60    3.10
  -9   0  -4    4.00    1.60
  -9   0  -4    2.30    1.90
   9   0   4    1.80    2.10
  10   0   4   66.39    4.40
 -10   0  -4   69.69    4.90
 -10   0  -4   67.09    4.60
 -10   0  -4   58.89    3.50
  10   0   4   63.69    4.60
 -10   0  -4   66.09    4.40
  10   0   4   71.59    6.40
  11   0   4   11.00    4.40
  11   0   4   10.30    2.80
 -11   0  -4    9.90    2.30
 -11   0  -4    5.70    1.70
 -11   0  -4   10.10    1.70
 -11   0  -4    7.30    2.20
  11   0   4    8.90    2.30
 -11   0  -4    8.70    2.70
  12   0   4   21.00    3.10
  12   0   4   31.90    4.10
 -12   0  -4   29.40    3.60
 -12   0  -4   31.40    4.20
  12   0   4   35.10    6.30
 -12   0  -4   32.20    3.90
  13   0   4   -2.30    1.80
  13   0   4    4.60    3.60
 -13   0  -4   -0.30    1.70
 -13   0  -4   -1.30    1.70
 -13   0  -4    3.90    2.60
  13   0   4   -0.10    2.10
  14   0   4   -1.00    2.00
 -14   0  -4    3.60    2.40
  14   0   4   10.50    4.00
 -14   0  -4    2.30    2.20
 -16  -1   4    4.90    2.10
  16  -1  -4    1.40    2.10
 -16  -1   4    1.80    2.60
 -16  -1   4    0.00    2.60
 -16   1   4    1.80    2.80
 -16   1   4    4.10    2.50
 -16   1   4    5.60    2.50
  16   1  -4    0.20    2.30
  16   1  -4   14.80    4.20
 -15  -1   4    2.50    2.70
 -15  -1   4    6.30    3.20
  15  -1  -4   16.80    5.20
 -15  -1   4    8.20    2.40
  15  -1  -4    8.30    3.00
  15   1  -4    2.40    2.30
 -15   1   4    5.60    3.30
 -15   1   4    3.50    2.50
 -15   1   4    9.10    2.90
  14  -1  -4   -0.80    2.40
 -14  -1   4   -2.20    2.10
 -14  -1   4    0.20    2.60
  14  -1  -4   10.20    4.70
 -14  -1   4    3.00    1.90
  14   1  -4    2.00    2.70
  14   1  -4    0.50    2.10
 -14   1   4    3.00    2.40
 -14   1   4   -1.10    4.90
 -14   1   4    1.40    2.00
 -13  -1   4   15.00    2.50
  13  -1  -4   10.40    4.30
 -13  -1   4   10.80    3.20
 -13  -1   4   13.30    3.20
  13  -1  -4    9.70    2.90
  13   1  -4   11.60    2.80
 -13   1   4   17.10    3.20
 -13   1   4    9.60    3.00
 -13   1   4   12.60    3.80
  13   1  -4   14.90    4.50
  12  -1  -4   -0.70    1.50
 -12  -1   4   -0.60    2.60
  12  -1  -4    2.10    3.40
 -12  -1   4   -2.60    1.50
 -12  -1   4    1.00    2.10
 -12   1   4   -2.10    2.10
 -12   1   4   -1.80    2.90
 -12   1   4    3.10    3.90
  12   1  -4   -1.20    1.80
  12   1  -4    2.80    3.20
  11  -1  -4    1.60    1.70
 -11  -1   4   -1.30    2.30
 -11  -1   4    1.80    1.60
 -11  -1   4    0.90    2.00
  11  -1  -4    3.20    3.10
 -11   1   4    0.50    2.90
  11   1  -4    2.50    2.90
 -11   1   4    1.30    2.40
  11   1  -4    2.40    2.20
 -11   1   4    1.50    1.90
 -10  -1   4    0.40    1.30
 -10  -1   4    4.00    2.10
  10  -1  -4   -1.30    1.70
 -10  -1   4   -0.70    2.10
 -10   1   4    1.30    1.90
  10   1  -4    1.30    2.10
 -10   1   4    0.70    1.70
 -10   1   4    4.70    2.90
  10   1  -4    1.50    2.70
   9  -1  -4    0.30    2.60
   9  -1  -4   -1.00    1.60
  -9  -1   4    1.40    2.40
  -9  -1   4    0.50    1.70
  -9  -1   4    0.10    1.10
  -9   1   4   -1.00    2.20
   9   1  -4   -0.60    2.20
  -9   1   4   -0.20    1.40
   9   1  -4    0.60    1.60
  -9   1   4    0.00    1.90
  -8  -1   4   79.99    5.00
   8  -1  -4   79.89    4.50
  -8  -1   4   79.49    4.50
   8  -1  -4   91.69    6.10
  -8  -1   4   85.49    3.70
   8   1  -4   78.09    5.40
  -8   1   4   94.19    5.10
  -8   1   4   85.19    4.40
  -8   1   4   81.19    5.50
   8   1  -4   85.89    4.50
   7  -1  -4  196.58    9.20
  -7  -1   4  208.08    8.10
  -7  -1   4  205.08    6.90
   7  -1  -4  200.98    7.90
  -7  -1   4  202.68    8.40
   7   1  -4  194.48    8.70
  -7   1   4  204.88    7.50
  -7   1   4  207.18    8.90
   7   1  -4  190.78    7.80
  -7   1   4  196.78    8.10
   6  -1  -4  116.19    6.40
  -6  -1   4  122.69    5.90
   6  -1  -4  107.89    5.10
  -6  -1   4  124.89    5.60
  -6   1   4  120.89    5.40
   6   1  -4  118.09    6.10
  -6   1   4  118.79    6.00
   6   1  -4  111.59    5.40
  -5  -1   4   59.29    3.70
   5  -1  -4   59.19    3.50
   5  -1  -4   53.29    4.20
  -5  -1   4   56.89    4.00
  -5   1   4   51.49    3.20
  -5   1   4   56.79    3.90
   5   1  -4   54.39    3.70
   5   1  -4   53.29    3.20
  -4  -1   4   74.09    4.10
  -4  -1   4   78.39    3.90
   4  -1  -4   80.39    3.60
   4  -1  -4   83.09    4.50
   4   1  -4   73.79    3.70
   4   1  -4   75.59    4.00
  -4   1   4   82.39    3.90
  -4   1   4   76.79    4.30
  -3  -1   4    7.10    1.70
   3  -1  -4    9.00    2.00
   3  -1  -4    5.20    1.10
  -3  -1   4    7.00    1.70
  -3   1   4    7.50    1.90
   3   1  -4    5.80    1.90
   3   1  -4    5.90    1.30
  -3   1   4    5.50    1.20
  -2  -1   4   72.19    3.50
   2  -1  -4   77.79    3.20
   2  -1  -4   74.39    3.60
  -2  -1   4   70.49    3.10
  -2  -1   4   67.69    3.50
   2   1  -4   69.79    3.30
   2   1  -4   70.79    3.50
  -2   1   4   71.79    3.60
  -2   1   4   77.09    3.10
   1  -1  -4    8.80    1.40
  -1  -1   4   12.70    2.10
   1  -1  -4    8.60    1.20
  -1  -1   4    8.90    1.30
  -1  -1   4   10.20    1.30
   1   1  -4    9.10    1.60
  -1   1   4    8.90    1.10
   1   1  -4   12.70    2.30
  -1   1   4   11.60    1.50
   1   1  -4    9.90    1.50
   0  -1   4  484.25   15.50
   0  -1  -4  513.25   14.60
   0  -1   4  502.85   15.10
   0  -1   4  498.15   15.10
   0   1  -4  485.15   15.10
   0   1   4  491.75   14.70
   0   1   4  503.85   14.60
   0   1  -4  509.05   15.60
   0   1  -4  481.25   16.20
   1  -1   4 1324.47  162.88
  -1  -1  -4 1764.62   61.79
   1  -1   4 1721.43   72.99
  -1  -1  -4 1828.62   60.69
  -1   1  -4 1710.03  196.08
   1   1   4 1887.91  108.69
   1   1   4 1982.80  118.59
  -1   1  -4 2069.89   75.49
  -2  -1  -4   24.90    2.10
   2  -1   4   22.60    1.80
   2  -1   4   27.40    2.10
  -2  -1  -4   25.60    1.20
   2  -1   4   26.50    2.20
   2  -1   4   27.50    3.40
   2  -1   4   26.30    2.00
  -2  -1  -4   25.80    1.30
   2   1   4   23.20    1.00
  -2   1  -4   25.70    2.20
   2   1   4   25.80    1.30
   2   1   4   24.30    2.00
  -2   1  -4   23.50    2.10
   2   1   4   23.50    1.10
  -2   1  -4   23.10    1.90
  -2   1  -4   24.60    2.90
  -2   1  -4   26.10    1.80
  -3  -1  -4  202.08    6.30
   3  -1   4  205.08    7.60
   3  -1   4  213.68    8.60
  -3  -1  -4  198.88    7.20
   3  -1   4  201.28    7.10
  -3  -1  -4  205.08    6.30
   3   1   4  210.28    7.20
  -3   1  -4  197.88    7.90
  -3   1  -4  196.38    7.30
   3   1   4  212.58    6.40
  -3   1  -4  198.98    7.00
   3   1   4  200.48    6.40
  -3   1  -4  190.38    7.30
   3   1   4  200.38    6.50
  -3   1  -4  197.28    7.00
   4  -1   4  719.33   22.50
   4  -1   4  705.83   21.20
  -4  -1  -4  689.53   21.00
   4  -1   4  649.74   22.50
  -4  -1  -4  705.13   20.20
   4  -1   4  654.33   20.90
  -4  -1  -4  701.03   20.10
   4   1   4  698.23   20.20
  -4   1  -4  704.93   21.30
  -4   1  -4  683.33   21.60
   4   1   4  650.13   20.60
  -4   1  -4  688.13   20.90
  -4   1  -4  682.83   21.20
  -4   1  -4  704.83   20.90
   4   1   4  679.93   20.40
   4   1   4  692.33   21.00
  -5  -1  -4  185.58    7.20
   5  -1   4  166.68    6.90
   5  -1   4  199.68    7.50
  -5  -1  -4  190.88    6.40
   5  -1   4  190.28    8.70
  -5  -1  -4  193.78    6.40
  -5   1  -4  188.98    7.30
   5   1   4  193.78    7.10
  -5   1  -4  198.78    7.10
  -5   1  -4  184.68    7.50
   5   1   4  194.48    6.40
  -5   1  -4  189.98    7.60
  -5   1  -4  184.98    6.90
   5   1   4  176.88    7.60
   6  -1   4   45.60    3.10
  -6  -1  -4   42.20    2.40
  -6  -1  -4   43.00    2.40
   6  -1   4   40.10    3.30
   6  -1   4   35.50    4.30
  -6  -1  -4   40.20    3.00
  -6   1  -4   42.30    2.80
  -6   1  -4   38.90    3.20
  -6   1  -4   42.20    2.90
   6   1   4   32.40    2.90
  -6   1  -4   38.10    3.30
   6   1   4   41.10    2.90
   6   1   4   40.40    2.50
  -7  -1  -4   51.19    3.60
   7  -1   4   51.89    3.90
  -7  -1  -4   56.69    3.10
   7  -1   4   49.10    4.80
  -7  -1  -4   54.59    3.00
   7  -1   4   51.99    3.30
  -7   1  -4   51.99    3.50
   7   1   4   49.20    3.90
   7   1   4   59.09    3.20
  -7   1  -4   48.50    3.70
   7   1   4   53.69    3.40
  -7   1  -4   55.99    3.80
  -7   1  -4   55.69    3.50
  -7   1  -4   55.39    4.00
  -8  -1  -4    3.10    1.40
  -8  -1  -4    0.40    1.60
  -8  -1  -4    2.70    1.30
   8  -1   4    0.10    1.60
   8  -1   4   -4.10    1.60
   8  -1   4   -0.80    2.50
  -8   1  -4   -0.20    2.00
   8   1   4    1.00    1.60
   8   1   4    1.30    1.20
   8   1   4    4.20    2.40
  -8   1  -4    1.90    1.60
  -8   1  -4    0.90    1.90
  -8   1  -4    1.90    1.50
  -8   1  -4    1.30    2.00
  -9  -1  -4    8.80    1.90
   9  -1   4    8.80    2.10
  -9  -1  -4    6.90    2.30
   9  -1   4    4.70    3.50
   9  -1   4    7.40    2.30
  -9  -1  -4    9.40    1.90
  -9   1  -4   12.20    2.40
  -9   1  -4   10.00    2.50
   9   1   4    9.10    2.30
  -9   1  -4   10.70    2.80
  -9   1  -4    8.40    2.20
  -9   1  -4    4.90    2.50
   9   1   4    7.80    2.00
   9   1   4   10.60    3.30
  10  -1   4   22.60    5.30
 -10  -1  -4   29.20    3.10
 -10  -1  -4   22.80    3.30
 -10  -1  -4   24.30    2.70
  10  -1   4   27.90    3.50
  10  -1   4   31.80    3.90
 -10   1  -4   30.60    4.00
  10   1   4   32.50    4.80
 -10   1  -4   27.50    3.60
 -10   1  -4   22.80    3.10
  10   1   4   22.20    3.20
 -10   1  -4   24.90    3.20
 -10   1  -4   25.60    3.50
  10   1   4   29.20    3.10
 -11  -1  -4   31.10    3.30
  11  -1   4   34.80    3.90
  11  -1   4   34.20    4.20
 -11  -1  -4   37.50    3.90
  11  -1   4   43.80    6.80
 -11  -1  -4   33.40    3.30
 -11   1  -4   34.20    3.80
 -11   1  -4   37.90    3.90
 -11   1  -4   34.40    4.40
 -11   1  -4   31.60    3.70
  11   1   4   33.30    3.60
 -11   1  -4   34.80    3.80
  11   1   4   36.90    3.90
  11   1   4   44.90    6.00
 -12  -1  -4   25.50    3.00
  12  -1   4   34.40    6.50
  12  -1   4   24.40    3.60
 -12  -1  -4   23.30    3.60
  12  -1   4   22.30    3.70
 -12   1  -4   21.60    3.40
 -12   1  -4   25.40    3.80
  12   1   4   23.90    3.10
 -12   1  -4   22.90    3.30
  12   1   4   31.80    5.40
 -12   1  -4   22.80    3.40
 -12   1  -4   24.10    3.50
  12   1   4   23.20    3.40
  13  -1   4   -2.40    1.80
  13  -1   4   12.40    5.00
 -13  -1  -4    0.00    1.90
 -13  -1  -4    3.20    1.90
 -13  -1  -4    5.40    2.40
  13  -1   4    1.30    2.50
 -13   1  -4    1.30    2.40
 -13   1  -4   -0.10    1.90
 -13   1  -4    2.60    2.20
  13   1   4    0.00    3.50
  13   1   4    9.40    3.90
 -13   1  -4    2.40    2.20
  13   1   4    1.90    2.20
 -13   1  -4    4.90    2.30
 -14  -1  -4    5.20    2.40
  14  -1   4    8.50    2.90
 -14  -1  -4    5.30    2.30
  14  -1   4    0.60    2.50
  14   1   4    5.70    2.60
 -14   1  -4    8.50    3.10
 -14   1  -4    5.00    1.90
 -14   1  -4    1.50    1.90
 -14   1  -4    2.20    3.00
  14   1   4    9.10    2.70
 -16  -2   4    4.20    2.80
  16  -2  -4   -2.50    2.60
 -16  -2   4   -0.40    2.10
 -16  -2   4    0.20    2.20
 -16   2   4    4.40    3.30
  16   2  -4    1.70    2.30
 -16   2   4    4.00    2.90
 -16   2   4   -0.70    2.60
 -15  -2   4    1.40    2.10
  15  -2  -4   -1.00    2.60
 -15  -2   4    2.30    2.60
 -15  -2   4    2.40    1.50
 -15   2   4    6.20    3.40
  15   2  -4    2.10    2.10
 -15   2   4    1.60    2.50
  14  -2  -4    8.00    3.00
 -14  -2   4    5.40    2.70
 -14  -2   4   10.10    2.00
 -14  -2   4    5.20    2.70
  14   2  -4    6.60    2.50
  14   2  -4   12.60    4.60
 -14   2   4   11.80    3.20
 -14   2   4    2.00    3.20
 -14   2   4    6.00    3.00
  13  -2  -4    3.90    4.30
 -13  -2   4    2.10    1.50
 -13  -2   4    0.80    2.30
  13  -2  -4   -0.10    2.50
 -13  -2   4   -2.40    2.30
 -13   2   4    0.50    2.50
  13   2  -4    3.70    3.10
 -13   2   4   -0.30    3.00
  13   2  -4   -0.60    2.00
 -13   2   4    2.40    2.40
  12  -2  -4    8.90    4.30
 -12  -2   4    2.30    2.30
 -12  -2   4    2.50    1.60
 -12  -2   4    3.90    2.70
  12  -2  -4    3.10    2.60
  12   2  -4    6.60    2.50
  12   2  -4    8.20    3.70
 -12   2   4    4.50    2.50
 -12   2   4    4.10    3.20
 -12   2   4    7.90    2.90
 -11  -2   4    7.80    1.70
  11  -2  -4    8.20    4.00
 -11  -2   4    9.20    3.20
 -11  -2   4    8.50    2.60
  11  -2  -4    7.70    2.70
 -11   2   4    3.20    2.60
  11   2  -4    6.80    2.20
 -11   2   4   10.00    3.70
 -11   2   4    9.30    2.60
  11   2  -4   13.60    3.70
  10  -2  -4   26.30    3.60
 -10  -2   4   28.00    3.40
 -10  -2   4   25.60    3.50
  10  -2  -4   22.70    5.10
 -10  -2   4   21.60    2.20
 -10   2   4   27.40    4.70
 -10   2   4   23.40    3.30
  10   2  -4   25.80    4.40
  10   2  -4   24.40    3.20
 -10   2   4   27.10    3.40
  -9  -2   4    1.20    2.30
   9  -2  -4    1.40    2.90
  -9  -2   4    1.30    1.80
  -9  -2   4    3.30    1.10
   9  -2  -4    1.60    1.90
  -9   2   4    1.70    1.80
   9   2  -4    1.30    2.30
   9   2  -4   -1.20    1.10
  -9   2   4    4.40    2.80
  -9   2   4   -1.00    1.30
  -8  -2   4   12.30    2.30
  -8  -2   4   14.70    2.70
   8  -2  -4    7.80    1.80
  -8  -2   4   11.50    1.30
   8  -2  -4   12.70    3.10
   8   2  -4   10.10    2.10
  -8   2   4   11.20    3.10
  -8   2   4    5.50    1.80
   8   2  -4   11.20    2.80
  -8   2   4   14.40    2.40
  -7  -2   4   29.10    1.70
  -7  -2   4   26.80    3.00
  -7  -2   4   28.40    3.10
   7  -2  -4   35.90    4.70
   7  -2  -4   32.30    2.70
  -7   2   4   31.20    3.30
  -7   2   4   29.60    2.80
  -7   2   4   26.40    3.20
   7   2  -4   27.10    2.80
   7   2  -4   29.90    3.80
  -6  -2   4   94.39    4.70
   6  -2  -4   89.19    4.40
  -6  -2   4   86.59    4.80
  -6  -2   4   86.69    3.20
   6  -2  -4   81.59    5.40
   6   2  -4   80.89    5.00
  -6   2   4   80.79    5.40
  -6   2   4   84.29    4.40
   6   2  -4   85.89    4.50
   5  -2  -4  231.38    9.80
   5  -2  -4  228.88    8.40
  -5  -2   4  232.08    8.50
  -5  -2   4  223.28    8.80
   5   2  -4  234.18    9.10
  -5   2   4  229.18    8.50
   5   2  -4  216.28    8.30
  -5   2   4  220.68    9.40
   4  -2  -4    1.00    1.00
   4  -2  -4   -1.00    2.00
  -4  -2   4   -0.20    1.80
  -4  -2   4    1.30    1.50
  -4  -2   4    0.50    0.70
  -4   2   4    0.40    2.00
   4   2  -4    2.20    1.90
  -4   2   4    0.40    1.00
   4   2  -4   -0.60    1.00
   3  -2  -4   -1.90    1.50
  -3  -2   4   -1.90    1.30
  -3  -2   4   -1.10    0.60
  -3  -2   4   -2.10    1.50
   3  -2  -4    1.30    1.10
   3   2  -4   -0.60    1.30
  -3   2   4    0.60    0.90
   3   2  -4   -0.30    1.60
  -3   2   4   -1.60    1.50
  -2  -2   4  196.88    7.40
  -2  -2   4  191.28    6.40
  -2  -2   4  195.98    7.00
   2  -2  -4  204.68    6.70
  -2   2   4  205.58    6.70
   2   2  -4  188.98    6.40
  -2   2   4  197.48    7.40
   2   2  -4  193.98    7.10
   2   2  -4  199.68    7.50
  -1  -2   4  736.93   23.00
   1  -2  -4  754.82   22.40
  -1  -2   4  790.62   22.80
  -1   2   4  735.83   22.60
   1   2  -4  743.43   22.30
   1   2  -4  770.32   22.70
   1   2  -4  746.73   23.10
   0   2  -4 1160.58   35.80
   1  -2   4  261.67    8.50
  -1  -2  -4  242.28    7.20
   1  -2   4  236.68   10.10
   1  -2   4  234.18    8.40
   1  -2   4  257.87    8.40
   1  -2   4  240.68    8.80
  -1   2  -4  255.37    8.60
  -1   2  -4  244.78    8.50
  -1   2  -4  258.57   10.00
  -1   2  -4  244.88    8.40
   1   2   4  248.08    7.30
  -1   2  -4  246.48    8.90
   2  -2   4   96.09    4.40
   2  -2   4  104.09    6.10
   2  -2   4   98.49    6.00
   2  -2   4  102.29    5.00
   2  -2   4   99.99    4.30
  -2   2  -4  107.19    4.60
  -2   2  -4   99.39    5.80
  -2   2  -4   93.19    4.50
  -2   2  -4   99.89    4.90
  -2   2  -4   97.99    4.60
   2   2   4   96.89    4.20
   3  -2   4  486.75   15.90
   3  -2   4  491.55   15.30
   3  -2   4  480.05   15.20
   3  -2   4  472.65   15.20
   3  -2   4  486.25   17.40
  -3   2  -4  464.05   15.10
  -3   2  -4  475.95   15.30
   3   2   4  480.75   14.90
  -3   2  -4  467.45   15.30
  -3   2  -4  470.65   15.70
  -4  -2  -4  439.66   12.50
   4  -2   4  429.86   16.30
   4  -2   4  446.76   14.30
  -4  -2  -4  422.96   12.50
   4  -2   4  395.36   14.10
  -4   2  -4  435.76   14.30
   4   2   4  409.96   12.50
  -4   2  -4  439.86   14.00
   4   2   4  400.06   12.50
   4   2   4  449.76   12.60
   4   2   4  462.85   13.80
  -4   2  -4  458.45   15.60
  -4   2  -4  436.56   14.10
  -4   2  -4  438.86   14.70
   5  -2   4   18.40    2.60
  -5  -2  -4   19.10    2.30
   5  -2   4   19.80    4.00
  -5  -2  -4   18.80    1.40
   5  -2   4   16.30    2.30
  -5  -2  -4   17.10    1.30
   5   2   4   19.20    1.60
  -5   2  -4   17.80    3.00
   5   2   4   18.00    1.40
  -5   2  -4   15.20    2.20
  -5   2  -4   17.50    2.60
  -5   2  -4   19.30    3.30
  -5   2  -4   15.40    2.20
   5   2   4   18.60    2.10
   6  -2   4   21.30    4.30
  -6  -2  -4   21.50    1.60
   6  -2   4   18.60    2.50
  -6  -2  -4   21.30    1.70
  -6  -2  -4   21.90    2.40
   6  -2   4   25.80    2.80
   6   2   4   22.20    2.20
  -6   2  -4   25.10    3.70
   6   2   4   25.20    1.80
  -6   2  -4   25.50    2.80
   6   2   4   17.80    2.20
  -6   2  -4   26.80    3.40
  -6   2  -4   24.40    2.70
  -6   2  -4   24.90    3.00
  -7  -2  -4    3.00    1.10
  -7  -2  -4    5.70    1.10
  -7  -2  -4    5.40    1.80
   7  -2   4    7.10    2.10
   7  -2   4    5.30    2.20
   7  -2   4    1.20    2.80
  -7   2  -4    4.50    1.90
  -7   2  -4    0.80    1.50
   7   2   4    4.10    1.10
  -7   2  -4    4.40    2.20
   7   2   4    5.70    1.90
  -7   2  -4    2.20    1.80
  -7   2  -4    3.10    2.30
   7   2   4    2.40    1.50
   8  -2   4    2.30    1.70
  -8  -2  -4    0.30    1.00
  -8  -2  -4    6.70    1.50
  -8  -2  -4    2.20    1.70
   8  -2   4    6.10    2.10
   8  -2   4    1.60    3.30
   8   2   4    5.00    2.10
   8   2   4    2.50    1.30
  -8   2  -4    2.70    2.40
  -8   2  -4    5.00    2.50
  -8   2  -4    4.20    1.60
  -8   2  -4    2.40    2.30
   8   2   4    2.00    1.70
   9  -2   4   23.40    6.40
  -9  -2  -4   23.90    2.50
   9  -2   4   20.00    2.90
  -9  -2  -4   29.70    3.20
  -9  -2  -4   18.80    2.10
   9  -2   4   21.60    3.40
   9   2   4   23.20    2.80
  -9   2  -4   22.90    3.30
  -9   2  -4   23.20    3.80
   9   2   4   23.60    2.50
  -9   2  -4   25.80    3.30
  -9   2  -4   24.50    3.10
   9   2   4   24.20    3.80
  -9   2  -4   26.00    4.10
 -10  -2  -4  447.16   14.60
 -10  -2  -4  443.16   14.30
 -10  -2  -4  443.46   15.30
  10  -2   4  426.56   19.30
  10  -2   4  457.75   16.10
  10  -2   4  438.16   16.10
  10   2   4  450.55   16.70
 -10   2  -4  450.45   15.80
 -10   2  -4  435.86   16.10
  10   2   4  443.06   14.60
  10   2   4  457.55   15.10
 -10   2  -4  435.46   16.30
 -10   2  -4  423.56   15.60
 -10   2  -4  427.66   16.20
  11  -2   4   70.79    9.20
 -11  -2  -4   53.19    3.70
 -11  -2  -4   56.29    3.90
 -11  -2  -4   59.09    4.50
  11  -2   4   47.30    4.80
 -11   2  -4   50.99    5.00
 -11   2  -4   54.39    4.80
 -11   2  -4   58.59    5.20
 -11   2  -4   51.79    4.60
  11   2   4   60.59    4.20
  11   2   4   54.79    5.50
 -11   2  -4   51.19    5.10
  11   2   4   62.49    4.10
  12  -2   4   -2.20    2.20
  12  -2   4   -2.70    2.20
 -12  -2  -4    1.80    1.70
 -12  -2  -4    0.90    1.60
 -12  -2  -4    3.10    2.00
  12  -2   4    3.30    4.40
 -12   2  -4    0.10    2.60
  12   2   4    2.30    2.80
 -12   2  -4   -0.30    2.40
  12   2   4   -1.00    1.70
 -12   2  -4    2.00    2.50
 -12   2  -4   -1.50    2.00
  12   2   4   -0.20    1.90
 -12   2  -4    2.50    2.40
  13  -2   4    4.60    2.40
 -13  -2  -4    2.00    1.80
 -13  -2  -4    4.90    2.10
  13  -2   4    6.80    2.90
 -13  -2  -4    3.50    2.10
  13  -2   4   12.60    5.10
  13   2   4    2.20    2.00
  13   2   4    2.10    2.10
  13   2   4   15.70    3.70
 -13   2  -4   13.90    3.50
 -13   2  -4    9.30    2.70
 -13   2  -4    8.60    2.90
 -13   2  -4    6.40    2.90
 -13   2  -4    7.00    2.80
  14  -2   4   24.60    6.10
  14  -2   4    0.10    2.60
 -14  -2  -4   13.40    2.50
 -14  -2  -4    4.70    2.10
  14  -2   4    6.10    3.00
 -14   2  -4    6.60    4.20
 -14   2  -4    8.60    3.00
  14   2   4    8.70    2.80
 -14   2  -4    6.40    3.00
 -14   2  -4    9.00    2.60
 -15  -3   4    4.60    1.30
 -15  -3   4    1.20    2.10
  15  -3  -4   -2.10    2.60
 -15  -3   4    0.20    2.50
  15   3  -4    3.80    2.40
 -15   3   4    0.60    2.70
 -15   3   4    1.20    2.80
 -15   3   4    3.30    3.90
 -14  -3   4   23.40    4.90
 -14  -3   4   15.00    1.80
  14  -3  -4   26.30    6.20
 -14  -3   4   14.00    3.60
  14  -3  -4   15.20    3.80
 -14   3   4   21.70    4.10
  14   3  -4   13.90    2.90
 -14   3   4   17.80    4.90
  14   3  -4   23.10    5.20
 -14   3   4   13.80    3.40
 -13  -3   4    2.80    2.20
 -13  -3   4    4.70    2.30
  13  -3  -4   -4.40    2.10
  13  -3  -4    6.30    4.40
  13   3  -4    6.90    3.60
 -13   3   4    1.10    2.10
 -13   3   4    2.80    2.90
  13   3  -4    0.80    2.00
 -13   3   4   -2.90    2.60
  12  -3  -4   11.30    4.80
 -12  -3   4    2.20    2.30
  12  -3  -4   -1.70    1.60
 -12  -3   4    1.70    2.20
 -12  -3   4    0.00    1.00
 -12   3   4   -0.70    3.00
 -12   3   4   -3.10    1.90
  12   3  -4    2.40    2.00
  12   3  -4   -0.90    2.50
 -12   3   4    4.20    2.80
 -11  -3   4   17.00    3.20
 -11  -3   4   12.50    2.80
  11  -3  -4   17.50    3.10
  11  -3  -4   13.80    4.40
 -11  -3   4   15.40    1.60
 -11   3   4   13.30    3.20
 -11   3   4   11.40    3.20
  11   3  -4   15.50    4.10
  11   3  -4   18.40    3.00
 -11   3   4   16.20    4.40
  10  -3  -4   60.19    6.80
  10  -3  -4   59.59    5.00
 -10  -3   4   63.49    3.40
 -10  -3   4   60.69    4.40
 -10  -3   4   61.79    4.60
 -10   3   4   61.79    4.80
 -10   3   4   55.19    5.00
  10   3  -4   59.69    4.30
 -10   3   4   61.29    5.80
  10   3  -4   63.19    5.50
   9  -3  -4   20.50    5.60
  -9  -3   4   26.00    3.50
   9  -3  -4   25.30    3.20
  -9  -3   4   21.70    3.10
  -9  -3   4   22.30    1.40
   9   3  -4   21.20    3.00
  -9   3   4   26.90    3.40
   9   3  -4   24.50    4.10
  -9   3   4   22.10    3.40
  -9   3   4   16.30    4.10
  -8  -3   4  307.17   11.40
  -8  -3   4  308.57    9.20
  -8  -3   4  323.17   11.50
   8  -3  -4  317.77   11.70
   8  -3  -4  295.27   13.60
   8   3  -4  313.67   12.40
  -8   3   4  316.77   11.50
  -8   3   4  309.87   13.20
  -8   3   4  321.47   11.90
   8   3  -4  297.67   11.20
  -7  -3   4   18.60    2.60
  -7  -3   4   18.10    0.90
  -7  -3   4   23.30    3.20
   7  -3  -4   20.80    4.30
   7  -3  -4   17.60    2.50
  -7   3   4   24.10    4.00
   7   3  -4   16.40    3.00
   7   3  -4   17.80    2.50
  -7   3   4   19.70    2.70
  -7   3   4   22.70    3.00
   6  -3  -4    2.20    1.60
  -6  -3   4    2.60    0.30
  -6  -3   4    3.20    1.70
  -6  -3   4    3.60    2.10
   6  -3  -4    1.30    1.80
  -6  -3   4    2.50    0.50
   6   3  -4    0.90    1.50
  -6   3   4    2.90    1.80
  -6   3   4    6.20    2.80
   6   3  -4    1.30    1.90
  -6   3   4    0.70    1.60
   5  -3  -4    9.60    2.00
  -5  -3   4    9.90    0.70
   5  -3  -4   10.90    3.20
  -5  -3   4   12.00    2.10
   5   3  -4   10.60    1.80
  -5   3   4   13.40    3.20
  -5   3   4   11.60    1.90
   5   3  -4   11.70    2.60
   4  -3  -4    2.50    2.60
  -4  -3   4    4.80    0.70
  -4  -3   4    4.40    2.10
   4  -3  -4    3.20    1.30
  -4  -3   4    4.10    1.90
  -4   3   4    4.40    1.40
  -4   3   4    4.20    2.50
   4   3  -4    4.10    2.20
   4   3  -4    2.40    1.70
  -3  -3   4   25.10    3.10
   3  -3  -4   22.80    2.30
   3  -3  -4   18.60    3.40
  -3  -3   4   21.10    1.40
  -3  -3   4   21.80    2.30
   3   3  -4   21.60    2.80
  -3   3   4   21.40    3.90
   3   3  -4   22.40    2.60
   3   3  -4   16.20    1.50
  -3   3   4   19.70    2.20
   2  -3  -4  184.98    6.30
  -2  -3   4  176.78    5.90
  -2  -3   4  179.08    7.20
   2  -3  -4  167.58    7.30
  -2  -3   4  168.18    6.70
   2   3  -4  176.68    7.00
   2   3  -4  177.28    6.00
   2   3  -4  178.68    7.40
  -2   3   4  185.48    6.40
  -2   3   4  170.78    7.40
  -1  -3   4  340.77   11.60
  -1  -3   4  341.97   12.70
   1  -3  -4  357.36   10.80
  -1  -3   4  342.07   10.90
   1  -3  -4  344.27   11.30
  -1   3   4  360.36   10.90
   1   3  -4  340.27   12.10
   1   3  -4  341.17   11.50
  -1   3   4  341.27   11.80
   1   3  -4  350.96   11.00
   1   3  -4  359.16   11.80
   0  -3   4   36.20    3.30
   0  -3  -4   34.40    1.90
   0  -3   4   35.70    2.60
   0  -3   4   33.60    2.70
   0  -3   4   30.90    2.30
   0   3   4   29.90    2.50
   0   3  -4   36.50    2.60
   0   3  -4   37.50    2.80
   0   3  -4   32.90    3.00
   0   3  -4   36.80    4.50
   0   3  -4   27.40    3.20
  -1  -3  -4    5.80    0.80
   1  -3   4    5.80    2.40
   1  -3   4    5.70    1.50
   1  -3   4    3.80    1.60
   1  -3   4    4.20    3.20
  -1   3  -4    3.90    1.50
   1   3   4    4.40    0.80
   1   3   4    3.30    0.80
  -1   3  -4    5.10    2.50
  -1   3  -4    4.70    3.30
  -1   3  -4    5.40    1.60
  -1   3  -4    3.10    1.60
   2  -3   4   13.90    2.10
   2  -3   4   17.30    3.00
   2  -3   4   15.50    3.40
   2  -3   4   14.80    2.60
   2  -3   4   18.10    2.40
   2   3   4   13.00    0.60
   2   3   4   13.40    0.70
  -2   3  -4   13.00    2.00
  -2   3  -4   14.00    2.10
  -2   3  -4   14.20    2.30
  -2   3  -4   12.30    3.10
  -2   3  -4   13.20    2.90
   3  -3   4  162.78    7.00
   3  -3   4  177.88    9.10
   3  -3   4  178.48    7.00
   3  -3   4  186.38    7.20
  -3   3  -4  178.08    7.00
  -3   3  -4  177.18    7.60
  -3   3  -4  179.78    7.10
  -3   3  -4  184.08    9.00
   3   3   4  188.48    6.70
  -3   3  -4  164.08    6.90
   4  -3   4  252.67    9.00
   4  -3   4  220.18    8.90
   4  -3   4  245.88   11.60
  -4   3  -4  237.98   10.70
  -4   3  -4  236.48    9.00
   4   3   4  247.08    8.40
  -4   3  -4  249.48    9.10
  -4   3  -4  235.58    9.50
  -4   3  -4  245.48    9.20
   5  -3   4  114.19    7.40
   5  -3   4   99.69    5.20
   5  -3   4  111.29    5.50
   5   3   4  114.89    4.70
  -5   3  -4  114.49    6.10
  -5   3  -4  109.69    5.60
   5   3   4  107.09    3.80
  -5   3  -4  105.79    5.50
  -5   3  -4  110.79    5.40
  -5   3  -4  120.09    7.00
   6  -3   4   -0.90    1.60
   6  -3   4    1.60    3.10
  -6  -3  -4    0.70    0.60
   6  -3   4   -0.10    1.30
  -6  -3  -4    0.00    0.50
   6   3   4   -0.20    1.00
  -6   3  -4    1.00    1.40
  -6   3  -4   -1.40    2.20
  -6   3  -4   -0.30    1.50
  -6   3  -4    0.00    2.00
  -6   3  -4    0.80    1.70
   7  -3   4   79.99    5.10
  -7  -3  -4   83.49    3.30
   7  -3   4   83.59    6.90
  -7  -3  -4   84.79    3.20
   7  -3   4   85.09    5.30
  -7   3  -4   79.99    5.30
   7   3   4   85.49    4.20
   7   3   4   80.19    4.10
  -7   3  -4   80.59    5.50
  -7   3  -4   84.19    6.10
  -7   3  -4   82.79    4.70
  -7   3  -4   89.09    5.00
  -8  -3  -4    2.90    1.10
   8  -3   4    3.80    2.20
   8  -3   4    8.00    2.60
   8  -3   4    4.90    4.10
   8   3   4    7.00    2.10
  -8   3  -4    9.40    2.50
   8   3   4    7.00    1.80
  -8   3  -4    4.80    2.80
  -8   3  -4    8.80    2.40
  -8   3  -4    4.70    2.30
  -8   3  -4    1.60    2.80
  -9  -3  -4   33.00    3.20
   9  -3   4   32.10    4.00
  -9  -3  -4   34.40    2.50
  -9  -3  -4   33.80    2.30
   9  -3   4   45.50    7.40
   9  -3   4   36.90    3.70
  -9   3  -4   34.60    5.20
  -9   3  -4   34.00    3.90
  -9   3  -4   36.60    4.10
  -9   3  -4   43.40    4.80
   9   3   4   33.80    3.10
  -9   3  -4   38.90    4.60
   9   3   4   30.20    3.60
 -10  -3  -4  135.19    5.70
 -10  -3  -4  134.09    6.30
  10  -3   4  140.69    7.60
 -10  -3  -4  130.49    5.30
  10  -3   4  142.79    7.60
  10  -3   4  138.59   10.70
  10   3   4  132.39    6.00
  10   3   4  132.09    7.20
 -10   3  -4  136.69    7.40
 -10   3  -4  135.49    8.10
 -10   3  -4  130.49    7.50
  10   3   4  133.69    5.70
 -10   3  -4  134.39    7.30
  11  -3   4  157.38    8.30
 -11  -3  -4  146.09    6.00
 -11  -3  -4  148.19    6.40
  11  -3   4  141.69    8.10
 -11  -3  -4  160.58    7.10
  11  -3   4  163.38   12.00
 -11   3  -4  155.28    8.10
 -11   3  -4  161.38    8.30
 -11   3  -4  140.39    8.30
 -11   3  -4  151.38    8.40
  11   3   4  163.88    8.50
 -11   3  -4  145.29    8.10
  11   3   4  161.28    6.80
  11   3   4  152.68    6.40
  12  -3   4   11.00    3.30
 -12  -3  -4    9.10    2.00
  12  -3   4   17.50    5.70
  12  -3   4    8.80    3.10
 -12  -3  -4    7.40    1.80
 -12  -3  -4   10.10    2.30
  12   3   4    9.40    2.20
  12   3   4    8.50    2.10
 -12   3  -4    8.00    3.50
 -12   3  -4   13.20    4.10
 -12   3  -4    6.20    3.40
 -12   3  -4   10.60    3.00
 -12   3  -4   10.10    3.30
 -13  -3  -4  141.99    6.80
  13  -3   4  119.79    7.50
  13  -3   4  144.19   12.00
 -13  -3  -4  139.59    6.20
  13  -3   4  129.29    7.70
 -13  -3  -4  123.29    5.80
 -13   3  -4  133.89    7.70
  13   3   4  136.89    6.50
 -13   3  -4  138.59    8.20
  13   3   4  144.99    8.70
 -13   3  -4  132.09    8.30
 -13   3  -4  127.69    7.80
 -13   3  -4  123.39    7.80
 -14  -3  -4   22.70    2.80
  14  -3   4   17.90    4.00
 -14   3  -4   17.50    3.30
 -14   3  -4   20.30    4.30
 -14   3  -4   20.10    4.30
 -15  -4   4    2.70    2.20
  15  -4  -4    3.10    3.40
 -15   4   4    0.80    3.10
  15   4  -4    0.20    1.80
 -15   4   4   -3.70    2.40
 -15   4   4    1.50    2.80
  15   4  -4    7.00    3.60
 -14  -4   4    8.50    2.70
  14  -4  -4    8.70    3.60
  14   4  -4    9.00    2.40
 -14   4   4    6.30    3.80
 -14   4   4    8.80    2.80
  14   4  -4   16.50    4.30
 -14   4   4    7.90    3.50
 -13  -4   4   64.09    5.00
  13  -4  -4   44.70    6.00
  13  -4  -4   71.09   12.30
 -13   4   4   55.19    5.20
 -13   4   4   60.49    6.70
  13   4  -4   64.09    6.50
  13   4  -4   60.19    4.90
 -13   4   4   58.59    5.50
  12  -4  -4    2.30    2.70
  12  -4  -4   11.40    5.30
 -12  -4   4    2.60    2.00
 -12   4   4    2.40    2.30
  12   4  -4    6.10    3.50
  12   4  -4    3.70    2.00
 -12   4   4    3.70    2.20
 -12   4   4    3.40    3.20
  11  -4  -4   -0.80    4.10
  11  -4  -4   -1.90    1.60
 -11   4   4    3.60    2.10
 -11   4   4   -1.20    2.40
  11   4  -4    3.40    2.20
 -11   4   4    0.80    2.30
  11   4  -4   -3.20    2.70
  10  -4  -4    9.40    4.60
  10  -4  -4    7.10    2.90
 -10   4   4    9.10    2.70
 -10   4   4    4.90    2.80
  10   4  -4    8.30    3.10
 -10   4   4    7.60    4.30
  10   4  -4    9.30    2.30
   9  -4  -4  343.07   13.20
   9  -4  -4  339.97   16.00
  -9  -4   4  350.46   14.10
   9   4  -4  365.66   13.00
  -9   4   4  363.66   13.70
  -9   4   4  357.76   13.30
  -9   4   4  350.16   15.40
   9   4  -4  351.26   14.10
   8  -4  -4   27.80    5.40
  -8  -4   4   26.10    3.00
   8  -4  -4   29.60    3.40
  -8  -4   4   27.40    3.20
  -8   4   4   24.90    3.50
  -8   4   4   33.70    4.40
   8   4  -4   31.50    4.40
   8   4  -4   27.40    3.20
  -8   4   4   30.30    5.00
  -7  -4   4   65.09    4.20
   7  -4  -4   56.39    4.20
   7  -4  -4   47.70    5.70
  -7  -4   4   57.89    3.90
  -7   4   4   46.90    5.10
   7   4  -4   51.49    4.40
   7   4  -4   53.29    3.90
  -7   4   4   50.69    4.20
  -7   4   4   57.39    4.20
   6  -4  -4    0.80    1.20
  -6  -4   4    0.10    1.80
   6  -4  -4   -2.70    2.50
  -6  -4   4    0.90    1.60
   6   4  -4    1.10    1.50
   6   4  -4   -0.50    1.80
  -6   4   4    0.40    1.70
  -6   4   4   -1.90    2.30
  -6   4   4   -1.20    1.70
   5  -4  -4   14.40    2.10
  -5  -4   4   14.00    2.30
   5  -4  -4   23.60    4.30
  -5  -4   4   16.10    2.70
   5   4  -4   18.30    3.10
  -5   4   4   17.10    2.60
   5   4  -4   12.30    2.30
  -5   4   4   18.80    3.70
  -5   4   4   16.20    2.40
  -4  -4   4  174.58    5.40
  -4  -4   4  172.38    7.20
   4  -4  -4  180.68    8.70
  -4  -4   4  173.28    7.00
   4  -4  -4  169.08    6.80
  -4   4   4  183.28    8.60
  -4   4   4  189.08    7.10
   4   4  -4  167.58    7.70
   4   4  -4  170.28    7.20
  -3  -4   4   77.99    4.40
   3  -4  -4   76.09    3.90
  -3  -4   4   75.59    2.90
  -3  -4   4   77.69    4.30
   3  -4  -4   74.79    5.20
   3   4  -4   72.79    4.30
  -3   4   4   79.69    4.00
  -3   4   4   72.79    4.80
   3   4  -4   71.29    3.10
   3   4  -4   72.89    4.70
   3   4  -4   68.59    4.30
   2  -4  -4    5.40    2.50
   2  -4  -4    4.40    1.50
  -2  -4   4    6.70    2.20
  -2  -4   4    5.40    1.90
  -2  -4   4    5.90    1.20
  -2   4   4    6.60    1.50
   2   4  -4    6.10    2.40
  -2   4   4    4.00    2.30
   2   4  -4    3.10    1.20
   2   4  -4    5.20    2.00
   2   4  -4    4.80    1.50
  -1  -4   4  117.89    5.80
  -1  -4   4  112.29    4.60
  -1  -4   4  116.19    5.20
   1  -4  -4  117.29    4.60
   1   4  -4  100.89    5.90
   1   4  -4  116.89    5.60
  -1   4   4  116.89    4.60
   1   4  -4  125.79    6.20
   1   4  -4  122.09    7.10
   1   4  -4  113.39    4.70
  -1   4   4  116.89    5.90
   0  -4  -4   40.60    2.30
   0  -4   4   39.50    3.30
   0  -4   4   36.10    3.60
   0  -4   4   39.10    3.60
   0   4   4   34.10    2.30
   0   4  -4   37.60    3.50
   0   4  -4   36.90    2.80
   0   4  -4   44.60    3.50
   0   4  -4   34.80    4.20
   0   4   4   36.50    3.30
   0   4  -4   36.20    3.40
   0   4   4   38.70    2.30
   1  -4   4   90.09    4.50
   1  -4   4   86.09    5.10
   1  -4   4   86.79    4.20
  -1  -4  -4   86.49    3.40
   1  -4   4   84.19    4.90
   1   4   4   81.59    3.40
  -1   4  -4   89.09    4.50
   1   4   4   84.59    4.30
  -1   4  -4   85.99    6.60
  -1   4  -4   84.29    5.00
   1   4   4   86.09    3.30
  -1   4  -4   80.99    4.50
  -1   4  -4   81.59    4.30
   2  -4   4    7.30    1.90
   2  -4   4    7.30    2.20
   2  -4   4    7.50    3.50
   2   4   4    8.10    0.90
  -2   4  -4    6.20    2.00
  -2   4  -4    8.20    2.70
  -2   4  -4    6.40    1.60
   2   4   4    6.90    1.00
  -2   4  -4    7.60    3.50
  -2   4  -4   10.60    1.90
   3  -4   4   11.50    2.00
   3  -4   4    7.40    2.00
   3  -4   4    9.00    3.80
   3  -4   4    7.20    1.90
  -3   4  -4    5.40    3.30
  -3   4  -4    9.60    2.20
   3   4   4    9.60    1.70
   3   4   4    9.10    0.70
  -3   4  -4    7.10    1.80
  -3   4  -4   10.60    3.00
  -3   4  -4    8.70    2.20
   4  -4   4   74.19    4.60
   4  -4   4   86.49    4.50
   4  -4   4   74.49    6.80
  -4   4  -4   82.49    5.00
  -4   4  -4   80.29    5.40
   4   4   4   79.59    3.90
  -4   4  -4   89.99    6.60
  -4   4  -4   86.29    4.80
  -4   4  -4   83.89    4.60
   5  -4   4   -3.10    2.90
   5  -4   4   -0.10    1.30
   5  -4   4    1.20    1.40
   5   4   4    0.10    0.70
  -5   4  -4    0.60    1.30
  -5   4  -4   -0.90    1.60
  -5   4  -4   -0.20    1.30
  -5   4  -4    1.40    1.90
   5   4   4   -1.70    1.00
  -5   4  -4    0.90    2.60
   6  -4   4   29.30    5.80
   6  -4   4   17.90    3.10
   6  -4   4   22.60    3.10
  -6   4  -4   22.60    4.00
  -6   4  -4   20.90    2.90
   6   4   4   18.20    1.00
  -6   4  -4   18.20    3.00
   6   4   4   20.10    2.10
   6   4   4   19.60    1.80
   6   4   4   18.60    1.10
  -6   4  -4   24.50    4.60
  -6   4  -4   19.10    2.80
   7  -4   4    3.00    1.90
   7  -4   4   -1.30    3.60
   7  -4   4    5.40    2.30
   7   4   4    0.60    0.70
  -7   4  -4   -2.60    2.10
  -7   4  -4    2.20    2.80
  -7   4  -4    0.70    1.60
   7   4   4    1.00    1.30
  -7   4  -4   -0.30    2.10
  -7   4  -4   -2.00    2.90
  -8  -4  -4    3.90    0.80
   8  -4   4    3.70    2.40
   8  -4   4    4.60    2.50
   8  -4   4    1.50    4.00
  -8   4  -4    1.60    1.90
   8   4   4    6.40    1.90
   8   4   4    3.30    1.00
  -8   4  -4    3.40    3.30
  -8   4  -4   -1.80    2.50
  -8   4  -4    4.60    2.00
  -8   4  -4    2.20    1.80
   8   4   4    2.80    1.40
   9  -4   4    0.60    1.90
  -9  -4  -4    1.30    0.90
  -9  -4  -4    1.90    0.80
   9  -4   4    6.40    4.80
   9  -4   4    5.10    2.80
  -9   4  -4    2.70    1.90
   9   4   4   -0.10    1.40
  -9   4  -4   -0.60    2.80
  -9   4  -4    1.20    2.50
  -9   4  -4    5.00    3.80
   9   4   4    5.60    2.30
  -9   4  -4    2.40    2.70
   9   4   4    2.70    1.10
  10  -4   4  225.78   14.30
  10  -4   4  223.28   10.00
 -10  -4  -4  193.18    6.70
  10  -4   4  193.58    9.50
 -10  -4  -4  201.58    6.90
 -10   4  -4  206.38   10.00
 -10   4  -4  191.78    9.70
  10   4   4  204.68    9.00
 -10   4  -4  212.88   11.00
  10   4   4  205.58    7.20
 -10   4  -4  195.48   10.50
  10   4   4  200.38    7.60
 -10   4  -4  194.38    9.20
 -11  -4  -4   82.69    3.80
  11  -4   4   83.89    8.90
 -11  -4  -4   77.29    3.50
  11  -4   4   73.09    5.70
  11  -4   4   81.69    6.20
 -11   4  -4   86.69    7.00
 -11   4  -4   76.59    5.50
 -11   4  -4   75.49    5.80
 -11   4  -4   85.49    6.90
  11   4   4   90.39    5.90
  11   4   4   78.69    4.30
  11   4   4   80.89    4.00
 -11   4  -4   84.29    6.40
 -12  -4  -4   26.60    2.30
  12  -4   4   39.10    8.30
  12  -4   4   30.20    4.30
 -12  -4  -4   41.30    3.90
  12  -4   4   23.60    4.20
 -12   4  -4   36.30    5.60
 -12   4  -4   32.60    4.90
  12   4   4   27.10    2.90
 -12   4  -4   24.90    3.80
  12   4   4   28.70    2.90
 -12   4  -4   31.10    4.90
 -12   4  -4   30.10    5.20
  13  -4   4   21.30    3.70
  13  -4   4   17.20    3.90
  13  -4   4   44.40    9.90
 -13  -4  -4   17.80    2.30
 -13   4  -4   23.90    4.70
 -13   4  -4   17.30    3.80
 -13   4  -4   31.50    7.40
 -13   4  -4   33.50    5.10
  13   4   4   28.70    2.80
 -13   4  -4   20.00    4.40
  14  -5  -4   24.30    5.00
 -14  -5   4   19.10    3.60
 -14   5   4   30.60    5.70
 -14   5   4   28.00    5.50
  14   5  -4   21.80    3.50
 -14   5   4   29.30    6.00
  13  -5  -4   12.20    5.80
  13  -5  -4    0.10    2.90
 -13  -5   4    2.60    2.50
  13   5  -4   12.60    4.10
 -13   5   4    9.70    3.50
 -13   5   4    6.50    4.20
  13   5  -4    3.30    2.20
 -13   5   4   11.60    3.60
  12  -5  -4    8.00    5.40
 -12  -5   4    4.60    2.20
  12  -5  -4    2.00    3.10
  12   5  -4    0.80    3.30
  12   5  -4    1.60    2.20
 -12   5   4    6.20    3.00
 -12   5   4    2.40    2.70
 -12   5   4    5.80    3.70
 -11  -5   4    3.20    2.30
  11  -5  -4   10.40    5.50
  11  -5  -4    2.60    2.90
  11   5  -4    1.30    2.00
 -11   5   4    9.10    3.20
  11   5  -4   11.60    3.90
 -11   5   4    4.60    4.10
 -11   5   4    5.40    2.90
  10  -5  -4   -1.10    4.10
  10  -5  -4   -0.20    2.20
 -10  -5   4   -0.20    1.40
 -10  -5   4   -0.70    2.10
 -10   5   4    1.00    2.60
 -10   5   4    4.30    2.90
  10   5  -4    1.00    3.00
 -10   5   4    0.10    2.50
  10   5  -4   -0.70    1.90
  -9  -5   4   16.40    2.30
   9  -5  -4   28.50    5.80
   9  -5  -4   19.80    3.20
  -9   5   4   18.70    4.80
  -9   5   4   16.10    3.00
   9   5  -4   21.60    4.30
   9   5  -4   17.20    2.80
  -9   5   4   19.90    3.60
   8  -5  -4   30.70    6.30
  -8  -5   4   29.10    3.60
   8  -5  -4   27.70    3.50
  -8   5   4   36.80    4.20
  -8   5   4   27.40    3.50
   8   5  -4   31.50    4.60
   8   5  -4   26.00    3.30
  -8   5   4   32.10    5.10
   7  -5  -4    5.10    4.30
   7  -5  -4    3.10    2.00
  -7   5   4    6.50    2.20
   7   5  -4    5.10    2.00
  -7   5   4    7.40    2.50
  -7   5   4    4.60    2.90
   7   5  -4    5.50    2.70
   6  -5  -4   19.90    3.10
  -6  -5   4   23.00    2.80
   6  -5  -4   29.80    5.40
  -6  -5   4   30.70    3.10
   6   5  -4   34.00    4.40
  -6   5   4   27.40    4.90
  -6   5   4   24.50    3.00
  -6   5   4   28.60    3.30
   6   5  -4   22.00    2.90
   5  -5  -4   18.90    4.40
  -5  -5   4   18.20    2.60
   5  -5  -4   18.90    2.50
  -5  -5   4   20.10    2.80
  -5   5   4   22.20    2.90
  -5   5   4   20.40    3.10
  -5   5   4   23.00    4.20
   5   5  -4   19.00    3.40
   5   5  -4   17.70    2.80
  -4  -5   4   80.49    4.50
   4  -5  -4   78.49    4.40
  -4  -5   4   77.99    4.50
   4  -5  -4   82.39    6.20
  -4   5   4   77.79    4.60
  -4   5   4   70.59    5.70
   4   5  -4   70.09    5.00
  -4   5   4   81.79    4.50
   4   5  -4   76.09    4.70
   4   5  -4   72.39    3.00
   4   5  -4   75.49    4.50
  -3  -5   4   21.20    2.70
   3  -5  -4   28.00    2.80
  -3  -5   4   23.10    2.90
   3  -5  -4   23.60    4.00
  -3  -5   4   17.50    1.60
   3   5  -4   19.80    2.60
   3   5  -4   24.30    3.00
   3   5  -4   22.20    3.50
   3   5  -4   19.70    1.80
  -3   5   4   22.30    2.50
  -3   5   4   25.20    4.10
  -2  -5   4   77.39    3.50
   2  -5  -4   79.59    4.00
  -2  -5   4   72.89    4.70
   2  -5  -4   72.29    4.90
  -2  -5   4   72.39    4.40
  -2   5   4   76.49    4.00
  -2   5   4   81.19    5.40
  -2   5   4   77.49    3.90
   2   5  -4   81.49    4.60
   2   5  -4   74.59    5.10
   2   5  -4   77.29    4.70
   2   5  -4   70.19    3.50
  -1  -5   4   26.20    2.80
  -1  -5   4   21.10    2.10
   1  -5  -4   23.30    2.20
  -1  -5   4   25.40    3.10
   1   5  -4   25.20    3.70
  -1   5   4   18.90    2.10
   1   5  -4   26.20    4.80
  -1   5   4   22.50    2.10
   1   5  -4   24.50    3.70
   1   5  -4   21.60    2.80
   1   5  -4   23.70    2.20
  -1   5   4   29.50    4.00
   0  -5   4   44.10    3.40
   0  -5   4   39.50    2.80
   0  -5   4   39.00    3.10
   0  -5  -4   40.60    2.60
   0   5   4   45.00    2.70
   0   5  -4   45.30    3.60
   0   5   4   37.00    3.70
   0   5   4   39.30    2.70
   0   5  -4   45.40    6.10
   0   5  -4   38.40    3.60
   0   5  -4   39.00    3.70
   0   5  -4   38.00    3.00
  -1  -5  -4  776.92   23.20
   1  -5   4  773.72   24.00
   1  -5   4  771.42   24.80
   1  -5   4  819.32   24.70
  -1   5  -4  757.82   24.10
  -1   5  -4  773.82   25.70
  -1   5  -4  806.02   24.70
   1   5   4  768.12   24.80
  -1   5  -4  779.82   25.00
   1   5   4  791.82   23.20
  -1   5  -4  816.32   28.00
   1   5   4  759.72   23.30
   2  -5   4   13.90    2.60
   2  -5   4   15.00    3.90
   2  -5   4   15.90    2.40
   2  -5   4    9.00    2.50
  -2   5  -4   18.30    4.50
   2   5   4   14.90    1.50
  -2   5  -4   13.80    2.60
  -2   5  -4   14.30    2.40
  -2   5  -4   16.80    3.10
   2   5   4   12.80    1.50
  -2   5  -4   13.90    2.80
   3  -5   4   31.80    3.00
   3  -5   4   31.10    3.30
   3  -5   4   26.30    3.60
   3  -5   4   38.20    5.80
  -3   5  -4   26.70    3.50
  -3   5  -4   28.70    2.80
  -3   5  -4   25.90    3.00
   3   5   4   30.50    1.60
   3   5   4   28.20    2.40
  -3   5  -4   35.30    5.60
  -3   5  -4   30.00    3.50
   4  -5   4   70.99    5.20
   4  -5   4   70.79    7.30
   4  -5   4   66.29    4.30
  -4   5  -4   71.99    4.90
  -4   5  -4   76.09    4.80
   4   5   4   72.49    2.70
  -4   5  -4   72.49    4.40
   4   5   4   72.29    3.20
   4   5   4   70.79    3.80
  -4   5  -4   70.19    6.60
   4   5   4   77.19    2.60
  -4   5  -4   82.99    5.80
   5  -5   4   23.40    3.60
   5  -5   4   17.00    3.00
   5   5   4   17.90    0.90
  -5   5  -4   21.00    3.40
   5   5   4   19.30    0.90
   5   5   4   20.40    1.90
   5   5   4   20.50    2.20
  -5   5  -4   25.00    5.20
  -5   5  -4   25.10    3.30
  -5   5  -4   22.20    3.80
  -5   5  -4   24.80    3.10
   6  -5   4   12.00    2.50
   6  -5   4    2.20    4.00
   6  -5   4    8.40    2.80
  -6   5  -4   11.80    2.90
  -6   5  -4    3.40    3.60
   6   5   4    8.30    0.60
   6   5   4    8.60    1.60
  -6   5  -4    9.10    3.60
   6   5   4    7.90    0.50
  -6   5  -4    5.30    2.70
  -6   5  -4    7.00    2.20
   7  -5   4   -0.70    3.70
   7  -5   4    0.10    2.50
   7  -5   4   -2.30    1.90
   7   5   4    0.50    1.40
   7   5   4   -0.20    0.40
   7   5   4    0.40    0.40
  -7   5  -4   -2.00    1.70
  -7   5  -4   -2.80    2.90
  -7   5  -4    1.80    2.30
  -7   5  -4    1.70    3.00
  -7   5  -4    2.40    2.30
   7   5   4    1.90    1.20
   8  -5   4    3.30    2.80
   8  -5   4    2.30    2.10
   8  -5   4    5.90    5.00
   8   5   4    4.10    0.70
  -8   5  -4    8.60    4.00
   8   5   4    4.30    1.50
   8   5   4    5.30    1.90
  -8   5  -4    3.60    2.50
  -8   5  -4    5.00    2.70
  -8   5  -4    4.60    2.80
  -8   5  -4    1.80    2.60
   8   5   4    4.80    0.80
   9  -5   4   44.70    5.10
   9  -5   4   49.99    9.10
   9  -5   4   42.00    5.10
  -9   5  -4   30.50    4.30
  -9   5  -4   47.50    4.50
   9   5   4   42.90    3.70
   9   5   4   39.60    2.00
  -9   5  -4   48.50    6.10
  -9   5  -4   41.90    4.90
  -9   5  -4   42.20    6.00
  10  -5   4   38.00    7.70
  10  -5   4   39.50    4.90
  10  -5   4   28.70    4.60
 -10   5  -4   39.90    6.20
  10   5   4   38.90    3.50
 -10   5  -4   42.70    6.30
 -10   5  -4   39.60    4.80
 -10   5  -4   37.80    5.20
  10   5   4   33.90    2.10
  10   5   4   45.00    4.00
 -10   5  -4   38.80    4.70
  11  -5   4   12.30    3.30
  11  -5   4    8.00    3.30
  11  -5   4   27.30    7.40
  11   5   4    6.90    1.80
 -11   5  -4   14.70    5.10
 -11   5  -4    2.60    3.10
 -11   5  -4    9.50    2.80
  11   5   4   14.80    3.10
 -11   5  -4   10.70    4.30
 -11   5  -4   12.60    3.10
  11   5   4    5.60    1.20
  12  -5   4    7.10    5.30
  12  -5   4   -2.30    2.50
 -12   5  -4    6.40    3.30
  12   5   4    7.00    2.20
 -12   5  -4    2.30    2.10
 -12   5  -4    1.00    3.50
 -12   5  -4    0.70    2.20
 -12   5  -4    8.60    3.40
  12   5   4    0.00    1.00
  13  -5   4   41.10    5.60
 -13   5  -4   69.09    6.50
 -13   5  -4   53.59    5.60
 -13   5  -4   54.89    8.40
  13  -6  -4   -5.50    3.10
 -13  -6   4   -3.30    3.10
  13   6  -4    1.20    2.10
 -13   6   4    8.90    4.30
 -13   6   4   -0.80    2.60
 -13   6   4   -0.70    2.90
  13   6  -4    1.60    2.80
  12  -6  -4    7.10    5.80
  12  -6  -4    7.40    2.80
 -12  -6   4    4.00    2.10
 -12   6   4    9.50    3.20
 -12   6   4    7.80    2.80
 -12   6   4   11.10    4.40
 -12   6   4   13.20    3.70
  12   6  -4    5.20    2.10
  12   6  -4    8.00    3.60
 -11  -6   4   -1.60    2.00
  11  -6  -4   -1.40    5.20
  11  -6  -4   -0.40    2.00
  11   6  -4    1.10    2.50
 -11   6   4    1.30    2.10
  11   6  -4    0.10    1.80
 -11   6   4    2.50    3.10
 -11   6   4    3.50    3.60
 -11   6   4    1.40    3.10
 -10  -6   4  133.59    7.00
  10  -6  -4  137.79   11.40
  10  -6  -4  139.19    8.30
 -10   6   4  132.79    7.60
 -10   6   4  131.09    8.00
  10   6  -4  135.49    8.40
 -10   6   4  126.69    9.50
  10   6  -4  135.39    7.10
   9  -6  -4   90.09    9.30
   9  -6  -4   75.79    6.10
  -9  -6   4   86.39    5.50
  -9   6   4   82.19    6.10
   9   6  -4   80.39    6.40
   9   6  -4   82.29    5.30
  -9   6   4   78.09    7.50
  -9   6   4   87.19    6.20
   8  -6  -4   -1.20    4.20
  -8  -6   4    4.80    2.00
   8  -6  -4    3.40    2.00
   8   6  -4    5.60    2.20
  -8   6   4    3.50    3.70
   8   6  -4    4.40    2.90
  -8   6   4    6.10    2.80
  -8   6   4    8.10    2.50
   7  -6  -4   25.00    3.70
   7  -6  -4   29.80    6.20
  -7   6   4   21.70    3.20
  -7   6   4   27.80    3.70
   7   6  -4   27.10    4.40
  -7   6   4   23.70    5.30
  -7   6   4   24.80    3.40
   7   6  -4   22.20    3.30
  -6  -6   4   -1.50    1.60
   6  -6  -4   -2.10    3.20
   6  -6  -4    0.20    1.50
  -6   6   4    3.50    3.50
  -6   6   4    1.60    1.70
   6   6  -4    3.00    2.90
   6   6  -4    1.50    1.90
   6   6  -4   -1.20    1.80
  -6   6   4   -2.20    2.00
  -6   6   4   -2.30    1.90
   5  -6  -4    8.70    2.90
   5  -6  -4    7.10    4.10
  -5  -6   4    3.40    1.90
  -5   6   4    7.60    3.50
  -5   6   4    5.70    2.20
   5   6  -4    4.20    2.70
   5   6  -4    2.70    2.10
   5   6  -4    5.80    2.20
  -5   6   4    5.60    1.90
   4  -6  -4   56.59    3.90
  -4  -6   4   64.19    4.30
   4  -6  -4   68.99    6.50
  -4   6   4   61.99    4.30
  -4   6   4   58.09    5.70
  -4   6   4   65.09    4.40
   4   6  -4   61.09    5.10
  -4   6   4   55.89    4.40
   4   6  -4   56.79    3.00
   4   6  -4   53.29    4.00
   4   6  -4   60.19    4.30
   3  -6  -4  144.29    8.30
  -3  -6   4  136.59    6.60
   3  -6  -4  158.28    6.80
  -3   6   4  155.48    6.80
  -3   6   4  148.09    6.90
   3   6  -4  151.58    5.70
   3   6  -4  161.08    7.40
  -3   6   4  147.69    6.60
   3   6  -4  142.79    7.70
  -3   6   4  145.19    8.50
   3   6  -4  154.08    7.00
  -2  -6   4   37.00    3.50
   2  -6  -4   34.10    3.00
  -2   6   4   39.30    3.10
  -2   6   4   36.90    3.20
   2   6  -4   45.30    2.90
   2   6  -4   36.80    5.90
   2   6  -4   34.80    3.30
   2   6  -4   37.40    4.20
  -2   6   4   34.80    4.30
   2   6  -4   37.80    3.60
   1  -6  -4   12.50    2.10
  -1  -6   4   15.00    2.10
  -1  -6   4   12.20    2.20
   1   6  -4    9.60    3.20
  -1   6   4   15.00    3.70
   1   6  -4   16.70    2.70
  -1   6   4   11.70    2.00
   1   6  -4   16.40    4.70
   1   6  -4   12.50    2.10
   1   6  -4   13.30    2.80
  -1   6   4   15.70    2.10
   0  -6  -4   15.60    2.10
   0  -6   4   18.50    2.70
   0  -6   4   19.90    2.40
   0   6  -4   19.80    2.90
   0   6  -4   15.10    2.30
   0   6   4   12.60    1.90
   0   6   4   13.30    3.40
   0   6  -4   14.70    2.70
   0   6   4   15.60    2.00
   0   6  -4   18.70    3.50
   0   6  -4   17.50    4.70
   1  -6   4  465.15   15.40
  -1  -6  -4  491.05   14.80
   1  -6   4  470.25   16.10
   1  -6   4  452.15   16.30
  -1   6  -4  458.15   15.50
  -1   6  -4  455.75   17.30
   1   6   4  432.86   16.70
  -1   6  -4  468.95   19.50
  -1   6  -4  493.15   16.70
  -1   6  -4  463.05   16.00
   1   6   4  454.25   14.90
   1   6   4  480.85   14.70
   2  -6   4  149.29    7.00
   2  -6   4  152.48    7.70
   2  -6   4  160.58    7.00
   2   6   4  156.78    6.00
   2   6   4  169.68    5.80
  -2   6  -4  152.48    8.40
  -2   6  -4  147.99    7.30
  -2   6  -4  156.58    7.90
  -2   6  -4  151.68    6.90
  -2   6  -4  150.18    9.90
   3  -6   4   19.00    5.40
   3  -6   4   19.20    3.10
   3  -6   4   18.80    3.20
  -3   6  -4   14.20    3.20
   3   6   4   18.40    1.70
  -3   6  -4   23.20    5.00
  -3   6  -4   18.40    5.10
  -3   6  -4   23.00    3.10
  -3   6  -4   18.00    3.10
   4  -6   4   18.50    3.20
   4  -6   4   28.00    6.40
   4  -6   4   27.40    3.80
  -4   6  -4   25.80    3.30
  -4   6  -4   28.20    4.80
  -4   6  -4   28.50    3.60
   4   6   4   21.40    1.90
   4   6   4   21.10    2.40
  -4   6  -4   27.00    5.80
   4   6   4   23.70    2.50
   4   6   4   25.70    1.70
   5  -6   4   -2.40    2.90
   5  -6   4    3.70    2.30
   5  -6   4   -0.80    1.60
   5   6   4   -0.20    0.60
  -5   6  -4   -1.30    1.70
  -5   6  -4   -0.20    1.70
   5   6   4   -0.80    1.40
   5   6   4   -0.40    0.60
  -5   6  -4    3.10    3.70
  -5   6  -4    0.90    3.20
  -5   6  -4    0.10    1.60
   6  -6   4   -0.20    4.10
   6  -6   4    4.20    2.30
   6  -6   4    0.50    4.10
   6   6   4    0.80    0.40
   6   6   4    1.40    0.40
  -6   6  -4    1.00    1.80
  -6   6  -4   -0.30    2.90
  -6   6  -4   -0.70    1.90
   6   6   4    1.60    1.60
  -6   6  -4    0.10    2.20
   6   6   4    2.20    1.20
   7  -6   4   33.60    4.40
   7  -6   4   37.20    4.50
   7  -6   4   37.70    7.30
  -7   6  -4   35.70    4.70
   7   6   4   33.70    2.30
  -7   6  -4   29.90    5.50
   7   6   4   32.60    3.00
  -7   6  -4   33.70    6.10
  -7   6  -4   31.10    4.40
  -7   6  -4   34.40    4.20
   8  -6   4    6.60    3.00
   8  -6   4   14.50    5.20
   8  -6   4    9.10    3.30
  -8   6  -4    6.20    2.40
  -8   6  -4    6.80    3.90
  -8   6  -4    5.30    3.00
   8   6   4    6.00    1.30
   8   6   4    6.90    2.10
  -8   6  -4    4.90    2.60
  -8   6  -4   13.10    4.60
   9  -6   4   31.10    4.40
   9  -6   4   32.30    4.30
   9  -6   4   42.60    8.50
   9   6   4   23.50    1.90
  -9   6  -4   30.80    4.70
  -9   6  -4   23.10    4.30
  -9   6  -4   29.90    6.00
  -9   6  -4   27.00    3.90
   9   6   4   28.90    3.20
  10  -6   4    7.70    4.90
  10  -6   4    8.30    5.90
  10  -6   4    3.90    3.00
  10   6   4    3.60    2.20
 -10   6  -4    9.40    3.70
  10   6   4    2.80    0.90
 -10   6  -4    3.30    3.70
 -10   6  -4    2.20    3.00
 -10   6  -4   -0.60    2.90
 -10   6  -4    8.20    3.70
  11  -6   4    8.20    3.70
  11  -6   4   17.50    7.30
 -11   6  -4    4.00    4.90
 -11   6  -4   12.00    4.30
 -11   6  -4   11.50    3.60
 -11   6  -4   10.00    3.50
  11   6   4   12.50    2.80
  12  -6   4   20.40    4.70
 -12   6  -4   29.10    4.70
 -12   6  -4   29.90    6.00
 -12   6  -4   35.40    5.90
 -12   6  -4   26.20    4.90
 -12  -7   4    0.70    1.80
  12  -7  -4   17.60    6.40
 -12   7   4   -2.00    1.70
 -12   7   4   11.70    5.00
  12   7  -4   -0.80    2.50
 -12   7   4    3.80    3.10
  12   7  -4   -0.60    2.00
  11  -7  -4   16.60    4.10
  11  -7  -4   35.60    7.60
 -11   7   4   26.10    5.80
  11   7  -4   22.50    3.40
  11   7  -4   17.00    4.30
 -11   7   4   11.60    3.20
 -11   7   4   21.80    4.00
 -11   7   4   12.30    3.20
 -10  -7   4    5.30    2.30
  10  -7  -4    2.40    2.90
  10  -7  -4   11.30    6.10
  10   7  -4    5.20    3.10
 -10   7   4    2.70    2.30
 -10   7   4    6.20    3.60
 -10   7   4    8.90    3.10
  10   7  -4    3.10    2.20
   9  -7  -4  109.69   10.80
   9  -7  -4  111.49    7.30
  -9  -7   4   96.69    5.90
  -9   7   4   99.89    6.90
  -9   7   4   85.19    6.30
  -9   7   4   95.99    7.10
  -9   7   4  103.39    8.60
   9   7  -4   97.19    7.30
   9   7  -4   98.19    6.00
   9   7  -4   99.69    6.00
   8  -7  -4    3.90    2.70
   8  -7  -4   -0.90    4.10
  -8  -7   4   -0.70    2.00
   8   7  -4   10.60    2.50
  -8   7   4    5.30    2.90
   8   7  -4   -1.10    1.80
  -8   7   4    1.80    2.70
   8   7  -4    3.50    3.00
  -8   7   4   -1.10    2.50
  -8   7   4    4.50    3.70
  -7  -7   4   39.60    3.80
   7  -7  -4   52.69    8.70
   7  -7  -4   41.70    4.90
   7   7  -4   38.70    4.30
   7   7  -4   44.40    5.80
  -7   7   4   47.70    7.00
  -7   7   4   48.60    4.80
  -7   7   4   45.70    4.90
   7   7  -4   34.00    4.00
  -7   7   4   49.00    5.60
   6  -7  -4    2.30    1.90
   6  -7  -4    1.30    4.00
  -6   7   4    0.10    1.80
  -6   7   4    4.70    2.60
  -6   7   4    4.00    4.20
   6   7  -4    2.70    2.00
   6   7  -4    0.00    2.10
  -6   7   4    1.80    2.20
   6   7  -4    2.10    3.20
  -5  -7   4   39.00    3.70
   5  -7  -4   51.39    7.30
   5  -7  -4   41.40    3.80
  -5   7   4   45.60    5.20
  -5   7   4   41.40    4.20
   5   7  -4   53.49    7.00
  -5   7   4   49.50    4.40
   5   7  -4   49.90    4.50
  -5   7   4   48.60    4.50
   4  -7  -4   95.69    5.70
   4  -7  -4   83.79    7.20
  -4  -7   4   91.49    5.30
   4   7  -4   91.79    5.50
  -4   7   4   92.19    7.40
  -4   7   4   94.69    5.50
   4   7  -4   82.19    5.70
   4   7  -4   87.69    3.80
   4   7  -4   93.89    6.80
  -4   7   4   88.59    5.70
  -4   7   4   99.29    5.80
  -3  -7   4    5.40    2.10
   3  -7  -4    2.10    1.90
   3   7  -4    5.10    2.50
   3   7  -4    3.00    2.10
   3   7  -4    2.80    1.40
  -3   7   4    2.90    1.80
  -3   7   4    2.70    1.60
   3   7  -4   -2.20    3.30
   3   7  -4    7.60    3.20
  -3   7   4    1.90    2.30
  -3   7   4    1.90    2.90
   2  -7  -4   36.10    3.40
  -2  -7   4   33.10    3.70
  -2   7   4   43.70    5.90
  -2   7   4   32.90    3.80
  -2   7   4   29.00    3.30
  -2   7   4   39.50    3.40
   2   7  -4   33.40    6.20
   2   7  -4   33.00    3.00
   2   7  -4   34.50    4.00
   2   7  -4   39.40    4.00
   2   7  -4   39.50    6.10
  -1  -7   4   62.09    4.60
   1  -7  -4   60.29    4.00
   1   7  -4   54.79    6.70
  -1   7   4   53.99    4.00
   1   7  -4   61.19    4.00
  -1   7   4   62.19    4.30
   1   7  -4   63.49    4.80
   1   7  -4   62.19    5.10
  -1   7   4   68.69    4.00
  -1   7   4   57.09    5.70
   0  -7   4  238.78   10.00
   0  -7  -4  259.97    9.30
   0   7  -4  267.77   10.90
   0   7   4  245.18    9.40
   0   7  -4  241.48    9.50
   0   7   4  249.28    9.40
   0   7  -4  238.78   13.30
   0   7  -4  255.77   10.30
   0   7   4  246.48    9.00
   0   7  -4  239.78   11.50
   0   7   4  234.88   11.60
   1  -7   4  305.77   12.20
   1   7   4  289.37   13.00
  -1   7  -4  316.17   11.80
   1   7   4  293.87   10.70
  -1   7  -4  310.27   12.50
   1   7   4  303.17   10.40
  -1   7  -4  307.57   11.40
  -1   7  -4  305.27   13.10
  -1   7  -4  288.47   15.10
   2  -7   4   14.30    2.90
   2  -7   4   17.40    3.10
  -2   7  -4   12.20    3.30
  -2   7  -4   16.60    3.00
   2   7   4   13.60    3.80
   2   7   4   20.50    3.10
  -2   7  -4   12.30    5.00
  -2   7  -4   13.70    3.60
   2   7   4   13.40    2.00
   2   7   4   14.40    2.20
  -2   7  -4   16.90    2.90
   3  -7   4    1.30    2.00
   3  -7   4    2.00    2.20
  -3   7  -4    1.60    2.00
  -3   7  -4    2.30    2.10
   3   7   4   -0.90    1.20
   3   7   4   -1.50    1.90
   3   7   4   -2.40    2.60
  -3   7  -4   -0.60    1.60
  -3   7  -4   -1.20    2.60
  -3   7  -4    1.10    2.40
   4  -7   4   18.70    3.30
   4  -7   4   17.10    6.00
   4  -7   4   17.90    3.90
  -4   7  -4   24.70    5.00
  -4   7  -4   17.20    3.20
   4   7   4   13.10    1.80
   4   7   4   13.30    1.60
   4   7   4   17.80    2.80
  -4   7  -4   14.60    2.80
  -4   7  -4   14.90    5.10
  -4   7  -4   16.30    3.70
   5  -7   4   18.40    4.10
   5  -7   4   16.00    6.00
   5  -7   4   14.70    3.30
  -5   7  -4   17.20    5.30
  -5   7  -4   13.30    3.60
   5   7   4   13.80    1.40
   5   7   4   16.80    2.20
  -5   7  -4   16.10    3.10
   5   7   4   15.40    2.70
  -5   7  -4   18.60    4.30
  -5   7  -4   16.60    3.30
   5   7   4   14.70    1.60
   6  -7   4   56.99    5.20
   6  -7   4   91.59   11.30
   6  -7   4   62.39    6.60
  -6   7  -4   66.49    5.70
  -6   7  -4   63.09    6.80
   6   7   4   65.59    4.40
  -6   7  -4   62.29    5.60
   6   7   4   65.69    3.50
   6   7   4   62.99    2.50
  -6   7  -4   62.39    6.20
   6   7   4   65.99    2.50
  -6   7  -4   65.09    6.20
   7  -7   4    6.80    5.50
   7  -7   4    1.30    3.00
  -7   7  -4    6.30    3.10
  -7   7  -4    1.60    3.70
   7   7   4    7.20    2.30
  -7   7  -4    3.10    2.40
  -7   7  -4    3.70    2.80
   7   7   4    3.50    1.10
   8  -7   4   12.00    6.30
   8  -7   4    0.90    2.20
   8   7   4    3.40    2.00
  -8   7  -4   -2.10    1.60
  -8   7  -4    0.80    2.80
   8   7   4   -0.40    0.70
  -8   7  -4   -0.20    2.40
  -8   7  -4    1.90    3.00
  -8   7  -4    0.10    2.90
   9  -7   4   33.20    8.20
   9  -7   4   25.70    4.70
  -9   7  -4   17.90    3.90
  -9   7  -4   26.00    4.60
  -9   7  -4   24.80    6.00
  -9   7  -4   21.70    3.80
   9   7   4   29.30    3.60
  -9   7  -4   20.40    5.70
  10  -7   4    6.80    3.50
  10  -7   4   -0.60    7.00
 -10   7  -4   -0.70    4.00
 -10   7  -4    6.50    3.70
  10   7   4    4.60    2.00
 -10   7  -4    0.10    2.80
 -10   7  -4    6.40    4.30
 -10   7  -4    7.10    4.00
  11  -7   4   19.30    4.40
 -11   7  -4   30.10    6.50
 -11   7  -4   14.90    4.40
 -11   7  -4   24.80    4.40
  11   7   4   30.50    3.50
 -11  -8   4   -1.90    2.00
  11  -8  -4   17.40    5.90
  11  -8  -4   -2.20    2.90
 -11   8   4    1.30    3.00
  11   8  -4    3.60    2.30
 -11   8   4    2.20    2.90
  11   8  -4    1.40    2.20
  11   8  -4   10.70    4.00
 -11   8   4    3.20    2.80
 -10  -8   4    0.30    1.70
  10  -8  -4   11.50    6.10
  10   8  -4    2.40    3.20
 -10   8   4    6.40    4.70
 -10   8   4    3.10    2.90
  10   8  -4    3.30    2.20
 -10   8   4    9.10    3.60
 -10   8   4   -1.40    2.80
  10   8  -4    2.60    2.30
   9  -8  -4   -0.90    1.90
  -9  -8   4    1.50    1.90
   9  -8  -4    9.20    5.50
  -9   8   4   -1.40    2.70
   9   8  -4    1.70    3.00
  -9   8   4    6.00    3.10
  -9   8   4    4.60    4.10
  -9   8   4   -0.50    2.80
   9   8  -4    3.00    2.10
   9   8  -4    1.10    1.90
  -8  -8   4    7.90    2.30
   8  -8  -4   23.00    6.40
   8  -8  -4   11.50    3.60
  -8   8   4   16.60    3.80
  -8   8   4   13.00    3.60
   8   8  -4   11.20    3.20
  -8   8   4   12.30    4.80
   8   8  -4   12.30    2.80
  -8   8   4    6.90    2.70
   8   8  -4   13.60    4.20
   7  -8  -4   17.30    5.80
  -7  -8   4    2.60    2.00
   7  -8  -4    4.40    2.30
  -7   8   4    7.80    4.30
   7   8  -4    2.70    2.20
  -7   8   4    5.10    3.20
  -7   8   4    9.80    3.60
   7   8  -4    2.90    3.20
   7   8  -4    1.30    2.20
  -7   8   4    1.00    2.60
   6  -8  -4   35.30    7.30
   6  -8  -4   21.10    3.90
   6   8  -4   23.80    3.80
  -6   8   4   27.00    5.80
  -6   8   4   21.50    3.70
   6   8  -4   33.70    5.70
  -6   8   4   27.90    4.10
  -6   8   4   28.30    4.30
  -5  -8   4   15.50    2.80
   5  -8  -4   29.00    6.30
   5  -8  -4   20.30    3.60
  -5   8   4   16.00    4.80
   5   8  -4   22.70    4.80
  -5   8   4   14.20    3.40
   5   8  -4   18.20    3.30
   5   8  -4   20.60    3.30
  -5   8   4   22.50    3.50
  -5   8   4   23.70    3.70
   4  -8  -4   37.20    4.30
  -4  -8   4   31.20    3.70
   4   8  -4   40.00    4.60
   4   8  -4   42.80    4.20
   4   8  -4   52.69    6.60
  -4   8   4   40.80    4.60
   4   8  -4   34.00    2.60
  -4   8   4   31.80    3.80
   4   8  -4   28.20    6.40
  -4   8   4   33.60    4.10
   3  -8  -4   50.19    4.40
  -3  -8   4   44.50    4.20
  -3   8   4   40.80    3.80
   3   8  -4   49.20    7.60
  -3   8   4   49.99    4.60
   3   8  -4   54.49    6.60
   3   8  -4   46.10    3.30
  -3   8   4   43.10    4.00
   3   8  -4   50.99    5.10
  -3   8   4   57.19    6.20
   3   8  -4   42.80    4.30
   2  -8  -4   51.69    4.40
  -2  -8   4   56.29    4.20
  -2   8   4   57.89    4.30
  -2   8   4   54.99    4.70
   2   8  -4   63.39    8.70
  -2   8   4   57.09    6.10
   2   8  -4   52.79    3.90
   2   8  -4   50.69    5.80
  -2   8   4   62.99    4.90
   2   8  -4   57.89    9.20
   2   8  -4   62.39    4.80
  -1  -8   4   77.09    5.30
   1  -8  -4   73.49    5.00
  -1   8   4   78.39    5.00
  -1   8   4   74.39    5.00
   1   8  -4   73.09    5.30
   1   8  -4   74.39    4.70
   1   8  -4   77.89    5.50
  -1   8   4   80.19    4.70
   1   8  -4   74.89    6.60
  -1   8   4   60.79    6.40
   0  -8  -4   28.30    3.20
   0  -8   4   30.50    3.90
   0   8   4   26.40    3.30
   0   8   4   25.50    5.20
   0   8  -4   31.30    4.50
   0   8   4   29.60    3.60
   0   8   4   23.40    2.90
   0   8  -4   34.60    5.70
   0   8  -4   28.70    3.60
   0   8  -4   26.80    7.50
   0   8  -4   22.10    4.20
   0   8   4   39.30    4.80
   1  -8   4   11.70    2.50
  -1   8  -4   11.00    3.50
   1   8   4   11.20    2.20
   1   8   4   14.30    3.40
   1   8   4   12.10    2.40
  -1   8  -4   14.40    3.00
   1   8   4   12.80    2.50
  -1   8  -4   17.10    5.40
  -1   8  -4    9.70    4.00
   1   8   4   15.70    4.20
   2  -8   4   -1.70    2.50
   2   8   4    0.00    2.30
  -2   8  -4    2.60    3.60
   2   8   4   -1.70    1.60
  -2   8  -4    3.30    2.30
  -2   8  -4   -3.40    1.90
   2   8   4   -1.40    1.70
   2   8   4    1.40    1.50
  -2   8  -4    1.80    3.30
   2   8   4   -3.40    2.60
   3  -8   4   13.20    3.70
   3   8   4   26.20    4.90
  -3   8  -4   20.80    3.60
   3   8   4   19.20    3.50
   3   8   4   22.60    2.70
  -3   8  -4   31.10    6.60
   3   8   4   19.00    2.60
  -3   8  -4   16.20    4.20
   3   8   4   17.60    2.20
  -3   8  -4   26.90    4.40
   4  -8   4   -0.30    2.80
  -4   8  -4    2.00    2.60
   4   8   4   -1.50    1.30
   4   8   4    0.10    1.40
   4   8   4    0.00    3.10
   4   8   4    1.10    2.30
  -4   8  -4   -2.20    3.50
  -4   8  -4    1.70    2.50
  -4   8  -4   -1.90    2.40
   4   8   4   -0.30    1.20
   5  -8   4   13.80    3.40
   5   8   4   15.20    2.10
   5   8   4   12.40    1.50
   5   8   4   17.70    3.30
  -5   8  -4    9.10    4.70
  -5   8  -4   17.10    3.70
  -5   8  -4   18.20    3.90
   5   8   4   11.90    1.90
   5   8   4   12.50    1.70
  -5   8  -4   11.90    4.00
   5   8   4   14.90    3.80
  -5   8  -4   10.30    3.30
   6  -8   4   11.50    6.00
   6  -8   4    4.20    2.80
  -6   8  -4    1.10    3.90
   6   8   4    4.20    1.40
  -6   8  -4    5.00    2.50
   6   8   4    2.80    1.10
  -6   8  -4    1.10    2.30
   6   8   4    7.10    2.50
  -6   8  -4    1.40    3.30
   6   8   4    3.00    0.90
  -6   8  -4    9.80    3.30
   6   8   4    4.80    0.90
   7  -8   4    1.00    3.10
  -7   8  -4   -1.20    1.80
  -7   8  -4    2.70    3.90
   7   8   4    1.00    0.80
  -7   8  -4    1.00    3.90
   7   8   4    0.00    1.10
   7   8   4   -0.40    2.10
  -7   8  -4   -0.20    2.70
   8  -8   4    5.00    6.30
   8  -8   4   -0.70    3.20
  -8   8  -4    4.40    2.60
  -8   8  -4   -1.90    2.60
  -8   8  -4    6.20    3.50
  -8   8  -4    5.80    4.50
  -8   8  -4   -2.60    3.80
   8   8   4    3.20    2.30
   9  -8   4    6.00    3.90
  -9   8  -4    5.90    2.60
   9   8   4    6.60    2.50
  -9   8  -4    6.70    3.70
   9  -9  -4  123.19    8.70
  -9  -9   4  129.29    6.70
   9   9  -4  132.49    9.10
   9   9  -4  119.99    7.40
  -9   9   4  121.79    8.20
  -9   9   4  110.59    9.40
   9   9  -4  112.69    6.90
  -9   9   4  128.39    8.40
  -8  -9   4   67.49    4.90
   8  -9  -4   72.19    6.00
  -8   9   4   65.99    5.90
   8   9  -4   69.29    5.60
   8   9  -4   70.29    5.20
   8   9  -4   73.59    7.60
  -8   9   4   75.99    8.20
  -8   9   4   73.19    6.40
  -8   9   4   67.89    6.50
  -8   9   4   61.29    7.00
  -7  -9   4   41.40    4.00
   7  -9  -4   59.69    9.60
   7  -9  -4   43.80    5.50
  -7   9   4   39.90    5.00
  -7   9   4   42.80    5.50
  -7   9   4   47.80    4.90
   7   9  -4   51.39    7.00
  -7   9   4   49.90    7.50
   7   9  -4   41.50    4.30
   7   9  -4   39.80    4.80
   6  -9  -4   22.30    6.30
  -6  -9   4    3.40    2.10
   6   9  -4    8.30    2.90
   6   9  -4   13.70    4.50
   6   9  -4    7.60    3.10
  -6   9   4    9.90    3.20
  -6   9   4   14.20    5.10
  -6   9   4    9.00    3.20
  -6   9   4    6.30    3.20
   5  -9  -4    3.30    2.80
  -5   9   4   -1.20    2.40
  -5   9   4    0.40    2.30
   5   9  -4    2.80    4.30
   5   9  -4   14.30    3.40
  -5   9   4    4.10    3.40
  -5   9   4    6.80    3.00
   5   9  -4    4.90    3.70
   5   9  -4    1.30    2.10
   4  -9  -4   -2.30    2.20
  -4  -9   4    0.20    1.90
   4   9  -4   -2.60    2.00
   4   9  -4    3.60    4.60
  -4   9   4   -4.10    1.70
   4   9  -4   -1.10    3.10
  -4   9   4   -0.40    2.50
  -4   9   4    3.40    3.80
   4   9  -4    2.80    1.20
  -4   9   4    1.50    2.70
   4   9  -4   -2.10    2.20
  -3  -9   4    1.70    2.00
   3  -9  -4    1.60    2.30
  -3   9   4   -2.00    2.80
  -3   9   4    2.10    2.40
  -3   9   4    0.00    2.00
   3   9  -4    2.80    1.90
   3   9  -4    1.00    2.70
  -3   9   4    2.30    3.20
   3   9  -4    2.10    1.60
   3   9  -4    8.30    4.00
   3   9  -4    3.40    4.40
  -3   9   4    2.60    2.00
   2  -9  -4   -1.40    2.10
  -2  -9   4    3.20    2.20
   2   9  -4    0.20    2.20
  -2   9   4   -4.20    1.80
   2   9  -4    0.00    3.70
   2   9  -4   -1.30    3.50
   2   9  -4    2.30    2.60
  -2   9   4    0.20    2.30
   2   9  -4   -0.20    1.70
  -2   9   4   -2.20    3.00
  -2   9   4   -2.30    2.90
  -2   9   4    0.80    1.80
   1  -9  -4    4.50    2.30
  -1  -9   4    4.00    2.40
   1   9  -4   14.00    5.10
   1   9  -4    5.10    2.40
   1   9  -4    4.40    2.20
  -1   9   4   -0.70    1.80
  -1   9   4    5.60    3.60
  -1   9   4    1.90    3.30
   1   9  -4    3.40    3.60
  -1   9   4    5.00    2.50
   1   9  -4    6.00    2.50
  -1   9   4    2.10    1.90
   0   9   4  152.68    7.10
   0   9  -4  159.78    9.00
   0   9   4  158.08    7.70
   0   9  -4  154.48    8.80
   0   9   4  154.08    7.50
   0   9  -4  132.59   12.60
   0   9  -4  169.88   10.30
   0   9   4  152.08    8.90
   0   9   4  150.28   10.20
  -1   9  -4   30.30    4.00
   1   9   4   36.40    5.20
   1   9   4   25.80    3.10
  -1   9  -4   31.20    5.90
  -1   9  -4   27.90    4.30
   1   9   4   30.40    3.50
   1   9   4   35.20    5.80
   1   9   4   30.00    3.60
  -1   9  -4   28.20    7.80
   2  -9   4   16.10    4.20
  -2   9  -4   13.40    5.40
  -2   9  -4   17.80    3.60
   2   9   4   19.50    4.70
  -2   9  -4   15.30    4.80
  -2   9  -4   18.50    4.20
   2   9   4   10.30    2.10
   3  -9   4    2.70    3.10
   3   9   4    2.80    1.60
   3   9   4    2.40    2.00
  -3   9  -4    1.60    3.90
   3   9   4    4.00    1.90
   3   9   4    6.30    3.60
  -3   9  -4    3.40    2.70
  -3   9  -4    3.80    3.40
  -3   9  -4    1.60    4.50
   3   9   4    1.10    2.70
   4  -9   4   27.00    4.40
  -4   9  -4   21.00    4.00
   4   9   4   24.10    5.10
  -4   9  -4   19.20    6.30
   4   9   4   17.00    3.70
  -4   9  -4   25.90    4.80
   4   9   4   20.80    2.50
  -4   9  -4   23.60    6.30
   4   9   4   19.70    2.50
   4   9   4   19.20    2.20
   5  -9   4   23.40    4.80
  -5   9  -4   17.10    3.90
  -5   9  -4   22.10    5.10
   5   9   4   27.10    4.20
   5   9   4   14.30    1.80
  -5   9  -4   26.70    4.50
  -5   9  -4   27.80    8.90
   5   9   4   24.30    5.00
  -5   9  -4   22.30    5.50
   5   9   4   18.70    2.10
   5   9   4   25.10    2.60
   5   9   4   18.80    2.10
   6  -9   4   58.39    6.90
   6   9   4   64.29    2.90
  -6   9  -4   71.99    5.70
   6   9   4   64.49    3.10
  -6   9  -4   86.99    8.90
  -6   9  -4   70.49    7.20
   6   9   4   71.19    6.90
   6   9   4   74.59    5.70
   6   9   4   74.89    4.00
  -6   9  -4   84.79    6.90
  -6   9  -4   68.49    8.90
   7  -9   4   22.00    6.50
   7  -9   4    8.10    3.30
  -7   9  -4    3.10    2.80
  -7   9  -4    7.90    4.50
  -7   9  -4    6.60    3.70
   7   9   4    3.30    2.60
  -7   9  -4    4.40    2.90
   8  -9   4   -4.00    5.20
   8   9   4    3.20    2.40
  -8   9  -4    0.10    2.10
  -8   9  -4   10.40    4.10
  -8   9  -4   -0.40    3.30
  -7 -10   4   -2.80    2.10
   7  10  -4    4.20    3.90
  -7  10   4    2.90    3.00
   7  10  -4    0.80    2.50
   7  10  -4   -1.60    2.30
  -7  10   4    5.00    2.80
  -7  10   4    9.90    4.10
  -6 -10   4    6.00    2.40
  -6  10   4    5.80    4.10
   6  10  -4   19.60    6.60
   6  10  -4    8.10    3.00
  -6  10   4   14.40    5.10
  -6  10   4    6.40    3.20
  -6  10   4    5.00    3.20
   6  10  -4    6.50    5.10
  -6  10   4    7.00    2.90
   6  10  -4    5.60    2.90
   5 -10  -4    1.20    2.80
   5  10  -4    2.50    3.70
   5  10  -4    4.90    4.80
  -5  10   4   -3.50    2.40
  -5  10   4   -3.70    2.70
  -5  10   4    1.70    3.50
   5  10  -4    1.30    2.40
  -5  10   4    8.30    4.10
  -5  10   4   -0.20    2.50
  -4 -10   4   -1.40    1.90
   4 -10  -4    7.40    3.10
   4  10  -4   -0.10    3.60
  -4  10   4   -1.30    2.10
  -4  10   4   -0.30    2.80
   4  10  -4   -6.20    1.70
   4  10  -4    2.90    1.20
  -4  10   4    4.70    4.90
   4  10  -4   -0.70    3.90
   4  10  -4    0.10    2.50
  -4  10   4    4.60    3.50
  -3 -10   4    0.80    2.00
   3 -10  -4   -0.60    2.10
   3  10  -4    1.80    2.40
  -3  10   4   -1.50    2.40
   3  10  -4   -1.80    3.60
   3  10  -4   -1.80    2.40
  -3  10   4   -1.40    2.00
  -3  10   4    3.60    3.60
   3  10  -4   -1.30    4.00
  -3  10   4    5.40    4.00
   3  10  -4    1.70    1.50
  -3  10   4    3.00    2.40
   2 -10  -4   24.70    3.90
  -2 -10   4   20.10    3.50
   2  10  -4   23.30    4.20
  -2  10   4   34.00    6.70
   2  10  -4   22.80    3.00
  -2  10   4   22.30    5.30
  -2  10   4   21.80    4.00
  -2  10   4   14.60    3.20
   2  10  -4   15.50    3.40
  -2  10   4   27.90    3.90
   2  10  -4   24.90    6.60
   2  10  -4   27.40    5.90
   1 -10  -4    1.70    2.10
   1  10  -4   -2.60    2.00
  -1  10   4   -0.70    3.20
   1  10  -4    4.00    4.50
  -1  10   4   -2.40    1.80
   1  10  -4    2.90    2.10
   1  10  -4   -0.80    2.10
  -1  10   4    3.90    3.20
  -1  10   4    2.00    1.90
  -1  10   4   -1.90    2.30
   0  10   4    2.80    2.20
   0  10  -4    4.30    4.00
   0  10   4   14.10    4.40
   0  10   4    2.20    3.30
   0  10  -4    3.90    4.70
   0  10  -4   -4.70    2.20
   0  10  -4    3.60    2.30
   0  10   4    1.40    2.00
   0  10   4   -2.20    1.90
   0  10  -4    0.40    2.00
   1  10   4   35.80    6.50
   1  10   4   33.30    4.00
  -1  10  -4   43.00    7.80
   1  10   4   37.30    5.50
  -1  10  -4   35.30    5.20
   1  10   4   35.80    4.00
  -1  10  -4   30.20    4.50
  -1  10  -4   36.80    7.00
   1  10   4   31.20    3.50
  -1  10  -4   38.40    4.60
   2  10   4   13.40    2.50
  -2  10  -4   16.30    3.60
   2  10   4   22.90    3.60
   2  10   4   15.00    4.30
   2  10   4   14.60    2.90
  -2  10  -4   15.50    4.00
  -2  10  -4   13.70    3.60
  -2  10  -4   19.10    5.90
  -2  10  -4   26.40    6.40
   2  10   4   25.90    6.00
   3 -10   4    4.40    3.20
   3  10   4    5.90    2.20
  -3  10  -4    8.50    3.90
  -3  10  -4   -0.50    2.60
  -3  10  -4   11.60    5.30
   3  10   4    3.30    2.10
  -3  10  -4    7.30    3.80
  -3  10  -4    3.30    2.80
   3  10   4    4.90    3.50
   3  10   4    2.00    1.80
   4 -10   4   10.80    4.00
  -4  10  -4    8.50    4.90
   4  10   4   -0.20    1.50
  -4  10  -4    7.20    3.60
   4  10   4    2.10    1.60
  -4  10  -4    1.60    2.20
  -4  10  -4   -0.70    2.30
   4  10   4    0.50    3.00
   4  10   4    0.40    2.80
   4  10   4    4.50    1.80
   5 -10   4   12.40    4.10
  -5  10  -4   17.90    5.70
   5  10   4    6.80    3.40
   5  10   4    3.90    1.40
   5  10   4    6.80    1.60
   5  10   4    5.40    1.50
  -5  10  -4    7.50    3.40
   5  10   4    7.50    1.60
  -5  10  -4   13.10    3.50
   5  10   4   14.90    4.10
  -2  11   4   13.90    3.80
   2  11  -4   16.40    3.30
  -2  11   4   22.70    5.30
  -1  11   4   11.10    3.30
  -1  11   4   10.80    3.40
   1  11  -4   14.80    3.10
   1  11  -4   16.70    4.10
   1  11  -4   23.00    6.80
   1  11  -4   12.00    3.40
  -1  11   4   16.20    4.40
  -1  11   4    0.20    4.80
   0  11   4    7.10    2.80
   0  11   4    5.60    4.30
   0  11   4    4.70    2.90
   0  11  -4    5.50    2.70
   0  11  -4    6.90    3.50
   0  11   4    7.30    2.50
   0  11  -4   -2.40    2.50
   0  11   4   10.90    4.10
   0  11  -4   10.60    4.90
  16   0  -5   -3.80    1.60
 -16   0   5   -0.70    2.40
 -16   0   5    2.40    2.30
 -16   0   5    1.90    3.00
 -15   0   5   -1.40    4.60
 -15   0   5    2.70    2.20
  15   0  -5    9.40    4.10
 -15   0   5    2.10    2.70
 -14   0   5    1.40    2.00
  14   0  -5    4.50    3.40
 -14   0   5   -0.30    2.60
  14   0  -5   -2.20    1.40
 -14   0   5    0.90    2.80
 -13   0   5    3.80    2.00
 -13   0   5   -1.30    3.10
 -13   0   5   -1.00    3.30
  13   0  -5   -4.00    1.80
  13   0  -5    2.50    3.20
 -12   0   5    3.80    2.10
 -12   0   5    3.90    3.00
  12   0  -5    0.40    3.30
  12   0  -5    0.90    1.70
 -12   0   5   -4.40    2.10
 -11   0   5   -0.30    1.60
  11   0  -5    0.80    2.10
 -11   0   5   -0.90    2.60
  11   0  -5   -0.50    2.80
 -11   0   5    1.10    1.70
 -10   0   5    1.80    1.50
  10   0  -5   -0.10    1.40
 -10   0   5    1.50    2.50
  10   0  -5    2.40    2.20
 -10   0   5   -1.70    1.90
  -9   0   5   -1.80    2.10
   9   0  -5    1.80    2.70
  -9   0   5   -1.00    1.80
   9   0  -5    2.20    1.40
  -9   0   5    0.20    1.30
  -8   0   5   -1.70    1.60
  -8   0   5    0.70    1.20
   8   0  -5   -1.80    1.40
   8   0  -5    0.30    1.20
  -8   0   5   -1.10    2.00
  -7   0   5   -0.70    1.20
  -7   0   5   -0.70    2.00
   7   0  -5   -2.20    1.00
   7   0  -5   -3.80    1.80
  -6   0   5    1.10    1.80
   6   0  -5    0.10    1.20
  -6   0   5   -2.10    2.10
   6   0  -5   -2.10    1.40
  -5   0   5    2.70    1.90
   5   0  -5    3.40    2.40
  -5   0   5    4.00    2.30
   5   0  -5    4.10    1.90
  -4   0   5   -0.80    1.60
   4   0  -5   -2.20    1.50
   4   0  -5   -0.10    1.00
  -4   0   5    0.10    1.40
   3   0  -5   -0.70    1.20
   3   0  -5    0.80    1.10
  -3   0   5   -0.30    1.50
  -3   0   5    0.80    1.20
   2   0  -5   -0.50    0.80
  -2   0   5   -0.90    1.10
   2   0  -5    0.80    1.40
  -2   0   5    0.00    1.40
  -1   0   5    1.30    1.00
   1   0  -5   -1.00    1.10
  -1   0   5   -0.90    1.20
  -1   0   5   -1.70    0.80
   1   0  -5    0.60    1.00
   0   0   5   -0.60    1.10
   0   0   5   -1.00    1.20
   0   0  -5    0.70    1.00
   0   0  -5    0.80    1.50
   0   0  -5    0.50    0.90
   0   0   5    0.00    0.80
  -1   0  -5   -0.60    0.70
   1   0   5   -0.20    1.10
  -1   0  -5    0.30    0.80
   1   0   5   -0.40    0.80
  -1   0  -5    0.20    0.90
   1   0   5    0.50    1.30
  -1   0  -5    0.00    1.20
   1   0   5   -0.10    0.90
  -1   0  -5    0.70    1.20
   2   0   5    1.20    0.80
  -2   0  -5   -1.00    1.20
   2   0   5    1.10    1.00
   2   0   5    0.40    1.20
   2   0   5   -0.80    1.30
  -2   0  -5    0.30    0.70
   2   0   5   -0.20    1.50
  -2   0  -5   -0.20    0.80
  -2   0  -5    0.60    0.90
  -2   0  -5    0.70    1.00
  -3   0  -5    1.90    1.00
   3   0   5    1.10    1.00
  -3   0  -5   -1.40    1.60
   3   0   5    0.60    1.50
  -3   0  -5   -0.30    1.00
  -3   0  -5    0.90    1.00
  -3   0  -5   -0.10    1.00
   3   0   5    3.00    2.30
   3   0   5   -0.50    1.60
   3   0   5    1.20    1.20
  -4   0  -5    0.30    1.00
   4   0   5    0.90    1.60
   4   0   5    1.30    1.60
  -4   0  -5   -0.30    0.90
  -4   0  -5   -0.30    1.50
   4   0   5    0.80    1.90
  -4   0  -5    1.10    1.00
  -4   0  -5    2.10    1.00
   4   0   5    0.80    1.10
   5   0   5    1.10    1.60
   5   0   5   -0.80    1.50
  -5   0  -5    1.00    1.20
  -5   0  -5    0.80    1.10
   5   0   5    1.20    1.10
  -5   0  -5    0.10    1.00
  -5   0  -5    1.00    1.00
   5   0   5   -0.10    1.50
  -5   0  -5    1.50    1.00
  -6   0  -5    0.40    0.90
  -6   0  -5   -0.60    1.60
  -6   0  -5   -0.20    1.00
   6   0   5   -0.50    1.20
  -6   0  -5    1.00    1.20
   6   0   5   -1.20    1.60
   6   0   5   -0.30    1.30
  -6   0  -5    0.10    1.10
  -7   0  -5    1.20    1.20
  -7   0  -5   -0.40    1.00
  -7   0  -5   -0.30    1.20
   7   0   5   -1.60    2.10
   7   0   5    2.20    1.80
  -7   0  -5    0.60    1.50
   7   0   5   -0.30    1.30
  -7   0  -5    0.70    1.00
   8   0   5   -0.90    2.50
  -8   0  -5    0.50    1.40
  -8   0  -5   -0.50    1.60
  -8   0  -5   -4.00    1.90
  -8   0  -5    1.10    1.90
  -8   0  -5   -1.80    1.20
   8   0   5    0.40    1.70
   8   0   5    0.50    1.50
   9   0   5   -2.50    1.60
  -9   0  -5    0.20    1.70
   9   0   5   -0.40    1.90
  -9   0  -5   -0.20    1.60
  -9   0  -5   -2.00    1.70
   9   0   5   -5.00    2.50
  -9   0  -5   -1.50    0.90
  -9   0  -5   -0.70    1.00
  10   0   5   -1.00    2.80
  10   0   5   -2.10    1.80
 -10   0  -5   -2.10    2.10
  10   0   5    0.80    1.90
 -10   0  -5   -1.00    1.70
 -10   0  -5    1.10    1.90
 -11   0  -5    3.10    2.10
  11   0   5   -0.80    3.30
  11   0   5    0.10    1.70
  11   0   5   -0.40    2.10
 -11   0  -5   -3.40    2.00
 -11   0  -5    3.80    2.00
 -12   0  -5    0.20    2.10
 -12   0  -5    3.10    2.00
  12   0   5   -2.60    1.90
 -12   0  -5    0.80    2.10
  12   0   5    2.70    3.60
  12   0   5   -0.90    2.10
 -13   0  -5   -0.20    2.20
 -13   0  -5    0.20    2.10
 -13   0  -5   -3.60    1.70
  13   0   5    3.20    2.40
  13   0   5   -2.30    1.70
  13   0   5    4.20    3.80
 -14   0  -5    5.40    2.40
  14   0   5   -2.00    2.20
 -14   0  -5   -0.60    1.80
  14   0   5   -4.60    1.90
 -16  -1   5   -1.40    2.40
 -16  -1   5    3.30    1.90
 -16  -1   5    0.20    2.80
  16  -1  -5    2.90    2.90
 -16   1   5   -1.60    2.80
  16   1  -5    0.00    2.20
 -16   1   5   -2.10    2.30
  15  -1  -5   22.10    3.90
 -15  -1   5   21.30    3.60
 -15  -1   5   17.60    3.90
  15  -1  -5   30.10    6.80
 -15  -1   5    8.50    3.20
  15   1  -5   11.80    3.10
 -15   1   5   13.30    3.20
 -15   1   5    9.70    3.90
 -15   1   5   14.70    3.70
  15   1  -5   27.10    7.10
  14  -1  -5    5.60    4.00
 -14  -1   5    1.00    2.40
 -14  -1   5    2.20    2.90
 -14  -1   5    2.70    1.90
  14  -1  -5    1.20    1.90
 -14   1   5    1.00    2.20
 -14   1   5    3.80    2.20
  14   1  -5    6.80    3.80
 -14   1   5    0.40    3.20
  14   1  -5    0.70    1.60
 -13  -1   5    2.80    1.80
 -13  -1   5    1.20    3.00
  13  -1  -5    1.30    1.80
  13  -1  -5    2.80    3.90
 -13  -1   5    0.20    2.30
 -13   1   5   -1.10    2.60
 -13   1   5   -2.30    2.30
  13   1  -5    0.30    2.10
  13   1  -5    5.60    3.60
 -13   1   5   -0.20    2.00
 -12  -1   5   97.39    5.90
  12  -1  -5   93.69    6.20
 -12  -1   5   94.49    5.00
  12  -1  -5   91.79    8.00
 -12  -1   5  102.49    6.80
  12   1  -5   97.59    7.20
  12   1  -5   93.39    6.00
 -12   1   5   95.89    6.50
 -12   1   5   89.49    6.90
  11  -1  -5    6.50    3.60
 -11  -1   5    0.50    2.10
  11  -1  -5    3.00    2.20
 -11  -1   5    1.90    2.50
 -11  -1   5    1.60    1.50
 -11   1   5    1.60    2.30
 -11   1   5    3.30    2.00
 -11   1   5    2.10    1.90
  11   1  -5    3.10    3.10
  11   1  -5    2.50    2.20
 -10  -1   5    5.40    2.70
 -10  -1   5    5.20    1.70
  10  -1  -5    7.40    2.00
 -10  -1   5    5.60    2.40
  10  -1  -5    7.40    4.30
 -10   1   5    4.10    3.00
  10   1  -5    6.90    2.30
  10   1  -5    5.90    3.10
 -10   1   5    2.50    1.70
 -10   1   5    4.50    2.40
  -9  -1   5    7.50    2.00
   9  -1  -5    4.80    2.00
   9  -1  -5    5.70    3.10
  -9  -1   5    9.50    3.10
  -9  -1   5    6.40    1.50
   9   1  -5    9.00    3.00
  -9   1   5    5.00    2.80
  -9   1   5    7.00    2.00
  -9   1   5    9.50    2.20
   9   1  -5    7.30    2.20
   8  -1  -5   19.20    3.90
  -8  -1   5   19.60    2.80
  -8  -1   5   22.20    2.00
   8  -1  -5   17.20    2.40
  -8  -1   5   21.60    3.40
  -8   1   5   24.30    5.30
   8   1  -5   17.70    2.60
  -8   1   5   18.60    3.60
  -8   1   5   18.40    2.40
   8   1  -5   27.20    4.10
  -7  -1   5    5.10    2.30
   7  -1  -5    1.50    1.60
  -7  -1   5    6.20    1.70
   7  -1  -5    2.80    2.50
   7   1  -5    4.90    1.90
  -7   1   5    3.30    2.40
  -7   1   5    5.20    2.10
   7   1  -5    6.10    2.50
  -6  -1   5  310.97   10.70
   6  -1  -5  291.57   11.40
   6  -1  -5  283.57   10.30
  -6  -1   5  286.17   10.90
   6   1  -5  289.67   11.30
  -6   1   5  299.07   10.60
  -6   1   5  287.27   11.40
   5  -1  -5  427.66   13.90
  -5  -1   5  422.06   14.50
  -5  -1   5  416.86   13.90
   5  -1  -5  411.16   14.80
  -5   1   5  425.16   13.90
  -5   1   5  430.66   14.80
   5   1  -5  421.76   14.70
   4  -1  -5    4.90    1.50
  -4  -1   5    2.70    1.60
   4  -1  -5    3.10    2.00
  -4  -1   5    4.00    1.70
  -4   1   5    3.20    1.30
   4   1  -5    2.00    1.50
   4   1  -5    3.60    2.00
  -4   1   5    2.70    1.80
   3  -1  -5  143.39    6.10
  -3  -1   5  154.88    6.20
   3  -1  -5  159.58    5.60
  -3  -1   5  144.89    5.80
  -3   1   5  155.98    5.80
  -3   1   5  149.99    6.30
   3   1  -5  142.89    6.10
  -2  -1   5   91.39    4.00
  -2  -1   5   87.29    3.80
  -2  -1   5   93.39    4.30
   2  -1  -5   93.99    3.80
  -2   1   5   86.29    4.20
  -2   1   5   91.99    3.90
   2   1  -5   87.29    4.40
   2   1  -5   91.29    4.40
   1  -1  -5   -1.40    1.00
  -1  -1   5   -0.50    1.30
  -1  -1   5    1.30    1.60
   1  -1  -5   -0.90    0.80
  -1  -1   5   -1.70    1.10
  -1   1   5    0.30    0.90
  -1   1   5   -1.10    1.00
   1   1  -5   -0.60    1.20
   1   1  -5    0.50    0.90
   1   1  -5   -0.30    1.50
   0  -1  -5  310.17    9.60
   0  -1  -5  320.37    9.90
   0  -1  -5  321.97    9.50
   0  -1   5  323.37   10.50
   0  -1   5  331.27   10.50
   0  -1   5  325.17   10.90
   0   1  -5  328.47   10.50
   0   1   5  312.57   10.10
   0   1  -5  326.87   10.50
   0   1  -5  325.57   10.80
   0   1  -5  326.27   10.50
   0   1   5  327.67   10.00
   0   1  -5  340.17   11.80
   1  -1   5  244.08    9.80
   1  -1   5  243.78    8.50
  -1  -1  -5  257.77    7.70
   1  -1   5  263.97    8.40
  -1  -1  -5  248.28    7.70
   1  -1   5  245.78    8.80
   1   1   5  249.97    7.80
   1   1   5  257.67    7.80
  -1   1  -5  246.78    8.70
   1   1   5  254.67    8.70
  -1   1  -5  251.57    8.70
  -1   1  -5  255.67    8.50
   1   1   5  243.28    8.10
  -1   1  -5  252.37    9.50
  -1   1  -5  251.07    8.40
  -2  -1  -5  633.04   18.30
   2  -1   5  626.64   19.50
   2  -1   5  627.44   19.10
  -2  -1  -5  641.84   19.40
   2  -1   5  620.94   20.60
  -2  -1  -5  635.54   18.20
   2  -1   5  628.44   19.60
   2   1   5  652.13   18.30
  -2   1  -5  623.24   19.10
  -2   1  -5  636.24   20.10
   2   1   5  639.84   19.30
   2   1   5  617.84   18.30
  -2   1  -5  613.74   19.40
  -2   1  -5  599.54   19.30
   2   1   5  591.14   18.50
  -2   1  -5  646.74   19.00
  -3  -1  -5   29.90    2.90
   3  -1   5   35.00    3.10
   3  -1   5   39.10    4.50
   3  -1   5   28.50    2.90
  -3  -1  -5   29.80    1.80
   3  -1   5   31.40    2.70
  -3  -1  -5   29.10    1.70
   3  -1   5   33.00    2.50
  -3   1  -5   30.30    2.60
   3   1   5   27.00    2.10
   3   1   5   29.10    1.90
  -3   1  -5   29.70    2.50
  -3   1  -5   28.50    2.60
  -3   1  -5   27.90    2.60
  -3   1  -5   36.60    3.80
   3   1   5   28.80    2.70
   3   1   5   27.90    1.80
  -4  -1  -5 1036.10   29.50
   4  -1   5 1065.99   31.10
  -4  -1  -5 1062.49   29.60
  -4  -1  -5 1008.00   30.70
   4  -1   5 1040.60   30.80
   4  -1   5 1000.30   32.30
   4  -1   5  948.11   30.40
   4   1   5 1058.89   30.70
  -4   1  -5 1037.10   30.30
   4   1   5  940.41   30.20
   4   1   5 1020.80   29.90
   4   1   5 1041.70   29.70
  -4   1  -5  987.50   30.50
  -4   1  -5 1033.00   30.40
  -4   1  -5 1041.60   31.10
  -4   1  -5 1027.90   30.90
   5  -1   5  243.58    8.90
  -5  -1  -5  234.98    7.70
   5  -1   5  224.98    8.40
  -5  -1  -5  237.18    7.60
  -5  -1  -5  225.38    8.60
   5  -1   5  235.58   10.40
   5   1   5  208.88    8.30
  -5   1  -5  224.98    8.80
   5   1   5  230.28    7.70
   5   1   5  242.08    8.10
  -5   1  -5  227.48    8.70
  -5   1  -5  247.58    8.40
  -5   1  -5  223.88    8.50
  -5   1  -5  245.58    8.50
   5   1   5  243.18    8.60
   6  -1   5   62.89    3.70
  -6  -1  -5   60.09    3.00
  -6  -1  -5   58.69    3.80
   6  -1   5   68.59    4.20
   6  -1   5   61.19    5.20
  -6  -1  -5   60.89    3.00
   6   1   5   55.79    3.00
   6   1   5   51.39    3.80
  -6   1  -5   64.89    3.70
  -6   1  -5   69.49    4.10
   6   1   5   66.19    3.80
  -6   1  -5   63.39    4.10
  -6   1  -5   58.89    3.50
  -6   1  -5   62.29    3.80
  -7  -1  -5   11.30    1.70
  -7  -1  -5   11.10    2.20
  -7  -1  -5   17.10    1.90
   7  -1   5   16.20    3.80
   7  -1   5   16.30    2.70
   7  -1   5   13.20    2.30
  -7   1  -5   13.00    2.10
  -7   1  -5   16.80    2.80
   7   1   5   10.10    1.70
  -7   1  -5   17.70    2.70
  -7   1  -5   13.10    2.10
   7   1   5   14.60    2.50
   7   1   5   15.80    3.10
  -8  -1  -5   29.30    2.60
   8  -1   5   31.40    3.70
   8  -1   5   29.50    3.20
   8  -1   5   36.70    5.70
  -8  -1  -5   35.40    4.60
  -8  -1  -5   34.90    3.60
  -8   1  -5   24.80    3.20
  -8   1  -5   36.20    3.90
   8   1   5   24.90    2.50
  -8   1  -5   28.50    3.20
  -8   1  -5   29.90    3.00
  -8   1  -5   31.80    3.20
   8   1   5   36.50    3.60
   8   1   5   33.40    4.30
   9  -1   5   13.10    3.00
  -9  -1  -5    9.20    2.40
  -9  -1  -5   13.90    2.10
   9  -1   5   12.20    2.50
  -9  -1  -5   13.40    2.80
   9  -1   5   20.90    4.80
  -9   1  -5   12.80    2.80
   9   1   5   11.00    3.40
  -9   1  -5   12.30    2.90
   9   1   5   17.60    2.50
   9   1   5   13.70    2.70
  -9   1  -5   11.80    2.50
  -9   1  -5   15.60    2.80
  -9   1  -5   12.20    2.40
 -10  -1  -5  321.87   11.50
  10  -1   5  320.27   12.60
  10  -1   5  342.17   15.70
  10  -1   5  333.57   12.60
 -10  -1  -5  325.57   12.50
  10   1   5  331.27   11.80
  10   1   5  337.87   12.40
 -10   1  -5  337.57   12.50
  10   1   5  325.77   14.20
 -10   1  -5  342.97   13.20
 -10   1  -5  318.87   12.20
 -10   1  -5  325.57   11.90
 -11  -1  -5   76.69    5.40
 -11  -1  -5   71.89    4.50
  11  -1   5   70.39    5.10
  11  -1   5   83.89    8.40
  11  -1   5   70.59    5.30
 -11  -1  -5   69.69    4.60
 -11   1  -5   71.09    5.50
 -11   1  -5   68.19    4.50
  11   1   5   75.19    5.10
  11   1   5   75.39    4.80
 -11   1  -5   71.49    4.50
 -11   1  -5   78.49    5.20
  12  -1   5   19.30    3.60
  12  -1   5   24.80    6.00
 -12  -1  -5   17.10    3.30
  12  -1   5   15.50    3.00
 -12  -1  -5   11.60    2.40
 -12  -1  -5   15.10    2.60
 -12   1  -5   19.50    3.70
  12   1   5   17.00    3.20
 -12   1  -5   12.90    2.60
  12   1   5   18.80    4.70
  12   1   5   11.10    2.70
 -12   1  -5   19.10    3.90
  13  -1   5    3.30    3.90
 -13  -1  -5   -1.30    1.90
  13  -1   5    1.90    2.70
 -13  -1  -5    2.80    2.10
 -13  -1  -5    0.80    1.80
  13  -1   5   -1.60    2.00
  13   1   5   10.70    3.60
  13   1   5    1.90    2.40
 -13   1  -5    1.50    2.10
  13   1   5   -1.50    2.00
 -13   1  -5    5.50    2.80
 -13   1  -5    1.20    2.20
 -13   1  -5    1.40    1.90
 -14  -1  -5    2.70    2.20
  14  -1   5   18.80    5.30
  14  -1   5   -0.40    2.10
  14  -1   5    2.60    2.70
 -14  -1  -5    3.80    2.30
 -14   1  -5    1.90    3.30
  14   1   5   -2.40    2.10
  14   1   5    3.30    2.40
 -14   1  -5   -0.50    2.20
 -16  -2   5    3.50    2.60
  16  -2  -5   -2.10    2.50
 -16  -2   5    4.20    2.70
 -16  -2   5    3.10    1.50
  16   2  -5    0.60    2.10
 -16   2   5   -0.40    3.00
 -16   2   5    1.80    2.80
 -16   2   5    1.10    3.30
  15  -2  -5    6.30    3.20
 -15  -2   5    2.20    2.40
 -15  -2   5    2.10    2.60
 -15  -2   5    0.90    1.60
  15  -2  -5   15.40    4.70
 -15   2   5    0.90    2.80
 -15   2   5    4.50    3.40
 -15   2   5   -0.70    2.30
  15   2  -5    8.80    6.40
  15   2  -5    5.60    2.40
 -14  -2   5   11.60    2.10
 -14  -2   5    8.50    3.00
 -14  -2   5   11.30    3.30
  14  -2  -5    9.40    3.10
 -14   2   5    9.50    3.10
  14   2  -5   24.10    5.30
 -14   2   5   11.60    3.50
 -14   2   5   14.10    4.40
  14   2  -5    5.50    2.70
 -13  -2   5    1.40    1.50
  13  -2  -5    7.20    4.50
  13  -2  -5    0.90    1.90
 -13  -2   5    1.10    2.40
 -13  -2   5   -1.30    2.60
 -13   2   5    1.30    2.80
 -13   2   5    2.20    3.20
  13   2  -5   -0.70    3.00
 -13   2   5    0.90    2.30
  12  -2  -5   78.89    7.30
 -12  -2   5   73.59    5.70
  12  -2  -5   81.59    5.40
 -12  -2   5   74.69    5.30
 -12  -2   5   80.19    4.10
  12   2  -5   73.59    6.70
 -12   2   5   80.89    5.70
 -12   2   5   76.49    7.80
 -12   2   5   79.09    5.40
  11  -2  -5   -1.50    3.00
 -11  -2   5    3.70    1.40
 -11  -2   5    6.30    2.80
 -11  -2   5    2.90    1.80
  11  -2  -5    0.80    1.70
 -11   2   5    4.60    2.10
 -11   2   5   -2.70    2.00
  11   2  -5    0.80    1.50
 -11   2   5    1.30    2.80
  11   2  -5    0.50    2.70
  10  -2  -5   17.60    2.90
  10  -2  -5   20.40    4.90
 -10  -2   5   20.10    2.10
 -10  -2   5   19.60    3.20
 -10  -2   5   23.70    3.90
  10   2  -5   27.80    4.60
 -10   2   5   19.90    4.40
  10   2  -5   20.20    3.10
 -10   2   5   18.20    3.10
 -10   2   5   21.60    3.60
  -9  -2   5   37.20    2.30
  -9  -2   5   39.00    3.80
   9  -2  -5   31.50    3.20
   9  -2  -5   34.70    5.40
  -9  -2   5   39.30    3.90
  -9   2   5   36.00    4.00
  -9   2   5   34.00    3.50
   9   2  -5   35.50    3.50
   9   2  -5   39.90    3.90
  -9   2   5   36.20    4.10
   8  -2  -5    8.70    2.80
  -8  -2   5    7.70    2.20
  -8  -2   5    9.30    1.30
  -8  -2   5    8.50    2.50
   8  -2  -5   10.20    2.00
   8   2  -5    6.90    2.70
[truncated: 6,316,325 more chars]
