# Supplementary material for: Conversion of 2-methyl-4-styryl­quino­lines into 2,4-distyryl­quino­lines: synthesis, and spectroscopic and structural characterization of five examples
Source: Acta Crystallogr C Struct Chem. 2023 Feb 22;79(Pt 3):94–103. doi: 10.1107/S2053229623001432 (PMC9985948; doi:10.1107/S2053229623001432)
Supplement: Supplementary file 2 [file c-79-00094-IIasup2.hkl]

data_IIa                                                                        
_shelx_title ' IIacg in P2(1)/c'                                                
_shelx_refln_list_code          4                                               
_shelx_F_calc_maximum      193.04                                               
_exptl_crystal_F_000       704.00                                               
_reflns_d_resolution_high  0.7693                                               
                                                                                
loop_                                                                           
 _space_group_symop_operation_xyz                                               
 'x, y, z'                                                                      
 '-x, y+1/2, -z+1/2'                                                            
 '-x, -y, -z'                                                                   
 'x, -y-1/2, z-1/2'                                                             
                                                                                
_cell_length_a    12.6112                                                       
_cell_length_b     8.6352                                                       
_cell_length_c    17.3080                                                       
_cell_angle_alpha  90.000                                                       
_cell_angle_beta  105.925                                                       
_cell_angle_gamma  90.000                                                       
                                                                                
_shelx_F_squared_multiplier     1.000                                           
                                                                                
loop_                                                                           
 _refln_index_h                                                                 
 _refln_index_k                                                                 
 _refln_index_l                                                                 
 _refln_F_squared_calc                                                          
 _refln_F_squared_meas                                                          
 _refln_F_squared_sigma                                                         
 _refln_observed_status                                                         
   2   0   0       5361.06       5168.93       166.41 o                         
   3   0   0       2707.19       2491.91        90.19 o                         
   4   0   0         20.86         23.15         2.05 o                         
   5   0   0         29.46         29.42         2.19 o                         
   6   0   0       1519.06       1683.72        21.96 o                         
   7   0   0         74.11         96.95         3.87 o                         
   8   0   0        278.75        297.09         6.62 o                         
   9   0   0        100.80        105.23         4.69 o                         
  10   0   0         83.90         97.85         5.02 o                         
  11   0   0        287.74        247.59         7.46 o                         
  12   0   0        110.13         93.75         5.64 o                         
  13   0   0         23.16         17.87         3.79 o                         
  14   0   0         63.25         75.46         9.56 o                         
  15   0   0        281.41        285.70         9.95 o                         
   1   1   0        193.03        196.41         2.51 o                         
   2   1   0        101.89        102.90         1.56 o                         
   3   1   0        151.38        147.42         2.18 o                         
   4   1   0         71.27         80.15         1.84 o                         
   5   1   0        310.27        286.16         4.08 o                         
   6   1   0        333.52        312.19         4.59 o                         
   7   1   0          3.23          7.99         1.56 o                         
   8   1   0        222.17        206.39         4.01 o                         
   9   1   0        578.75        536.81         7.31 o                         
  10   1   0        485.80        453.09         8.27 o                         
  11   1   0          2.29          1.79         2.29 o                         
  12   1   0          0.70          0.21         2.29 o                         
  13   1   0         46.64         48.99         4.17 o                         
  14   1   0         10.11         18.95         3.19 o                         
  15   1   0         21.84         34.29         6.35 o                         
   0   2   0      11264.52      11321.93       307.71 o                         
   1   2   0       4824.18       4712.62       130.33 o                         
   2   2   0        934.93        940.90         9.72 o                         
   3   2   0         10.74         17.75         1.15 o                         
   4   2   0         63.59         62.69         2.00 o                         
   5   2   0        349.36        349.48         4.81 o                         
   6   2   0        296.22        315.47         4.26 o                         
   7   2   0         89.88         87.94         2.71 o                         
   8   2   0         47.04         47.03         2.22 o                         
   9   2   0       4153.59       3925.78        34.71 o                         
  10   2   0        295.07        279.90         5.22 o                         
  11   2   0         16.09         18.27         2.04 o                         
  12   2   0        172.00        171.03         5.30 o                         
  13   2   0         13.36         10.10         2.73 o                         
  14   2   0          8.53          8.22         2.97 o                         
  15   2   0         52.58         51.25         5.47 o                         
   1   3   0       2260.41       2182.30        21.10 o                         
   2   3   0       1305.20       1300.41        13.35 o                         
   3   3   0        434.97        434.32         5.86 o                         
   4   3   0         94.33        109.62         3.20 o                         
   5   3   0         81.33         79.58         2.41 o                         
   6   3   0        512.67        469.77         6.45 o                         
   7   3   0        520.62        480.28         7.15 o                         
   8   3   0          6.40          9.34         2.28 o                         
   9   3   0       2682.36       2534.62        29.35 o                         
  10   3   0        161.36        166.64         4.90 o                         
  11   3   0          2.39          6.23         2.36 o                         
  12   3   0          7.49         10.78         2.62 o                         
  13   3   0         13.75         14.71         3.20 o                         
  14   3   0          9.78         14.76         4.04 o                         
  15   3   0         62.08         50.94         4.79 o                         
   0   4   0        359.51        361.53         6.32 o                         
   1   4   0         75.07         96.15         2.73 o                         
   2   4   0        888.09        915.80         9.83 o                         
   3   4   0          0.79         -0.91         1.25 o                         
   4   4   0         21.14         12.46         1.11 o                         
   5   4   0         99.81        105.10         5.80 o                         
   6   4   0         29.43         28.07         2.33 o                         
   7   4   0        663.02        667.76         9.69 o                         
   8   4   0        374.95        370.01         7.67 o                         
   9   4   0        520.45        503.35         8.67 o                         
  10   4   0         89.93         93.04         4.31 o                         
  11   4   0         34.76         38.66         3.44 o                         
  12   4   0         22.58         19.15         3.01 o                         
  13   4   0        102.95        110.76         5.52 o                         
  14   4   0         31.79         29.71         3.92 o                         
   1   5   0        222.39        228.38         3.96 o                         
   2   5   0         13.82         17.37         1.66 o                         
   3   5   0        478.86        498.82         6.58 o                         
   4   5   0        260.66        267.29         4.44 o                         
   5   5   0        329.77        355.04         6.03 o                         
   6   5   0         94.05         93.47         4.37 o                         
   7   5   0        302.55        307.85         6.30 o                         
   8   5   0        111.30        123.54         4.49 o                         
   9   5   0         87.02         93.56         4.62 o                         
  10   5   0        228.04        234.46         6.83 o                         
  11   5   0         27.28         22.57         3.90 o                         
  12   5   0         20.48         22.36         3.42 o                         
  13   5   0          4.73         12.20         3.94 o                         
  14   5   0          0.62          3.96         5.62 o                         
   0   6   0          1.51         41.69         3.35 o                         
   1   6   0         43.45         44.21         2.56 o                         
   2   6   0        274.01        293.60         4.87 o                         
   3   6   0        126.75        147.63         3.62 o                         
   4   6   0         43.72         48.93         2.36 o                         
   5   6   0         24.00         25.60         1.46 o                         
   6   6   0          0.81         -1.41         1.93 o                         
   7   6   0        881.88        857.09        11.20 o                         
   8   6   0        272.63        280.22         6.00 o                         
   9   6   0         42.43         51.29         4.21 o                         
  10   6   0         21.74         29.29         3.44 o                         
  11   6   0        153.20        139.06         6.27 o                         
  12   6   0          0.03          4.29         3.58 o                         
  13   6   0         55.57         69.50         6.44 o                         
   1   7   0         58.48         61.86         3.18 o                         
   2   7   0        261.71        276.45         5.25 o                         
   3   7   0         76.55         86.71         3.55 o                         
   4   7   0         55.49         59.05         3.11 o                         
   5   7   0          1.40          2.77         1.31 o                         
   6   7   0         62.14         64.57         3.74 o                         
   7   7   0         21.07         14.70         2.54 o                         
   8   7   0          0.16          2.35         2.48 o                         
   9   7   0         17.89         19.07         2.78 o                         
  10   7   0         51.57         50.80         3.60 o                         
  11   7   0          1.22          2.15         2.29 o                         
  12   7   0        111.83        125.23         8.27 o                         
   0   8   0        108.90        120.73         6.27 o                         
   1   8   0         10.82         14.04         2.54 o                         
   2   8   0        257.31        260.98         6.10 o                         
   3   8   0        150.28        146.39         4.81 o                         
   4   8   0         85.18         96.71         3.70 o                         
   5   8   0         41.66         43.32         2.60 o                         
   6   8   0          0.11         -2.16         2.16 o                         
   7   8   0         30.77         23.60         3.07 o                         
   8   8   0         22.13         20.86         2.95 o                         
   9   8   0         75.08         71.19         3.82 o                         
  10   8   0        139.45        134.78         8.40 o                         
  11   8   0         24.51         22.20         4.23 o                         
   1   9   0        291.03        300.42         7.84 o                         
   2   9   0          0.60          0.08         2.71 o                         
   3   9   0        171.42        175.91         5.71 o                         
   4   9   0          0.67          0.18         2.24 o                         
   5   9   0        155.06        160.40         4.72 o                         
   6   9   0          1.32          2.79         3.14 o                         
   7   9   0         38.16         45.25         6.76 o                         
   8   9   0         11.03          7.93         2.91 o                         
   9   9   0          3.26         15.33         5.96 o                         
   0  10   0        168.67        170.78        14.65 o                         
   1  10   0         59.81         66.38         4.47 o                         
   2  10   0         15.56         16.97         3.03 o                         
   3  10   0         22.27         22.80         3.18 o                         
   4  10   0          1.52         -0.62         2.41 o                         
   5  10   0         10.17         10.21         3.04 o                         
   6  10   0         21.43         18.56         4.60 o                         
   7  10   0          3.75          9.71         8.21 o                         
   1  11   0         13.43         14.81         3.40 o                         
   2  11   0         18.92         20.62         3.89 o                         
   3  11   0         40.38         40.45         4.15 o                         
 -15   1   1         48.38         62.84         4.34 o                         
 -14   1   1         28.93         32.41         3.01 o                         
 -13   1   1         31.54         33.69         3.71 o                         
 -12   1   1          8.87          7.31         2.48 o                         
 -11   1   1         76.78         77.30         3.81 o                         
 -10   1   1        589.38        552.71         8.35 o                         
  -9   1   1         17.77         20.84         2.54 o                         
  -8   1   1         60.38         58.39         3.09 o                         
  -7   1   1        295.23        308.12         5.13 o                         
  -6   1   1         40.87         51.85         2.41 o                         
  -5   1   1        787.31        808.94         8.68 o                         
  -4   1   1       1295.94       1264.94        14.27 o                         
  -3   1   1          0.59         -0.86         0.95 o                         
  -2   1   1        380.24        373.95         4.80 o                         
  -1   1   1        207.06        209.19         2.62 o                         
   0   1   1        672.05        636.99         6.35 o                         
   1   1   1        293.63        308.28         3.40 o                         
   2   1   1      14904.74      14254.24       190.43 o                         
   3   1   1         30.32         31.93         1.25 o                         
   4   1   1          0.37          0.88         0.81 o                         
   5   1   1          2.39          8.67         1.32 o                         
   6   1   1         87.51         76.97         2.24 o                         
   7   1   1        104.94        109.34         3.04 o                         
   8   1   1        959.57        855.90         9.01 o                         
   9   1   1        249.98        231.82         4.01 o                         
  10   1   1        103.31        116.44         3.99 o                         
  11   1   1        368.96        359.90         5.85 o                         
  12   1   1         52.54         56.21         3.15 o                         
  13   1   1         16.39         16.87         3.02 o                         
  14   1   1         56.25         66.08         5.95 o                         
  15   1   1         55.23         71.52         4.81 o                         
 -15   2   1         24.08         50.51         5.18 o                         
 -14   2   1          7.45         10.49         3.23 o                         
 -13   2   1         62.13         62.45         3.19 o                         
 -12   2   1         54.29         53.22         3.14 o                         
 -11   2   1         49.99         56.20         3.12 o                         
 -10   2   1        747.29        732.19        10.02 o                         
  -9   2   1        280.15        254.66         5.17 o                         
  -8   2   1        265.13        277.96         5.07 o                         
  -7   2   1         64.12         89.43         3.37 o                         
  -6   2   1         14.27         17.88         2.03 o                         
  -5   2   1        132.38        143.08         3.09 o                         
  -4   2   1          0.11         -0.47         0.85 o                         
  -3   2   1         15.99         18.22         1.56 o                         
  -2   2   1        438.12        414.53         5.27 o                         
  -1   2   1      37262.68      35373.95       521.96 o                         
   0   2   1        523.52        504.73         5.10 o                         
   1   2   1      14212.83      13570.42       187.17 o                         
   2   2   1       4128.87       4306.36        97.54 o                         
   3   2   1        101.24        116.86         2.30 o                         
   4   2   1        734.34        731.83         8.00 o                         
   5   2   1        116.74        120.04         2.86 o                         
   6   2   1        367.32        380.16         5.18 o                         
   7   2   1        229.81        208.77         3.83 o                         
   8   2   1        420.84        419.33         7.22 o                         
   9   2   1        274.29        279.15         5.05 o                         
  10   2   1         10.66         18.12         2.33 o                         
  11   2   1       1606.75       1532.83        17.01 o                         
  12   2   1         41.69         47.62         3.60 o                         
  13   2   1          8.35          6.41         2.64 o                         
  14   2   1          0.41          6.17         4.64 o                         
  15   2   1         18.51         36.83         5.65 o                         
 -15   3   1          0.34         10.91         4.32 o                         
 -14   3   1          2.91          7.64         4.30 o                         
 -13   3   1         18.49         20.32         3.43 o                         
 -12   3   1          0.33          1.86         2.48 o                         
 -11   3   1        153.14        156.37         5.00 o                         
 -10   3   1         12.00         10.32         2.66 o                         
  -9   3   1        920.98        859.39        12.68 o                         
  -8   3   1          2.16          5.65         1.82 o                         
  -7   3   1        286.40        280.38         5.23 o                         
  -6   3   1        180.66        208.12         5.82 o                         
  -5   3   1        350.87        378.36         6.03 o                         
  -4   3   1         21.41         18.79         1.96 o                         
  -3   3   1         97.53         99.77         2.36 o                         
  -2   3   1        419.61        407.93         5.28 o                         
  -1   3   1       1005.27        969.31         9.73 o                         
   0   3   1        953.99        943.36         9.55 o                         
   1   3   1         83.68         76.72         2.51 o                         
   2   3   1        264.99        266.47         3.73 o                         
   3   3   1         21.20         15.98         1.54 o                         
   4   3   1       1835.39       1870.65        17.88 o                         
   5   3   1          4.29          6.38         1.38 o                         
   6   3   1        900.60        889.67        10.00 o                         
   7   3   1         26.78         30.98         1.98 o                         
   8   3   1         11.60         15.10         1.70 o                         
   9   3   1         12.01         15.74         2.14 o                         
  10   3   1        255.65        243.35         4.86 o                         
  11   3   1        110.93        119.08         5.21 o                         
  12   3   1         77.07         85.38         4.09 o                         
  13   3   1          5.15          7.13         2.54 o                         
  14   3   1          0.11          7.11         3.47 o                         
 -14   4   1          0.51          2.07         3.15 o                         
 -13   4   1         62.95         66.71         5.78 o                         
 -12   4   1          1.07         -1.27         2.66 o                         
 -11   4   1        194.82        184.48         6.76 o                         
 -10   4   1        377.31        377.06         8.22 o                         
  -9   4   1       1199.73       1159.12        16.19 o                         
  -8   4   1       1084.84       1106.12        16.53 o                         
  -7   4   1        287.09        263.03         5.98 o                         
  -6   4   1        732.08        711.70        10.51 o                         
  -5   4   1        140.21        150.07         3.97 o                         
  -4   4   1        203.07        192.18         4.31 o                         
  -3   4   1        115.91        115.29         2.91 o                         
  -2   4   1       1087.89       1131.52        12.32 o                         
  -1   4   1       1071.61       1031.00        11.61 o                         
   0   4   1        643.25        669.70         7.34 o                         
   1   4   1         19.72         21.55         1.74 o                         
   2   4   1        334.65        348.88         4.96 o                         
   3   4   1        121.36        128.22         3.11 o                         
   4   4   1        246.81        268.71         4.01 o                         
   5   4   1        242.36        264.04         4.44 o                         
   6   4   1        313.95        323.25         4.83 o                         
   7   4   1        100.92        104.31         2.95 o                         
   8   4   1        235.90        229.61         4.57 o                         
   9   4   1         15.50         13.64         2.37 o                         
  10   4   1        308.24        295.45         6.44 o                         
  11   4   1         11.67         12.80         2.83 o                         
  12   4   1        172.07        187.83         7.53 o                         
  13   4   1          0.14          5.79         4.16 o                         
  14   4   1         13.28         21.65         5.00 o                         
 -14   5   1          1.17          0.55         3.64 o                         
 -13   5   1          2.76         10.71         2.96 o                         
 -12   5   1          2.93          4.89         3.11 o                         
 -11   5   1         14.46         14.46         2.98 o                         
 -10   5   1        585.79        576.19         9.96 o                         
  -9   5   1        584.11        588.16        10.36 o                         
  -8   5   1        374.39        367.34         7.46 o                         
  -7   5   1         69.92         79.82         4.19 o                         
  -6   5   1         13.04         14.03         2.28 o                         
  -5   5   1        110.65        125.33         3.66 o                         
  -4   5   1        271.92        275.09         4.51 o                         
  -3   5   1       1094.19       1131.60        12.68 o                         
  -2   5   1        232.04        234.06         4.46 o                         
  -1   5   1         70.15         74.38         2.82 o                         
   0   5   1       1117.00       1113.97        11.95 o                         
   1   5   1        641.57        685.88         7.22 o                         
   2   5   1        224.10        236.34         4.05 o                         
   3   5   1        383.48        403.22         5.91 o                         
   4   5   1         40.33         51.43         2.59 o                         
   5   5   1          9.87         10.51         1.48 o                         
   6   5   1         13.99         14.14         1.35 o                         
   7   5   1         10.38          7.94         2.18 o                         
   8   5   1        311.36        303.71         6.21 o                         
   9   5   1         15.31         10.84         3.35 o                         
  10   5   1         71.73         62.30         4.11 o                         
  11   5   1          2.40          1.19         2.45 o                         
  12   5   1          5.84          5.98         2.70 o                         
  13   5   1        120.11        151.53         7.23 o                         
 -13   6   1          0.02          0.20         4.61 o                         
 -12   6   1          6.90          7.80         3.01 o                         
 -11   6   1        155.18        167.50         7.13 o                         
 -10   6   1        261.54        280.31         6.86 o                         
  -9   6   1          1.62          3.42         2.69 o                         
  -8   6   1         25.34         27.63         3.38 o                         
  -7   6   1         38.07         33.95         3.24 o                         
  -6   6   1          6.57          6.01         2.14 o                         
  -5   6   1        110.86        117.53         4.20 o                         
  -4   6   1        135.35        139.20         4.77 o                         
  -3   6   1        329.06        323.99         5.39 o                         
  -2   6   1          0.81          0.54         1.64 o                         
  -1   6   1         70.27         75.40         2.90 o                         
   0   6   1         73.28         93.83         3.00 o                         
   1   6   1          5.81          7.63         1.77 o                         
   2   6   1        422.34        427.96         6.10 o                         
   3   6   1        277.10        292.63         4.94 o                         
   4   6   1        178.81        192.34         4.94 o                         
   5   6   1          2.92          1.49         1.29 o                         
   6   6   1         77.03         83.47         3.49 o                         
   7   6   1         10.86          9.84         2.30 o                         
   8   6   1        497.39        493.47         8.39 o                         
   9   6   1         30.58         37.54         3.48 o                         
  10   6   1         86.86         83.55         5.67 o                         
  11   6   1         10.14          3.38         3.57 o                         
  12   6   1          0.94         10.88         3.04 o                         
  13   6   1         94.54        111.84         8.01 o                         
 -12   7   1          0.28          7.57         3.59 o                         
 -11   7   1         36.36         45.05         3.73 o                         
 -10   7   1         24.75         24.54         3.10 o                         
  -9   7   1        639.23        618.73        10.82 o                         
  -8   7   1          0.19         -2.16         2.16 o                         
  -7   7   1          2.60          3.86         2.51 o                         
  -6   7   1        170.11        176.07         5.54 o                         
  -5   7   1          2.65         -1.46         2.21 o                         
  -4   7   1          1.44          0.68         2.05 o                         
  -3   7   1        264.73        280.94         5.47 o                         
  -2   7   1        480.76        488.96         7.52 o                         
  -1   7   1         93.57         94.93         3.51 o                         
   0   7   1         81.29         83.62         3.43 o                         
   1   7   1         23.28         27.54         2.59 o                         
   2   7   1          8.32          5.98         2.18 o                         
   3   7   1         11.52          8.16         2.22 o                         
   4   7   1        114.04        109.69         3.58 o                         
   5   7   1          0.00         -1.36         1.36 o                         
   6   7   1        111.07        115.77         4.86 o                         
   7   7   1         52.76         56.88         3.20 o                         
   8   7   1          9.62         14.41         2.43 o                         
   9   7   1         54.65         47.22         5.42 o                         
  10   7   1          0.59          4.81         2.80 o                         
  11   7   1          2.55          5.57         2.99 o                         
  12   7   1        160.24        162.17        13.19 o                         
 -11   8   1          1.42         45.16         8.32 o                         
 -10   8   1         89.07         75.52         4.76 o                         
  -9   8   1          3.02          3.34         2.75 o                         
  -8   8   1         18.19         19.70         3.30 o                         
  -7   8   1         55.91         56.33         3.82 o                         
  -6   8   1          8.05          3.44         2.61 o                         
  -5   8   1          1.13         -1.78         1.78 o                         
  -4   8   1         71.42         68.59         3.32 o                         
  -3   8   1          0.03         -1.53         1.92 o                         
  -2   8   1         35.75         35.78         3.36 o                         
  -1   8   1        786.37        803.80        10.85 o                         
   0   8   1        522.66        541.30         8.89 o                         
   1   8   1         22.88         20.95         2.81 o                         
   2   8   1        116.03        123.21         4.95 o                         
   3   8   1          3.90          4.36         2.34 o                         
   4   8   1         18.51         17.34         2.53 o                         
   5   8   1         10.68         11.51         2.37 o                         
   6   8   1        179.58        160.08         5.48 o                         
   7   8   1         10.98         10.55         2.49 o                         
   8   8   1         67.07         64.42         6.21 o                         
   9   8   1         10.85         13.57         2.89 o                         
  10   8   1         12.47         17.53         5.68 o                         
  -9   9   1          0.77          3.09         4.31 o                         
  -8   9   1          0.17         -2.41         3.73 o                         
  -7   9   1         43.63         36.10         4.67 o                         
  -6   9   1         14.38         16.68         3.00 o                         
  -5   9   1          6.17          0.03         2.69 o                         
  -4   9   1          0.00          2.71         2.20 o                         
  -3   9   1         68.31         60.88         3.86 o                         
  -2   9   1          7.84          6.90         3.00 o                         
  -1   9   1         79.37         86.55         4.92 o                         
   0   9   1        143.49        155.72         6.86 o                         
   1   9   1          2.92          6.27         3.09 o                         
   2   9   1         23.24         28.89         4.25 o                         
   3   9   1        192.21        178.95         5.83 o                         
   4   9   1          6.06          1.14         2.37 o                         
   5   9   1          2.28         -1.67         2.17 o                         
   6   9   1          7.12          0.50         2.90 o                         
   7   9   1         64.64         63.26         7.53 o                         
   8   9   1          4.55          8.45         5.51 o                         
   9   9   1         32.98         28.41         5.25 o                         
  -7  10   1         40.82         40.52         7.67 o                         
  -6  10   1         50.29         40.21         5.94 o                         
  -5  10   1         11.09          9.05         3.96 o                         
  -4  10   1          0.24         -1.53         3.01 o                         
  -3  10   1          2.40          0.64         2.55 o                         
  -2  10   1          9.82         14.44         3.05 o                         
  -1  10   1        191.89        175.03         6.45 o                         
   0  10   1         96.41        101.00         5.16 o                         
   1  10   1          0.10          2.46         2.98 o                         
   2  10   1         13.61         13.23         3.45 o                         
   3  10   1          0.08         -0.86         2.63 o                         
   4  10   1          0.24         -2.49         2.49 o                         
   5  10   1         36.45         40.81         3.28 o                         
   6  10   1         21.53         21.03         4.29 o                         
  -3  11   1         53.78         60.41         6.63 o                         
  -2  11   1         45.65         45.26         5.53 o                         
  -1  11   1         41.85         41.37         3.95 o                         
   0  11   1          2.24          6.61         3.58 o                         
   1  11   1         31.12         32.38         4.84 o                         
   2  11   1         12.15         13.35         4.09 o                         
 -16   0   2        145.71        211.16        14.23 o                         
 -15   0   2        133.19        173.02         8.89 o                         
 -14   0   2        140.02        148.32         7.83 o                         
 -13   0   2          9.83          7.84         3.97 o                         
 -12   0   2        180.08        157.97         7.13 o                         
 -11   0   2        433.49        428.45        11.98 o                         
 -10   0   2          4.55          4.36         3.12 o                         
  -9   0   2        114.55        104.81         5.04 o                         
  -8   0   2       1318.18       1332.38        20.91 o                         
  -7   0   2          4.80          9.31         2.42 o                         
  -6   0   2        764.05        776.16        14.25 o                         
  -5   0   2       2731.65       2759.35        37.38 o                         
  -4   0   2       1075.86       1121.05        16.32 o                         
  -3   0   2       2041.96       1915.27        33.79 o                         
  -2   0   2      15614.13      15043.71       289.59 o                         
  -1   0   2        102.99         95.36         2.60 o                         
   0   0   2        648.54        630.67         9.07 o                         
   1   0   2        558.99        541.74         5.79 o                         
   2   0   2       1870.73       1735.51        30.05 o                         
   3   0   2          3.89          4.74         1.34 o                         
   4   0   2        341.45        320.66         5.65 o                         
   5   0   2          1.05         -2.81         2.81 o                         
   6   0   2        409.00        382.44        12.58 o                         
   7   0   2        215.17        193.32         5.06 o                         
   8   0   2        371.30        334.76         7.12 o                         
   9   0   2       1653.59       1618.88        26.52 o                         
  10   0   2      11894.69      11180.64       165.48 o                         
  11   0   2         44.57         49.99         4.45 o                         
  12   0   2        251.50        245.31         7.69 o                         
  13   0   2        247.12        246.85         9.37 o                         
  14   0   2          7.92          8.56         3.90 o                         
  15   0   2          0.23         -0.28        17.99 o                         
 -16   1   2          4.61          7.60         3.16 o                         
 -15   1   2         39.83         50.53         3.76 o                         
 -14   1   2          5.59          3.16         2.47 o                         
 -13   1   2          0.01         -2.14         2.57 o                         
 -12   1   2         76.94         76.20         4.07 o                         
 -11   1   2          3.48          1.47         2.43 o                         
 -10   1   2        199.90        180.36         4.75 o                         
  -9   1   2        148.12        159.68         4.04 o                         
  -8   1   2         15.18         17.52         1.91 o                         
  -7   1   2        138.10        154.12         3.65 o                         
  -6   1   2       2932.38       3046.58        31.07 o                         
  -5   1   2       1036.07       1057.46        11.46 o                         
  -4   1   2        384.33        389.26         5.02 o                         
  -3   1   2         30.53         38.66         1.94 o                         
  -2   1   2        643.81        607.80         7.43 o                         
  -1   1   2        131.05        115.68         2.00 o                         
   0   1   2        212.38        232.86         2.64 o                         
   1   1   2       5992.55       5682.96       170.66 o                         
   2   1   2       2385.31       2372.66        61.98 o                         
   3   1   2        733.72        692.21         6.51 o                         
   4   1   2        393.96        399.40         4.50 o                         
   5   1   2        595.42        594.19         6.59 o                         
   6   1   2         10.57         13.14         1.30 o                         
   7   1   2          7.32          4.52         1.21 o                         
   8   1   2        196.52        191.84         3.34 o                         
   9   1   2         26.73         39.08         2.30 o                         
  10   1   2          5.57         22.40         1.98 o                         
  11   1   2        271.68        285.27         5.59 o                         
  12   1   2         33.62         43.18         3.09 o                         
  13   1   2         27.78         33.98         3.20 o                         
  14   1   2         13.63         17.04         3.55 o                         
  15   1   2         13.20         10.83         3.01 o                         
 -15   2   2         71.77         96.80         8.28 o                         
 -14   2   2          0.52         -1.18         2.54 o                         
 -13   2   2          7.05         11.43         2.82 o                         
 -12   2   2        121.59        117.31         5.49 o                         
 -11   2   2        274.25        240.82         5.74 o                         
 -10   2   2        298.49        290.39         6.00 o                         
  -9   2   2          2.19          5.24         2.00 o                         
  -8   2   2         63.68         75.05         3.05 o                         
  -7   2   2       1028.98       1021.01        15.34 o                         
  -6   2   2       1844.69       1837.89        18.87 o                         
  -5   2   2         51.02         53.95         2.18 o                         
  -4   2   2         24.48         21.05         1.34 o                         
  -3   2   2        135.98        126.41         3.06 o                         
  -2   2   2       1155.76       1091.21        11.54 o                         
  -1   2   2         73.50         71.83         1.83 o                         
   0   2   2      13290.40      12802.06       180.58 o                         
   1   2   2      30210.89      28536.42       343.48 o                         
   2   2   2       1324.21       1308.37        11.41 o                         
   3   2   2        113.51        112.35         2.24 o                         
   4   2   2        347.57        361.05         4.32 o                         
   5   2   2         25.89         29.60         1.64 o                         
   6   2   2         12.67          9.01         1.33 o                         
   7   2   2        329.51        328.36         4.78 o                         
   8   2   2         11.84         13.22         1.81 o                         
   9   2   2        849.00        846.51         9.54 o                         
  10   2   2        792.67        768.77         9.15 o                         
  11   2   2        239.41        242.68         5.03 o                         
  12   2   2        170.02        167.40         5.03 o                         
  13   2   2        140.82        148.92         7.30 o                         
  14   2   2          2.59          6.49         4.25 o                         
  15   2   2         51.44         62.27         5.05 o                         
 -15   3   2          9.91         10.89         4.39 o                         
 -14   3   2         29.08         33.30         5.75 o                         
 -13   3   2          0.00          3.38         2.55 o                         
 -12   3   2          4.40          4.69         1.94 o                         
 -11   3   2        333.56        316.76         6.66 o                         
 -10   3   2         26.05         26.96         2.59 o                         
  -9   3   2        147.49        150.41         4.02 o                         
  -8   3   2          2.97          2.17         1.33 o                         
  -7   3   2        924.55        910.41        11.70 o                         
  -6   3   2        592.97        595.11        11.87 o                         
  -5   3   2        458.84        490.83         7.74 o                         
  -4   3   2          0.89          2.28         2.04 o                         
  -3   3   2        686.15        695.15         8.11 o                         
  -2   3   2        199.30        180.65         2.98 o                         
  -1   3   2        861.65        856.47         8.86 o                         
   0   3   2       7310.21       7185.25       138.09 o                         
   1   3   2      13274.06      13321.33       240.99 o                         
   2   3   2         75.08         81.77         2.59 o                         
   3   3   2       3297.94       3421.54        31.10 o                         
   4   3   2        902.72        920.26         9.52 o                         
   5   3   2         43.33         36.31         1.76 o                         
   6   3   2         13.90         14.11         1.48 o                         
   7   3   2         25.02         30.96         1.96 o                         
   8   3   2         21.06         22.40         1.98 o                         
   9   3   2          3.98          5.37         1.85 o                         
  10   3   2          0.48          2.60         1.95 o                         
  11   3   2         33.44         30.36         2.52 o                         
  12   3   2         49.15         54.53         4.17 o                         
  13   3   2         27.23         33.58         3.31 o                         
  14   3   2         19.03         28.59         4.70 o                         
 -15   4   2          3.55          5.22         5.18 o                         
 -14   4   2        103.80         99.31         8.38 o                         
 -13   4   2          0.72          1.18         4.27 o                         
 -12   4   2         64.65         67.86         4.70 o                         
 -11   4   2         31.51         29.21         3.96 o                         
 -10   4   2        184.98        173.59         5.83 o                         
  -9   4   2         31.16         39.55         3.56 o                         
  -8   4   2        331.58        305.52         6.14 o                         
  -7   4   2        129.72        118.20         6.93 o                         
  -6   4   2        382.38        395.70         6.64 o                         
  -5   4   2          2.30         -1.10         1.64 o                         
  -4   4   2        325.97        324.96         6.04 o                         
  -3   4   2        350.32        386.41         5.38 o                         
  -2   4   2         61.64         62.54         2.35 o                         
  -1   4   2         38.94         34.50         2.18 o                         
   0   4   2       4791.47       4855.24        73.04 o                         
   1   4   2       3218.75       3424.96        31.33 o                         
   2   4   2        691.39        696.53         7.77 o                         
   3   4   2       1813.18       1940.21        18.90 o                         
   4   4   2        235.72        233.25         3.54 o                         
   5   4   2         20.47         20.98         1.59 o                         
   6   4   2         28.91         28.67         1.81 o                         
   7   4   2         26.19         27.33         1.94 o                         
   8   4   2        226.47        218.86         4.38 o                         
   9   4   2        329.12        311.99         5.62 o                         
  10   4   2         54.98         59.21         3.30 o                         
  11   4   2         18.98         18.97         3.01 o                         
  12   4   2        101.20         88.19         5.17 o                         
  13   4   2          3.96          5.90         4.67 o                         
  14   4   2         27.43         26.06         4.02 o                         
 -14   5   2         51.41         47.75         5.06 o                         
 -13   5   2          0.04          1.22         3.82 o                         
 -12   5   2          2.55          0.00         3.20 o                         
 -11   5   2          0.24         -2.66         2.94 o                         
 -10   5   2         15.79         20.88         2.94 o                         
  -9   5   2       1126.29       1108.64        18.32 o                         
  -8   5   2        208.54        220.31         6.20 o                         
  -7   5   2         89.79         97.41         4.29 o                         
  -6   5   2         87.81         87.73         3.95 o                         
  -5   5   2         24.05         21.89         2.28 o                         
  -4   5   2         98.98        108.81         2.93 o                         
  -3   5   2          1.78         -1.48         1.48 o                         
  -2   5   2         31.38         28.32         1.99 o                         
  -1   5   2        412.37        415.67         5.85 o                         
   0   5   2       1913.24       1898.57        18.72 o                         
   1   5   2          3.57          3.94         1.44 o                         
   2   5   2        111.87        102.04         3.09 o                         
   3   5   2        646.37        687.18         8.56 o                         
   4   5   2        169.07        166.76         3.25 o                         
   5   5   2        513.60        549.69         6.57 o                         
   6   5   2        358.58        335.46         5.53 o                         
   7   5   2         78.46         73.12         2.79 o                         
   8   5   2         40.90         39.73         2.60 o                         
   9   5   2         62.86         54.41         2.48 o                         
  10   5   2         54.63         54.13         3.38 o                         
  11   5   2         18.22         17.90         2.88 o                         
  12   5   2         34.39         34.33         3.97 o                         
  13   5   2         51.64         47.66         5.14 o                         
 -13   6   2         95.07        104.89         9.01 o                         
 -12   6   2          0.42         -2.19         3.43 o                         
 -11   6   2          2.51          9.55         2.86 o                         
 -10   6   2         53.77         55.16         4.30 o                         
  -9   6   2         86.43        101.14         5.38 o                         
  -8   6   2        619.10        603.07        10.28 o                         
  -7   6   2         37.52         54.27         4.38 o                         
  -6   6   2         25.43         24.60         2.85 o                         
  -5   6   2          0.09         -1.25         1.94 o                         
  -4   6   2         18.45         20.52         2.00 o                         
  -3   6   2        472.15        499.45         7.99 o                         
  -2   6   2         62.23         65.73         2.90 o                         
  -1   6   2        552.25        540.29         7.39 o                         
   0   6   2          2.91          0.60         1.84 o                         
   1   6   2        374.67        359.80         5.26 o                         
   2   6   2        192.13        218.76         4.49 o                         
   3   6   2       1522.22       1600.93        17.93 o                         
   4   6   2         33.44         34.52         2.75 o                         
   5   6   2         19.53          9.91         2.20 o                         
   6   6   2         16.16         11.65         2.01 o                         
   7   6   2         94.01         76.96         3.83 o                         
   8   6   2        134.19        122.04         3.84 o                         
   9   6   2         94.85         94.92         3.65 o                         
  10   6   2         22.75         23.82         2.31 o                         
  11   6   2          0.02          2.77         2.67 o                         
  12   6   2         71.12         89.19         4.49 o                         
 -12   7   2         28.25         34.50         4.23 o                         
 -11   7   2          2.58          5.99         4.39 o                         
 -10   7   2        158.62        169.92         5.80 o                         
  -9   7   2        570.07        583.21         9.95 o                         
  -8   7   2          1.53          6.91         2.87 o                         
  -7   7   2          0.05         -1.90         2.53 o                         
  -6   7   2          0.15         -2.24         2.24 o                         
  -5   7   2         42.38         40.84         3.14 o                         
  -4   7   2        193.72        194.48         5.62 o                         
  -3   7   2         49.31         56.61         3.21 o                         
  -2   7   2        101.11        107.24         3.79 o                         
  -1   7   2          5.71          7.24         2.12 o                         
   0   7   2         48.40         52.03         2.78 o                         
   1   7   2        337.31        321.97         5.98 o                         
   2   7   2         31.10         28.48         2.66 o                         
   3   7   2          4.58          2.26         2.05 o                         
   4   7   2         70.33         73.73         3.37 o                         
   5   7   2          8.70          8.06         2.04 o                         
   6   7   2         46.36         34.22         2.59 o                         
   7   7   2         17.19         13.49         2.21 o                         
   8   7   2         84.59         73.61         3.29 o                         
   9   7   2         34.52         34.74         3.86 o                         
  10   7   2         88.52         84.44         4.62 o                         
  11   7   2          1.64          3.76         6.31 o                         
 -11   8   2         95.06         86.24         5.16 o                         
 -10   8   2          2.95          6.91         3.23 o                         
  -9   8   2          1.05          3.12         2.63 o                         
  -8   8   2          6.34          9.88         2.70 o                         
  -7   8   2         72.65         62.57         3.98 o                         
  -6   8   2         16.75         21.40         3.27 o                         
  -5   8   2         59.50         51.00         3.75 o                         
  -4   8   2          0.00         -1.94         1.94 o                         
  -3   8   2          7.94          8.74         2.63 o                         
  -2   8   2          1.46         -0.51         2.23 o                         
  -1   8   2         35.25         35.44         2.88 o                         
   0   8   2        273.50        275.64         6.57 o                         
   1   8   2         54.27         56.46         3.68 o                         
   2   8   2          6.90          4.29         2.64 o                         
   3   8   2          7.36          6.99         2.36 o                         
   4   8   2         16.63         11.10         2.44 o                         
   5   8   2          1.18         -1.81         1.81 o                         
   6   8   2         59.83         53.53         1.93 o                         
   7   8   2        210.57        188.81         9.73 o                         
   8   8   2         48.93         40.10         3.44 o                         
   9   8   2         38.35         33.72         3.85 o                         
  10   8   2         61.19         51.65         5.90 o                         
  -9   9   2          0.12          8.33         5.76 o                         
  -8   9   2         34.35         39.10         3.64 o                         
  -7   9   2          5.04          0.15         2.82 o                         
  -6   9   2        118.43        127.46         5.96 o                         
  -5   9   2         37.02         34.56         2.03 o                         
  -4   9   2        271.87        256.04         5.82 o                         
  -3   9   2         62.47         65.36         3.92 o                         
  -2   9   2         18.38         22.48         2.96 o                         
  -1   9   2          2.48          3.38         2.77 o                         
   0   9   2        121.08        135.23         5.86 o                         
   1   9   2        259.77        269.18         7.30 o                         
   2   9   2         72.66         73.47         4.17 o                         
   3   9   2          0.20         -2.38         2.38 o                         
   4   9   2         19.94         21.09         4.08 o                         
   5   9   2         82.55         76.99         3.43 o                         
   6   9   2          3.05         -0.36         2.87 o                         
   7   9   2         45.70         49.27         4.98 o                         
   8   9   2         63.10         49.39         8.74 o                         
  -7  10   2          1.75         23.95         5.46 o                         
  -6  10   2          0.02         -0.05         2.89 o                         
  -5  10   2        100.21         93.48         5.69 o                         
  -4  10   2        118.98        109.24         5.19 o                         
  -3  10   2          0.26          3.62         2.66 o                         
  -2  10   2        202.88        187.14         6.06 o                         
  -1  10   2         60.55         77.86         5.15 o                         
   0  10   2          8.44         10.47         3.10 o                         
   1  10   2          5.70          9.13         3.17 o                         
   2  10   2         19.54         26.76         3.28 o                         
   3  10   2          0.37         -2.53         2.53 o                         
   4  10   2          1.18         -0.04         2.57 o                         
   5  10   2         55.44         57.06         4.16 o                         
   6  10   2         15.23         15.35         5.40 o                         
  -3  11   2         24.45         28.31         3.78 o                         
  -2  11   2         41.09         42.16         4.79 o                         
  -1  11   2          7.69         15.09         4.04 o                         
   0  11   2         34.71         34.25         4.57 o                         
   1  11   2         47.02         46.74         4.42 o                         
   2  11   2         67.50         74.80         5.15 o                         
 -16   1   3         58.88         70.73         4.39 o                         
 -15   1   3        160.27        213.43         6.71 o                         
 -14   1   3          0.29          2.80         2.57 o                         
 -13   1   3          0.77          2.79         2.80 o                         
 -12   1   3        182.17        159.33         5.36 o                         
 -11   1   3          5.26          0.90         2.34 o                         
 -10   1   3          0.53         -0.30         2.36 o                         
  -9   1   3         38.57         33.22         2.56 o                         
  -8   1   3        255.02        258.83         4.88 o                         
  -7   1   3        518.98        565.41         7.96 o                         
  -6   1   3       5605.94       6158.71       251.40 o                         
  -5   1   3       1363.02       1380.64        14.39 o                         
  -4   1   3        233.31        245.43         4.98 o                         
  -3   1   3        331.44        296.60         4.81 o                         
  -2   1   3         22.67         20.99         1.73 o                         
  -1   1   3        161.28        145.73         2.46 o                         
   0   1   3      20743.89      20210.28       252.38 o                         
   1   1   3       2738.23       2601.91        45.67 o                         
   2   1   3          0.41          0.71         0.64 o                         
   3   1   3        326.52        349.63         3.46 o                         
   4   1   3        684.87        637.67         6.49 o                         
   5   1   3        114.79        110.58         2.70 o                         
   6   1   3        310.50        325.51         4.58 o                         
   7   1   3          8.66         11.82         1.54 o                         
   8   1   3         12.99         18.62         1.81 o                         
   9   1   3        211.21        204.59         4.17 o                         
  10   1   3          0.02          9.35         2.19 o                         
  11   1   3         65.63         69.24         3.24 o                         
  12   1   3        403.10        373.67         6.06 o                         
  13   1   3          5.10          5.10         2.16 o                         
  14   1   3          0.02         -1.66         2.54 o                         
 -15   2   3        299.63        326.11        10.02 o                         
 -14   2   3         58.40         60.73         3.96 o                         
 -13   2   3         11.62         10.90         2.73 o                         
 -12   2   3          9.29          8.58         2.55 o                         
 -11   2   3          1.08          0.55         2.25 o                         
 -10   2   3          1.42         -0.65         2.14 o                         
  -9   2   3         92.52         91.17         3.56 o                         
  -8   2   3         11.59          9.19         1.89 o                         
  -7   2   3        184.28        174.36         3.99 o                         
  -6   2   3        122.28        123.20         3.23 o                         
  -5   2   3        647.37        672.20         8.15 o                         
  -4   2   3         37.81         29.10         2.51 o                         
  -3   2   3       1519.22       1441.27        15.37 o                         
  -2   2   3        689.42        649.02         7.27 o                         
  -1   2   3        181.17        168.79         2.68 o                         
   0   2   3       9804.16       9428.68       177.27 o                         
   1   2   3        378.41        386.38         4.29 o                         
   2   2   3        721.46        778.65         8.46 o                         
   3   2   3        333.94        326.56         4.68 o                         
   4   2   3         53.34         58.91         1.79 o                         
   5   2   3        187.21        213.13         3.58 o                         
   6   2   3         39.00         29.14         1.86 o                         
   7   2   3         68.29         73.96         2.67 o                         
   8   2   3         22.04         24.06         2.16 o                         
   9   2   3       2338.99       2290.46        22.10 o                         
  10   2   3        142.29        157.68         4.16 o                         
  11   2   3        775.69        755.34         9.43 o                         
  12   2   3         92.36         93.06         3.75 o                         
  13   2   3          0.30          6.91         2.86 o                         
  14   2   3         14.53         35.32         5.75 o                         
 -15   3   3        102.15        109.07         6.54 o                         
 -14   3   3         37.36         44.25         5.24 o                         
 -13   3   3         15.00         11.41         2.80 o                         
 -12   3   3         15.06         11.79         2.77 o                         
 -11   3   3         77.14         62.28         3.93 o                         
 -10   3   3          6.68          3.59         2.77 o                         
  -9   3   3        239.59        219.60         5.30 o                         
  -8   3   3         11.89         20.37         2.17 o                         
  -7   3   3        494.94        517.58         8.06 o                         
  -6   3   3          0.01          0.13         1.93 o                         
  -5   3   3        147.89        142.84         3.91 o                         
  -4   3   3         10.48         14.79         2.24 o                         
  -3   3   3        164.08        166.97         3.23 o                         
  -2   3   3        163.86        175.41         3.27 o                         
  -1   3   3         66.41         62.89         2.22 o                         
   0   3   3        447.49        458.26         5.07 o                         
   1   3   3       2399.93       2404.58        21.30 o                         
   2   3   3         37.46         53.59         2.18 o                         
   3   3   3        771.46        817.67         9.85 o                         
   4   3   3        174.07        192.57         3.89 o                         
   5   3   3        373.96        415.45         5.24 o                         
   6   3   3          2.87         41.68         2.50 o                         
   7   3   3         25.49         20.40         1.72 o                         
   8   3   3        365.61        350.83         5.41 o                         
   9   3   3          6.07          8.37         1.94 o                         
  10   3   3         71.78         82.42         3.35 o                         
  11   3   3        156.29        176.14         4.70 o                         
  12   3   3         69.52         72.92         3.96 o                         
  13   3   3          0.18          3.79         3.05 o                         
  14   3   3         34.75         43.90         4.90 o                         
 -15   4   3          6.45          7.03         7.17 o                         
 -14   4   3          0.12          0.10         3.52 o                         
 -13   4   3        169.22        167.31         7.05 o                         
 -12   4   3          0.09          3.30         2.90 o                         
 -11   4   3         21.42         22.01         2.74 o                         
 -10   4   3          4.46          0.91         2.47 o                         
  -9   4   3       1712.49       1647.04        21.35 o                         
  -8   4   3        172.12        175.73         5.23 o                         
  -7   4   3          0.93          0.94         2.18 o                         
  -6   4   3          0.53         -0.52         2.04 o                         
  -5   4   3         38.38         46.37         2.79 o                         
  -4   4   3          0.40          0.03         1.83 o                         
  -3   4   3        941.39        995.15        11.27 o                         
  -2   4   3        200.63        208.12         3.89 o                         
  -1   4   3        535.31        551.81         6.50 o                         
   0   4   3       1829.22       1860.96        16.54 o                         
   1   4   3       3354.72       3533.31        30.75 o                         
   2   4   3       6805.09       6779.20       101.79 o                         
   3   4   3          0.70          2.03         1.32 o                         
   4   4   3        337.68        368.02         4.93 o                         
   5   4   3        131.99        159.27         2.96 o                         
   6   4   3         98.35         91.33         3.65 o                         
   7   4   3         46.75         47.12         2.25 o                         
   8   4   3         79.32         78.19         3.03 o                         
   9   4   3          1.58          1.08         1.97 o                         
  10   4   3          2.63          4.08         1.89 o                         
  11   4   3          9.42         12.82         2.23 o                         
  12   4   3          1.68          5.45         3.01 o                         
  13   4   3          9.52         15.40         2.81 o                         
 -14   5   3         13.85         17.76         4.29 o                         
 -13   5   3         42.38         49.90         5.04 o                         
 -12   5   3        177.50        179.59        10.30 o                         
 -11   5   3          3.86          3.13         3.18 o                         
 -10   5   3          0.03         -1.56         2.81 o                         
  -9   5   3        429.78        416.28         9.26 o                         
  -8   5   3       1208.11       1189.49        16.72 o                         
  -7   5   3          2.22         -1.85         2.21 o                         
  -6   5   3         43.18         50.21         3.36 o                         
  -5   5   3          2.83          0.51         2.12 o                         
  -4   5   3          5.82          5.96         1.45 o                         
  -3   5   3        145.03        152.96         3.57 o                         
  -2   5   3        191.08        212.01         4.31 o                         
  -1   5   3       1131.22       1155.69        12.31 o                         
   0   5   3        769.05        791.19        10.32 o                         
   1   5   3       1282.79       1293.66        12.96 o                         
   2   5   3       2905.61       2879.03        27.51 o                         
   3   5   3        130.25        141.01         3.67 o                         
   4   5   3          4.17          1.40         1.42 o                         
   5   5   3          9.88         11.13         1.53 o                         
   6   5   3          5.04          5.45         1.53 o                         
   7   5   3        196.58        174.99         3.44 o                         
   8   5   3         27.47         22.67         1.87 o                         
   9   5   3         23.33         25.49         2.02 o                         
  10   5   3        103.83        104.81         4.25 o                         
  11   5   3        145.05        162.31         6.34 o                         
  12   5   3         31.81         27.87         4.95 o                         
  13   5   3         41.02         52.88         3.57 o                         
 -13   6   3         43.36         42.94         4.56 o                         
 -12   6   3        343.71        359.57         8.67 o                         
 -11   6   3        130.65        124.72         7.26 o                         
 -10   6   3          0.07         -0.96         2.55 o                         
  -9   6   3         99.13        103.49         5.04 o                         
  -8   6   3        896.18        871.24        13.00 o                         
  -7   6   3        176.05        183.52         5.33 o                         
  -6   6   3         28.32         22.11         2.75 o                         
  -5   6   3          4.21          3.32         2.24 o                         
  -4   6   3         44.36         46.05         2.53 o                         
  -3   6   3          5.83        116.09        12.35 o                         
  -2   6   3         54.00         56.24         2.81 o                         
  -1   6   3        502.22        501.82         7.06 o                         
   0   6   3        102.28        108.40         3.86 o                         
   1   6   3          5.08         10.75         1.87 o                         
   2   6   3        286.70        287.93         5.28 o                         
   3   6   3        275.78        323.40         5.69 o                         
   4   6   3          4.57          2.49         2.18 o                         
   5   6   3         32.15         31.09         2.22 o                         
   6   6   3         72.66         76.01         2.90 o                         
   7   6   3          3.21          5.92         1.59 o                         
   8   6   3          9.81          6.85         2.12 o                         
   9   6   3          4.90          7.28         1.98 o                         
  10   6   3          6.43          6.36         4.65 o                         
  11   6   3         73.91         78.93         6.85 o                         
  12   6   3         11.45         31.84         5.64 o                         
 -12   7   3         16.70         16.25         3.84 o                         
 -11   7   3          4.87          3.86         4.64 o                         
 -10   7   3        367.34        377.53         8.28 o                         
  -9   7   3         52.51         64.20         4.53 o                         
  -8   7   3        935.42        940.04        13.26 o                         
  -7   7   3        576.46        570.15        10.09 o                         
  -6   7   3         14.20          9.93         2.91 o                         
  -5   7   3         78.27         80.57         4.44 o                         
  -4   7   3         17.21         17.44         2.73 o                         
  -3   7   3         58.76         58.69         3.24 o                         
  -2   7   3         11.64          9.60         2.24 o                         
  -1   7   3        111.33        121.69         4.09 o                         
   0   7   3        125.71        127.94         4.28 o                         
   1   7   3       1070.03       1068.23        12.12 o                         
   2   7   3         60.92         61.47         3.15 o                         
   3   7   3          1.17          2.42         2.03 o                         
   4   7   3        236.18        244.83         6.09 o                         
   5   7   3          0.19         -2.28         2.28 o                         
   6   7   3          9.40         11.73         1.92 o                         
   7   7   3        416.59        349.97         5.87 o                         
   8   7   3         80.72         80.25         4.47 o                         
   9   7   3         51.76         52.07         4.15 o                         
  10   7   3        102.68        108.19         6.99 o                         
  11   7   3         15.48         27.12         8.19 o                         
 -11   8   3         27.37         42.34         4.77 o                         
 -10   8   3         18.59         24.25         3.51 o                         
  -9   8   3          0.11          2.83         2.68 o                         
  -8   8   3         48.08         57.30         4.70 o                         
  -7   8   3        306.39        291.81         7.15 o                         
  -6   8   3          3.33         -0.66         3.07 o                         
  -5   8   3        183.35        179.10         5.69 o                         
  -4   8   3         54.48         55.76         3.54 o                         
  -3   8   3        622.00        604.20         8.94 o                         
  -2   8   3          0.55         -2.11         2.11 o                         
  -1   8   3         16.69         19.10         2.73 o                         
   0   8   3        318.45        308.19         5.97 o                         
   1   8   3          2.83          2.90         2.63 o                         
   2   8   3          7.70          8.37         2.54 o                         
   3   8   3         20.73         19.02         2.66 o                         
   4   8   3         24.63         21.68         2.72 o                         
   5   8   3          1.60         -1.90         1.90 o                         
   6   8   3         18.63         19.68         2.13 o                         
   7   8   3          1.33          3.04         2.37 o                         
   8   8   3        140.66        116.62         5.07 o                         
   9   8   3        171.22        172.11         8.39 o                         
  10   8   3        157.31        189.62        13.96 o                         
  -9   9   3        131.39        119.83         6.46 o                         
  -8   9   3        110.99        121.17         9.04 o                         
  -7   9   3         23.50         23.75         5.69 o                         
  -6   9   3         85.06         74.10         4.89 o                         
  -5   9   3          4.62          1.43         2.65 o                         
  -4   9   3         32.72         33.71         3.04 o                         
  -3   9   3         68.40         71.94         3.72 o                         
  -2   9   3         56.42         59.33         3.54 o                         
  -1   9   3         51.87         46.40         3.38 o                         
   0   9   3        224.61        226.85         7.26 o                         
   1   9   3         16.64         16.27         2.90 o                         
   2   9   3         13.30         17.41         2.98 o                         
   3   9   3          2.97          1.52         3.20 o                         
   4   9   3          0.05         -2.30         2.30 o                         
   5   9   3          3.06          2.13         2.27 o                         
   6   9   3          0.01          5.39         3.92 o                         
   7   9   3         60.43         50.68         7.46 o                         
   8   9   3         17.76         18.15         6.25 o                         
  -7  10   3          4.13          4.88         4.83 o                         
  -6  10   3          1.42         -1.11         3.17 o                         
  -5  10   3         33.85         36.62         5.32 o                         
  -4  10   3          1.57          1.94         2.41 o                         
  -3  10   3         56.86         58.23         3.63 o                         
  -2  10   3        237.66        254.23         6.71 o                         
  -1  10   3        465.70        439.43         9.36 o                         
   0  10   3          0.29          2.10         2.80 o                         
   1  10   3        485.34        486.65         9.42 o                         
   2  10   3         18.20         22.02         3.25 o                         
   3  10   3          0.01         -2.30         3.33 o                         
   4  10   3         48.22         55.36         4.59 o                         
   5  10   3          1.50          5.76         3.07 o                         
   6  10   3          0.04          3.16         6.36 o                         
  -2  11   3          9.91         11.22         4.10 o                         
  -1  11   3        109.16        101.15         6.98 o                         
   0  11   3        299.28        283.93         9.33 o                         
   1  11   3         11.40         19.82         5.58 o                         
 -16   0   4         68.17         75.54        10.26 o                         
 -15   0   4          9.72         15.29         6.46 o                         
 -14   0   4          1.34          5.05         3.60 o                         
 -13   0   4        128.64        126.61         7.13 o                         
 -12   0   4         14.99         11.28         4.01 o                         
 -11   0   4        181.46        128.38         6.36 o                         
 -10   0   4         46.60         45.70         4.43 o                         
  -9   0   4        190.82        175.36         6.07 o                         
  -8   0   4         10.06         17.35         2.71 o                         
  -7   0   4        524.71        538.31        10.43 o                         
  -6   0   4       2761.89       2895.11        45.51 o                         
  -5   0   4       2720.57       2851.38        51.17 o                         
  -4   0   4       4135.21       4074.98        85.86 o                         
  -3   0   4         94.85         98.21         4.12 o                         
  -2   0   4        377.06        403.88         8.35 o                         
   0   0   4         19.80         22.39         1.69 o                         
   1   0   4       9275.54       9249.38       204.08 o                         
   2   0   4        858.10        845.56         8.70 o                         
   3   0   4       1208.06       1233.96        13.04 o                         
   4   0   4       1136.85       1184.56        12.84 o                         
   5   0   4        687.05        681.73         8.81 o                         
   6   0   4          1.19          2.65         1.67 o                         
   7   0   4        201.51        205.99         4.83 o                         
   8   0   4       1123.54       1103.34        13.92 o                         
   9   0   4         13.91         15.37         2.48 o                         
  10   0   4        229.22        235.01         6.12 o                         
  11   0   4         35.29         32.12         2.85 o                         
  12   0   4        114.90        106.09         5.77 o                         
  13   0   4          1.83          0.64         3.45 o                         
  14   0   4          2.82         10.37         6.65 o                         
 -16   1   4          1.76         12.46         3.91 o                         
 -15   1   4         16.04         23.03         4.03 o                         
 -14   1   4          3.28          4.65         2.76 o                         
 -13   1   4         50.40         46.62         3.63 o                         
 -12   1   4          0.00         -1.59         2.44 o                         
 -11   1   4          3.82          5.08         2.44 o                         
 -10   1   4          3.53          3.90         2.28 o                         
  -9   1   4          2.32         -0.02         1.93 o                         
  -8   1   4        271.07        303.07         5.39 o                         
  -7   1   4        668.30        723.70         9.18 o                         
  -6   1   4        393.33        423.04         7.24 o                         
  -5   1   4        187.05        199.85         4.62 o                         
  -4   1   4        265.89        281.16         5.05 o                         
  -3   1   4         26.75         23.03         1.89 o                         
  -2   1   4        287.19        261.74         4.03 o                         
  -1   1   4         37.76         35.41         1.62 o                         
   0   1   4       1807.35       1789.25        18.16 o                         
   1   1   4       6822.21       6623.02       216.32 o                         
   2   1   4         91.20         89.32         1.42 o                         
   3   1   4        684.05        727.66         6.50 o                         
   4   1   4       2333.13       2478.62        18.89 o                         
   5   1   4        654.54        680.21         6.85 o                         
   6   1   4        131.29        146.76         2.90 o                         
   7   1   4        201.11        193.46         3.41 o                         
   8   1   4          5.65          3.69         1.56 o                         
   9   1   4         27.51         31.71         2.23 o                         
  10   1   4         89.73         96.17         3.31 o                         
  11   1   4        128.54        126.52         3.81 o                         
  12   1   4         84.44         87.79         3.59 o                         
  13   1   4          4.69          8.38         2.73 o                         
  14   1   4         18.88         17.98         2.76 o                         
 -16   2   4          3.75          4.15         3.21 o                         
 -15   2   4          2.40          7.27         3.00 o                         
 -14   2   4         34.34         27.91         3.54 o                         
 -13   2   4          1.25          3.10         2.66 o                         
 -12   2   4         27.60         17.09         2.91 o                         
 -11   2   4         26.74         29.59         3.00 o                         
 -10   2   4         81.11         89.64         3.87 o                         
  -9   2   4          7.54          4.22         1.85 o                         
  -8   2   4         34.48         40.49         2.39 o                         
  -7   2   4        106.05        105.89         3.21 o                         
  -6   2   4        311.42        310.16         5.38 o                         
  -5   2   4        803.46        816.87        11.21 o                         
  -4   2   4          3.32          1.57         1.40 o                         
  -3   2   4          0.03         -1.29         1.29 o                         
  -2   2   4        701.89        709.47         8.30 o                         
  -1   2   4       2765.63       2715.19        30.87 o                         
   0   2   4       4360.87       4176.39       128.83 o                         
   1   2   4        936.04        891.62         8.80 o                         
   2   2   4        347.28        357.83         5.24 o                         
   3   2   4       1590.21       1718.32        17.63 o                         
   4   2   4       1401.95       1558.82        15.51 o                         
   5   2   4         43.69         64.53         1.90 o                         
   6   2   4         71.15         82.12         2.36 o                         
   7   2   4         12.16         14.65         1.53 o                         
   8   2   4         11.01         11.87         1.69 o                         
   9   2   4         76.19         84.39         2.95 o                         
  10   2   4       1655.34       1591.38        15.14 o                         
  11   2   4        198.30        201.86         4.82 o                         
  12   2   4          1.21          1.58         2.04 o                         
  13   2   4         15.61         23.36         3.44 o                         
  14   2   4         13.13         30.95         4.85 o                         
 -15   3   4          4.16          7.16         2.82 o                         
 -14   3   4         78.60         61.46         4.85 o                         
 -13   3   4          0.22          5.38         3.87 o                         
 -12   3   4          0.57          2.60         3.38 o                         
 -11   3   4         48.62         55.50         3.30 o                         
 -10   3   4        199.24        219.61         5.38 o                         
  -9   3   4         83.17         82.55         3.25 o                         
  -8   3   4       1202.74       1120.98        13.17 o                         
  -7   3   4         48.42         68.15         2.65 o                         
  -6   3   4          7.89          8.95         1.25 o                         
  -5   3   4         39.56         37.78         1.94 o                         
  -4   3   4         14.59         14.94         1.70 o                         
  -3   3   4         68.35         74.37         2.50 o                         
  -2   3   4        549.17        637.42         7.61 o                         
  -1   3   4       1177.49       1251.45        12.42 o                         
   0   3   4        103.56        121.95         2.95 o                         
   1   3   4         14.45         16.89         1.33 o                         
   2   3   4         53.21         48.89         1.42 o                         
   3   3   4        580.93        640.00         8.36 o                         
   4   3   4        791.09        869.23        11.23 o                         
   5   3   4        381.37        396.31         6.09 o                         
   6   3   4          0.44          0.46         1.10 o                         
   7   3   4        316.50        300.46         4.72 o                         
   8   3   4         22.86         20.60         2.40 o                         
   9   3   4        119.79        125.84         3.54 o                         
  10   3   4        442.22        484.39         6.77 o                         
  11   3   4        560.42        551.28         7.31 o                         
  12   3   4         31.45         33.99         2.65 o                         
  13   3   4        435.67        479.49         7.42 o                         
  14   3   4         54.68         72.84         5.76 o                         
 -15   4   4          2.85          4.63         3.46 o                         
 -14   4   4         39.98         33.66         4.24 o                         
 -13   4   4        202.68        213.66         7.47 o                         
 -12   4   4         15.83         13.80         3.22 o                         
 -11   4   4          2.45          0.64         3.16 o                         
 -10   4   4         31.43         28.95         4.08 o                         
  -9   4   4       1317.40       1272.55        17.81 o                         
  -8   4   4        105.49        102.19         4.46 o                         
  -7   4   4        188.74        198.94         5.93 o                         
  -6   4   4          1.97         -0.44         2.02 o                         
  -5   4   4         43.05         58.00         3.16 o                         
  -4   4   4        602.93        631.06         8.52 o                         
  -3   4   4        260.32        268.70         4.33 o                         
  -2   4   4         13.07         18.95         1.80 o                         
  -1   4   4        386.76        417.09         5.77 o                         
   0   4   4        135.06        137.03         3.11 o                         
   1   4   4        261.81        306.61         4.24 o                         
   2   4   4         26.32         27.75         1.81 o                         
   3   4   4         28.48         32.35         1.76 o                         
   4   4   4        285.60        295.56         5.90 o                         
   5   4   4          0.08         -0.50         1.44 o                         
   6   4   4         68.22         69.48         2.62 o                         
   7   4   4          2.29          2.74         2.16 o                         
   8   4   4          4.69         11.91         1.64 o                         
   9   4   4          6.89          7.75         1.87 o                         
  10   4   4        731.90        727.92         8.83 o                         
  11   4   4        289.45        290.43         5.12 o                         
  12   4   4         91.26        108.00         4.50 o                         
  13   4   4         56.91         85.89         8.20 o                         
 -14   5   4        110.77         88.13         6.68 o                         
 -13   5   4         28.37         22.98         5.75 o                         
 -12   5   4         13.17         12.97         3.66 o                         
 -11   5   4         21.93         18.73         4.22 o                         
 -10   5   4          0.89          0.96         2.67 o                         
  -9   5   4         69.39         67.45         4.21 o                         
  -8   5   4         99.32        107.21         5.09 o                         
  -7   5   4         24.88         19.04         3.32 o                         
  -6   5   4         87.45         94.53         4.92 o                         
  -5   5   4         68.47         70.99         3.63 o                         
  -4   5   4        278.97        275.23         4.85 o                         
  -3   5   4         63.55         77.75         2.76 o                         
  -2   5   4        246.83        273.81         4.44 o                         
  -1   5   4         83.47         83.79         2.76 o                         
   0   5   4        139.06        147.00         3.31 o                         
   1   5   4       2930.73       2815.89        25.49 o                         
   2   5   4         32.25         51.25         2.52 o                         
   3   5   4         95.72        107.09         3.24 o                         
   4   5   4        255.56        264.00         4.15 o                         
   5   5   4         67.82         70.70         3.10 o                         
   6   5   4         37.65         29.19         2.51 o                         
   7   5   4          2.34          0.48         1.50 o                         
   8   5   4         16.94         15.64         1.56 o                         
   9   5   4        157.33        149.85         4.77 o                         
  10   5   4        135.29        135.53         4.45 o                         
  11   5   4         29.24         34.04         5.22 o                         
  12   5   4          5.76          9.23         4.24 o                         
  13   5   4        148.25        199.46        15.77 o                         
 -13   6   4          0.17         -0.26         4.60 o                         
 -12   6   4         20.71         27.78         3.53 o                         
 -11   6   4          0.88          2.11         2.92 o                         
 -10   6   4        504.94        482.42        10.36 o                         
  -9   6   4        307.88        297.83         8.00 o                         
  -8   6   4         16.23         16.85         3.23 o                         
  -7   6   4         77.37         89.45         4.92 o                         
  -6   6   4          1.74         -0.49         2.29 o                         
  -5   6   4         22.91         19.26         2.85 o                         
  -4   6   4        215.90        214.45         4.65 o                         
  -3   6   4        520.50        540.29         7.59 o                         
  -2   6   4        140.45        137.15         3.97 o                         
  -1   6   4         47.89         49.43         2.65 o                         
   0   6   4         51.15         59.00         2.74 o                         
   1   6   4       1615.64       1678.89        16.64 o                         
   2   6   4        564.62        562.18         8.14 o                         
   3   6   4         60.97         68.52         3.66 o                         
   4   6   4         88.06         87.33         3.42 o                         
   5   6   4          1.08         -0.46         1.40 o                         
   6   6   4          4.89          4.07         1.20 o                         
   7   6   4        135.39        121.57         4.52 o                         
   8   6   4         24.83         25.43         2.84 o                         
   9   6   4         91.96         99.19         5.56 o                         
  10   6   4         15.84         14.49         3.17 o                         
  11   6   4         38.78         38.84         5.23 o                         
  12   6   4         85.57        101.85         8.28 o                         
 -12   7   4          1.70          6.49         7.89 o                         
 -11   7   4         52.92         70.68         8.25 o                         
 -10   7   4         11.03         18.07         3.57 o                         
  -9   7   4        366.27        356.05         7.85 o                         
  -8   7   4          5.54          9.73         3.57 o                         
  -7   7   4        147.00        154.69         5.77 o                         
  -6   7   4         10.54          6.98         2.82 o                         
  -5   7   4        160.05        164.33         5.63 o                         
  -4   7   4        337.64        327.59         6.06 o                         
  -3   7   4          8.80         10.88         2.23 o                         
  -2   7   4        116.71        127.39         4.23 o                         
  -1   7   4        226.73        220.71         5.16 o                         
   0   7   4        910.60        892.53        11.05 o                         
   1   7   4       1077.69       1090.40        14.44 o                         
   2   7   4         51.57         55.28         3.17 o                         
   3   7   4          0.80          0.43         2.16 o                         
   4   7   4         56.78         56.47         3.05 o                         
   5   7   4         59.86         55.07         2.69 o                         
   6   7   4        252.71        232.66         4.55 o                         
   7   7   4         16.54         14.60         2.81 o                         
   8   7   4          2.41          2.34         2.96 o                         
   9   7   4         85.61         89.76         5.85 o                         
  10   7   4          3.12         14.21         4.21 o                         
  11   7   4         56.27         92.05         9.78 o                         
 -11   8   4          0.19          9.54         5.20 o                         
 -10   8   4          6.29         11.32         3.74 o                         
  -9   8   4          0.06          6.45         2.98 o                         
  -8   8   4         29.07         43.62         3.79 o                         
  -7   8   4          8.41         15.71         4.07 o                         
  -6   8   4         83.96         95.01         5.68 o                         
  -5   8   4         67.45         71.98         4.19 o                         
  -4   8   4        125.87        132.12         6.56 o                         
  -3   8   4        174.38        169.37         4.93 o                         
  -2   8   4        206.86        204.19         5.42 o                         
  -1   8   4        292.36        270.96         5.98 o                         
   0   8   4        104.58        103.35         4.12 o                         
   1   8   4         46.06         45.64         3.38 o                         
   2   8   4          0.88         -1.57         2.48 o                         
   3   8   4         65.39         74.15         5.09 o                         
   4   8   4          1.15         -0.68         2.16 o                         
   5   8   4         47.27         48.85         2.62 o                         
   6   8   4         18.47         15.03         2.61 o                         
   7   8   4          3.84          1.30         1.98 o                         
   8   8   4          7.23          7.80         4.33 o                         
   9   8   4         23.17         22.66         5.38 o                         
  -9   9   4        447.18        441.39        10.09 o                         
  -8   9   4        267.66        250.28         6.96 o                         
  -7   9   4        160.28        158.93         6.02 o                         
  -6   9   4         32.43         33.26         4.91 o                         
  -5   9   4         16.09         14.29         3.88 o                         
  -4   9   4          1.81         -1.14         2.46 o                         
  -3   9   4         13.55          6.97         2.40 o                         
  -2   9   4          0.18         -1.44         2.36 o                         
  -1   9   4         13.13         14.43         2.59 o                         
   0   9   4        562.96        557.72        10.49 o                         
   1   9   4        111.17        108.30         5.13 o                         
   2   9   4         64.49         54.36         4.90 o                         
   3   9   4         17.30         10.73         2.87 o                         
   4   9   4         79.21         75.68         3.91 o                         
   5   9   4         75.66         73.95         4.31 o                         
   6   9   4        276.81        250.65         7.27 o                         
   7   9   4         16.56         23.99         5.72 o                         
   8   9   4          1.87          6.67         7.11 o                         
  -7  10   4          0.39          6.52         4.99 o                         
  -6  10   4         26.04         27.24         3.84 o                         
  -5  10   4          1.91          2.75         3.55 o                         
  -4  10   4          6.08          1.43         3.18 o                         
  -3  10   4          2.56          2.00         2.46 o                         
  -2  10   4         89.60         81.76         4.19 o                         
  -1  10   4          2.20          1.08         2.75 o                         
   0  10   4          0.26          5.97         3.92 o                         
   1  10   4        135.00        125.59         5.46 o                         
   2  10   4         61.92         62.63         4.87 o                         
   3  10   4         16.54         15.69         3.09 o                         
   4  10   4          4.22          9.38         3.90 o                         
   5  10   4         21.28         28.57         4.35 o                         
  -2  11   4         78.39         61.96         8.16 o                         
  -1  11   4         33.95         47.30         6.22 o                         
   0  11   4          8.23         20.60         3.71 o                         
 -16   1   5          0.51          0.92         3.26 o                         
 -15   1   5         58.11         61.81         7.22 o                         
 -14   1   5         15.30          7.90         2.62 o                         
 -13   1   5          6.44          3.13         2.63 o                         
 -12   1   5        404.22        342.86         7.61 o                         
 -11   1   5         12.49          8.63         2.46 o                         
 -10   1   5         18.05         19.40         2.62 o                         
  -9   1   5         18.50         25.74         2.51 o                         
  -8   1   5         50.05         73.03         3.29 o                         
  -7   1   5         25.77         15.84         2.59 o                         
  -6   1   5        995.60       1054.35        14.85 o                         
  -5   1   5       1456.09       1519.76        19.50 o                         
  -4   1   5         10.50         11.85         2.07 o                         
  -3   1   5        589.73        542.38         8.40 o                         
  -2   1   5        311.98        325.72         5.19 o                         
  -1   1   5          0.25         -1.20         1.20 o                         
   0   1   5       1156.25       1166.56        10.33 o                         
   1   1   5        887.06        904.89         7.82 o                         
   2   1   5       2207.66       2258.45        17.18 o                         
   3   1   5         97.67        107.73         2.09 o                         
   4   1   5       3434.67       3682.32        27.42 o                         
   5   1   5        741.12        840.17         8.36 o                         
   6   1   5        201.41        221.62         3.62 o                         
   7   1   5         47.10         50.71         2.29 o                         
   8   1   5        113.11        111.39         3.39 o                         
   9   1   5         51.99         48.96         2.59 o                         
  10   1   5       1224.96       1187.09        13.12 o                         
  11   1   5        253.84        262.56         5.25 o                         
  12   1   5         58.93         57.68         3.38 o                         
  13   1   5          1.30          5.57         2.23 o                         
  14   1   5          2.60          8.40         4.28 o                         
 -16   2   5          2.56          5.75         2.99 o                         
 -15   2   5          0.05         12.77         4.22 o                         
 -14   2   5         53.16         41.09         4.05 o                         
 -13   2   5          4.27          4.21         2.83 o                         
 -12   2   5        328.44        281.34         6.77 o                         
 -11   2   5          5.23          6.22         2.61 o                         
 -10   2   5         89.51         73.98         3.72 o                         
  -9   2   5        138.12        131.19         4.01 o                         
  -8   2   5         34.69         32.20         2.38 o                         
  -7   2   5        281.05        299.18         5.44 o                         
  -6   2   5          3.96          0.88         1.90 o                         
  -5   2   5       3387.87       3532.52        38.34 o                         
  -4   2   5        505.43        522.89         7.57 o                         
  -3   2   5          6.80          9.91         1.73 o                         
  -2   2   5         12.51         11.93         1.67 o                         
  -1   2   5        287.33        304.41         4.32 o                         
   0   2   5         47.45         47.96         1.87 o                         
   1   2   5        476.83        456.01         5.59 o                         
   2   2   5        333.63        317.79         5.27 o                         
   3   2   5        533.09        549.73         7.12 o                         
   4   2   5        242.54        248.89         3.09 o                         
   5   2   5         61.98         67.63         2.08 o                         
   6   2   5         93.72         78.98         2.28 o                         
   7   2   5         42.81         44.98         2.03 o                         
   8   2   5         41.33         38.54         2.21 o                         
   9   2   5         35.86         41.39         2.36 o                         
  10   2   5        156.99        169.09         4.11 o                         
  11   2   5         46.51         52.15         2.88 o                         
  12   2   5         17.96         29.15         2.71 o                         
  13   2   5          4.10          8.74         2.31 o                         
  14   2   5          9.90         24.66         4.94 o                         
 -15   3   5        136.88        160.40         7.84 o                         
 -14   3   5         49.31         50.16         4.23 o                         
 -13   3   5         45.46         39.07         3.56 o                         
 -12   3   5        470.19        405.63         8.91 o                         
 -11   3   5        107.33        103.48         4.22 o                         
 -10   3   5         16.16         15.75         2.83 o                         
  -9   3   5          5.19          5.99         1.93 o                         
  -8   3   5          2.89          2.22         1.51 o                         
  -7   3   5        136.89        143.54         3.15 o                         
  -6   3   5         85.30         88.14         3.01 o                         
  -5   3   5       1806.46       1773.42        19.61 o                         
  -4   3   5        433.38        457.29         6.83 o                         
  -3   3   5        227.24        235.49         4.21 o                         
  -2   3   5          5.74          5.22         1.80 o                         
  -1   3   5          0.09         -1.49         1.49 o                         
   0   3   5        170.06        142.83         3.09 o                         
   1   3   5       2152.58       2122.79        19.17 o                         
   2   3   5        110.02        112.27         3.74 o                         
   3   3   5       1660.71       1726.97        17.61 o                         
   4   3   5        228.88        217.00         6.69 o                         
   5   3   5        140.68        122.13         2.74 o                         
   6   3   5          0.03         -0.89         1.65 o                         
   7   3   5         43.47         41.34         1.82 o                         
   8   3   5          0.18         -1.37         1.37 o                         
   9   3   5        306.96        285.24         5.02 o                         
  10   3   5         79.63         84.63         3.69 o                         
  11   3   5         57.26         62.08         3.00 o                         
  12   3   5          2.76          6.75         2.20 o                         
  13   3   5          3.36         10.93         2.82 o                         
 -15   4   5         43.89         60.68         7.00 o                         
 -14   4   5        146.00        180.34         8.36 o                         
 -13   4   5         45.09         42.27         4.93 o                         
 -12   4   5         24.48         24.80         3.78 o                         
 -11   4   5        188.88        182.04         6.01 o                         
 -10   4   5        345.27        319.85         7.53 o                         
  -9   4   5        306.81        308.81         6.99 o                         
  -8   4   5          0.01         -1.05         2.59 o                         
  -7   4   5         85.73         87.91         4.11 o                         
  -6   4   5        131.26        141.85         4.45 o                         
  -5   4   5         26.98         38.35         2.26 o                         
  -4   4   5          0.18         -0.84         1.33 o                         
  -3   4   5       2713.84       2777.82        26.05 o                         
  -2   4   5          4.60          3.47         1.50 o                         
  -1   4   5          3.54         -0.44         1.44 o                         
   0   4   5        602.95        593.71         6.91 o                         
   1   4   5       1788.14       1792.15        16.14 o                         
   2   4   5         49.58         56.40         2.00 o                         
   3   4   5          7.63         14.17         2.09 o                         
   4   4   5          6.05          9.40         2.49 o                         
   5   4   5          1.82          0.32         1.17 o                         
   6   4   5         15.82         20.72         2.36 o                         
   7   4   5        168.41        157.05         7.16 o                         
   8   4   5         52.31         41.58         2.45 o                         
   9   4   5         39.89         43.20         3.87 o                         
  10   4   5         26.64         27.69         1.86 o                         
  11   4   5        411.78        415.72         8.84 o                         
  12   4   5        543.42        519.64         8.50 o                         
  13   4   5         21.14         35.68         4.63 o                         
 -14   5   5        100.71        117.71         7.17 o                         
 -13   5   5          1.23          7.81         4.78 o                         
 -12   5   5          5.18          2.23         2.96 o                         
 -11   5   5         45.44         50.07         4.81 o                         
 -10   5   5          6.49          4.85         2.75 o                         
  -9   5   5        831.12        818.72        13.95 o                         
  -8   5   5        534.08        513.18         9.14 o                         
  -7   5   5          8.49          9.15         2.88 o                         
  -6   5   5        601.60        598.76         9.45 o                         
  -5   5   5         18.70         19.83         2.58 o                         
  -4   5   5          0.09         -1.40         1.40 o                         
  -3   5   5        976.75       1058.26        11.69 o                         
  -2   5   5        282.51        275.99         4.72 o                         
  -1   5   5          0.59          0.27         1.47 o                         
   0   5   5        850.33        869.04         9.59 o                         
   1   5   5        886.60        910.23         9.89 o                         
   2   5   5        760.72        740.64         9.75 o                         
   3   5   5         38.75         44.61         2.26 o                         
   4   5   5        127.28        131.02         4.99 o                         
   5   5   5          4.77          2.69         1.95 o                         
   6   5   5         29.36         31.84         2.80 o                         
   7   5   5        101.96         98.62         4.68 o                         
   8   5   5         86.82         80.75         4.18 o                         
   9   5   5        255.75        250.76         6.91 o                         
  10   5   5         25.16         31.21         3.25 o                         
  11   5   5        125.29        147.77         8.01 o                         
  12   5   5        449.01        496.68        15.11 o                         
 -13   6   5          1.38          0.72         4.46 o                         
 -12   6   5          1.55          3.59         3.23 o                         
 -11   6   5         29.52         24.43         4.05 o                         
 -10   6   5        121.95        114.70         6.47 o                         
  -9   6   5         56.24         51.61         5.56 o                         
  -8   6   5         65.37         63.28         4.27 o                         
  -7   6   5          0.41          1.01         2.63 o                         
  -6   6   5         59.36         66.60         3.90 o                         
  -5   6   5        104.21        104.03         4.27 o                         
  -4   6   5          0.25          2.64         1.88 o                         
  -3   6   5        406.94        430.50         6.31 o                         
  -2   6   5       1053.58       1047.04        11.49 o                         
  -1   6   5        128.50        130.62         3.78 o                         
   0   6   5        274.24        269.04         4.99 o                         
   1   6   5        220.99        249.60         4.79 o                         
   2   6   5        887.65        880.92        11.07 o                         
   3   6   5        151.25        139.22         3.75 o                         
   4   6   5        309.18        311.75         4.77 o                         
   5   6   5          0.27         -1.15         2.22 o                         
   6   6   5         19.33         15.88         2.83 o                         
   7   6   5         31.91         37.40         3.30 o                         
   8   6   5         45.58         43.41         3.46 o                         
   9   6   5         19.13         24.33         3.74 o                         
  10   6   5         52.74         50.46         4.54 o                         
  11   6   5         49.48         45.00         6.63 o                         
 -12   7   5          6.17         15.56         8.08 o                         
 -11   7   5         22.92         29.46         5.29 o                         
 -10   7   5          7.92         10.09         3.65 o                         
  -9   7   5         74.29         89.86         4.74 o                         
  -8   7   5         79.09         78.38         5.28 o                         
  -7   7   5         45.94         35.85         3.42 o                         
  -6   7   5          1.08         -2.16         2.58 o                         
  -5   7   5         60.37         63.78         4.13 o                         
  -4   7   5          0.17         -1.95         1.95 o                         
  -3   7   5         84.72         95.00         4.10 o                         
  -2   7   5          5.97          3.92         2.22 o                         
  -1   7   5          8.46          6.58         2.22 o                         
   0   7   5        926.27        945.37        12.10 o                         
   1   7   5        558.20        567.79         8.40 o                         
   2   7   5       1470.19       1420.30        17.07 o                         
   3   7   5        980.33        966.18        11.83 o                         
   4   7   5          5.68          2.52         1.63 o                         
   5   7   5         15.28         10.00         2.75 o                         
   6   7   5         66.21         67.96         5.11 o                         
   7   7   5          0.17         -1.66         2.89 o                         
   8   7   5         69.78         54.15         4.87 o                         
   9   7   5          0.37         -1.73         2.56 o                         
  10   7   5          1.48         11.49         4.06 o                         
 -11   8   5         13.42         27.12         6.95 o                         
 -10   8   5          0.95         18.03         4.45 o                         
  -9   8   5        304.05        305.43         7.89 o                         
  -8   8   5        816.66        801.26        13.70 o                         
  -7   8   5        251.01        244.72         7.59 o                         
  -6   8   5          1.81          2.66         2.65 o                         
  -5   8   5         28.78         34.68         3.36 o                         
  -4   8   5         50.39         55.32         4.06 o                         
  -3   8   5         63.37         65.95         3.64 o                         
  -2   8   5        227.47        217.82         5.58 o                         
  -1   8   5         66.28         72.20         4.13 o                         
   0   8   5         22.54         21.84         3.15 o                         
   1   8   5        304.43        311.05         6.95 o                         
   2   8   5        509.88        466.12         8.65 o                         
   3   8   5        511.30        484.51         8.51 o                         
   4   8   5          1.39          3.32         2.36 o                         
   5   8   5         53.86         60.19         3.95 o                         
   6   8   5         91.16         92.19         6.43 o                         
   7   8   5        174.92        195.43         6.99 o                         
   8   8   5          0.60          4.61         2.60 o                         
   9   8   5         34.82         54.82         6.47 o                         
  -9   9   5         79.97         77.18         5.34 o                         
  -8   9   5        281.13        273.24         8.20 o                         
  -7   9   5        248.89        242.11         6.95 o                         
  -6   9   5          2.54          3.52         2.73 o                         
  -5   9   5         37.22         52.03         5.43 o                         
  -4   9   5          8.73          8.54         2.62 o                         
  -3   9   5         40.79         41.49         3.34 o                         
  -2   9   5          0.07         -2.35         2.35 o                         
  -1   9   5        131.51        114.52         4.63 o                         
   0   9   5          4.01          4.42         2.67 o                         
   1   9   5        193.76        169.19         6.68 o                         
   2   9   5        126.90        115.58         5.14 o                         
   3   9   5         37.73         31.96         3.20 o                         
   4   9   5         50.87         47.03         3.34 o                         
   5   9   5         26.10         17.44         3.30 o                         
   6   9   5         25.35         26.54         4.06 o                         
   7   9   5          2.74          8.19         3.89 o                         
  -7  10   5        188.69        189.77        12.08 o                         
  -6  10   5        175.05        168.97         7.69 o                         
  -5  10   5         16.95         18.67         4.84 o                         
  -4  10   5          7.35          6.13         3.19 o                         
  -3  10   5          0.05          1.13         2.67 o                         
  -2  10   5          0.85          4.12         2.72 o                         
  -1  10   5        128.22        126.38         4.96 o                         
   0  10   5         56.93         58.88         4.62 o                         
   1  10   5        212.83        201.77         6.45 o                         
   2  10   5         69.05         55.78         4.15 o                         
   3  10   5          5.91          9.12         4.06 o                         
   4  10   5         10.92         19.42         3.03 o                         
   5  10   5          0.09          4.45         4.08 o                         
 -16   0   6          1.72         -1.36         3.87 o                         
 -15   0   6          0.00          3.30         5.91 o                         
 -14   0   6          0.88         -0.28         4.26 o                         
 -13   0   6        534.74        430.08        12.64 o                         
 -12   0   6        202.26        186.00         8.05 o                         
 -11   0   6          1.86         -0.90         3.30 o                         
 -10   0   6        123.53        112.80         7.52 o                         
  -9   0   6          1.07          5.24         2.97 o                         
  -8   0   6         94.54         85.42         9.76 o                         
  -7   0   6          3.48          3.63         3.00 o                         
  -6   0   6       1349.19       1656.52        28.26 o                         
  -5   0   6        650.02        680.08        13.95 o                         
  -4   0   6        226.04        216.33         6.76 o                         
  -3   0   6       2205.36       2140.75        33.64 o                         
  -2   0   6          3.05          5.53         1.96 o                         
  -1   0   6        456.75        492.74         8.68 o                         
   0   0   6        860.67        896.07        12.56 o                         
   1   0   6         20.42         26.83         1.85 o                         
   2   0   6         14.03         18.30         1.79 o                         
   3   0   6        262.97        278.51         4.22 o                         
   4   0   6       1526.68       1669.87        26.88 o                         
   5   0   6        160.41        175.82         3.46 o                         
   6   0   6        718.12        800.65        10.22 o                         
   7   0   6         29.74         31.09         2.99 o                         
   8   0   6          0.13         -2.63         2.63 o                         
   9   0   6        126.24        131.84        10.43 o                         
  10   0   6        110.39        110.83         5.57 o                         
  11   0   6        464.80        447.17        20.09 o                         
  12   0   6         25.97         25.27         4.76 o                         
  13   0   6        331.40        353.66        11.68 o                         
 -16   1   6         24.96         30.65         4.05 o                         
 -15   1   6          1.42          5.60         3.45 o                         
 -14   1   6         21.43         29.74         3.38 o                         
 -13   1   6         57.63         46.88         3.72 o                         
 -12   1   6         80.82         77.93         4.28 o                         
 -11   1   6         25.37         15.88         2.66 o                         
 -10   1   6        171.39        145.11         4.61 o                         
  -9   1   6          0.30         -0.85         1.89 o                         
  -8   1   6         89.90        106.76         4.65 o                         
  -7   1   6        517.31        516.32         8.66 o                         
  -6   1   6        654.47        717.10        10.88 o                         
  -5   1   6         43.45         47.11         3.52 o                         
  -4   1   6        133.17        144.61         4.22 o                         
  -3   1   6        164.84        187.61         4.48 o                         
  -2   1   6         38.40         39.72         2.06 o                         
  -1   1   6       1776.62       1730.27        17.14 o                         
   0   1   6        973.50        965.77         8.67 o                         
   1   1   6         59.57         56.79         1.90 o                         
   2   1   6        573.84        588.32         5.60 o                         
   3   1   6       1603.00       1637.70        12.73 o                         
   4   1   6        512.08        523.91         5.35 o                         
   5   1   6          6.02         11.47         1.29 o                         
   6   1   6        151.67        159.14         3.44 o                         
   7   1   6         28.18         26.00         2.21 o                         
   8   1   6         68.28         67.19         3.04 o                         
   9   1   6         62.59         57.61         2.94 o                         
  10   1   6         46.00         53.41         3.31 o                         
  11   1   6        229.45        239.95         5.02 o                         
  12   1   6          0.74          5.56         3.21 o                         
  13   1   6         52.51         67.07         4.69 o                         
 -16   2   6          0.00         13.17         4.67 o                         
 -15   2   6         51.60         74.27         5.16 o                         
 -14   2   6         13.76          7.64         2.82 o                         
 -13   2   6         16.44         13.31         2.92 o                         
 -12   2   6         96.71         93.23         4.42 o                         
 -11   2   6         85.99         79.98         4.05 o                         
 -10   2   6          4.67          1.19         2.32 o                         
  -9   2   6          0.12         -0.20         1.91 o                         
  -8   2   6         76.84         71.81         3.56 o                         
  -7   2   6         66.73         83.39         4.13 o                         
  -6   2   6          0.02         -1.35         2.05 o                         
  -5   2   6         19.20         26.02         2.80 o                         
  -4   2   6        407.68        436.75         6.80 o                         
  -3   2   6          2.42          2.49         1.88 o                         
  -2   2   6        268.12        312.83         5.03 o                         
  -1   2   6        473.30        443.90         5.82 o                         
   0   2   6        726.70        718.87         8.18 o                         
   1   2   6          1.28         -0.38         1.25 o                         
   2   2   6        359.56        406.25         4.62 o                         
   3   2   6         24.81         33.64         2.21 o                         
   4   2   6       1275.86       1298.33        14.64 o                         
   5   2   6        183.40        192.69         2.90 o                         
   6   2   6         41.91         50.61         2.44 o                         
   7   2   6         41.78         44.26         2.19 o                         
   8   2   6          0.32         -1.56         1.56 o                         
   9   2   6          0.73         -1.56         1.79 o                         
  10   2   6          0.45          1.73         2.01 o                         
  11   2   6         26.38         29.41         2.43 o                         
  12   2   6         57.09         66.80         3.18 o                         
  13   2   6        107.57        126.70         5.44 o                         
 -15   3   6         88.85        120.35         8.41 o                         
 -14   3   6         19.31         24.92         3.21 o                         
 -13   3   6          1.05          4.14         3.03 o                         
 -12   3   6         69.55         69.73         3.87 o                         
 -11   3   6         14.09         10.98         2.42 o                         
 -10   3   6         53.80         53.81         4.11 o                         
  -9   3   6        590.21        543.45         8.46 o                         
  -8   3   6        199.28        181.87         4.64 o                         
  -7   3   6          1.07         -0.70         1.69 o                         
  -6   3   6        541.29        547.49         8.29 o                         
  -5   3   6         23.43         29.02         2.37 o                         
  -4   3   6        408.80        430.26         6.73 o                         
  -3   3   6         11.83         23.65         2.08 o                         
  -2   3   6         44.60         58.79         2.68 o                         
  -1   3   6        813.27        795.38         9.02 o                         
   0   3   6        434.01        441.96         5.81 o                         
   1   3   6          1.66          1.44         1.40 o                         
   2   3   6       1415.86       1284.22        13.89 o                         
   3   3   6        110.50        150.71         3.82 o                         
   4   3   6          0.60         -1.38         1.69 o                         
   5   3   6          1.31          1.00         1.09 o                         
   6   3   6         29.35         38.69         2.69 o                         
   7   3   6         15.52         17.39         2.05 o                         
   8   3   6        142.65        125.84         3.41 o                         
   9   3   6         93.54         88.06         3.21 o                         
  10   3   6         12.21         11.40         2.78 o                         
  11   3   6          8.35          7.57         1.95 o                         
  12   3   6         14.01         13.89         2.40 o                         
  13   3   6         16.88         29.99         3.12 o                         
 -15   4   6         51.50         69.43         8.27 o                         
 -14   4   6         48.54         74.56         6.12 o                         
 -13   4   6         47.97         40.43         4.18 o                         
 -12   4   6         12.77         13.60         3.52 o                         
 -11   4   6         80.64         87.21         5.22 o                         
 -10   4   6        106.30        103.69         5.10 o                         
  -9   4   6          9.69          5.29         2.98 o                         
  -8   4   6        288.99        285.87         6.55 o                         
  -7   4   6         34.39         35.51         3.08 o                         
  -6   4   6        218.33        251.58         5.09 o                         
  -5   4   6        194.08        189.86         4.45 o                         
  -4   4   6        877.94        932.49        11.83 o                         
  -3   4   6       1583.85       1612.25        19.48 o                         
  -2   4   6          4.98          1.21         1.50 o                         
  -1   4   6        269.39        299.20         5.43 o                         
   0   4   6         68.43         72.13         2.74 o                         
   1   4   6        787.52        775.86         8.54 o                         
   2   4   6       1040.69       1051.43        12.93 o                         
   3   4   6        207.11        201.46         4.67 o                         
   4   4   6          7.76          4.07         2.16 o                         
   5   4   6          0.61         -2.17         2.17 o                         
   6   4   6         47.00         56.25         2.99 o                         
   7   4   6        218.43        187.41         5.89 o                         
   8   4   6         48.32         58.83         3.71 o                         
   9   4   6         58.94         62.46         4.02 o                         
  10   4   6         21.24         18.07         2.12 o                         
  11   4   6         31.04         37.27         3.13 o                         
  12   4   6         36.41         42.47         7.31 o                         
 -14   5   6         11.66         25.30         5.47 o                         
 -13   5   6         43.39         52.94         4.69 o                         
 -12   5   6          1.31          2.18         2.86 o                         
 -11   5   6          0.13         -2.29         2.74 o                         
 -10   5   6         15.54         17.22         3.31 o                         
  -9   5   6         47.07         52.04         4.04 o                         
  -8   5   6        349.06        352.98         8.29 o                         
  -7   5   6         52.48         63.44         4.13 o                         
  -6   5   6         75.40         87.38         4.36 o                         
  -5   5   6        191.29        195.61         4.70 o                         
  -4   5   6         58.38         59.97         2.72 o                         
  -3   5   6          5.63          6.78         1.76 o                         
  -2   5   6         48.44         51.33         2.62 o                         
  -1   5   6          2.30          0.40         1.47 o                         
   0   5   6        141.83        134.20         3.20 o                         
   1   5   6         41.43         58.70         2.29 o                         
   2   5   6         16.69         16.20         1.66 o                         
   3   5   6          0.34         -2.00         2.00 o                         
   4   5   6         43.58         47.09         3.86 o                         
   5   5   6          9.70          4.05         2.85 o                         
   6   5   6        104.69        101.93         3.96 o                         
   7   5   6        158.22        125.15         4.72 o                         
   8   5   6         46.03         46.26         3.81 o                         
   9   5   6         32.80         34.70         3.33 o                         
  10   5   6         45.27         56.51         3.95 o                         
  11   5   6         98.57         95.64         7.00 o                         
  12   5   6          0.33         19.53         7.16 o                         
 -13   6   6         13.23         15.55         6.83 o                         
 -12   6   6         11.90         21.34         6.58 o                         
 -11   6   6         38.88         39.64         4.61 o                         
 -10   6   6          2.98          3.72         2.87 o                         
  -9   6   6        538.02        530.75        10.30 o                         
  -8   6   6        648.83        638.57        10.94 o                         
  -7   6   6        537.82        547.57        11.23 o                         
  -6   6   6         58.83         63.83         4.06 o                         
  -5   6   6        136.89        148.10         5.35 o                         
  -4   6   6         58.61         57.69         2.91 o                         
  -3   6   6         28.45         28.36         2.33 o                         
  -2   6   6        350.14        343.41         5.62 o                         
  -1   6   6        163.66        174.74         4.07 o                         
   0   6   6        688.55        725.21         9.15 o                         
   1   6   6        461.58        459.11         7.90 o                         
   2   6   6         61.03         61.89         2.81 o                         
   3   6   6        148.00        237.26         4.37 o                         
   4   6   6         15.40         17.48         3.09 o                         
   5   6   6         54.94         55.18         3.58 o                         
   6   6   6         46.80         50.29         4.07 o                         
   7   6   6        138.53        111.09         4.64 o                         
   8   6   6        145.78        128.54         5.36 o                         
   9   6   6          5.33         11.64         3.87 o                         
  10   6   6         70.79         69.13         5.99 o                         
  11   6   6        263.46        285.53        13.38 o                         
 -12   7   6         53.25         61.34         5.65 o                         
 -11   7   6         81.45         75.17         6.52 o                         
 -10   7   6         48.49         64.15         6.84 o                         
  -9   7   6          5.11          7.94         3.54 o                         
  -8   7   6         34.64         40.18         3.97 o                         
  -7   7   6         82.50         77.00         4.88 o                         
  -6   7   6         13.17         11.11         2.73 o                         
  -5   7   6          3.82          5.96         2.67 o                         
  -4   7   6         43.20         41.30         3.01 o                         
  -3   7   6          0.08         -1.76         2.13 o                         
  -2   7   6         23.72         24.63         2.49 o                         
  -1   7   6        243.22        241.08         5.24 o                         
   0   7   6          1.35         -0.59         1.98 o                         
   1   7   6        679.39        684.57         9.92 o                         
   2   7   6         65.03         60.74         3.18 o                         
   3   7   6        161.58        163.45         4.45 o                         
   4   7   6          0.12         -0.31         2.47 o                         
   5   7   6         29.01         28.48         3.37 o                         
   6   7   6        101.12        110.01         5.67 o                         
   7   7   6         10.52          9.80         3.55 o                         
   8   7   6         68.37         59.26         6.74 o                         
   9   7   6         41.00         42.05         6.59 o                         
  10   7   6        219.83        256.90         8.58 o                         
 -11   8   6        138.86        123.34         6.44 o                         
 -10   8   6         92.85         91.85         5.58 o                         
  -9   8   6          5.06         10.40         5.93 o                         
  -8   8   6         58.13         57.39         4.42 o                         
  -7   8   6         16.34         24.41         3.57 o                         
  -6   8   6         20.86         20.60         3.59 o                         
  -5   8   6         38.06         37.11         3.54 o                         
  -4   8   6         21.28         20.14         2.78 o                         
  -3   8   6         46.60         49.35         3.42 o                         
  -2   8   6         93.81         91.73         4.54 o                         
  -1   8   6         19.40         19.85         2.81 o                         
   0   8   6         76.58         84.29         4.07 o                         
   1   8   6         17.45         26.43         3.34 o                         
   2   8   6         54.02         51.19         3.27 o                         
   3   8   6        153.07        140.30         4.53 o                         
   4   8   6         50.36         45.18         2.67 o                         
   5   8   6         53.65         44.29         3.78 o                         
   6   8   6         17.17         13.05         3.06 o                         
   7   8   6         49.34         46.32         3.84 o                         
   8   8   6         51.38         60.20         4.86 o                         
   9   8   6         36.54         29.29        15.01 o                         
  -9   9   6         53.85         59.05         5.79 o                         
  -8   9   6        162.28        169.30         7.98 o                         
  -7   9   6        251.16        240.97         7.12 o                         
  -6   9   6         48.10         49.46         4.26 o                         
  -5   9   6         53.59         63.22         4.47 o                         
  -4   9   6          6.97          6.13         2.75 o                         
  -3   9   6          4.37          6.61         2.65 o                         
  -2   9   6          0.28         -1.57         2.46 o                         
  -1   9   6          6.07         12.96         2.67 o                         
   0   9   6        229.31        262.79         6.60 o                         
   1   9   6        939.86        928.31        13.83 o                         
   2   9   6         88.54         87.34         4.59 o                         
   3   9   6        145.34        166.46         5.13 o                         
   4   9   6          0.24         -0.47         2.07 o                         
   5   9   6         50.46         56.73         3.88 o                         
   6   9   6          0.12          5.96         3.37 o                         
   7   9   6          3.32          5.65         3.54 o                         
  -6  10   6        380.36        356.14        10.09 o                         
  -5  10   6          1.02         -0.73         3.26 o                         
  -4  10   6         14.33         17.35         3.25 o                         
  -3  10   6          0.12         -2.60         2.60 o                         
  -2  10   6         55.74         52.49         4.13 o                         
  -1  10   6        595.40        586.24         9.43 o                         
   0  10   6        125.86        150.55         6.40 o                         
   1  10   6        201.73        192.25         8.43 o                         
   2  10   6         46.27         40.34         5.31 o                         
   3  10   6          7.03         12.11         3.05 o                         
   4  10   6         71.04         80.08         6.09 o                         
 -16   1   7          0.62          4.48         3.35 o                         
 -15   1   7         32.81         27.45         4.00 o                         
 -14   1   7         31.31         32.13         3.60 o                         
 -13   1   7          0.41          4.29         2.72 o                         
 -12   1   7        529.66        418.09         7.97 o                         
 -11   1   7        926.99        724.68        11.22 o                         
 -10   1   7         31.15         27.43         2.81 o                         
  -9   1   7          0.07         -1.99         1.99 o                         
  -8   1   7         79.98         83.39         4.26 o                         
  -7   1   7          0.51         -1.47         2.07 o                         
  -6   1   7         69.34         88.64         4.00 o                         
  -5   1   7       1453.38       1382.66        17.17 o                         
  -4   1   7         32.29         48.54         3.18 o                         
  -3   1   7        585.51        635.54         8.97 o                         
  -2   1   7       2725.51       2844.20        29.01 o                         
  -1   1   7         12.32          6.46         1.86 o                         
   0   1   7         45.81         46.78         1.86 o                         
   1   1   7        418.20        431.75         5.33 o                         
   2   1   7          5.58          9.59         1.34 o                         
   3   1   7          0.01          0.55         1.13 o                         
   4   1   7        680.60        712.99         7.23 o                         
   5   1   7         39.30         53.87         2.11 o                         
   6   1   7          4.70          9.01         1.53 o                         
   7   1   7         70.48         68.73         2.71 o                         
   8   1   7          6.86         -0.73         1.80 o                         
   9   1   7         13.23          9.87         1.99 o                         
  10   1   7        592.11        571.28         7.60 o                         
  11   1   7          1.16          6.28         2.25 o                         
  12   1   7         80.94         83.75         3.95 o                         
  13   1   7          3.33          6.41         4.15 o                         
 -16   2   7          0.36          3.31         3.74 o                         
 -15   2   7          9.50         17.29         3.98 o                         
 -14   2   7        227.34        219.22         7.92 o                         
 -13   2   7          0.77          1.70         2.62 o                         
 -12   2   7          0.00          3.77         2.66 o                         
 -11   2   7         19.74         19.94         2.93 o                         
 -10   2   7         14.36         13.50         2.47 o                         
  -9   2   7          4.49          5.75         2.17 o                         
  -8   2   7        413.75        395.16         7.98 o                         
  -7   2   7         14.43          5.51         2.19 o                         
  -6   2   7         70.39         64.90         3.65 o                         
  -5   2   7         88.26         98.73         3.64 o                         
  -4   2   7        420.87        429.77        11.49 o                         
  -3   2   7        493.73        539.54         7.77 o                         
  -2   2   7       4721.07       4890.98       147.54 o                         
  -1   2   7         12.05         12.08         1.93 o                         
   0   2   7        488.27        489.50         6.25 o                         
   1   2   7       1521.96       1436.92        13.74 o                         
   2   2   7         21.37         20.01         1.45 o                         
   3   2   7         82.07        102.46         2.08 o                         
   4   2   7        106.04        108.96         2.17 o                         
   5   2   7       1159.68       1223.57        11.44 o                         
   6   2   7          5.46          2.06         1.36 o                         
   7   2   7          7.04          2.92         1.57 o                         
   8   2   7          4.02          2.00         1.61 o                         
   9   2   7         15.73         16.71         2.09 o                         
  10   2   7          0.63         -1.38         1.79 o                         
  11   2   7         83.09         74.53         4.65 o                         
  12   2   7          6.11         12.36         2.63 o                         
  13   2   7         20.89         19.03         2.47 o                         
 -15   3   7          4.78         15.21         3.79 o                         
 -14   3   7         15.26         16.90         3.27 o                         
 -13   3   7         61.73         53.48         3.90 o                         
 -12   3   7          0.04         -2.26         2.26 o                         
 -11   3   7         85.09         83.56         4.02 o                         
 -10   3   7         17.80         13.21         2.54 o                         
  -9   3   7          4.62          5.57         2.41 o                         
  -8   3   7        363.07        350.79         6.68 o                         
  -7   3   7        163.51        169.52         4.92 o                         
  -6   3   7         65.01         70.82         3.34 o                         
  -5   3   7        439.02        419.52         6.95 o                         
  -4   3   7        128.57        133.83         4.06 o                         
  -3   3   7        610.19        643.59         8.79 o                         
  -2   3   7       4055.73       4325.00        46.20 o                         
  -1   3   7          0.01         -1.41         1.44 o                         
   0   3   7        224.19        205.26         3.83 o                         
   1   3   7       1166.72       1152.91        12.05 o                         
   2   3   7          9.96         12.29         1.98 o                         
   3   3   7        152.63        160.54         4.12 o                         
   4   3   7        526.11        561.04         7.98 o                         
   5   3   7        657.91        665.42         8.38 o                         
   6   3   7        107.53        119.57         4.38 o                         
   7   3   7          9.00          5.25         2.36 o                         
   8   3   7         80.14         68.36         4.88 o                         
   9   3   7         16.38         11.60         1.34 o                         
  10   3   7         33.21         32.26         2.28 o                         
  11   3   7        110.15        101.32         5.16 o                         
  12   3   7          0.11          1.77         3.94 o                         
 -15   4   7          9.71         22.06         6.42 o                         
 -14   4   7         31.33         44.15         4.80 o                         
 -13   4   7         26.16         25.59         4.64 o                         
 -12   4   7         18.79         14.41         3.80 o                         
 -11   4   7        130.77        129.65         6.33 o                         
 -10   4   7          6.10         -0.88         3.26 o                         
  -9   4   7         35.15         39.40         3.72 o                         
  -8   4   7        706.89        664.64         8.62 o                         
  -7   4   7          5.31          5.93         2.03 o                         
  -6   4   7         26.04         28.51         2.37 o                         
  -5   4   7        424.41        454.12         7.48 o                         
  -4   4   7        564.00        572.50         8.50 o                         
  -3   4   7        101.17        121.79         3.30 o                         
  -2   4   7         90.99        107.16         3.10 o                         
  -1   4   7        116.67        105.91         3.40 o                         
   0   4   7         99.98        110.84         3.05 o                         
   1   4   7        460.39        420.33         5.38 o                         
   2   4   7         11.00         13.08         1.72 o                         
   3   4   7        159.49        152.81         4.59 o                         
   4   4   7         37.93         43.59         3.18 o                         
   5   4   7         36.55         42.67         3.71 o                         
   6   4   7         40.23         45.65         2.82 o                         
   7   4   7        649.63        566.48         9.12 o                         
   8   4   7          0.93         -0.32         2.47 o                         
   9   4   7          0.20         -2.80         2.80 o                         
  10   4   7        131.10        128.77         5.30 o                         
  11   4   7         21.40         22.74         3.45 o                         
  12   4   7         13.77         19.97         5.60 o                         
 -14   5   7          9.80         19.93         4.65 o                         
 -13   5   7         18.14         19.88         5.08 o                         
 -12   5   7         21.31         18.62         4.46 o                         
 -11   5   7        124.81        131.76         5.97 o                         
 -10   5   7          0.75          2.96         3.64 o                         
  -9   5   7        808.94        762.41        12.24 o                         
  -8   5   7         90.68        100.48         5.00 o                         
  -7   5   7        250.08        235.03         6.54 o                         
  -6   5   7          2.01          0.64         1.82 o                         
  -5   5   7         97.22        108.79         4.01 o                         
  -4   5   7        230.72        218.82         4.55 o                         
  -3   5   7          1.08          5.54         1.81 o                         
  -2   5   7          4.97          2.38         1.82 o                         
  -1   5   7        166.41        156.11         3.81 o                         
   0   5   7         39.75         39.72         2.16 o                         
   1   5   7        303.15        287.53         4.53 o                         
   2   5   7        692.88        647.55         7.74 o                         
   3   5   7         46.90         52.91         3.55 o                         
   4   5   7        262.45        269.92         6.41 o                         
   5   5   7          0.72         -2.82         2.82 o                         
   6   5   7         12.66          9.99         2.54 o                         
   7   5   7        229.15        180.57         5.16 o                         
   8   5   7         11.16          5.75         2.79 o                         
   9   5   7          3.78          5.33         2.59 o                         
  10   5   7        307.48        288.95         7.56 o                         
  11   5   7         55.97         49.35         5.34 o                         
 -13   6   7          0.04          3.72         6.82 o                         
 -12   6   7         19.15         20.30         3.56 o                         
 -11   6   7         32.89         28.30         3.96 o                         
 -10   6   7        150.20        154.28         6.82 o                         
  -9   6   7        170.78        185.59         6.53 o                         
  -8   6   7        277.11        261.04         7.48 o                         
  -7   6   7          3.62          2.66         3.23 o                         
  -6   6   7         17.61         18.53         3.00 o                         
  -5   6   7        410.25        427.62         7.33 o                         
  -4   6   7        655.20        684.66         9.17 o                         
  -3   6   7          2.57          2.26         1.98 o                         
  -2   6   7         36.96         36.07         2.61 o                         
  -1   6   7          8.64          6.79         2.03 o                         
   0   6   7         30.99         31.04         2.40 o                         
   1   6   7        128.82        130.17         4.83 o                         
   2   6   7         62.04         56.07         4.01 o                         
   3   6   7        361.34        333.68         6.89 o                         
   4   6   7         39.33         42.64         4.84 o                         
   5   6   7         29.59         34.24         3.09 o                         
   6   6   7         28.22         25.11         2.83 o                         
   7   6   7        149.25        133.29         5.07 o                         
   8   6   7         75.67         67.60         4.11 o                         
   9   6   7         20.70         23.06         3.24 o                         
  10   6   7         53.14         67.48         5.40 o                         
 -12   7   7         35.52         34.32         5.96 o                         
 -11   7   7         19.59         21.27         4.15 o                         
 -10   7   7        451.05        455.03        12.21 o                         
  -9   7   7       1613.19       1546.26        22.42 o                         
  -8   7   7        112.22        123.34         5.77 o                         
  -7   7   7        315.65        311.83         7.94 o                         
  -6   7   7         27.81         33.55         3.16 o                         
  -5   7   7         69.00         79.44         3.98 o                         
  -4   7   7         18.96         13.27         2.57 o                         
  -3   7   7          5.84          6.43         2.29 o                         
  -2   7   7          0.03          1.08         1.95 o                         
  -1   7   7         12.15         18.34         2.45 o                         
   0   7   7          5.21         21.05         2.43 o                         
   1   7   7        219.93        215.50         5.45 o                         
   2   7   7          9.37          4.73         2.00 o                         
   3   7   7         16.34          9.75         4.72 o                         
   4   7   7          0.09         -0.55         2.96 o                         
   5   7   7         84.63         79.02         4.36 o                         
   6   7   7         57.42         52.72         3.99 o                         
   7   7   7         20.50         28.06         3.65 o                         
   8   7   7          8.47          9.13         3.27 o                         
   9   7   7          1.16          9.46         2.96 o                         
 -11   8   7         13.92         11.46         3.59 o                         
 -10   8   7        416.39        407.87        16.54 o                         
  -9   8   7        538.06        510.40        10.15 o                         
  -8   8   7          2.78          8.13         3.07 o                         
  -7   8   7        152.97        139.46         7.70 o                         
  -6   8   7        209.30        209.75         7.71 o                         
  -5   8   7         10.48          7.80         3.23 o                         
  -4   8   7         11.69          9.88         2.69 o                         
  -3   8   7          5.24          3.68         2.31 o                         
  -2   8   7          0.97         -0.77         2.41 o                         
  -1   8   7         10.03          9.10         2.38 o                         
   0   8   7        407.34        382.69         7.01 o                         
   1   8   7        780.85        753.59        13.00 o                         
   2   8   7        666.12        620.19        11.35 o                         
   3   8   7         77.80         67.61         3.74 o                         
   4   8   7          5.08          2.39         2.85 o                         
   5   8   7         29.10         31.40         3.57 o                         
   6   8   7         31.98         33.46         3.51 o                         
   7   8   7         19.45         20.29         4.06 o                         
   8   8   7         96.76         93.28        11.35 o                         
  -9   9   7         47.59         59.33         8.35 o                         
  -8   9   7         45.16         38.15         4.73 o                         
  -7   9   7         31.59         20.98         3.67 o                         
  -6   9   7         44.44         49.78         4.40 o                         
  -5   9   7         46.77         45.65         4.12 o                         
  -4   9   7          7.66          5.41         2.61 o                         
  -3   9   7          0.30          6.32         2.80 o                         
  -2   9   7          8.21         10.10         2.79 o                         
  -1   9   7          0.12         -0.32         2.45 o                         
   0   9   7        343.32        370.62         9.43 o                         
   1   9   7         38.82         51.37         3.94 o                         
   2   9   7        433.71        413.86         8.73 o                         
   3   9   7        366.90        329.53        12.14 o                         
   4   9   7          3.92         16.53         4.85 o                         
   5   9   7         74.42         65.18         5.05 o                         
   6   9   7          0.09          7.98         4.46 o                         
  -6  10   7          3.67          9.44         3.63 o                         
  -5  10   7         31.08         32.76         4.04 o                         
  -4  10   7         13.77         13.10         6.41 o                         
  -3  10   7         38.75         46.08         4.37 o                         
  -2  10   7         29.56         34.19         3.67 o                         
  -1  10   7        240.35        234.61         8.61 o                         
   0  10   7        540.61        552.61        10.90 o                         
   1  10   7        133.67        138.87         8.07 o                         
   2  10   7          9.60          5.22         2.96 o                         
   3  10   7        318.04        314.17        11.86 o                         
 -16   0   8          4.74         21.32         9.01 o                         
 -15   0   8          6.30         -2.64         9.35 o                         
 -14   0   8         25.78         32.30         5.39 o                         
 -13   0   8         38.21         28.86         5.17 o                         
 -12   0   8        341.36        276.49         9.55 o                         
 -11   0   8        131.01        105.31         6.74 o                         
 -10   0   8         76.96         68.25         5.40 o                         
  -9   0   8          1.01         -1.27         3.33 o                         
  -8   0   8         39.86         41.94         5.04 o                         
  -7   0   8        233.39        216.56         7.92 o                         
  -6   0   8        349.46        330.33        13.14 o                         
  -5   0   8          8.24          1.92         2.94 o                         
  -4   0   8        208.09        227.14         7.80 o                         
  -3   0   8       4082.96       4311.15        75.07 o                         
  -2   0   8        467.00        510.13         9.85 o                         
  -1   0   8       1017.27       1025.58        16.21 o                         
   0   0   8        946.25        946.09        13.87 o                         
   1   0   8         85.02         81.91         3.43 o                         
   2   0   8         97.58         66.92         2.71 o                         
   3   0   8        139.94        155.64         3.49 o                         
   4   0   8        719.68        783.31        10.55 o                         
   5   0   8        438.67        483.56         8.32 o                         
   6   0   8         10.92         18.46         2.57 o                         
   7   0   8         58.23         59.01         4.04 o                         
   8   0   8          4.92          1.63         2.84 o                         
   9   0   8         18.57         10.45         3.27 o                         
  10   0   8        406.18        411.81        10.97 o                         
  11   0   8        327.97        351.10        11.96 o                         
  12   0   8         39.80         40.77         4.51 o                         
  13   0   8         77.77         83.36        11.39 o                         
 -16   1   8          2.40          7.48         4.45 o                         
 -15   1   8          0.34          6.83         3.56 o                         
 -14   1   8          0.19          1.81         2.88 o                         
 -13   1   8         83.06         61.84         4.25 o                         
 -12   1   8        145.43        127.22         5.17 o                         
 -11   1   8        167.18        139.78         5.13 o                         
 -10   1   8          0.60         -2.17         2.17 o                         
  -9   1   8          8.72          4.94         3.03 o                         
  -8   1   8        112.11        112.14         4.93 o                         
  -7   1   8         50.58         51.59         3.40 o                         
  -6   1   8          5.00          6.30         2.25 o                         
  -5   1   8          3.45          2.66         2.29 o                         
  -4   1   8         18.18         23.48         2.72 o                         
  -3   1   8        420.43        489.34         7.33 o                         
  -2   1   8        156.73        154.58         3.92 o                         
  -1   1   8        149.66        169.02         4.34 o                         
   0   1   8        987.18       1017.50         9.53 o                         
   1   1   8         23.54         27.40         1.84 o                         
   2   1   8         81.10         88.09         2.38 o                         
   3   1   8          1.18         -0.73         1.12 o                         
   4   1   8        173.87        180.55         3.43 o                         
   5   1   8         45.95         54.08         2.30 o                         
   6   1   8         45.57         48.55         3.06 o                         
   7   1   8          5.88          1.53         1.69 o                         
   8   1   8         15.49         12.29         1.94 o                         
   9   1   8         77.25         73.02         2.89 o                         
  10   1   8        116.97        120.32         4.20 o                         
  11   1   8          8.80         12.39         3.68 o                         
  12   1   8          2.36          9.65         3.50 o                         
  13   1   8         45.14         58.76         6.99 o                         
 -16   2   8         23.37         33.17         3.76 o                         
 -15   2   8          8.32         12.20         4.04 o                         
 -14   2   8          0.95          7.21         3.00 o                         
 -13   2   8         20.08         16.19         3.35 o                         
 -12   2   8          0.08         -2.28         2.44 o                         
 -11   2   8        131.08        121.69         5.34 o                         
 -10   2   8         96.18         95.07         4.55 o                         
  -9   2   8        275.70        312.16        17.01 o                         
  -8   2   8        137.48        135.74         5.17 o                         
  -7   2   8        441.18        422.68         8.26 o                         
  -6   2   8         16.82         11.54         2.53 o                         
  -5   2   8        204.89        184.66         4.57 o                         
  -4   2   8          3.10         -2.00         2.00 o                         
  -3   2   8          1.83          1.39         1.92 o                         
  -2   2   8        413.65        439.26         6.76 o                         
  -1   2   8         89.20         97.41         2.62 o                         
   0   2   8          2.98          1.36         1.52 o                         
   1   2   8        352.74        376.75         5.14 o                         
   2   2   8        466.65        479.56         5.25 o                         
   3   2   8         73.66         73.96         2.02 o                         
   4   2   8          1.01         -1.01         1.01 o                         
   5   2   8         15.39         18.16         1.66 o                         
   6   2   8        126.88        118.08         3.06 o                         
   7   2   8         11.08          5.50         1.74 o                         
   8   2   8          0.62         -1.66         1.66 o                         
   9   2   8         11.96         14.92         1.98 o                         
  10   2   8         21.44         31.24         3.06 o                         
  11   2   8         17.14         16.38         2.24 o                         
  12   2   8          2.13          4.27         2.32 o                         
 -15   3   8          2.79          9.49         2.61 o                         
 -14   3   8          4.49          7.41         2.93 o                         
 -13   3   8         34.92         27.76         3.11 o                         
 -12   3   8          2.63          4.49         2.40 o                         
 -11   3   8        108.78        106.40         4.47 o                         
 -10   3   8        129.23        121.87         4.65 o                         
  -9   3   8        507.97        495.98         9.76 o                         
  -8   3   8        324.18        312.46         6.59 o                         
  -7   3   8         99.39        107.12         5.84 o                         
  -6   3   8         63.03         60.46         3.26 o                         
  -5   3   8        187.91        192.03         4.85 o                         
  -4   3   8         91.85        102.96         3.68 o                         
  -3   3   8         75.99         96.65         3.52 o                         
  -2   3   8        517.38        498.48         7.28 o                         
  -1   3   8          3.92          4.20         1.52 o                         
   0   3   8          2.97          0.26         1.36 o                         
   1   3   8       1759.30       1660.10        16.60 o                         
   2   3   8        378.26        357.88         5.08 o                         
   3   3   8          4.44          3.29         1.08 o                         
   4   3   8        205.74        195.07         3.53 o                         
   5   3   8          9.47          9.94         1.81 o                         
   6   3   8          0.28         -1.79         1.97 o                         
   7   3   8          3.97         13.71         2.82 o                         
   8   3   8         23.15         20.65         3.18 o                         
   9   3   8        134.02        130.75         5.27 o                         
  10   3   8         23.80         18.47         3.07 o                         
  11   3   8          0.75         10.64         3.02 o                         
  12   3   8         11.46          8.52         4.35 o                         
 -15   4   8         11.63         16.44         6.23 o                         
 -14   4   8         12.48         28.90         4.15 o                         
 -13   4   8         10.33         12.83         3.79 o                         
 -12   4   8          0.27          0.38         3.38 o                         
 -11   4   8         36.07         30.20         3.88 o                         
 -10   4   8        110.51        108.36         3.98 o                         
  -9   4   8        135.48        126.49         4.15 o                         
  -8   4   8        281.61        264.47         6.13 o                         
  -7   4   8         61.14         69.34         3.59 o                         
  -6   4   8         20.68         18.72         2.57 o                         
  -5   4   8        336.25        344.06         6.47 o                         
  -4   4   8         35.12         30.41         2.66 o                         
  -3   4   8        748.29        760.31         9.28 o                         
  -2   4   8          2.56          5.29         1.58 o                         
  -1   4   8         53.12         64.02         2.78 o                         
   0   4   8        378.78        355.69         5.47 o                         
   1   4   8        414.98        383.43         5.51 o                         
   2   4   8        268.19        252.84         5.06 o                         
   3   4   8         21.63         18.41         2.58 o                         
   4   4   8        226.17        221.26         5.67 o                         
   5   4   8         74.38         88.05         4.88 o                         
   6   4   8        192.30        170.54         4.24 o                         
   7   4   8        341.31        314.61         7.37 o                         
   8   4   8          0.83         -1.58         2.71 o                         
   9   4   8        102.05         89.85         4.92 o                         
  10   4   8         26.46         31.80         3.71 o                         
  11   4   8          0.88          0.49         3.24 o                         
  12   4   8         39.43         50.95        11.48 o                         
 -14   5   8         31.98         40.74         7.30 o                         
 -13   5   8         14.02         14.92         4.40 o                         
 -12   5   8         63.79         62.22         5.70 o                         
 -11   5   8        188.31        176.48         6.57 o                         
 -10   5   8        680.72        658.10        11.57 o                         
  -9   5   8        109.10        135.44         5.80 o                         
  -8   5   8        699.55        692.70        11.39 o                         
  -7   5   8         25.44         25.16         2.30 o                         
  -6   5   8          7.81         12.87         2.42 o                         
  -5   5   8          4.56          4.99         2.44 o                         
  -4   5   8         40.45         54.40         3.28 o                         
  -3   5   8        241.66        256.88         4.99 o                         
  -2   5   8          1.70          0.83         1.71 o                         
  -1   5   8        140.83        138.61         3.80 o                         
   0   5   8         42.45         30.94         2.29 o                         
   1   5   8          0.21         -0.40         1.84 o                         
   2   5   8        351.82        318.06         6.60 o                         
   3   5   8          3.67         -0.94         1.79 o                         
   4   5   8        221.80        213.63         5.87 o                         
   5   5   8         63.76         55.77         4.32 o                         
   6   5   8          2.06          5.02         2.24 o                         
   7   5   8         69.95         74.66         4.01 o                         
   8   5   8          3.61          3.86         2.61 o                         
   9   5   8          2.83          4.36         3.02 o                         
  10   5   8          5.89         13.47         4.64 o                         
  11   5   8         22.37          8.31         4.53 o                         
 -13   6   8         11.08         16.26         9.25 o                         
 -12   6   8          6.68          5.79         3.98 o                         
 -11   6   8         18.60         20.34         3.92 o                         
 -10   6   8        438.07        449.15        11.39 o                         
  -9   6   8        183.76        190.25         6.63 o                         
  -8   6   8         59.20         67.91         4.81 o                         
  -7   6   8         94.43         93.39         5.58 o                         
  -6   6   8          1.93         -0.81         2.02 o                         
  -5   6   8         49.38         62.71         3.49 o                         
  -4   6   8        109.68        107.26         3.95 o                         
  -3   6   8        174.09        176.23         4.64 o                         
  -2   6   8         59.84         67.88         3.35 o                         
  -1   6   8         45.68         43.21         2.61 o                         
   0   6   8          2.99          3.08         2.02 o                         
   1   6   8       1179.74       1203.12        14.54 o                         
   2   6   8        104.81        106.42         3.17 o                         
   3   6   8        406.62        409.25         7.61 o                         
   4   6   8         49.89         55.49         4.14 o                         
   5   6   8         41.64         38.64         4.23 o                         
   6   6   8         79.57         81.73         3.78 o                         
   7   6   8         85.91         76.30         3.82 o                         
   8   6   8         72.25         75.48         4.46 o                         
   9   6   8         81.80         72.63         6.45 o                         
  10   6   8         53.56         61.39         5.68 o                         
 -12   7   8         37.96         39.91         5.95 o                         
 -11   7   8          2.80          8.24         8.32 o                         
 -10   7   8         36.24         54.26         4.62 o                         
  -9   7   8         84.50         92.02         5.30 o                         
  -8   7   8        667.40        652.86        11.68 o                         
  -7   7   8         23.18         24.51         3.55 o                         
  -6   7   8          0.00         -2.56         2.56 o                         
  -5   7   8        206.63        185.35         5.34 o                         
  -4   7   8         11.70         15.84         3.34 o                         
  -3   7   8          6.57          5.21         2.19 o                         
  -2   7   8        212.55        203.96         5.09 o                         
  -1   7   8        395.53        408.40         7.16 o                         
   0   7   8          1.28          4.56         2.25 o                         
   1   7   8          0.98         -0.46         2.07 o                         
   2   7   8         66.15         59.92         2.86 o                         
   3   7   8          4.29          0.64         2.61 o                         
   4   7   8         23.02         25.86         3.60 o                         
   5   7   8          0.40         -2.25         3.14 o                         
   6   7   8         22.97         15.04         3.71 o                         
   7   7   8          0.58         -1.18         3.01 o                         
   8   7   8         14.49         15.27         2.93 o                         
   9   7   8         25.38         26.00         5.42 o                         
 -11   8   8          8.68         20.67         5.52 o                         
 -10   8   8          0.11          3.67         3.82 o                         
  -9   8   8         15.69         18.68         3.53 o                         
  -8   8   8         20.75         22.92         3.54 o                         
  -7   8   8         16.00         17.71         3.84 o                         
  -6   8   8        102.57        104.66         5.38 o                         
  -5   8   8          6.04          3.87         2.93 o                         
  -4   8   8         13.92         14.97         2.88 o                         
  -3   8   8          8.62          7.94         2.57 o                         
  -2   8   8        198.19        191.76         5.20 o                         
  -1   8   8        496.58        506.92         8.23 o                         
   0   8   8         43.89         55.87         3.58 o                         
   1   8   8          8.32         15.26         2.61 o                         
   2   8   8         28.14         27.68         2.57 o                         
   3   8   8          2.80         -3.47         4.11 o                         
   4   8   8          9.51         20.69         3.48 o                         
   5   8   8         41.49         45.94         4.93 o                         
   6   8   8          0.85          5.44         2.90 o                         
   7   8   8          3.90         11.93         3.29 o                         
  -9   9   8          0.66          8.55         3.83 o                         
  -8   9   8          0.08          7.76         8.21 o                         
  -7   9   8          8.30          7.60         3.37 o                         
  -6   9   8         19.76         17.23         3.54 o                         
  -5   9   8         64.32         68.50         4.70 o                         
  -4   9   8         39.90         36.96         3.36 o                         
  -3   9   8          8.79         11.59         3.30 o                         
  -2   9   8          7.09          4.95         3.09 o                         
  -1   9   8        185.30        192.66         6.59 o                         
   0   9   8        380.28        372.25         8.36 o                         
   1   9   8         78.02         89.75         4.34 o                         
   2   9   8        269.59        250.00         6.91 o                         
   3   9   8        365.77        358.70         9.45 o                         
   4   9   8          8.77          9.57         3.75 o                         
   5   9   8         42.71         42.97         4.20 o                         
  -6  10   8         21.15         24.72         6.05 o                         
  -5  10   8         53.08         45.05         4.93 o                         
  -4  10   8          0.11          4.96         3.47 o                         
  -3  10   8          0.16          0.37         4.71 o                         
  -2  10   8          0.73          7.07         5.18 o                         
  -1  10   8         51.49         55.88         4.77 o                         
   0  10   8         20.17         32.80         4.71 o                         
   1  10   8         54.94         61.70         7.11 o                         
   2  10   8          3.79         11.11         2.78 o                         
 -16   1   9          6.27          5.01         3.23 o                         
 -15   1   9          0.09          3.08         6.17 o                         
 -14   1   9          0.02          1.82         2.91 o                         
 -13   1   9        212.74        177.81         5.94 o                         
 -12   1   9         32.71         30.46         3.29 o                         
 -11   1   9        215.12        185.81         5.88 o                         
 -10   1   9        230.97        209.67         6.81 o                         
  -9   1   9        168.67        163.55         5.97 o                         
  -8   1   9        139.81        138.90         5.38 o                         
  -7   1   9        556.93        521.88         9.21 o                         
  -6   1   9         86.11        100.62         4.43 o                         
  -5   1   9        100.05        101.63         5.39 o                         
  -4   1   9         12.96         10.66         2.20 o                         
  -3   1   9          1.01         -1.99         1.99 o                         
  -2   1   9       4617.71       4965.12        55.99 o                         
  -1   1   9       2583.46       2726.65        24.78 o                         
   0   1   9         35.59         42.33         1.98 o                         
   1   1   9          5.00         13.57         1.65 o                         
   2   1   9         35.96         46.70         1.99 o                         
   3   1   9         37.99         47.97         2.10 o                         
   4   1   9         74.29         90.57         2.65 o                         
   5   1   9        433.81        416.58         5.57 o                         
   6   1   9          2.69         -1.81         1.81 o                         
   7   1   9         39.95         24.59         2.15 o                         
   8   1   9        198.76        167.42         4.14 o                         
   9   1   9         67.32         54.87         3.38 o                         
  10   1   9          4.94          8.18         3.51 o                         
  11   1   9        159.16        149.51         6.07 o                         
  12   1   9         16.96         21.48         3.81 o                         
 -15   2   9          5.97         15.00         3.61 o                         
 -14   2   9          8.42         11.17         3.06 o                         
 -13   2   9         63.43         50.67         4.63 o                         
 -12   2   9         10.50          6.00         2.84 o                         
 -11   2   9        165.19        147.24         5.39 o                         
 -10   2   9        309.27        289.55         7.53 o                         
  -9   2   9          1.53          1.32         2.71 o                         
  -8   2   9         21.35         17.57         3.28 o                         
  -7   2   9        275.53        262.95         6.55 o                         
  -6   2   9         12.79         22.41         2.56 o                         
  -5   2   9          8.00          9.46         2.18 o                         
  -4   2   9       1836.30       1909.10        21.25 o                         
  -3   2   9         38.51         53.33         2.88 o                         
  -2   2   9        276.69        268.62         5.15 o                         
  -1   2   9        124.98        132.01         2.86 o                         
   0   2   9         44.93         66.84         2.62 o                         
   1   2   9        214.25        207.38         3.81 o                         
   2   2   9         15.14         17.67         1.47 o                         
   3   2   9          3.49          2.73         1.14 o                         
   4   2   9          1.54          2.60         1.20 o                         
   5   2   9         10.86         14.20         1.57 o                         
   6   2   9         25.84         23.17         1.87 o                         
   7   2   9        166.45        148.88         3.76 o                         
   8   2   9        363.95        297.14         5.15 o                         
   9   2   9          9.39          9.32         1.96 o                         
  10   2   9         49.35         44.99         4.11 o                         
  11   2   9         99.38        113.37         5.40 o                         
  12   2   9         17.97         17.77         3.14 o                         
 -15   3   9          0.11          6.80         2.94 o                         
 -14   3   9          7.27          6.19         3.59 o                         
 -13   3   9         46.46         44.41         3.95 o                         
 -12   3   9         18.92         13.68         2.89 o                         
 -11   3   9         46.20         35.01         3.25 o                         
 -10   3   9        440.47        407.35         8.79 o                         
  -9   3   9        151.43        152.86         5.78 o                         
  -8   3   9       1120.03       1090.52        14.93 o                         
  -7   3   9         37.27         47.10         3.69 o                         
  -6   3   9         65.10         71.59         4.01 o                         
  -5   3   9         16.09         11.50         2.12 o                         
  -4   3   9          0.15          2.87         1.80 o                         
  -3   3   9        191.37        187.46         5.03 o                         
  -2   3   9        117.07        127.07         3.31 o                         
  -1   3   9          0.59         -0.64         1.46 o                         
   0   3   9        164.00        262.77         6.05 o                         
   1   3   9         10.70         13.67         1.52 o                         
   2   3   9         30.06         39.95         2.12 o                         
   3   3   9          0.35          7.07         1.61 o                         
   4   3   9         92.53        103.23         3.39 o                         
   5   3   9          3.28         -0.72         1.98 o                         
   6   3   9          7.12          2.77         2.31 o                         
   7   3   9        211.54        183.34         5.50 o                         
   8   3   9        238.50        201.32         6.57 o                         
   9   3   9          5.03          3.51         2.79 o                         
  10   3   9          0.08          3.26         3.31 o                         
  11   3   9        183.72        190.98         9.10 o                         
  12   3   9          2.93         14.28         7.17 o                         
 -15   4   9         30.75         49.38         5.20 o                         
 -14   4   9         91.18        124.79        10.16 o                         
 -13   4   9         11.72         10.68         3.56 o                         
 -12   4   9         36.72         29.15         3.43 o                         
 -11   4   9        372.36        330.51         5.91 o                         
 -10   4   9         40.84         37.27         3.07 o                         
  -9   4   9        957.82        905.20        13.70 o                         
  -8   4   9       2073.48       2016.48        24.02 o                         
  -7   4   9        118.34        118.29         4.87 o                         
  -6   4   9        112.56        113.71         4.89 o                         
  -5   4   9         52.43         65.66         3.51 o                         
  -4   4   9        100.96         96.64         4.00 o                         
  -3   4   9         48.08         47.54         2.74 o                         
  -2   4   9         34.67         36.69         2.46 o                         
  -1   4   9        376.36        345.71         5.98 o                         
   0   4   9         18.72         19.20         1.95 o                         
   1   4   9         67.47         74.05         3.12 o                         
   2   4   9       1050.14        996.98        12.51 o                         
   3   4   9          0.02         -1.72         1.72 o                         
   4   4   9         89.09         87.13         4.44 o                         
   5   4   9        120.35        110.51         4.98 o                         
   6   4   9        107.67        106.64         3.63 o                         
   7   4   9         22.95         16.83         3.35 o                         
   8   4   9         23.62         14.15         3.01 o                         
   9   4   9          0.05          1.36         2.92 o                         
  10   4   9         25.43         32.09         5.25 o                         
  11   4   9         11.27         15.75         5.07 o                         
 -14   5   9         47.26         54.17         5.07 o                         
 -13   5   9         17.18         20.15         4.03 o                         
 -12   5   9          0.00          0.57         4.49 o                         
 -11   5   9          0.69          7.41         3.23 o                         
 -10   5   9          1.64          7.20         3.31 o                         
  -9   5   9       1918.94       1904.23        23.70 o                         
  -8   5   9        784.24        765.69        12.15 o                         
  -7   5   9        296.19        300.87         6.61 o                         
  -6   5   9        219.21        198.10         5.46 o                         
  -5   5   9         16.89         23.93         2.93 o                         
  -4   5   9         12.81         13.84         2.52 o                         
  -3   5   9        115.89        132.83         4.84 o                         
  -2   5   9         20.24         19.28         2.27 o                         
  -1   5   9         82.29         90.95         3.54 o                         
   0   5   9          1.43          0.47         1.85 o                         
   1   5   9       1214.75       1174.27        12.40 o                         
   2   5   9        132.16        124.86         4.71 o                         
   3   5   9        129.13        127.47         4.22 o                         
   4   5   9         25.91         20.68         3.14 o                         
   5   5   9         62.64         68.61         4.54 o                         
   6   5   9         27.84         31.91         3.75 o                         
   7   5   9         79.52         71.18         4.62 o                         
   8   5   9         26.83         26.49         3.31 o                         
   9   5   9         79.04         74.53         5.06 o                         
  10   5   9          4.51         11.37         4.71 o                         
 -13   6   9          3.38         20.34         5.90 o                         
 -12   6   9         27.14         25.61         4.33 o                         
 -11   6   9          1.03          4.28         4.21 o                         
 -10   6   9        151.91        164.79         8.09 o                         
  -9   6   9        137.77        146.24         6.61 o                         
  -8   6   9         84.98         77.84         5.08 o                         
  -7   6   9         60.99         55.89         3.48 o                         
  -6   6   9         60.34         55.28         3.65 o                         
  -5   6   9        265.02        231.26         5.61 o                         
  -4   6   9          7.42          3.72         2.20 o                         
  -3   6   9          3.47         -0.50         2.11 o                         
  -2   6   9         32.58         39.83         2.98 o                         
  -1   6   9          1.07         -1.92         1.92 o                         
   0   6   9        142.69        176.33         4.54 o                         
   1   6   9       1812.81       1789.30        20.19 o                         
   2   6   9        128.53        126.58         7.13 o                         
   3   6   9         22.94         24.61         3.23 o                         
   4   6   9         46.44         50.97         3.46 o                         
   5   6   9        206.27        202.46         6.81 o                         
   6   6   9        275.03        250.44         5.81 o                         
   7   6   9          8.96          4.90         6.22 o                         
   8   6   9          4.38         15.10         3.89 o                         
   9   6   9          2.66          2.02         6.73 o                         
 -12   7   9         17.29         13.60         4.58 o                         
 -11   7   9          0.51          4.20         3.40 o                         
 -10   7   9         20.05         34.84         5.32 o                         
  -9   7   9         20.94         29.44         3.95 o                         
  -8   7   9        389.00        385.92        10.54 o                         
  -7   7   9         12.83         13.17         3.66 o                         
  -6   7   9          6.76          1.58         2.43 o                         
  -5   7   9         11.13         14.57         2.81 o                         
  -4   7   9        153.42        150.73         4.87 o                         
  -3   7   9         22.16         21.14         2.60 o                         
  -2   7   9          0.50          2.31         2.56 o                         
  -1   7   9         17.43         18.75         2.44 o                         
   0   7   9        981.22        997.65        12.51 o                         
   1   7   9       1823.45       1796.86        20.35 o                         
   2   7   9         12.60          9.22         3.91 o                         
   3   7   9        147.68        153.46         5.80 o                         
   4   7   9        146.11        132.84         5.70 o                         
   5   7   9         25.14         27.45         3.38 o                         
   6   7   9         18.18         29.29         2.97 o                         
   7   7   9          1.44          2.75         2.64 o                         
   8   7   9          0.41          3.92         4.09 o                         
 -10   8   9          7.10         16.04         4.08 o                         
  -9   8   9         82.33         79.73         4.88 o                         
  -8   8   9          0.99          6.42         3.79 o                         
  -7   8   9        164.02        153.10         6.24 o                         
  -6   8   9          0.73         -1.80         2.71 o                         
  -5   8   9        161.51        159.25         5.44 o                         
  -4   8   9        203.55        199.97         5.37 o                         
  -3   8   9         65.53         65.68         3.69 o                         
  -2   8   9        155.67        157.03         5.35 o                         
  -1   8   9         33.49         35.17         3.17 o                         
   0   8   9        498.00        501.03         8.08 o                         
   1   8   9        489.87        495.99         8.46 o                         
   2   8   9         16.36         12.94         1.84 o                         
   3   8   9         91.78        100.65         5.92 o                         
   4   8   9        220.59        245.56         7.84 o                         
   5   8   9          9.51         25.75         4.09 o                         
   6   8   9          2.67          2.73         3.95 o                         
   7   8   9         20.01         18.86         3.98 o                         
  -8   9   9         24.96         22.85         4.64 o                         
  -7   9   9          2.55          7.27         4.02 o                         
  -6   9   9          1.55         -0.64         3.24 o                         
  -5   9   9          0.77          0.86         3.06 o                         
  -4   9   9          8.06          6.44         2.78 o                         
  -3   9   9         64.82         55.97         3.78 o                         
  -2   9   9          5.03          1.74         2.60 o                         
  -1   9   9         29.40         34.67         3.41 o                         
   0   9   9          0.13          4.41         2.71 o                         
   1   9   9         51.96         53.25         4.17 o                         
   2   9   9         97.45        101.37         5.95 o                         
   3   9   9          6.00         13.08         3.83 o                         
   4   9   9         88.71         74.56         5.36 o                         
   5   9   9         36.40         56.70         5.51 o                         
  -5  10   9        225.72        234.85         8.28 o                         
  -4  10   9         23.53         23.92         4.28 o                         
  -3  10   9         10.39         17.44         5.51 o                         
  -2  10   9          1.57          2.75         3.68 o                         
  -1  10   9         34.53         32.33         4.60 o                         
   0  10   9         27.83         26.34         5.52 o                         
   1  10   9        185.33        173.81        12.46 o                         
 -16   0  10         56.23         79.49         9.40 o                         
 -15   0  10          2.12          9.42         6.40 o                         
 -14   0  10          0.30         -0.38         5.76 o                         
 -13   0  10          2.18         -0.85         3.43 o                         
 -12   0  10         34.04         25.97         4.87 o                         
 -11   0  10         24.36         24.34         5.58 o                         
 -10   0  10         14.86         11.14         4.95 o                         
  -9   0  10       1162.51       1091.76        22.94 o                         
  -8   0  10        405.80        377.80        11.68 o                         
  -7   0  10        611.02        530.81        13.83 o                         
  -6   0  10          2.16          1.65         3.10 o                         
  -5   0  10         74.81        101.77         5.91 o                         
  -4   0  10         23.09         17.48         3.44 o                         
  -3   0  10        202.29        195.84         6.35 o                         
  -2   0  10       2338.01       2457.96        35.14 o                         
  -1   0  10        152.69        180.91         6.20 o                         
   0   0  10         22.04         22.99         2.80 o                         
   1   0  10         34.14         32.36         2.64 o                         
   2   0  10          9.35          2.96         1.74 o                         
   3   0  10         87.91         99.06         3.51 o                         
   4   0  10        854.36        884.24        13.05 o                         
   5   0  10         15.45         10.19         3.02 o                         
   6   0  10         30.86         26.71         3.43 o                         
   7   0  10        231.91        189.36        10.15 o                         
   8   0  10          4.36          2.09         2.89 o                         
   9   0  10        398.79        366.76         9.20 o                         
  10   0  10          2.60         16.95         6.62 o                         
  11   0  10         23.01         31.65         6.79 o                         
  12   0  10          0.05         -5.26         5.26 o                         
 -16   1  10          2.20          7.97         3.54 o                         
 -15   1  10         26.14         36.59         3.80 o                         
 -14   1  10         82.38         78.83         5.16 o                         
 -13   1  10         10.25          8.96         3.02 o                         
 -12   1  10         24.00         20.99         3.16 o                         
 -11   1  10        153.88        132.60         6.39 o                         
 -10   1  10         60.09         63.61         5.07 o                         
  -9   1  10        256.02        263.44         7.24 o                         
  -8   1  10        736.58        677.59        11.43 o                         
  -7   1  10          3.09          5.61         2.47 o                         
  -6   1  10         33.66         34.40         3.16 o                         
  -5   1  10         50.54         46.38         3.49 o                         
  -4   1  10        151.37        155.49         4.34 o                         
  -3   1  10        244.20        268.09         5.45 o                         
  -2   1  10        666.22        731.63         9.82 o                         
  -1   1  10       1035.89       1088.72        12.05 o                         
   0   1  10          7.50         14.22         1.50 o                         
   1   1  10         10.22         11.08         1.71 o                         
   2   1  10          3.68          0.59         1.38 o                         
   3   1  10         61.40         65.47         2.93 o                         
   4   1  10        119.97        116.03         3.00 o                         
   5   1  10         23.04         20.64         2.04 o                         
   6   1  10          3.31          0.22         1.63 o                         
   7   1  10          0.36         -1.68         1.77 o                         
   8   1  10          6.11          6.13         2.20 o                         
   9   1  10         14.87          8.59         2.16 o                         
  10   1  10         46.83         48.17         4.14 o                         
  11   1  10          2.53          7.79         2.84 o                         
  12   1  10         13.09         12.04         4.06 o                         
 -15   2  10          2.87          2.72         4.13 o                         
 -14   2  10          0.00          3.39         2.76 o                         
 -13   2  10          0.34         10.76         2.97 o                         
 -12   2  10         15.60         12.19         3.09 o                         
 -11   2  10        163.87        152.22         6.44 o                         
 -10   2  10        150.51        160.21         6.55 o                         
  -9   2  10         91.36         88.40         5.10 o                         
  -8   2  10       1771.45       1694.28        22.40 o                         
  -7   2  10        130.30        124.97         5.28 o                         
  -6   2  10        407.22        395.59         7.32 o                         
  -5   2  10        598.49        572.05         8.88 o                         
  -4   2  10          0.51         -1.87         1.87 o                         
  -3   2  10         55.43         66.75         3.33 o                         
  -2   2  10         28.88         40.36         2.70 o                         
  -1   2  10         53.71         53.10         2.11 o                         
   0   2  10       1412.02       1355.76        13.77 o                         
   1   2  10          0.32          2.46         1.57 o                         
   2   2  10        210.22        198.19         3.58 o                         
   3   2  10        147.06        141.56         2.91 o                         
   4   2  10          9.29          8.48         1.59 o                         
   5   2  10          0.20         -1.39         1.39 o                         
   6   2  10          2.02          0.19         1.77 o                         
   7   2  10          8.19          7.69         1.75 o                         
   8   2  10         13.84         12.52         1.95 o                         
   9   2  10         12.49          7.22         2.08 o                         
  10   2  10          2.17          5.73         2.91 o                         
  11   2  10         12.34         12.06        10.65 o                         
 -15   3  10         18.94         18.06         4.73 o                         
 -14   3  10         94.74        106.93         6.17 o                         
 -13   3  10          0.95         -0.94         2.69 o                         
 -12   3  10          0.01          0.84         2.51 o                         
 -11   3  10        148.86        134.58         5.27 o                         
 -10   3  10       1347.60       1257.63        17.12 o                         
  -9   3  10        116.29        122.91         5.53 o                         
  -8   3  10       2037.89       1949.71        23.21 o                         
  -7   3  10        322.72        313.07         7.17 o                         
  -6   3  10         74.17         88.16         4.11 o                         
  -5   3  10         19.23         21.22         3.14 o                         
  -4   3  10          4.45          4.58         2.12 o                         
  -3   3  10        182.95        197.05         4.84 o                         
  -2   3  10         21.49         28.91         2.08 o                         
  -1   3  10        445.24        460.02         6.82 o                         
   0   3  10        529.97        537.28         7.35 o                         
   1   3  10        408.59        395.11         5.69 o                         
   2   3  10        251.57        237.16         3.62 o                         
   3   3  10         14.91         15.74         2.49 o                         
   4   3  10         39.33         41.68         2.72 o                         
   5   3  10          4.75          0.78         2.16 o                         
   6   3  10          1.80          0.62         2.34 o                         
   7   3  10         99.74         97.95         4.90 o                         
   8   3  10         37.76         43.53         3.97 o                         
   9   3  10          0.24          1.79         3.74 o                         
  10   3  10         54.85         57.06         4.46 o                         
  11   3  10         76.31         75.69         6.31 o                         
 -14   4  10         57.67         76.31         9.19 o                         
 -13   4  10          0.59          8.11         5.44 o                         
 -12   4  10         37.67         31.39         3.88 o                         
 -11   4  10         68.87         65.59         3.48 o                         
 -10   4  10         12.45          9.94         3.67 o                         
  -9   4  10         45.87         44.15         3.65 o                         
  -8   4  10        341.29        352.76         7.89 o                         
  -7   4  10        306.08        279.04         6.76 o                         
  -6   4  10          0.70         -0.11         2.50 o                         
  -5   4  10          7.08          7.95         2.56 o                         
  -4   4  10         66.59         57.77         3.63 o                         
  -3   4  10        141.00        136.10         3.97 o                         
  -2   4  10          2.45         -0.34         1.79 o                         
  -1   4  10          0.12         -1.61         1.65 o                         
   0   4  10         61.15         65.93         2.94 o                         
   1   4  10         25.41         27.73         1.84 o                         
   2   4  10        116.90        128.13         4.42 o                         
   3   4  10        508.20        471.58         8.13 o                         
   4   4  10         29.11         30.91         2.39 o                         
   5   4  10        137.53        124.85         3.78 o                         
   6   4  10          1.10          1.15         2.01 o                         
   7   4  10        141.54        136.29         5.42 o                         
   8   4  10         18.00         17.30         3.27 o                         
   9   4  10          5.46         13.95         4.15 o                         
  10   4  10          4.60         10.93         5.01 o                         
 -14   5  10          0.10         18.53         7.85 o                         
 -13   5  10         29.37         35.60         4.58 o                         
 -12   5  10         28.90         27.64         4.50 o                         
 -11   5  10         61.23         65.73         5.67 o                         
 -10   5  10          1.38          1.73         2.92 o                         
  -9   5  10          3.79          4.88         2.17 o                         
  -8   5  10         83.06         81.44         5.54 o                         
  -7   5  10         32.31         30.43         4.09 o                         
  -6   5  10         10.00         12.24         2.54 o                         
  -5   5  10         17.29          8.10         2.69 o                         
  -4   5  10         15.89         20.74         2.77 o                         
  -3   5  10          6.20          5.63         2.24 o                         
  -2   5  10         69.81         72.48         3.37 o                         
  -1   5  10        541.10        513.77         9.02 o                         
   0   5  10        760.06        755.94        11.74 o                         
   1   5  10        693.57        658.35         8.73 o                         
   2   5  10        505.09        482.05         8.33 o                         
   3   5  10         29.05         31.22         2.99 o                         
   4   5  10          0.03         -0.91         1.57 o                         
   5   5  10         10.13          8.65         3.33 o                         
   6   5  10         12.76         14.72         2.31 o                         
   7   5  10         77.76         70.05         3.98 o                         
   8   5  10         19.25         21.93         3.69 o                         
   9   5  10         18.12         26.97         4.34 o                         
  10   5  10         10.34         21.95         4.83 o                         
 -13   6  10          0.02          9.85         5.10 o                         
 -12   6  10         53.52         55.91         6.39 o                         
 -11   6  10         17.66         18.48         3.89 o                         
 -10   6  10        387.44        373.08         9.33 o                         
  -9   6  10        304.93        290.02         8.28 o                         
  -8   6  10        178.20        173.10         6.55 o                         
  -7   6  10         23.82         22.47         2.87 o                         
  -6   6  10          5.92          0.75         2.46 o                         
  -5   6  10         49.42         53.23         3.56 o                         
  -4   6  10        194.42        170.27         5.49 o                         
  -3   6  10         49.73         48.41         3.37 o                         
  -2   6  10        112.35        113.62         4.50 o                         
  -1   6  10        120.43        117.94         4.34 o                         
   0   6  10        286.07        291.17         5.63 o                         
   1   6  10        126.80        133.95         3.84 o                         
   2   6  10         16.21         22.73         2.99 o                         
   3   6  10        162.85        150.53         5.33 o                         
   4   6  10          1.14          0.63         2.26 o                         
   5   6  10          5.24          3.96         3.42 o                         
   6   6  10         76.66         78.22         6.51 o                         
   7   6  10         66.57         80.13         3.82 o                         
   8   6  10         27.27         26.84         3.82 o                         
   9   6  10          0.14         47.08         9.57 o                         
 -12   7  10         10.52          8.52         4.67 o                         
 -11   7  10         30.14         24.99         4.76 o                         
 -10   7  10         46.14         49.24         4.52 o                         
  -9   7  10         19.08         19.39         3.84 o                         
  -8   7  10          2.55          3.65         3.16 o                         
  -7   7  10          0.94          3.81         3.16 o                         
  -6   7  10          7.96         15.48         4.18 o                         
  -5   7  10          0.00         -2.37         2.37 o                         
  -4   7  10         45.65         43.81         3.39 o                         
  -3   7  10         10.59         12.20         2.38 o                         
  -2   7  10          1.09         -1.33         2.06 o                         
  -1   7  10          6.95          3.86         2.55 o                         
   0   7  10         26.63         31.38         2.89 o                         
   1   7  10          4.25          6.28         2.72 o                         
   2   7  10        256.45        250.68         7.93 o                         
   3   7  10        121.86        114.68         5.36 o                         
   4   7  10          0.45          0.19         2.72 o                         
   5   7  10        159.19        171.40         6.34 o                         
   6   7  10          0.70         12.43         4.93 o                         
   7   7  10          8.92         11.87         5.66 o                         
   8   7  10         51.90         46.84         9.50 o                         
 -10   8  10          4.47         10.68         4.77 o                         
  -9   8  10          8.54          7.85         4.41 o                         
  -8   8  10          0.23         -1.35         3.56 o                         
  -7   8  10        161.94        147.96         6.10 o                         
  -6   8  10         38.81         35.73         5.61 o                         
  -5   8  10         69.56         76.46         4.45 o                         
  -4   8  10         31.14         27.44         3.03 o                         
  -3   8  10         11.34          6.79         2.54 o                         
  -2   8  10         27.99         27.57         2.95 o                         
  -1   8  10         24.57         30.60         2.98 o                         
   0   8  10         78.45         83.32         4.59 o                         
   1   8  10        112.13        107.20         4.06 o                         
   2   8  10         71.04         81.10         5.29 o                         
   3   8  10          0.40          6.07         3.29 o                         
   4   8  10         65.02         73.36         5.93 o                         
   5   8  10          0.76          9.69         4.30 o                         
   6   8  10         21.72         25.12         5.93 o                         
  -8   9  10         11.13         16.71         4.68 o                         
  -7   9  10         13.99         18.14         4.59 o                         
  -6   9  10          1.63          1.54         3.61 o                         
  -5   9  10          5.69         13.29         4.31 o                         
  -4   9  10          1.08         -2.80         2.80 o                         
  -3   9  10         42.78         39.59         3.78 o                         
  -2   9  10         16.44         11.52         3.32 o                         
  -1   9  10        237.90        243.32         6.04 o                         
   0   9  10          1.29          4.00         3.32 o                         
   1   9  10          0.18         -0.19         3.90 o                         
   2   9  10         12.74         23.66         7.30 o                         
   3   9  10          6.50         13.25         5.21 o                         
   4   9  10          5.50         20.30         5.53 o                         
  -3  10  10         74.04         75.47         7.07 o                         
  -2  10  10         25.12         29.81         3.88 o                         
  -1  10  10          9.96          4.90         5.19 o                         
 -15   1  11         12.54         20.01         3.79 o                         
 -14   1  11          0.12          2.00         3.77 o                         
 -13   1  11          0.00         -2.16         2.72 o                         
 -12   1  11         73.78         62.54         4.40 o                         
 -11   1  11         61.23         58.73         5.06 o                         
 -10   1  11         92.99         85.38         5.69 o                         
  -9   1  11       1776.04       1677.18        22.55 o                         
  -8   1  11        730.32        719.79        12.41 o                         
  -7   1  11        414.16        394.57         8.41 o                         
  -6   1  11         33.52         34.05         3.30 o                         
  -5   1  11         36.74         40.30         3.09 o                         
  -4   1  11          1.45          1.29         1.96 o                         
  -3   1  11        543.00        560.35         8.57 o                         
  -2   1  11         97.70        106.67         3.90 o                         
  -1   1  11        712.90        715.25         8.61 o                         
   0   1  11         62.34         59.57         2.52 o                         
   1   1  11         32.32         28.30         2.04 o                         
   2   1  11          3.30          2.23         1.54 o                         
   3   1  11         66.41         61.78         2.61 o                         
   4   1  11        195.99        177.17         3.91 o                         
   5   1  11         64.11         73.38         2.87 o                         
   6   1  11         40.23         32.93         2.32 o                         
   7   1  11         16.02         16.16         2.39 o                         
   8   1  11        425.39        407.87         7.69 o                         
   9   1  11        138.54        128.92         6.18 o                         
  10   1  11          5.85         13.54         2.81 o                         
  11   1  11        128.97        114.98        11.83 o                         
 -15   2  11          3.36          1.79         3.35 o                         
 -14   2  11         10.64         14.55         3.35 o                         
 -13   2  11         12.06         22.97         3.45 o                         
 -12   2  11          4.38          0.07         2.88 o                         
 -11   2  11          5.08          1.26         3.35 o                         
 -10   2  11        210.10        203.25         7.78 o                         
  -9   2  11        193.25        195.47         6.74 o                         
  -8   2  11       2491.60       2368.90        29.31 o                         
  -7   2  11        164.96        151.94         5.44 o                         
  -6   2  11       1208.99       1160.20        15.12 o                         
  -5   2  11        167.32        175.02         4.94 o                         
  -4   2  11          8.71         10.51         2.32 o                         
  -3   2  11        259.07        284.59         5.88 o                         
  -2   2  11          5.42          1.44         1.97 o                         
  -1   2  11         19.45         19.64         2.22 o                         
   0   2  11        338.95        310.01         5.11 o                         
   1   2  11         58.90         61.11         2.64 o                         
   2   2  11        205.59        217.09         3.96 o                         
   3   2  11        214.89        206.83         4.02 o                         
   4   2  11         23.85         18.10         1.95 o                         
   5   2  11          2.03         -1.63         1.63 o                         
   6   2  11        292.39        260.38         4.54 o                         
   7   2  11          0.44         -1.58         1.58 o                         
   8   2  11         35.81         27.57         2.21 o                         
   9   2  11         13.37         13.04         4.50 o                         
  10   2  11         11.22         14.44         4.52 o                         
  11   2  11         44.14         37.73         4.25 o                         
 -15   3  11          9.79         14.93         4.30 o                         
 -14   3  11         24.77         31.29         3.71 o                         
 -13   3  11        158.29        160.47         6.13 o                         
 -12   3  11         27.67         22.97         3.91 o                         
 -11   3  11         63.92         63.27         4.62 o                         
 -10   3  11        503.44        499.03         9.62 o                         
  -9   3  11         21.09         20.44         3.43 o                         
  -8   3  11        319.51        302.59         7.38 o                         
  -7   3  11        115.81        115.66         5.67 o                         
  -6   3  11         98.62        110.67         4.94 o                         
  -5   3  11        139.34        150.42         4.87 o                         
  -4   3  11         25.52         22.47         2.69 o                         
  -3   3  11         69.22         80.49         3.66 o                         
  -2   3  11        143.77        152.31         4.38 o                         
  -1   3  11        285.00        302.65         5.80 o                         
   0   3  11        326.99        331.11         5.70 o                         
   1   3  11       1043.41        993.98        10.49 o                         
   2   3  11        419.76        401.54         5.40 o                         
   3   3  11          6.72          6.27         2.49 o                         
   4   3  11         39.89         40.25         3.21 o                         
   5   3  11         80.66         86.07         3.91 o                         
   6   3  11          0.96         -2.43         2.43 o                         
   7   3  11         19.75         17.76         3.13 o                         
   8   3  11         47.86         55.73         4.33 o                         
   9   3  11          1.49          8.80         3.05 o                         
  10   3  11        104.49         82.23         7.84 o                         
 -14   4  11         26.74         28.04         4.79 o                         
 -13   4  11          8.77         15.31         2.41 o                         
 -12   4  11         61.56         49.22         3.99 o                         
 -11   4  11          9.31         10.07         2.40 o                         
 -10   4  11        145.28        153.78         7.18 o                         
  -9   4  11         11.23         10.41         2.83 o                         
  -8   4  11         54.97         49.05         3.79 o                         
  -7   4  11          0.14         -2.42         2.42 o                         
  -6   4  11          9.71          8.46         2.54 o                         
  -5   4  11         70.72         79.77         4.17 o                         
  -4   4  11        234.03        211.50         5.43 o                         
  -3   4  11         82.96         95.66         4.71 o                         
  -2   4  11        121.51        120.74         4.12 o                         
  -1   4  11        918.08        894.44        11.01 o                         
   0   4  11        158.12        147.66         4.86 o                         
   1   4  11       1063.47       1049.93        12.16 o                         
   2   4  11       2578.88       2501.04        26.88 o                         
   3   4  11        462.71        443.34         8.12 o                         
   4   4  11         97.46        101.79         4.69 o                         
   5   4  11          3.70          1.57         2.66 o                         
   6   4  11         15.92         12.49         2.91 o                         
   7   4  11          0.82         -0.66         2.65 o                         
   8   4  11         75.03         86.13         5.00 o                         
   9   4  11          4.61          6.90         4.96 o                         
  10   4  11          0.10          2.62         3.92 o                         
 -14   5  11        108.53        109.86         8.70 o                         
 -13   5  11          0.00          7.99         4.14 o                         
 -12   5  11         24.15         24.88         3.99 o                         
 -11   5  11         34.49         32.80         4.44 o                         
 -10   5  11         27.79         32.56         3.15 o                         
  -9   5  11        165.00        159.95         7.72 o                         
  -8   5  11         18.49         17.94         3.76 o                         
  -7   5  11        180.92        179.96         6.75 o                         
  -6   5  11          0.02         -1.54         2.61 o                         
  -5   5  11         22.84         17.08         2.89 o                         
  -4   5  11         14.88         14.89         2.69 o                         
  -3   5  11         15.59         12.34         2.44 o                         
  -2   5  11         36.47         32.85         2.80 o                         
  -1   5  11        111.33        112.33         4.08 o                         
   0   5  11          0.09          0.96         2.31 o                         
   1   5  11       2321.70       2189.79        21.55 o                         
   2   5  11        269.65        290.23         8.01 o                         
   3   5  11        395.38        383.37         7.40 o                         
   4   5  11         41.59         42.33         3.13 o                         
   5   5  11         52.49         49.72         3.79 o                         
   6   5  11          4.15          7.14         3.17 o                         
   7   5  11         98.15         85.86         4.64 o                         
   8   5  11          0.25          1.36         5.83 o                         
   9   5  11          1.18         21.49         9.38 o                         
 -13   6  11          0.15          1.89         4.27 o                         
 -12   6  11          1.08          1.58         3.60 o                         
 -11   6  11        160.41        142.20        10.83 o                         
 -10   6  11         16.96         20.98         3.86 o                         
  -9   6  11        100.59         94.47         4.87 o                         
  -8   6  11         76.58         77.71         4.28 o                         
  -7   6  11        383.02        373.44         8.20 o                         
  -6   6  11         48.45         48.64         3.89 o                         
  -5   6  11          8.32          3.44         2.62 o                         
  -4   6  11        209.95        202.02         5.74 o                         
  -3   6  11         17.08         12.33         2.64 o                         
  -2   6  11         71.34         79.14         4.54 o                         
  -1   6  11        155.71        155.77         4.94 o                         
   0   6  11          3.73          2.13         1.83 o                         
   1   6  11         91.32         99.08         4.45 o                         
   2   6  11         43.08         45.66         3.81 o                         
   3   6  11         47.66         43.69         3.53 o                         
   4   6  11          1.88          3.39         2.32 o                         
   5   6  11         28.91         30.17         3.03 o                         
   6   6  11         11.66         22.77         4.59 o                         
   7   6  11          0.07         -4.05         4.24 o                         
   8   6  11          1.09          4.45         4.06 o                         
 -11   7  11         30.27         34.69         5.08 o                         
 -10   7  11         10.46         13.99         4.79 o                         
  -9   7  11          0.00          2.57         3.35 o                         
  -8   7  11        168.78        168.20         7.20 o                         
  -7   7  11          2.14          2.04         2.57 o                         
  -6   7  11          4.53          1.95         2.56 o                         
  -5   7  11        104.37        100.94         5.07 o                         
  -4   7  11         43.80         43.11         3.81 o                         
  -3   7  11         25.17         28.08         3.11 o                         
  -2   7  11         44.11         47.18         3.21 o                         
  -1   7  11          1.26         -2.08         2.12 o                         
   0   7  11         42.90         40.46         3.27 o                         
   1   7  11         17.29         16.84         2.41 o                         
   2   7  11        185.51        179.60         6.34 o                         
   3   7  11          3.64          7.60         3.10 o                         
   4   7  11         27.20         27.81         3.41 o                         
   5   7  11         10.29         14.63         3.15 o                         
   6   7  11         24.62         24.88         4.93 o                         
   7   7  11         12.66         22.81         7.25 o                         
 -10   8  11          0.93         -2.35         4.61 o                         
  -9   8  11         73.79         72.91        11.06 o                         
  -8   8  11         52.16         60.00         4.56 o                         
  -7   8  11         11.77         10.98         3.31 o                         
  -6   8  11        209.96        218.39         7.60 o                         
  -5   8  11        189.01        162.75         5.36 o                         
  -4   8  11          2.16          1.54         2.39 o                         
  -3   8  11         51.88         45.77         3.51 o                         
  -2   8  11         70.90         76.37         4.17 o                         
  -1   8  11        101.02         85.71         4.74 o                         
   0   8  11         35.60         38.43         3.39 o                         
   1   8  11         43.68         43.16         2.52 o                         
   2   8  11        107.31        109.98         5.71 o                         
   3   8  11         19.91         23.79         3.87 o                         
   4   8  11          2.58         10.32         4.29 o                         
   5   8  11         95.69         96.73         6.54 o                         
  -7   9  11         92.18         93.29         8.50 o                         
  -6   9  11        109.66        115.30         6.55 o                         
  -5   9  11          0.48         -2.94         3.43 o                         
  -4   9  11         84.93         95.97         5.38 o                         
  -3   9  11          0.52          1.59         2.43 o                         
  -2   9  11          9.39         16.90         2.81 o                         
  -1   9  11         27.25         32.49         4.58 o                         
   0   9  11         75.63         62.09         4.04 o                         
   1   9  11         15.18         31.52         4.51 o                         
   2   9  11          3.69         10.25         5.68 o                         
   3   9  11          2.99         11.78         9.98 o                         
 -15   0  12          5.11         12.38         5.35 o                         
 -14   0  12         29.50         27.85         7.10 o                         
 -13   0  12         60.35         81.59         7.71 o                         
 -12   0  12         20.21         42.34         8.73 o                         
 -11   0  12        155.98        148.55         9.97 o                         
 -10   0  12         88.64         84.68         7.76 o                         
  -9   0  12       2089.12       2001.81        36.90 o                         
  -8   0  12       1059.16       1041.93        22.44 o                         
  -7   0  12      11109.16      10344.17       176.56 o                         
  -6   0  12        479.26        438.19        12.21 o                         
  -5   0  12         12.85         11.90         3.67 o                         
  -4   0  12         68.12         61.05         4.75 o                         
  -3   0  12         31.51         36.05         4.13 o                         
  -2   0  12         39.75         48.43         3.91 o                         
  -1   0  12         68.33         74.37         4.48 o                         
   0   0  12        125.82        136.35         5.12 o                         
   1   0  12       1588.60       1548.39        21.61 o                         
   2   0  12          6.75          9.88         2.15 o                         
   3   0  12         40.57         54.92         3.98 o                         
   4   0  12          4.52          3.04         2.60 o                         
   5   0  12        112.23        106.32         5.45 o                         
   6   0  12         26.48         22.10         3.90 o                         
   7   0  12        128.55        125.44         6.21 o                         
   8   0  12        355.95        336.78        10.86 o                         
   9   0  12         36.56         35.27         7.59 o                         
  10   0  12          0.02          5.35         6.16 o                         
 -15   1  12         11.98         25.35         4.35 o                         
 -14   1  12          7.43          3.83         3.16 o                         
 -13   1  12         15.06         15.86         3.25 o                         
 -12   1  12         66.22         53.19         5.38 o                         
 -11   1  12         51.15         53.47         4.76 o                         
 -10   1  12        169.13        174.60         7.42 o                         
  -9   1  12          0.22          7.77         3.22 o                         
  -8   1  12         97.42        114.34         5.74 o                         
  -7   1  12          6.63         21.29         3.55 o                         
  -6   1  12        143.63        148.78         5.20 o                         
  -5   1  12         36.18         31.84         3.20 o                         
  -4   1  12        194.28        199.36         5.32 o                         
  -3   1  12         42.56         49.80         3.28 o                         
  -2   1  12         18.57         24.35         2.46 o                         
  -1   1  12        181.61        185.06         4.17 o                         
   0   1  12        227.47        217.24         3.96 o                         
   1   1  12        141.04        139.12         3.53 o                         
   2   1  12        394.07        381.82         5.88 o                         
   3   1  12        303.30        275.76         4.97 o                         
   4   1  12         58.91         54.67         2.51 o                         
   5   1  12         15.11          9.94         2.04 o                         
   6   1  12         89.21         76.81         3.67 o                         
   7   1  12         41.57         33.15         2.85 o                         
   8   1  12         21.54         12.31         2.64 o                         
   9   1  12        126.67        129.10         7.79 o                         
  10   1  12          4.85          5.53         4.75 o                         
 -15   2  12          1.12          2.02         4.41 o                         
 -14   2  12          1.64         -2.30         2.90 o                         
 -13   2  12         34.71         31.67         4.16 o                         
 -12   2  12          1.70          5.27         3.46 o                         
 -11   2  12         42.14         39.61         4.65 o                         
 -10   2  12          3.78         -0.73         3.25 o                         
  -9   2  12          1.42          2.34         3.22 o                         
  -8   2  12       2396.61       2332.37        27.62 o                         
  -7   2  12        344.97        337.36         7.44 o                         
  -6   2  12         82.59         84.27         4.47 o                         
  -5   2  12         15.36         22.26         2.87 o                         
  -4   2  12         56.75         65.87         3.80 o                         
  -3   2  12          0.43          0.25         2.20 o                         
  -2   2  12        560.86        613.63         8.43 o                         
  -1   2  12        136.03        137.04         4.08 o                         
   0   2  12        312.29        289.43         5.21 o                         
   1   2  12         15.83         21.38         2.04 o                         
   2   2  12       1154.11       1131.01        11.66 o                         
   3   2  12        308.17        288.11         4.89 o                         
   4   2  12         10.72          9.79         1.84 o                         
   5   2  12        303.07        293.89         4.85 o                         
   6   2  12          0.03          1.41         1.81 o                         
   7   2  12          2.86          2.23         1.86 o                         
   8   2  12         23.99         19.14         3.74 o                         
   9   2  12         10.35         13.77         4.22 o                         
  10   2  12        231.63        235.13         9.58 o                         
 -15   3  12         14.36         12.23         3.38 o                         
 -14   3  12         42.64         58.88         4.61 o                         
 -13   3  12          0.19          4.38         2.63 o                         
 -12   3  12          4.55          9.53         3.44 o                         
 -11   3  12         45.18         52.58         4.78 o                         
 -10   3  12        124.33        129.19         5.80 o                         
  -9   3  12         16.34         16.77         3.17 o                         
  -8   3  12         14.78         24.25         3.29 o                         
  -7   3  12          0.90         -0.44         2.58 o                         
  -6   3  12          3.75          1.59         2.37 o                         
  -5   3  12         38.54         47.10         3.59 o                         
  -4   3  12        158.45        154.66         5.41 o                         
  -3   3  12         51.06         42.74         3.21 o                         
  -2   3  12          1.21          0.03         2.06 o                         
  -1   3  12        232.61        234.75         5.36 o                         
   0   3  12       1627.89       1611.07        16.57 o                         
   1   3  12          0.01         -0.27         1.69 o                         
   2   3  12       1916.09       1836.73        17.34 o                         
   3   3  12        115.22        128.60         4.85 o                         
   4   3  12         30.40         32.95         3.31 o                         
   5   3  12          0.01         -2.39         2.39 o                         
   6   3  12         10.98          3.09         3.19 o                         
   7   3  12         40.97         40.56         3.62 o                         
   8   3  12          5.76          7.81         3.03 o                         
   9   3  12         96.25         96.29         5.95 o                         
  10   3  12         52.09         63.02         5.52 o                         
 -14   4  12        123.81        133.17         6.29 o                         
 -13   4  12          4.42          7.63         4.28 o                         
 -12   4  12         39.30         36.07         3.71 o                         
 -11   4  12          2.40          3.83         2.91 o                         
 -10   4  12         66.30         73.47         4.84 o                         
  -9   4  12        511.29        515.86         9.94 o                         
  -8   4  12        173.45        173.86         6.64 o                         
  -7   4  12         59.22         62.65         4.22 o                         
  -6   4  12          2.07         -2.57         2.57 o                         
  -5   4  12          2.37          2.93         2.55 o                         
  -4   4  12        200.93        173.19         5.30 o                         
  -3   4  12        101.29        122.80         4.62 o                         
  -2   4  12          0.00         -2.02         2.02 o                         
  -1   4  12        370.19        369.83         6.54 o                         
   0   4  12         75.66         92.28         3.82 o                         
   1   4  12        345.08        326.81         5.21 o                         
   2   4  12          6.78          8.29         1.52 o                         
   3   4  12        168.19        152.05         5.18 o                         
   4   4  12          0.36         -2.28         2.28 o                         
   5   4  12          0.34          0.45         2.48 o                         
   6   4  12         24.12         31.64         3.58 o                         
   7   4  12         22.54         23.85         3.72 o                         
   8   4  12          6.07         11.28         3.30 o                         
   9   4  12          0.14         18.48         7.62 o                         
 -13   5  12         27.88         32.16         4.82 o                         
 -12   5  12         15.15         17.06         5.62 o                         
 -11   5  12         77.47         70.17         4.25 o                         
 -10   5  12        149.50        145.30         6.08 o                         
  -9   5  12        137.22        143.42         6.39 o                         
  -8   5  12         32.25         28.11         3.52 o                         
  -7   5  12         59.89         63.55         4.50 o                         
  -6   5  12         41.36         38.76         3.71 o                         
  -5   5  12          0.31          0.03         2.30 o                         
  -4   5  12          1.81         -2.28         2.28 o                         
  -3   5  12         20.78         21.37         2.83 o                         
  -2   5  12         32.54         34.98         2.94 o                         
  -1   5  12          1.05         -2.16         2.16 o                         
   0   5  12         50.30         44.22         2.86 o                         
   1   5  12          0.12          1.02         1.91 o                         
   2   5  12         25.90         22.18         3.08 o                         
   3   5  12          0.86          3.51         2.89 o                         
   4   5  12         25.46         23.52         2.92 o                         
   5   5  12          1.26         -1.37         2.43 o                         
   6   5  12          4.26          3.27         2.91 o                         
   7   5  12          2.71          7.72         3.45 o                         
   8   5  12          0.24         -3.65         3.65 o                         
 -12   6  12          1.00          7.94         4.19 o                         
 -11   6  12          0.00          4.75         5.35 o                         
 -10   6  12        210.51        223.02         8.11 o                         
  -9   6  12         81.21         84.13         6.92 o                         
  -8   6  12          2.26          2.22         3.14 o                         
  -7   6  12         59.39         63.21         4.32 o                         
  -6   6  12         10.81         16.91         3.12 o                         
  -5   6  12        154.51        129.78         5.06 o                         
  -4   6  12          0.42          3.76         2.67 o                         
  -3   6  12          2.04          5.61         2.54 o                         
  -2   6  12        199.10        183.33         5.40 o                         
  -1   6  12         33.29         28.34         2.95 o                         
   0   6  12        500.71        480.76         7.65 o                         
   1   6  12        554.08        520.42         7.37 o                         
   2   6  12        499.02        461.70        10.90 o                         
   3   6  12          0.27          3.85         2.54 o                         
   4   6  12          3.46          5.69         2.63 o                         
   5   6  12         27.21         33.74         4.47 o                         
   6   6  12         38.50         46.63         3.71 o                         
   7   6  12         33.15         29.98         4.98 o                         
 -11   7  12         30.83         45.27         8.62 o                         
 -10   7  12         26.79         19.78         4.76 o                         
  -9   7  12         44.06         47.23         4.48 o                         
  -8   7  12         17.67         28.21         6.56 o                         
  -7   7  12          3.88          3.17         3.60 o                         
  -6   7  12         17.54         21.52         3.21 o                         
  -5   7  12        224.17        215.80         6.47 o                         
  -4   7  12          0.68          1.38         2.72 o                         
  -3   7  12         54.84         50.75         3.69 o                         
  -2   7  12          9.50         13.07         3.20 o                         
  -1   7  12         42.86         34.73         2.82 o                         
   0   7  12          3.02          1.31         1.86 o                         
   1   7  12          1.36          3.57         3.32 o                         
   2   7  12          4.18          6.30         3.74 o                         
   3   7  12          0.82         -3.23         3.31 o                         
   4   7  12          0.19         -1.06         2.73 o                         
   5   7  12          0.20         11.38         3.81 o                         
   6   7  12         25.36         25.20         6.49 o                         
  -9   8  12         28.06         22.28         6.24 o                         
  -8   8  12         27.84         28.69         9.47 o                         
  -7   8  12        153.08        132.00         7.23 o                         
  -6   8  12          0.31          4.81         3.00 o                         
  -5   8  12         90.09         92.97         4.62 o                         
  -4   8  12          2.66          1.25         2.57 o                         
  -3   8  12         24.20         18.04         3.39 o                         
  -2   8  12          0.29          2.38         2.35 o                         
  -1   8  12          4.49          8.26         2.30 o                         
   0   8  12          2.06          6.30         2.17 o                         
   1   8  12          5.22          7.99         3.89 o                         
   2   8  12          4.01          2.65         3.43 o                         
   3   8  12         57.55         60.94         5.42 o                         
   4   8  12          5.04          7.34         4.21 o                         
  -6   9  12          4.41          3.86         3.67 o                         
  -5   9  12         66.64         53.81         4.91 o                         
  -4   9  12         74.37         62.13         5.16 o                         
  -3   9  12          8.38         13.36         3.59 o                         
  -2   9  12        163.00        162.99         7.72 o                         
  -1   9  12          3.58          2.49         2.83 o                         
   0   9  12          5.61         10.25         4.46 o                         
   1   9  12          8.86          8.14         5.26 o                         
 -15   1  13          0.27          0.91         3.14 o                         
 -14   1  13          1.67          5.39         4.13 o                         
 -13   1  13        113.36        130.74         6.66 o                         
 -12   1  13          6.75          7.24         4.50 o                         
 -11   1  13          0.74         -0.38         3.18 o                         
 -10   1  13         57.66         65.59         5.17 o                         
  -9   1  13        386.00        357.65         9.58 o                         
  -8   1  13         13.01         16.67         3.51 o                         
  -7   1  13        425.82        412.30         9.67 o                         
  -6   1  13        303.33        288.27         7.04 o                         
  -5   1  13         55.43         51.10         3.70 o                         
  -4   1  13          2.24         -2.33         2.33 o                         
  -3   1  13         13.98         13.12         2.51 o                         
  -2   1  13        159.47        182.25         4.69 o                         
  -1   1  13          4.58          2.95         1.96 o                         
   0   1  13        149.27        160.35         3.53 o                         
   1   1  13       1744.64       1695.08        16.94 o                         
   2   1  13       1331.05       1328.29        14.70 o                         
   3   1  13         26.90         28.25         2.50 o                         
   4   1  13         31.16         25.83         2.28 o                         
   5   1  13        171.57        150.91         4.96 o                         
   6   1  13          0.35         -2.17         2.17 o                         
   7   1  13         83.40         68.93         3.68 o                         
   8   1  13          0.34          0.88         2.82 o                         
   9   1  13         38.05         45.64         3.59 o                         
  10   1  13         41.23         36.62         7.12 o                         
 -15   2  13        146.14        163.28         8.99 o                         
 -14   2  13         41.33         52.24         4.91 o                         
 -13   2  13         29.65         33.26         3.93 o                         
 -12   2  13          6.70          3.82         4.00 o                         
 -11   2  13         10.36         11.13         3.45 o                         
 -10   2  13        119.66        122.41         7.50 o                         
  -9   2  13          3.43          1.05         2.82 o                         
  -8   2  13       2538.23       2430.43        28.41 o                         
  -7   2  13          4.62          9.41         2.89 o                         
  -6   2  13        108.19        117.32         5.51 o                         
  -5   2  13         47.58         54.02         3.89 o                         
  -4   2  13        156.47        149.74         5.03 o                         
  -3   2  13         28.20         16.61         3.02 o                         
  -2   2  13         48.17         45.79         3.34 o                         
  -1   2  13         30.15         28.63         2.97 o                         
   0   2  13        438.85        427.98         6.84 o                         
   1   2  13        157.13        139.92         3.76 o                         
   2   2  13       1437.79       1424.59        14.25 o                         
   3   2  13          2.60          3.12         1.82 o                         
   4   2  13        541.62        518.17         7.26 o                         
   5   2  13         90.54         88.23         3.81 o                         
   6   2  13          7.55          4.02         1.84 o                         
   7   2  13         52.80         59.82         4.66 o                         
   8   2  13         11.06          4.94         3.22 o                         
   9   2  13          8.35         19.11         9.11 o                         
 -14   3  13         14.59         20.68         3.16 o                         
 -13   3  13         11.96         14.28         3.17 o                         
 -12   3  13         11.16         14.99         3.70 o                         
 -11   3  13        140.15        130.63         6.02 o                         
 -10   3  13         10.80         11.91         3.09 o                         
  -9   3  13         97.91        106.80         5.79 o                         
  -8   3  13        105.24        122.06         6.08 o                         
  -7   3  13        341.62        336.40         7.83 o                         
  -6   3  13          0.15         -1.16         2.62 o                         
  -5   3  13          7.64          3.47         2.67 o                         
  -4   3  13          2.96          2.18         2.50 o                         
  -3   3  13        200.48        189.14         5.59 o                         
  -2   3  13         17.81         15.60         2.68 o                         
  -1   3  13          0.47         -2.12         2.13 o                         
   0   3  13        276.62        256.84         5.26 o                         
   1   3  13         26.18         25.14         2.23 o                         
   2   3  13         88.97         87.77         3.04 o                         
   3   3  13          0.71          0.57         1.86 o                         
   4   3  13          2.30         -1.26         2.51 o                         
   5   3  13         82.20         81.62         4.44 o                         
   6   3  13          2.96         -0.23         2.90 o                         
   7   3  13          0.14          0.93         2.90 o                         
   8   3  13         88.23         91.26         5.63 o                         
   9   3  13         16.81         80.61        23.03 o                         
 -14   4  13          0.86          7.41         3.66 o                         
 -13   4  13          2.64          6.44         3.52 o                         
 -12   4  13          3.23          4.81         3.36 o                         
 -11   4  13        102.54        101.12         6.66 o                         
 -10   4  13         57.31         49.84         4.15 o                         
  -9   4  13        433.83        420.49         9.02 o                         
  -8   4  13         23.31         25.24         3.43 o                         
  -7   4  13        307.13        300.04         7.45 o                         
  -6   4  13        118.55        106.56         5.27 o                         
  -5   4  13        106.09         99.38         4.82 o                         
  -4   4  13         32.58         21.53         3.02 o                         
  -3   4  13          5.42          8.77         2.65 o                         
  -2   4  13         79.75         74.70         3.93 o                         
  -1   4  13         58.69         56.48         3.35 o                         
   0   4  13        416.60        410.82         6.71 o                         
   1   4  13        262.42        253.96         4.63 o                         
   2   4  13        142.12        136.05         4.05 o                         
   3   4  13         48.20         45.48         4.28 o                         
   4   4  13          1.81         -2.45         2.45 o                         
   5   4  13         20.15         16.55         3.12 o                         
   6   4  13         13.43         19.80         4.29 o                         
   7   4  13          8.70         10.36         3.07 o                         
   8   4  13          0.37          3.89         6.97 o                         
 -13   5  13         15.48         12.57         4.48 o                         
 -12   5  13          0.16          2.06         6.72 o                         
 -11   5  13         17.53         20.38         8.51 o                         
 -10   5  13         69.85         76.32         5.13 o                         
  -9   5  13        133.12        151.68         8.33 o                         
  -8   5  13          7.83         10.51         3.07 o                         
  -7   5  13         35.90         44.13         4.28 o                         
  -6   5  13        159.00        153.20         5.92 o                         
  -5   5  13         62.99         60.48         4.06 o                         
  -4   5  13        308.18        275.48         6.71 o                         
  -3   5  13          2.05         -1.02         2.41 o                         
  -2   5  13          0.80          2.71         2.45 o                         
  -1   5  13         81.81         78.21         4.02 o                         
   0   5  13          6.50          8.46         2.09 o                         
   1   5  13        239.15        237.04         5.37 o                         
   2   5  13        291.70        282.80         9.45 o                         
   3   5  13          1.37          1.34         2.71 o                         
   4   5  13         19.86         14.12         3.04 o                         
   5   5  13          0.00         -0.48         2.54 o                         
   6   5  13          4.96         15.02         4.02 o                         
   7   5  13          0.81          1.63         5.24 o                         
 -12   6  13          9.80          9.71         5.66 o                         
 -11   6  13         16.16         14.49         4.82 o                         
 -10   6  13         19.65         21.15         2.89 o                         
  -9   6  13         34.07         46.79         6.73 o                         
  -8   6  13          1.56          3.73         2.93 o                         
  -7   6  13         35.52         34.66         3.53 o                         
  -6   6  13        123.20        129.55         5.40 o                         
  -5   6  13         96.27         89.24         4.96 o                         
  -4   6  13         27.05         34.04         3.45 o                         
  -3   6  13         28.65         22.71         3.20 o                         
  -2   6  13         32.38         30.36         3.22 o                         
  -1   6  13        127.24        124.48         4.52 o                         
   0   6  13          2.80          2.94         1.90 o                         
   1   6  13        145.25        147.73         5.88 o                         
   2   6  13          3.43          2.85         2.88 o                         
   3   6  13        198.39        167.05         7.10 o                         
   4   6  13         42.67         47.46         3.77 o                         
   5   6  13         25.44         36.37         6.11 o                         
   6   6  13         78.61         84.11         6.59 o                         
   7   6  13          4.02         -1.01         7.58 o                         
 -10   7  13          0.03         -3.53         6.29 o                         
  -9   7  13        150.61        135.31         5.53 o                         
  -8   7  13         81.09         74.15         5.89 o                         
  -7   7  13         52.34         45.77         4.29 o                         
  -6   7  13         56.42         55.16         4.93 o                         
  -5   7  13        163.31        150.69         5.99 o                         
  -4   7  13          0.35         -2.94         3.07 o                         
  -3   7  13        159.48        155.80         5.30 o                         
  -2   7  13          0.04          1.00         2.51 o                         
  -1   7  13          0.45         -1.69         2.18 o                         
   0   7  13         54.18         51.00         5.05 o                         
   1   7  13         41.29         44.13         4.34 o                         
   2   7  13         50.94         47.18         4.10 o                         
   3   7  13          3.35          2.68         3.02 o                         
   4   7  13          3.24         12.31         3.51 o                         
   5   7  13         53.99         68.53        11.13 o                         
  -8   8  13         76.85        100.58         7.31 o                         
  -7   8  13        147.78        191.81        11.60 o                         
  -6   8  13         20.14         28.74         4.63 o                         
  -5   8  13          1.42         -2.71         3.37 o                         
  -4   8  13          3.65          0.67         2.52 o                         
  -3   8  13         11.68          6.01         2.61 o                         
  -2   8  13          0.64          3.08         2.31 o                         
  -1   8  13        128.29        127.23         4.51 o                         
   0   8  13         32.09         30.81         2.81 o                         
   1   8  13          1.60          9.64         5.68 o                         
   2   8  13          8.95          7.21         3.35 o                         
   3   8  13         30.30         46.77         5.76 o                         
  -4   9  13          9.95         12.72         3.20 o                         
  -3   9  13          0.01          0.53         3.23 o                         
  -2   9  13         12.46         19.72         4.28 o                         
  -1   9  13          3.33         13.63         3.98 o                         
 -15   0  14        143.61        167.05        10.74 o                         
 -14   0  14         13.34         24.80         6.59 o                         
 -13   0  14         72.11         90.07        11.58 o                         
 -12   0  14         71.37         87.87         8.63 o                         
 -11   0  14          1.17          2.57         4.99 o                         
 -10   0  14         81.12         84.86         8.46 o                         
  -9   0  14       1278.25       1186.16        25.61 o                         
  -8   0  14        253.56        255.92        12.21 o                         
  -7   0  14       1665.09       1617.25        31.00 o                         
  -6   0  14         36.82         46.36         6.15 o                         
  -5   0  14         12.91         10.61         3.86 o                         
  -4   0  14         94.81        101.89         6.54 o                         
  -3   0  14          9.68         11.39         3.66 o                         
  -2   0  14          2.82         -2.29         2.92 o                         
  -1   0  14       1329.85       1260.16        19.55 o                         
   0   0  14        243.50        256.85        11.81 o                         
   1   0  14        894.03        864.76        14.47 o                         
   2   0  14       1336.49       1347.76        22.16 o                         
   3   0  14       4781.29       4697.47        64.39 o                         
   4   0  14        447.31        428.99        10.04 o                         
   5   0  14        227.53        233.56         8.18 o                         
   6   0  14         17.14         18.32         3.71 o                         
   7   0  14         10.79         15.70         3.69 o                         
   8   0  14         31.01         36.38         4.49 o                         
   9   0  14          0.09         11.40        11.89 o                         
 -15   1  14          5.31         12.87         4.40 o                         
 -14   1  14         32.18         39.14         4.25 o                         
 -13   1  14        128.98        169.11        11.72 o                         
 -12   1  14          0.52          1.80         3.76 o                         
 -11   1  14          3.41          2.44         3.93 o                         
 -10   1  14          1.20          3.27         3.42 o                         
  -9   1  14         33.10         38.76         4.47 o                         
  -8   1  14         66.57         78.22         6.03 o                         
  -7   1  14        238.66        234.81         7.35 o                         
  -6   1  14         61.83         70.44         4.46 o                         
  -5   1  14        149.65        139.53         5.46 o                         
  -4   1  14         14.97          9.18         2.57 o                         
  -3   1  14          8.72          2.53         2.62 o                         
  -2   1  14         43.63         47.02         3.35 o                         
  -1   1  14         44.68         43.60         2.79 o                         
   0   1  14        253.51        246.25         5.13 o                         
   1   1  14        155.64        153.89         4.19 o                         
   2   1  14         13.20         20.50         2.63 o                         
   3   1  14         21.50         28.59         2.63 o                         
   4   1  14        310.58        319.97         5.91 o                         
   5   1  14          2.33         -0.28         2.20 o                         
   6   1  14         43.50         44.30         3.37 o                         
   7   1  14         10.23          8.45         2.73 o                         
   8   1  14          1.41          8.63         7.85 o                         
   9   1  14          4.05         17.54        11.40 o                         
 -14   2  14         95.56        133.97         7.77 o                         
 -13   2  14        105.74        127.83         8.14 o                         
 -12   2  14          0.06          3.52         4.55 o                         
 -11   2  14          6.04          8.24         4.39 o                         
 -10   2  14         84.54         87.92         5.67 o                         
  -9   2  14        101.53        113.64         5.72 o                         
  -8   2  14         22.16         26.58         3.59 o                         
  -7   2  14       1606.92       1595.05        21.55 o                         
  -6   2  14        870.15        797.41        12.40 o                         
  -5   2  14          0.20         -1.61         2.57 o                         
  -4   2  14         70.62         67.78         4.24 o                         
  -3   2  14         39.07         44.98         3.53 o                         
  -2   2  14          1.23         -2.11         2.11 o                         
  -1   2  14          0.14         -2.24         2.24 o                         
   0   2  14         15.14         12.71         2.64 o                         
   1   2  14         65.52         66.74         3.13 o                         
   2   2  14       1117.64       1130.00        12.85 o                         
   3   2  14         79.03         76.33         3.29 o                         
   4   2  14        153.10        152.16         4.15 o                         
   5   2  14          5.02          2.08         2.18 o                         
   6   2  14         41.45         39.01         2.87 o                         
   7   2  14          0.19          0.63         2.10 o                         
   8   2  14        204.00        219.38        10.98 o                         
   9   2  14          3.62          4.85        14.02 o                         
 -14   3  14        189.23        220.87         7.97 o                         
 -13   3  14         65.97         69.34         4.91 o                         
 -12   3  14         23.45         42.30         4.93 o                         
 -11   3  14          0.11          0.66         3.48 o                         
 -10   3  14        108.86        114.42         5.97 o                         
  -9   3  14         10.93          8.17         3.29 o                         
  -8   3  14         47.64         48.13         4.15 o                         
  -7   3  14        691.53        694.88        11.89 o                         
  -6   3  14        585.94        566.81        10.77 o                         
  -5   3  14         27.71         33.25         3.56 o                         
  -4   3  14        285.32        245.66         6.36 o                         
  -3   3  14         22.87         13.59         2.75 o                         
  -2   3  14          0.11         -2.46         2.46 o                         
  -1   3  14         29.53         27.13         2.83 o                         
   0   3  14        237.43        237.72         5.16 o                         
   1   3  14          0.16         -0.06         1.87 o                         
   2   3  14          9.46         12.43         2.57 o                         
   3   3  14         41.12         39.45         1.83 o                         
   4   3  14         16.41         18.38         3.46 o                         
   5   3  14          3.27          0.89         2.77 o                         
   6   3  14          2.90          7.07         2.88 o                         
   7   3  14         21.86         28.53         4.39 o                         
   8   3  14          0.94         14.65         6.10 o                         
 -13   4  14          5.24          9.52         2.75 o                         
 -12   4  14          0.06         11.16        10.13 o                         
 -11   4  14         83.27         73.81         5.78 o                         
 -10   4  14          0.37         -0.87         3.31 o                         
  -9   4  14         40.18         32.08         4.21 o                         
  -8   4  14         34.95         44.69         5.11 o                         
  -7   4  14        444.10        427.17         8.88 o                         
  -6   4  14         73.93         83.29         4.92 o                         
  -5   4  14        519.64        464.59         8.95 o                         
  -4   4  14        126.74         97.70         4.72 o                         
  -3   4  14          1.32         -0.91         2.51 o                         
  -2   4  14         17.89         17.67         3.19 o                         
  -1   4  14          7.85          2.73         2.56 o                         
   0   4  14          0.67          1.61         2.07 o                         
   1   4  14        689.14        687.98         8.44 o                         
   2   4  14        115.80        126.30         3.96 o                         
   3   4  14         89.84         89.90         4.80 o                         
   4   4  14         14.48         10.15         3.05 o                         
   5   4  14         43.70         53.70         5.53 o                         
   6   4  14         19.17         27.33         4.85 o                         
   7   4  14         53.98         50.24         5.83 o                         
   8   4  14         21.90         16.96         5.15 o                         
 -12   5  14          9.06          1.61         2.75 o                         
 -11   5  14          9.21          9.20         3.19 o                         
 -10   5  14          5.42          7.74         3.71 o                         
  -9   5  14        136.35        133.79         6.65 o                         
  -8   5  14        116.92        131.08         7.45 o                         
  -7   5  14        198.34        206.80         6.99 o                         
  -6   5  14        128.39        131.49         5.80 o                         
  -5   5  14          3.44          0.87         2.66 o                         
  -4   5  14        461.19        400.50         8.04 o                         
  -3   5  14         29.15         22.73         3.42 o                         
  -2   5  14         87.54         93.92         4.31 o                         
  -1   5  14        120.48        120.83         4.51 o                         
   0   5  14        246.99        226.02         5.17 o                         
   1   5  14         69.72         75.82         4.11 o                         
   2   5  14        157.75        156.80         5.82 o                         
   3   5  14         17.47         20.36         3.36 o                         
   4   5  14          1.42          7.08         3.95 o                         
   5   5  14         34.17         29.04         3.40 o                         
   6   5  14          0.30         -3.89         3.89 o                         
   7   5  14          1.41          5.99         5.06 o                         
 -11   6  14         17.65         15.42         3.12 o                         
 -10   6  14         33.70         30.85         4.18 o                         
  -9   6  14         26.71         27.75         5.10 o                         
  -8   6  14        335.70        345.11         8.70 o                         
  -7   6  14         21.89         24.56         4.65 o                         
  -6   6  14         69.87         66.55         4.36 o                         
  -5   6  14        113.36         83.43         6.82 o                         
  -4   6  14         55.34         55.08         4.06 o                         
  -3   6  14         32.88         35.35         3.77 o                         
  -2   6  14          2.06          5.29         2.58 o                         
  -1   6  14         48.78         41.90         3.17 o                         
   0   6  14        131.74        134.47         4.05 o                         
   1   6  14        233.68        212.83         6.79 o                         
   2   6  14          5.98          4.31         3.00 o                         
   3   6  14        101.78         94.58         4.91 o                         
   4   6  14          2.36          6.17         2.91 o                         
   5   6  14         26.67         38.42         6.33 o                         
   6   6  14          9.16         20.01         7.12 o                         
 -10   7  14          1.63         10.45         5.84 o                         
  -9   7  14         25.98         30.02         5.64 o                         
  -8   7  14        275.39        274.36         8.91 o                         
  -7   7  14         57.08         50.31         4.49 o                         
  -6   7  14         34.91         37.99         4.08 o                         
  -5   7  14          7.80          3.94         2.96 o                         
  -4   7  14          6.07         10.21         3.63 o                         
  -3   7  14          0.38         -1.66         2.72 o                         
  -2   7  14         42.89         47.65         3.57 o                         
  -1   7  14         11.73         11.96         2.19 o                         
   0   7  14         16.69         13.68         4.02 o                         
   1   7  14         48.81         52.16         4.32 o                         
   2   7  14          0.01          3.17         2.81 o                         
   3   7  14          0.03          2.14         3.27 o                         
   4   7  14          0.97          8.36         3.00 o                         
  -7   8  14         23.17         28.64         3.90 o                         
  -6   8  14          9.11         10.16         3.31 o                         
  -5   8  14          3.15         -4.20         5.30 o                         
  -4   8  14          7.72          5.15         3.24 o                         
  -3   8  14          0.25          1.66         2.82 o                         
  -2   8  14         32.25         28.36         3.59 o                         
  -1   8  14          0.00         19.29         5.04 o                         
   0   8  14        230.38        258.56        12.66 o                         
   1   8  14         51.66         47.71         4.56 o                         
   2   8  14         16.68         23.21         3.79 o                         
 -14   1  15         47.32         43.87         6.65 o                         
 -13   1  15         65.67         81.04         6.74 o                         
 -12   1  15         22.72         28.55         4.90 o                         
 -11   1  15         25.26         28.66         4.71 o                         
 -10   1  15         19.28         22.45         4.26 o                         
  -9   1  15         67.92         71.44         5.59 o                         
  -8   1  15        251.64        240.78         6.99 o                         
  -7   1  15        133.90        135.04         6.62 o                         
  -6   1  15        503.69        458.69         9.18 o                         
  -5   1  15         15.83         15.52         3.39 o                         
  -4   1  15          3.69          0.07         2.58 o                         
  -3   1  15        127.66        130.32         4.62 o                         
  -2   1  15          3.55          0.66         2.13 o                         
  -1   1  15          2.23         -2.06         2.06 o                         
   0   1  15        250.31        240.79         5.54 o                         
   1   1  15          7.82          7.24         2.30 o                         
   2   1  15         15.44         18.84         2.63 o                         
   3   1  15         50.15         53.16         2.89 o                         
   4   1  15        176.20        166.98         5.07 o                         
   5   1  15          3.58          1.03         2.18 o                         
   6   1  15         10.15          8.73         2.74 o                         
   7   1  15         11.60         17.77         4.68 o                         
   8   1  15          2.84         46.59         9.36 o                         
 -14   2  15          0.22          7.45         4.45 o                         
 -13   2  15          6.96         22.69         5.56 o                         
 -12   2  15         83.10         90.27         5.78 o                         
 -11   2  15         91.94         85.96         6.11 o                         
 -10   2  15         55.36         52.51         4.56 o                         
  -9   2  15         94.80         93.91         5.35 o                         
  -8   2  15         79.97         87.60         5.19 o                         
  -7   2  15        424.94        418.48         9.73 o                         
  -6   2  15        396.14        347.97         8.49 o                         
  -5   2  15        236.49        193.04         6.39 o                         
  -4   2  15         48.01         52.72         3.97 o                         
  -3   2  15          0.62         -2.16         2.16 o                         
  -2   2  15        174.23        146.55         4.14 o                         
  -1   2  15          2.92          1.08         2.42 o                         
   0   2  15        240.85        230.87         6.10 o                         
   1   2  15         17.72         19.32         2.56 o                         
   2   2  15       1485.10       1464.32        14.99 o                         
   3   2  15         34.18         34.98         2.52 o                         
   4   2  15        135.43        129.60         4.01 o                         
   5   2  15         22.42         19.03         2.24 o                         
   6   2  15         67.75         70.08         3.86 o                         
   7   2  15          1.47          6.67         4.71 o                         
   8   2  15         14.15        146.10        36.71 o                         
 -13   3  15          7.78         11.12         4.33 o                         
 -12   3  15         18.19         22.71         7.03 o                         
 -11   3  15          8.77         14.89         4.13 o                         
 -10   3  15         11.79         11.00         3.28 o                         
  -9   3  15         49.94         59.57         5.20 o                         
  -8   3  15          1.15          0.68         3.56 o                         
  -7   3  15         18.82         19.87         3.56 o                         
  -6   3  15         70.87         92.34         5.11 o                         
  -5   3  15         31.67         24.25         3.57 o                         
  -4   3  15         60.89         61.20         4.14 o                         
  -3   3  15         40.72         34.61         3.39 o                         
  -2   3  15         19.99         13.35         2.81 o                         
  -1   3  15        247.80        235.05         5.70 o                         
   0   3  15          0.25         -0.02         2.13 o                         
   1   3  15        124.28        133.84         4.02 o                         
   2   3  15        311.31        310.36         5.32 o                         
   3   3  15        420.15        421.48         8.26 o                         
   4   3  15         35.85         45.80         3.82 o                         
   5   3  15         16.50         21.15         3.27 o                         
   6   3  15          4.08          6.80         3.31 o                         
   7   3  15         25.57         43.16         6.01 o                         
 -13   4  15          1.37          6.31         4.86 o                         
 -12   4  15          2.85          4.65         3.40 o                         
 -11   4  15          4.15          7.61         3.63 o                         
 -10   4  15         17.26         16.51         3.76 o                         
  -9   4  15         11.34         13.64         3.40 o                         
  -8   4  15        140.49        144.15         7.75 o                         
  -7   4  15        335.98        331.46         8.05 o                         
  -6   4  15        432.95        387.15         8.91 o                         
  -5   4  15        617.99        564.51        10.65 o                         
  -4   4  15          0.69         -1.22         2.50 o                         
  -3   4  15          9.02          3.46         2.66 o                         
  -2   4  15          0.51          1.06         2.55 o                         
  -1   4  15         48.83         49.58         3.57 o                         
   0   4  15          0.09         -0.29         2.04 o                         
   1   4  15        332.74        330.67         5.46 o                         
   2   4  15          3.54         11.67         3.36 o                         
   3   4  15        192.32        197.39         6.92 o                         
   4   4  15          2.08          0.34         2.90 o                         
   5   4  15          0.43          5.58         3.49 o                         
   6   4  15         18.40         21.89         4.30 o                         
   7   4  15         32.03         36.81         6.13 o                         
 -12   5  15          0.00          6.88         8.55 o                         
 -11   5  15         67.84         63.37         5.22 o                         
 -10   5  15        140.89        159.10         6.86 o                         
  -9   5  15         30.42         33.47         4.04 o                         
  -8   5  15        173.23        167.24         6.89 o                         
  -7   5  15        122.33        131.42         6.05 o                         
  -6   5  15          0.19          4.08         2.75 o                         
  -5   5  15        239.45        235.96         6.82 o                         
  -4   5  15          8.80          4.49         3.72 o                         
  -3   5  15         36.45         29.58         3.81 o                         
  -2   5  15          2.30          2.46         2.73 o                         
  -1   5  15         55.64         54.42         3.33 o                         
   0   5  15          4.10          4.58         1.95 o                         
   1   5  15         12.88         17.61         2.70 o                         
   2   5  15         33.51         33.53         3.85 o                         
   3   5  15         66.64         73.60         6.68 o                         
   4   5  15        131.09        135.25         5.92 o                         
   5   5  15        102.42        109.84         6.06 o                         
   6   5  15         47.82         58.53         5.92 o                         
 -11   6  15         40.57         50.10         8.96 o                         
 -10   6  15          5.60          2.65         3.64 o                         
  -9   6  15          3.26          8.27         6.17 o                         
  -8   6  15         81.91         83.10         5.23 o                         
  -7   6  15          0.56          1.73         2.76 o                         
  -6   6  15          3.46          0.70         2.94 o                         
  -5   6  15          4.02         -1.37         2.59 o                         
  -4   6  15         50.75         50.72         4.03 o                         
  -3   6  15          1.00          0.69         2.77 o                         
  -2   6  15          0.66          2.59         2.79 o                         
  -1   6  15         43.30         46.62         3.19 o                         
   0   6  15         14.68         21.06         3.25 o                         
   1   6  15          5.47          6.74         3.35 o                         
   2   6  15         21.46         23.78         3.80 o                         
   3   6  15         92.57         92.93         5.01 o                         
   4   6  15        100.83        109.49         7.70 o                         
   5   6  15          4.93         10.91         5.65 o                         
  -9   7  15         22.58         21.05         3.72 o                         
  -8   7  15         52.25         44.61         4.62 o                         
  -7   7  15          4.76         16.91         4.28 o                         
  -6   7  15        134.69        136.62         7.00 o                         
  -5   7  15          8.79          5.99         3.09 o                         
  -4   7  15         35.01         35.39         4.35 o                         
  -3   7  15         51.41         41.60         4.60 o                         
  -2   7  15         44.67         50.09         3.69 o                         
  -1   7  15          0.02          1.97         2.12 o                         
   0   7  15         16.86         22.87         4.33 o                         
   1   7  15        159.79        153.16         7.01 o                         
   2   7  15         23.85         40.78         6.27 o                         
   3   7  15         43.27         48.13         4.90 o                         
  -6   8  15         48.34         64.90         5.17 o                         
  -5   8  15          0.22         22.30         6.41 o                         
  -4   8  15          1.67         -0.92         3.57 o                         
  -3   8  15         25.73         32.43         4.49 o                         
  -2   8  15          0.18          4.01         3.69 o                         
  -1   8  15        129.78        137.83         5.75 o                         
   0   8  15          0.29          5.97         5.61 o                         
 -14   0  16         48.88         55.34        15.29 o                         
 -13   0  16        437.57        533.35        24.07 o                         
 -12   0  16         10.55         21.13         6.70 o                         
 -11   0  16         33.67         47.37         7.03 o                         
 -10   0  16         29.80         37.24         6.42 o                         
  -9   0  16         53.48         81.87         9.39 o                         
  -8   0  16        826.34        779.92        29.39 o                         
  -7   0  16        167.71        166.26         9.91 o                         
  -6   0  16        134.00        138.44         8.22 o                         
  -5   0  16        261.73        211.20         9.14 o                         
  -4   0  16        148.74        134.61         7.94 o                         
  -3   0  16        153.98        151.30         8.72 o                         
  -2   0  16         31.02         41.41         6.12 o                         
  -1   0  16          7.80          7.95         3.26 o                         
   0   0  16         26.05         30.77         4.03 o                         
   1   0  16        826.53        850.58        24.75 o                         
   2   0  16        375.61        385.82        10.35 o                         
   3   0  16        174.50        191.81         8.08 o                         
   4   0  16          7.91          3.18         3.38 o                         
   5   0  16          0.54         -4.63         5.40 o                         
   6   0  16         25.91         31.67         5.07 o                         
   7   0  16         12.79          2.17         4.62 o                         
 -14   1  16         30.60         34.88         5.36 o                         
 -13   1  16         23.58         25.59         6.12 o                         
 -12   1  16         37.11         44.87         5.27 o                         
 -11   1  16          1.27          3.88         3.38 o                         
 -10   1  16         16.10          6.09         4.91 o                         
  -9   1  16          1.70         -3.35         3.56 o                         
  -8   1  16          4.21          6.87         3.08 o                         
  -7   1  16        232.80        210.61         7.04 o                         
  -6   1  16        308.69        293.49         7.57 o                         
  -5   1  16         33.59         30.01         3.38 o                         
  -4   1  16        128.20        111.36         5.19 o                         
  -3   1  16        131.48        121.71         4.96 o                         
  -2   1  16          0.69         -0.06         2.27 o                         
  -1   1  16          0.74         -2.04         2.04 o                         
   0   1  16         67.11         57.07         3.44 o                         
   1   1  16         70.16         79.37         3.63 o                         
   2   1  16         89.63         97.33         4.14 o                         
   3   1  16          7.29          8.53         2.33 o                         
   4   1  16          0.15         -1.18         2.13 o                         
   5   1  16         79.23         78.00         4.30 o                         
   6   1  16          1.38          4.62         2.78 o                         
   7   1  16          2.18         -2.14         3.16 o                         
 -13   2  16         50.59         68.62         6.68 o                         
 -12   2  16         15.91         22.75         4.03 o                         
 -11   2  16          1.40          3.05         3.00 o                         
 -10   2  16         18.31         24.53         3.97 o                         
  -9   2  16         16.46         19.46         3.78 o                         
  -8   2  16         68.51         71.07         5.15 o                         
  -7   2  16         42.12         45.50         4.32 o                         
  -6   2  16         10.09         12.03         3.45 o                         
  -5   2  16         29.58         31.24         3.60 o                         
  -4   2  16        222.13        190.34         5.93 o                         
  -3   2  16         85.99         62.89         3.67 o                         
  -2   2  16          8.21          6.78         2.63 o                         
  -1   2  16          0.56         -2.48         2.48 o                         
   0   2  16        151.20        149.65         4.67 o                         
   1   2  16         53.65         53.11         3.21 o                         
   2   2  16        233.76        252.61         7.69 o                         
   3   2  16        730.69        709.96        10.75 o                         
   4   2  16        193.83        191.09         4.74 o                         
   5   2  16          0.46          3.42         2.53 o                         
   6   2  16         40.94         31.30         2.93 o                         
   7   2  16         13.48          4.71         4.71 o                         
 -13   3  16          1.22         -2.07         4.06 o                         
 -12   3  16         76.03         79.23         5.94 o                         
 -11   3  16         13.10         14.77         3.57 o                         
 -10   3  16          0.72          3.40         3.58 o                         
  -9   3  16         30.30         32.15         4.21 o                         
  -8   3  16        124.93        143.10         6.53 o                         
  -7   3  16         53.22         63.36         5.36 o                         
  -6   3  16         35.27         41.21         4.11 o                         
  -5   3  16          1.21          0.56         2.79 o                         
  -4   3  16        389.94        315.23         7.47 o                         
  -3   3  16         55.11         44.12         4.10 o                         
  -2   3  16         17.03         15.51         2.88 o                         
  -1   3  16         38.49         36.97         3.34 o                         
   0   3  16         98.36         88.22         3.83 o                         
   1   3  16          0.05         -1.97         1.97 o                         
   2   3  16        131.69        128.79         6.35 o                         
   3   3  16        448.29        457.89        10.72 o                         
   4   3  16        303.05        323.29         9.02 o                         
   5   3  16          3.98         15.36         3.14 o                         
   6   3  16        216.29        227.69        10.05 o                         
   7   3  16          9.70         22.66         3.73 o                         
 -12   4  16          2.04          5.75         3.78 o                         
 -11   4  16          2.47         11.30         4.60 o                         
 -10   4  16         42.75         45.42         4.96 o                         
  -9   4  16         32.56         37.07         4.91 o                         
  -8   4  16         57.37         60.45         4.70 o                         
  -7   4  16        392.22        402.04         9.04 o                         
  -6   4  16        417.10        372.44         8.51 o                         
  -5   4  16         15.13         23.47         4.14 o                         
  -4   4  16          0.55         -3.02         3.02 o                         
  -3   4  16          5.25          2.83         2.70 o                         
  -2   4  16          6.90          6.90         2.68 o                         
  -1   4  16          0.12         -2.27         2.27 o                         
   0   4  16         78.66         85.18         3.55 o                         
   1   4  16         40.36         36.32         3.29 o                         
   2   4  16        156.42        146.72         4.78 o                         
   3   4  16         84.99        108.56         5.62 o                         
   4   4  16        123.89        139.51         7.37 o                         
   5   4  16        192.99        206.29        12.33 o                         
   6   4  16         14.22         33.58         5.52 o                         
 -11   5  16          6.16         20.38         7.19 o                         
 -10   5  16         61.70         68.54         5.42 o                         
  -9   5  16         18.77         14.20         3.92 o                         
  -8   5  16          5.58          7.10         3.50 o                         
  -7   5  16        181.31        196.47         7.95 o                         
  -6   5  16        184.91        212.49         6.53 o                         
  -5   5  16         13.53         12.37         3.03 o                         
  -4   5  16         25.76         18.06         4.39 o                         
  -3   5  16          3.76          2.63         2.74 o                         
  -2   5  16         15.74         10.25         2.77 o                         
  -1   5  16         12.50          6.04         2.60 o                         
   0   5  16         63.95         59.44         3.96 o                         
   1   5  16         74.75         74.10         4.89 o                         
   2   5  16         35.15         39.25         5.26 o                         
   3   5  16         91.17        101.16         5.48 o                         
   4   5  16        148.09        156.92         7.21 o                         
   5   5  16          2.72         12.18         5.80 o                         
 -10   6  16         41.82         48.79         5.19 o                         
  -9   6  16         39.92         43.76         5.25 o                         
  -8   6  16          0.66          3.76         3.21 o                         
  -7   6  16         67.45         61.00         4.93 o                         
  -6   6  16        313.77        306.98         8.50 o                         
  -5   6  16        125.88        110.13         5.63 o                         
  -4   6  16         31.72         39.01         3.91 o                         
  -3   6  16         73.08         77.69         5.20 o                         
  -2   6  16         25.96         26.93         3.36 o                         
  -1   6  16         13.77         13.71         2.50 o                         
   0   6  16         51.76         48.68         4.03 o                         
   1   6  16         13.92         14.13         3.83 o                         
   2   6  16        320.38        315.05         9.68 o                         
   3   6  16          0.03          5.66         4.33 o                         
   4   6  16         12.85         14.82         7.20 o                         
  -8   7  16         16.70         20.42         4.07 o                         
  -7   7  16        242.77        284.43        13.17 o                         
  -6   7  16         72.16         59.01         4.97 o                         
  -5   7  16          8.83         11.24         5.31 o                         
  -4   7  16          2.74          0.92         2.76 o                         
  -3   7  16          7.61          5.09         4.35 o                         
  -2   7  16          2.44          2.02         3.08 o                         
  -1   7  16         72.19         80.02         4.15 o                         
   0   7  16          6.37         13.42         4.75 o                         
   1   7  16         31.35         45.61         5.66 o                         
 -13   1  17        147.34        179.36        14.48 o                         
 -12   1  17          0.13         13.39         5.59 o                         
 -11   1  17          9.08         16.23         3.66 o                         
 -10   1  17         32.59         35.91         4.47 o                         
  -9   1  17          2.21          4.23         3.35 o                         
  -8   1  17         19.41         24.28         4.10 o                         
  -7   1  17        606.96        588.51        11.19 o                         
  -6   1  17         63.60         67.25         4.79 o                         
  -5   1  17        299.59        239.49         6.85 o                         
  -4   1  17         90.90         90.67         4.53 o                         
  -3   1  17        101.99         94.94         4.48 o                         
  -2   1  17         73.94         70.86         3.84 o                         
  -1   1  17        157.36        138.35         4.83 o                         
   0   1  17          1.29          1.57         2.36 o                         
   1   1  17         63.52         64.73         3.90 o                         
   2   1  17        182.05        199.48         5.01 o                         
   3   1  17          0.21         -1.23         2.20 o                         
   4   1  17        113.24        123.06         4.55 o                         
   5   1  17          0.05         -1.66         2.85 o                         
   6   1  17          0.02          1.63         2.74 o                         
 -13   2  17         19.24         25.75         5.36 o                         
 -12   2  17        185.41        182.36        10.04 o                         
 -11   2  17         93.62        114.46         7.19 o                         
 -10   2  17         13.93         18.05         4.01 o                         
  -9   2  17         12.67         10.38         3.90 o                         
  -8   2  17         14.66         14.63         4.14 o                         
  -7   2  17         26.53         32.61         4.43 o                         
  -6   2  17         28.87         30.29         3.89 o                         
  -5   2  17         11.40         15.35         3.21 o                         
  -4   2  17          2.33         -1.42         2.50 o                         
  -3   2  17         12.20          5.81         2.65 o                         
  -2   2  17         19.58         12.59         2.99 o                         
  -1   2  17        216.82        204.76         6.06 o                         
   0   2  17         57.36         61.81         3.90 o                         
   1   2  17         35.77         37.49         3.18 o                         
   2   2  17         19.82         24.63         2.59 o                         
   3   2  17        179.07        171.72         4.82 o                         
   4   2  17        176.64        180.77         5.57 o                         
   5   2  17         38.06         45.34         3.36 o                         
   6   2  17          0.37          0.77         2.33 o                         
 -12   3  17         41.23         58.34         6.31 o                         
 -11   3  17          0.07          6.46         4.03 o                         
 -10   3  17          1.30         11.56         5.56 o                         
  -9   3  17         18.60         21.68         4.26 o                         
  -8   3  17         53.71         55.67         5.21 o                         
  -7   3  17         32.32         35.36         4.10 o                         
  -6   3  17          8.52          7.40         3.40 o                         
  -5   3  17          0.32         -0.39         2.92 o                         
  -4   3  17        137.21        131.69         5.40 o                         
  -3   3  17         16.93         17.19         3.61 o                         
  -2   3  17         24.87         23.20         4.43 o                         
  -1   3  17          9.27          8.40         2.96 o                         
   0   3  17         37.73         38.80         3.40 o                         
   1   3  17         28.71         27.27         2.64 o                         
   2   3  17        181.32        181.14         5.92 o                         
   3   3  17          2.11         10.03         2.12 o                         
   4   3  17         81.63         86.58         4.97 o                         
   5   3  17         34.89         47.24         4.61 o                         
   6   3  17         23.49         36.32         5.15 o                         
 -12   4  17         14.69         26.31         5.37 o                         
 -11   4  17          3.47          8.54         3.54 o                         
 -10   4  17        269.26        288.26         8.70 o                         
  -9   4  17         48.60         46.35         4.43 o                         
  -8   4  17          0.49          0.11         3.26 o                         
  -7   4  17         77.87         66.39         6.54 o                         
  -6   4  17        115.89         97.04         7.30 o                         
  -5   4  17         12.59         13.28         3.22 o                         
  -4   4  17         70.44         65.27         4.66 o                         
  -3   4  17         22.96         19.02         3.15 o                         
  -2   4  17          0.48          0.93         2.62 o                         
  -1   4  17          3.72          2.58         2.73 o                         
   0   4  17          6.79          5.39         2.07 o                         
   1   4  17          1.06          1.39         1.90 o                         
   2   4  17        173.18        181.41         6.54 o                         
   3   4  17         15.06         15.23         3.40 o                         
   4   4  17        251.66        243.32         8.85 o                         
   5   4  17        207.54        214.13         8.65 o                         
 -10   5  17         24.72         42.57         6.96 o                         
  -9   5  17         64.97         68.30         7.77 o                         
  -8   5  17         31.86         34.89         4.40 o                         
  -7   5  17        140.82        134.19         6.53 o                         
  -6   5  17        175.67        190.89         7.64 o                         
  -5   5  17        356.01        340.59         8.30 o                         
  -4   5  17          0.21          0.89         3.14 o                         
  -3   5  17         93.92         80.02         5.61 o                         
  -2   5  17          4.49          4.76         2.79 o                         
  -1   5  17         34.36         31.69         3.02 o                         
   0   5  17         87.48         81.38         3.37 o                         
   1   5  17        100.13        102.09         5.51 o                         
   2   5  17        184.13        192.19         7.34 o                         
   3   5  17        119.99        106.82         6.89 o                         
   4   5  17         16.04         17.82         4.21 o                         
  -9   6  17         17.11         21.55         4.69 o                         
  -8   6  17         12.58          9.93         3.70 o                         
  -7   6  17          4.83         -0.29         3.31 o                         
  -6   6  17         76.62         66.50         4.85 o                         
  -5   6  17        368.39        355.68         8.94 o                         
  -4   6  17          4.99          7.64         3.01 o                         
  -3   6  17         69.34         75.38         5.03 o                         
  -2   6  17          1.97          4.89         2.65 o                         
  -1   6  17         12.82         13.36         2.53 o                         
   0   6  17          7.84         15.31         3.56 o                         
   1   6  17         19.53         28.91         4.80 o                         
   2   6  17         66.58         73.46         6.69 o                         
  -6   7  17        112.34        128.76         6.94 o                         
  -5   7  17        217.70        207.44         7.71 o                         
  -4   7  17         68.27         64.25         6.72 o                         
  -3   7  17          2.88         11.68         3.59 o                         
  -2   7  17         11.60         18.04         3.66 o                         
  -1   7  17          1.99         11.54         3.94 o                         
 -13   0  18         86.16         79.45        11.98 o                         
 -12   0  18         25.11         10.55         7.19 o                         
 -11   0  18          4.79         26.99         6.61 o                         
 -10   0  18         13.89         19.03         6.21 o                         
  -9   0  18         33.68         33.97         7.37 o                         
  -8   0  18         48.63         61.66         7.24 o                         
  -7   0  18          5.69         14.83         4.74 o                         
  -6   0  18        221.44        195.75         9.25 o                         
  -5   0  18         11.20         18.80         4.63 o                         
  -4   0  18        224.67        198.04         8.36 o                         
  -3   0  18        367.48        338.93        10.11 o                         
  -2   0  18         25.42         28.97         4.92 o                         
  -1   0  18         53.64         49.56         4.88 o                         
   0   0  18          9.22          9.58         2.88 o                         
   1   0  18         10.03          8.25         3.67 o                         
   2   0  18         68.91         66.47         6.31 o                         
   3   0  18        161.00        162.22         7.53 o                         
   4   0  18         32.94         24.47         4.20 o                         
   5   0  18         56.14         67.86         8.66 o                         
 -12   1  18          2.34          6.73         3.55 o                         
 -11   1  18          0.00          6.72         4.11 o                         
 -10   1  18          3.68         11.65         4.44 o                         
  -9   1  18          9.31         15.26         3.77 o                         
  -8   1  18         91.52        101.28         5.93 o                         
  -7   1  18          2.38          5.12         3.25 o                         
  -6   1  18          4.90         12.27         3.72 o                         
  -5   1  18        146.96        143.49         6.52 o                         
  -4   1  18         77.48         83.83         4.77 o                         
  -3   1  18         82.72         81.34         4.97 o                         
  -2   1  18         23.22         23.33         3.18 o                         
  -1   1  18          0.26         -2.27         2.27 o                         
   0   1  18          2.08          4.02         2.33 o                         
   1   1  18         37.21         35.79         3.08 o                         
   2   1  18          5.35         11.97         3.08 o                         
   3   1  18         74.90         73.81         4.13 o                         
   4   1  18        199.48        205.11         5.62 o                         
   5   1  18         23.32         27.58         3.64 o                         
 -12   2  18          5.78         11.14         4.11 o                         
 -11   2  18         67.56         68.86         7.44 o                         
 -10   2  18         10.41         16.97         4.88 o                         
  -9   2  18         15.54         20.00         4.85 o                         
  -8   2  18          0.64          2.43         3.20 o                         
  -7   2  18         39.83         45.54         5.42 o                         
  -6   2  18        147.90        127.71         5.73 o                         
  -5   2  18         37.26         23.68         3.56 o                         
  -4   2  18         37.45         36.19         3.59 o                         
  -3   2  18         94.47         97.38         5.57 o                         
  -2   2  18         22.40         21.55         3.63 o                         
  -1   2  18         14.43          5.28         2.78 o                         
   0   2  18          3.99          2.14         2.42 o                         
   1   2  18          8.98         11.50         2.58 o                         
   2   2  18         23.74         23.64         2.72 o                         
   3   2  18         69.65         77.81         3.86 o                         
   4   2  18          8.12         13.52         3.93 o                         
   5   2  18        126.12        118.59         6.57 o                         
 -11   3  18         13.37         21.89         4.45 o                         
 -10   3  18         38.66         55.51         5.12 o                         
  -9   3  18         27.90         31.84         4.19 o                         
  -8   3  18         35.31         52.17         4.81 o                         
  -7   3  18         82.10         85.72         5.96 o                         
  -6   3  18          1.44          1.52         3.09 o                         
  -5   3  18         91.28        107.70         4.92 o                         
  -4   3  18         94.80         74.88         5.37 o                         
  -3   3  18          0.01          1.67         2.79 o                         
  -2   3  18         47.42         53.22         3.94 o                         
  -1   3  18         14.16         11.22         2.62 o                         
   0   3  18         11.18         17.79         2.63 o                         
   1   3  18         67.09         66.41         4.46 o                         
   2   3  18         70.55         72.43         4.07 o                         
   3   3  18          0.19          1.38         2.24 o                         
   4   3  18          7.78          5.18         3.86 o                         
 -11   4  18         33.02         38.05         6.52 o                         
 -10   4  18        248.29        296.53        13.74 o                         
  -9   4  18          2.58         13.20         4.10 o                         
  -8   4  18         49.30         55.72         5.49 o                         
  -7   4  18         62.77         60.17         4.97 o                         
  -6   4  18         16.34         14.96         3.99 o                         
  -5   4  18         43.57         57.39         4.47 o                         
  -4   4  18        230.33        218.40         7.34 o                         
  -3   4  18          0.43         11.93         3.87 o                         
  -2   4  18          0.75         -0.15         2.64 o                         
  -1   4  18         15.06         13.81         2.82 o                         
   0   4  18         13.96         21.90         2.79 o                         
   1   4  18         11.03         10.27         2.07 o                         
   2   4  18        135.04        131.62         6.09 o                         
   3   4  18        217.97        212.45         8.36 o                         
   4   4  18         47.08         60.62        12.49 o                         
  -8   5  18          8.33          5.74         4.22 o                         
  -7   5  18          0.34          2.83         4.28 o                         
  -6   5  18          0.14          5.12         3.16 o                         
  -5   5  18         18.08         19.47         4.10 o                         
  -4   5  18          2.48          4.86         3.22 o                         
  -3   5  18         47.74         50.73         4.03 o                         
  -2   5  18         16.29         19.85         3.02 o                         
  -1   5  18         17.94         30.38         3.46 o                         
   0   5  18        104.33        114.57         5.84 o                         
   1   5  18         30.38         37.98         4.39 o                         
   2   5  18         18.45         23.18         4.77 o                         
  -7   6  18         75.62         72.29         6.16 o                         
  -6   6  18         27.15         36.58         5.16 o                         
  -5   6  18          3.90         13.26         3.95 o                         
  -4   6  18          0.01          5.35         3.74 o                         
  -3   6  18          1.61          4.70         3.26 o                         
  -2   6  18         35.38         47.25         3.69 o                         
  -1   6  18        164.89        215.08         7.72 o                         
   0   6  18          0.61         19.13         4.13 o                         
 -12   1  19         46.18         61.81         5.81 o                         
 -11   1  19          7.23         20.11         5.41 o                         
 -10   1  19        184.96        216.82        10.28 o                         
  -9   1  19         17.28         25.44         4.43 o                         
  -8   1  19         23.37         29.09         4.16 o                         
  -7   1  19        122.90        126.65         6.30 o                         
  -6   1  19         16.54         20.95         3.85 o                         
  -5   1  19         10.61         14.21         3.42 o                         
  -4   1  19         30.46         32.09         3.49 o                         
  -3   1  19         67.22         73.16         4.00 o                         
  -2   1  19          0.68          8.03         2.34 o                         
  -1   1  19          9.90         13.74         3.23 o                         
   0   1  19          9.34         11.04         2.78 o                         
   1   1  19          4.88          1.93         2.68 o                         
   2   1  19         25.27         25.31         3.11 o                         
   3   1  19        288.07        275.29         8.94 o                         
   4   1  19         37.38         22.27         4.03 o                         
 -11   2  19        162.71        173.27         8.32 o                         
 -10   2  19         27.04         38.35         5.87 o                         
  -9   2  19        137.07        185.13         8.31 o                         
  -8   2  19          2.81          4.32         3.82 o                         
  -7   2  19          6.46         12.79         3.46 o                         
  -6   2  19         65.64         69.35         5.15 o                         
  -5   2  19          1.42          7.67         3.20 o                         
  -4   2  19         54.55         52.53         3.85 o                         
  -3   2  19          1.13          4.89         3.17 o                         
  -2   2  19        128.40        135.26         5.95 o                         
  -1   2  19         42.28         46.28         3.67 o                         
   0   2  19          0.26          4.75         3.18 o                         
   1   2  19          0.73          2.83         3.29 o                         
   2   2  19          5.18          6.31         3.09 o                         
   3   2  19          4.26          6.86         2.86 o                         
   4   2  19          0.38          0.30         3.77 o                         
 -11   3  19          1.86          4.90         4.31 o                         
 -10   3  19        116.44        124.46         8.63 o                         
  -9   3  19         95.84        116.55         7.47 o                         
  -8   3  19         11.07         12.24         3.89 o                         
  -7   3  19          1.77          8.12         3.55 o                         
  -6   3  19        290.46        273.47        10.46 o                         
  -5   3  19         40.15         38.81         5.11 o                         
  -4   3  19         12.12         16.41         3.36 o                         
  -3   3  19          9.60         16.21         3.16 o                         
  -2   3  19         59.30         73.20         4.49 o                         
  -1   3  19          1.74          2.42         2.84 o                         
   0   3  19         24.65         13.71         2.95 o                         
   1   3  19          6.41          8.88         2.36 o                         
   2   3  19         66.40         59.83         4.35 o                         
   3   3  19          0.34          1.88         3.96 o                         
 -10   4  19         94.92        108.51         7.50 o                         
  -9   4  19          8.41         16.50         4.75 o                         
  -8   4  19          1.93          9.76         4.57 o                         
  -7   4  19          4.02          9.15         4.03 o                         
  -6   4  19          9.41         15.26         3.48 o                         
  -5   4  19          6.22          8.79         3.17 o                         
  -4   4  19         41.30         41.35         3.96 o                         
  -3   4  19          0.87          5.29         3.03 o                         
  -2   4  19          5.42         12.63         3.44 o                         
  -1   4  19         35.53         36.75         3.24 o                         
   0   4  19        228.37        235.30         7.51 o                         
   1   4  19          1.05          1.19         2.64 o                         
   2   4  19          0.00          2.38         6.40 o                         
  -8   5  19          2.35          7.35         5.84 o                         
  -7   5  19          7.61         12.83         3.82 o                         
  -6   5  19          1.97          3.25         3.80 o                         
  -5   5  19          1.83          6.62         3.55 o                         
  -4   5  19         47.42         51.79         5.19 o                         
  -3   5  19          0.09          0.19         3.00 o                         
  -2   5  19         44.63         62.67         4.35 o                         
  -1   5  19          1.24         10.06         4.72 o                         
   0   5  19         29.26         42.66         6.54 o                         
  -4   6  19         12.63          9.36        10.08 o                         
 -11   0  20         38.04         55.35         8.83 o                         
 -10   0  20        157.38        211.04        11.59 o                         
  -9   0  20         22.53         36.52         9.88 o                         
  -8   0  20         27.52         51.87         6.58 o                         
  -7   0  20         40.16         35.00         7.12 o                         
  -6   0  20         61.44         69.78         9.50 o                         
  -5   0  20          4.87         11.41         4.50 o                         
  -4   0  20          6.83          9.67         4.77 o                         
  -3   0  20         21.77         23.82         4.20 o                         
  -2   0  20          3.30         10.43         3.52 o                         
  -1   0  20          8.85         21.47         5.06 o                         
   0   0  20         24.48         29.43         5.10 o                         
   1   0  20         25.24         19.45         4.65 o                         
   2   0  20         74.09         66.89         6.75 o                         
   3   0  20          0.17          1.21         4.13 o                         
 -11   1  20          2.38         -1.84         3.54 o                         
 -10   1  20         27.82         42.96         4.76 o                         
  -9   1  20          8.19         25.73         5.14 o                         
  -8   1  20          7.62         11.32         3.72 o                         
  -7   1  20        165.84        169.94         7.56 o                         
  -6   1  20          6.18          9.93         3.10 o                         
  -5   1  20         47.61         50.96         4.08 o                         
  -4   1  20         23.60         23.53         3.73 o                         
  -3   1  20         41.53         51.00         4.16 o                         
  -2   1  20          5.45          4.48         2.70 o                         
  -1   1  20          0.45          2.88         3.12 o                         
   0   1  20          5.06          6.47         2.73 o                         
   1   1  20          0.00          2.29         3.94 o                         
   2   1  20         98.55         89.03         5.59 o                         
   3   1  20          4.48          8.34         3.22 o                         
 -10   2  20          2.48         13.04         5.03 o                         
  -9   2  20          0.04         11.97         4.44 o                         
  -8   2  20         41.04         52.08         5.49 o                         
  -7   2  20         75.13         77.42         5.80 o                         
  -6   2  20          1.43         13.77         3.75 o                         
  -5   2  20         68.87         72.62         4.96 o                         
  -4   2  20          0.64         10.20         3.58 o                         
  -3   2  20         79.06         64.49         4.93 o                         
  -2   2  20          0.10          8.83         3.30 o                         
  -1   2  20        120.71        123.76         5.25 o                         
   0   2  20         15.62         21.88         3.20 o                         
   1   2  20          8.79          8.15         2.97 o                         
   2   2  20          7.82          4.43         3.00 o                         
  -9   3  20         41.59         58.39         6.26 o                         
  -8   3  20          0.41          7.89         6.71 o                         
  -7   3  20          1.65          9.47         4.16 o                         
  -6   3  20          6.79         13.31         3.39 o                         
  -5   3  20          7.37         15.51         2.94 o                         
  -4   3  20         42.69         43.67         4.09 o                         
  -3   3  20          1.03          0.35         2.84 o                         
  -2   3  20         11.44         13.70         3.07 o                         
  -1   3  20          2.77         12.50         2.61 o                         
   0   3  20         40.13         54.36         6.32 o                         
   1   3  20         14.79         18.53         3.25 o                         
  -8   4  20          1.93         16.19         9.36 o                         
  -7   4  20          2.64          8.91         4.12 o                         
  -6   4  20          0.27         11.80         3.54 o                         
  -5   4  20          2.01          1.86         4.37 o                         
  -4   4  20          5.80          4.81         3.76 o                         
  -3   4  20        105.08         97.06         6.36 o                         
  -2   4  20         12.89         19.47         4.74 o                         
  -1   4  20         58.63         85.73         6.46 o                         
   0   4  20        143.46        156.13         6.35 o                         
  -5   5  20         22.01         34.10         5.37 o                         
  -4   5  20         58.37         69.52         5.03 o                         
  -3   5  20         64.98         74.11         6.09 o                         
  -9   1  21        383.16        436.72        13.26 o                         
  -8   1  21         94.50        112.77        10.35 o                         
  -7   1  21          1.62          9.13         4.24 o                         
  -6   1  21         94.41         83.52         5.19 o                         
  -5   1  21          2.80          7.65         3.35 o                         
  -4   1  21          5.59         19.10         3.88 o                         
  -3   1  21         32.37         40.77         3.90 o                         
  -2   1  21         27.49         36.31         6.49 o                         
  -1   1  21          2.05          7.26         3.38 o                         
   0   1  21         58.44         60.84         4.81 o                         
   1   1  21         13.25         16.10         4.13 o                         
  -9   2  21          5.78         17.15         4.70 o                         
  -8   2  21          0.85          8.43         3.78 o                         
  -7   2  21         25.69         31.15         5.23 o                         
  -6   2  21         62.98         71.11         6.71 o                         
  -5   2  21          6.98         12.51         4.32 o                         
  -4   2  21          4.46         12.80         4.12 o                         
  -3   2  21          2.01          9.76         5.26 o                         
  -2   2  21          0.90         -2.56         3.52 o                         
  -1   2  21         60.88         71.50         5.01 o                         
   0   2  21         52.00         63.61         6.29 o                         
  -7   3  21         23.54         25.00         4.33 o                         
  -6   3  21         51.45         60.32         5.90 o                         
  -5   3  21          0.00          5.55         3.30 o                         
  -4   3  21         40.14         40.67         4.51 o                         
  -3   3  21         55.10         48.63         5.44 o                         
  -2   3  21          0.88          1.73         3.98 o                         
  -1   3  21         15.54         23.61         3.79 o                         
  -4   4  21          3.65         20.74         4.60 o                         
  -7   0  22          6.18          5.31         6.06 o                         
  -6   0  22         10.15         45.36        20.15 o                         
  -5   0  22          5.39          7.88         7.62 o                         
  -4   0  22          1.69         16.25        10.26 o                         
  -3   0  22         17.01         32.35         6.24 o                         
  -2   0  22         68.77        172.37        11.52 o                         
  -7   1  22         12.56         29.48         7.72 o                         
  -6   1  22          0.76         14.43         9.04 o                         
  -5   1  22          0.44          7.64         4.27 o                         
  -4   1  22          0.82         18.23         6.65 o                         
  -3   1  22         55.31         52.15         5.74 o                         
  -2   1  22          1.19         13.15         5.26 o                         
  -6   2  22          6.45         23.63        12.73 o                         
  -5   2  22          1.56          5.52         4.31 o                         
  -4   2  22         65.54         75.40         6.17 o                         
  -3   2  22         13.13         15.14         3.74 o                         
                                                                                
