# Supplementary material for: Conversion of 2-methyl-4-styryl­quino­lines into 2,4-distyryl­quino­lines: synthesis, and spectroscopic and structural characterization of five examples
Source: Acta Crystallogr C Struct Chem. 2023 Feb 22;79(Pt 3):94–103. doi: 10.1107/S2053229623001432 (PMC9985948; doi:10.1107/S2053229623001432)
Supplement: Supplementary file 3 [file c-79-00094-IIbsup3.hkl]

data_IIb                                                                        
_shelx_title ' IIbcg'                                                           
_shelx_refln_list_code          4                                               
_shelx_F_calc_maximum      423.13                                               
_exptl_crystal_F_000      1664.00                                               
_reflns_d_resolution_high  0.7695                                               
                                                                                
loop_                                                                           
 _space_group_symop_operation_xyz                                               
 'x, y, z'                                                                      
 '-x, y, -z+1/2'                                                                
 'x+1/2, y+1/2, z'                                                              
 '-x+1/2, y+1/2, -z+1/2'                                                        
 '-x, -y, -z'                                                                   
 'x, -y, z-1/2'                                                                 
 '-x+1/2, -y+1/2, -z'                                                           
 'x+1/2, -y+1/2, z-1/2'                                                         
                                                                                
_cell_length_a    28.4950                                                       
_cell_length_b     9.5384                                                       
_cell_length_c    16.0520                                                       
_cell_angle_alpha  90.000                                                       
_cell_angle_beta  118.581                                                       
_cell_angle_gamma  90.000                                                       
                                                                                
_shelx_F_squared_multiplier     1.000                                           
                                                                                
loop_                                                                           
 _refln_index_h                                                                 
 _refln_index_k                                                                 
 _refln_index_l                                                                 
 _refln_F_squared_calc                                                          
 _refln_F_squared_meas                                                          
 _refln_F_squared_sigma                                                         
 _refln_observed_status                                                         
   4   0   0       1095.59       1055.57        22.50 o                         
   6   0   0       2081.53       1875.42        39.43 o                         
   8   0   0       1906.81       1757.53        37.61 o                         
  10   0   0        763.23        760.62        26.80 o                         
  12   0   0          0.02          0.68        12.62 o                         
  14   0   0        504.56        514.14        27.53 o                         
  16   0   0       5640.21       5526.02        80.94 o                         
  18   0   0        509.45        451.00        23.31 o                         
  20   0   0         12.27         14.40        11.66 o                         
  22   0   0       2477.20       2297.11        78.87 o                         
  24   0   0       8499.78       8327.34       157.93 o                         
  26   0   0        866.05        845.51        53.07 o                         
  28   0   0          4.55         52.59        31.84 o                         
  30   0   0       3867.14       3769.47       113.56 o                         
  32   0   0        809.17        959.70        67.39 o                         
   1   1   0        463.50        399.93        10.39 o                         
   3   1   0       8384.96       7883.33        79.82 o                         
   5   1   0       5351.25       5466.74        56.92 o                         
   7   1   0       1690.63       1829.24        29.22 o                         
   9   1   0        471.28        316.32        13.09 o                         
  11   1   0       3418.27       3442.17        46.55 o                         
  13   1   0       1311.92       1221.57        29.18 o                         
  15   1   0         46.22         12.58        10.01 o                         
  17   1   0          7.34          9.97        11.33 o                         
  19   1   0        118.46        101.01        18.38 o                         
  21   1   0       3716.70       3624.69        59.48 o                         
  23   1   0       1976.41       1946.06        40.81 o                         
  25   1   0       1239.79       1276.31        35.55 o                         
  27   1   0       2145.18       2128.94        64.51 o                         
  29   1   0         99.50        161.96        24.24 o                         
  31   1   0        307.00        303.19        32.60 o                         
   0   2   0       9499.17       9347.79       123.40 o                         
   2   2   0      14545.54      14697.13       126.02 o                         
   4   2   0      23847.39      22762.24       197.55 o                         
   6   2   0         35.20         80.25        10.31 o                         
   8   2   0       4023.86       4147.99        55.89 o                         
  10   2   0       5568.11       5216.80        65.12 o                         
  12   2   0      18560.39      18158.93       162.92 o                         
  14   2   0        883.03        779.12        21.79 o                         
  16   2   0         27.90         19.81         9.65 o                         
  18   2   0       4937.49       4959.10        72.56 o                         
  20   2   0       5599.59       5545.51        72.81 o                         
  22   2   0        250.83        261.48        19.14 o                         
  24   2   0        257.32        285.55        21.31 o                         
  26   2   0       5156.16       5172.72        87.24 o                         
  28   2   0       1235.56       1332.76        39.11 o                         
  30   2   0         70.79         87.03        16.27 o                         
  32   2   0       3302.87       2809.57        69.99 o                         
   1   3   0      12584.58      13106.18       116.22 o                         
   3   3   0       2970.61       2724.73        38.22 o                         
   5   3   0        613.89        571.31        17.13 o                         
   7   3   0       3478.73       3463.17        42.85 o                         
   9   3   0       7759.25       9059.66       103.41 o                         
  11   3   0       2972.90       3017.56        51.50 o                         
  13   3   0        354.20        472.13        26.27 o                         
  15   3   0         31.74         36.59         9.68 o                         
  17   3   0        454.51        372.22        26.55 o                         
  19   3   0        284.72        272.68        22.53 o                         
  21   3   0       4233.28       4230.16        72.25 o                         
  23   3   0         77.85         64.27        18.40 o                         
  25   3   0        486.75        518.70        32.88 o                         
  27   3   0          1.59        -16.37        16.37 o                         
  29   3   0        289.95        268.91        30.57 o                         
  31   3   0          0.46         37.31        24.74 o                         
   0   4   0       2086.32       2245.17        81.71 o                         
   2   4   0         80.74         41.26         9.28 o                         
   4   4   0        785.71        763.63        24.64 o                         
   6   4   0       9582.87      11016.77       109.46 o                         
   8   4   0        980.84       1045.91        30.24 o                         
  10   4   0       5590.94       5667.99        77.27 o                         
  12   4   0       6398.29       6174.36        84.64 o                         
  14   4   0        690.30        691.52        31.37 o                         
  16   4   0          0.66         13.59        16.08 o                         
  18   4   0        180.98        196.95        16.19 o                         
  20   4   0         18.45         14.99        13.93 o                         
  22   4   0        677.13        757.79        31.39 o                         
  24   4   0        725.36        748.26        33.33 o                         
  26   4   0        364.29        403.28        28.09 o                         
  28   4   0        321.85        379.66        29.98 o                         
  30   4   0          0.24        -21.03        21.03 o                         
   1   5   0        305.10        402.37        17.77 o                         
   3   5   0       6260.11       5598.62        69.97 o                         
   5   5   0       4783.12       4745.87        76.47 o                         
   7   5   0       5955.64       6124.22        75.48 o                         
   9   5   0       6237.22       6922.11        81.89 o                         
  11   5   0        218.02        225.86        21.36 o                         
  13   5   0         38.27         27.25        14.75 o                         
  15   5   0        364.14        480.00        29.19 o                         
  17   5   0       4179.71       4138.98        75.49 o                         
  19   5   0        113.10        116.37        12.26 o                         
  21   5   0       1836.07       1736.42        46.50 o                         
  23   5   0         94.81         56.63        16.99 o                         
  25   5   0        552.70        511.19        34.75 o                         
  27   5   0       1560.37       1565.10        58.98 o                         
  29   5   0        606.62        681.23        60.78 o                         
   0   6   0      10184.94       9497.52       187.76 o                         
   2   6   0       3942.33       3856.82        54.69 o                         
   4   6   0          3.25          4.16         8.57 o                         
   6   6   0       1806.44       1828.16        39.13 o                         
   8   6   0        811.14        795.48        26.00 o                         
  10   6   0        148.95        110.22        13.23 o                         
  12   6   0         47.16         96.32        19.67 o                         
  14   6   0         58.59         57.39        18.53 o                         
  16   6   0        543.28        551.48        33.66 o                         
  18   6   0       2514.70       2347.25        67.37 o                         
  20   6   0        758.99        743.13        42.69 o                         
  22   6   0        119.17        161.11        14.53 o                         
  24   6   0       1908.95       1876.52        56.73 o                         
  26   6   0        246.91        233.06        26.32 o                         
  28   6   0       1047.93       1120.61        68.70 o                         
   1   7   0         54.74         54.56        13.27 o                         
   3   7   0         45.95         58.10        11.00 o                         
   5   7   0         60.89         52.54        10.51 o                         
   7   7   0       4745.85       4879.28        62.45 o                         
   9   7   0       5456.45       5074.64        65.50 o                         
  11   7   0       2158.88       2111.43        40.54 o                         
  13   7   0       4768.92       4688.39        83.70 o                         
  15   7   0        731.55        909.48        43.04 o                         
  17   7   0       1314.21       1432.39        49.45 o                         
  19   7   0        356.84        409.80        32.22 o                         
  21   7   0        277.43        315.89        31.21 o                         
  23   7   0        717.76        650.93        43.02 o                         
  25   7   0        183.75        128.71        29.16 o                         
   0   8   0      27346.80      27100.54       356.36 o                         
   2   8   0       5046.76       5001.41        70.56 o                         
   4   8   0        622.45        595.45        24.72 o                         
   6   8   0         11.29         14.53        12.19 o                         
   8   8   0       1685.15       1557.20        33.46 o                         
  10   8   0          5.85         26.95        13.21 o                         
  12   8   0       5151.90       4830.22        67.66 o                         
  14   8   0       1592.66       1590.63        43.83 o                         
  16   8   0       2337.91       1936.69        47.95 o                         
  18   8   0         97.33        137.43        32.33 o                         
  20   8   0        480.82        505.66        35.08 o                         
  22   8   0        126.27        133.79        26.67 o                         
  24   8   0        678.72        804.46        53.01 o                         
   1   9   0       2453.06       2406.33        48.43 o                         
   3   9   0        175.31        204.14        22.18 o                         
   5   9   0       4402.25       4455.07       100.80 o                         
   7   9   0       6221.53       6046.33        85.85 o                         
   9   9   0         31.95         17.36        10.00 o                         
  11   9   0       1791.04       1752.18        38.30 o                         
  13   9   0         13.39         16.05        14.68 o                         
  15   9   0        463.15        472.53        28.83 o                         
  17   9   0       4235.75       4185.12        79.89 o                         
  19   9   0       2405.55       2438.73        62.80 o                         
  21   9   0       1536.22       1461.01        55.23 o                         
   0  10   0         44.36          4.47        27.47 o                         
   2  10   0       1871.35       1858.25        50.19 o                         
   4  10   0        458.14        485.20        29.24 o                         
   6  10   0        427.12        501.04        31.72 o                         
   8  10   0         59.52         63.06        17.51 o                         
  10  10   0       3732.65       3620.90        67.16 o                         
  12  10   0       2900.63       2722.44        43.19 o                         
  14  10   0       1873.48       1802.10        45.96 o                         
  16  10   0         28.22         12.41        23.60 o                         
  18  10   0        246.62        210.16        26.53 o                         
   1  11   0         16.81         60.54        36.67 o                         
   3  11   0        367.96        358.14        33.85 o                         
   5  11   0       1750.45       1836.20        62.70 o                         
   7  11   0        604.65        690.61        43.88 o                         
   9  11   0       1840.30       2150.52        64.84 o                         
  11  11   0        452.05        420.90        39.92 o                         
  13  11   0          1.09         -6.27        27.59 o                         
   0  12   0        551.33        577.51       104.93 o                         
   2  12   0        106.00         30.11        32.18 o                         
   4  12   0        487.17        440.06        38.50 o                         
   6  12   0         52.96         -6.79        29.36 o                         
   8  12   0         79.01         17.03        34.15 o                         
 -33   1   1        812.91        817.12        42.91 o                         
 -31   1   1        639.19        646.67        42.22 o                         
 -29   1   1       4459.96       4404.10        87.72 o                         
 -27   1   1         11.74         33.90        13.50 o                         
 -25   1   1       2459.22       2506.68        47.08 o                         
 -23   1   1         16.61         25.76        13.30 o                         
 -21   1   1       6417.31       6464.62        83.96 o                         
 -19   1   1       1672.60       1568.98        36.13 o                         
 -17   1   1        395.18        334.44        18.18 o                         
 -15   1   1        585.64        670.27        23.12 o                         
 -13   1   1       1564.55       1419.22        34.26 o                         
 -11   1   1        436.18        371.50        16.77 o                         
  -9   1   1       9259.24       8954.74        84.80 o                         
  -7   1   1       1303.48       1299.64        19.59 o                         
  -5   1   1      24633.88      24166.53       205.81 o                         
  -3   1   1        845.24        800.97        16.86 o                         
  -1   1   1       3490.08       3455.02        39.32 o                         
   1   1   1       1130.42       1248.32        22.82 o                         
   3   1   1      17725.93      17935.04       162.55 o                         
   5   1   1     146131.42     143864.28      2119.17 o                         
   7   1   1      29048.38      28753.98       240.15 o                         
   9   1   1       2890.72       2741.07        38.56 o                         
  11   1   1       5196.41       4516.84        54.18 o                         
  13   1   1      23955.85      23040.59       196.19 o                         
  15   1   1        461.75        379.86        18.32 o                         
  17   1   1        130.17        144.61        15.31 o                         
  19   1   1        205.48        188.05        17.15 o                         
  21   1   1         40.75         48.84        14.42 o                         
  23   1   1         52.08         36.41        13.86 o                         
  25   1   1        517.55        585.87        26.78 o                         
  27   1   1        224.50        199.88        26.41 o                         
  29   1   1        541.65        676.86        45.14 o                         
  31   1   1       2893.98       2698.63       113.36 o                         
 -32   2   1        941.51        905.20        41.08 o                         
 -30   2   1         10.94          1.25        20.89 o                         
 -28   2   1       3290.16       3225.39        56.53 o                         
 -26   2   1       6957.06       6768.68        95.92 o                         
 -24   2   1        993.59        996.75        35.02 o                         
 -22   2   1       2752.14       2720.56        49.00 o                         
 -20   2   1       7473.40       7352.80        93.34 o                         
 -18   2   1       1504.52       1421.05        32.07 o                         
 -16   2   1        138.06        104.35        11.92 o                         
 -14   2   1        865.48        849.74        24.45 o                         
 -12   2   1         43.56         54.36         8.53 o                         
 -10   2   1        243.07        160.95        10.73 o                         
  -8   2   1      12365.60      12493.35       124.29 o                         
  -6   2   1       1000.05       1141.99        24.98 o                         
  -4   2   1       2671.25       2618.01        33.82 o                         
  -2   2   1      17447.64      16601.29       139.56 o                         
   0   2   1       2999.72       2926.21        35.95 o                         
   2   2   1      59066.49      57711.02      1017.28 o                         
   4   2   1       2399.10       2469.06        31.51 o                         
   6   2   1      24987.93      24954.11       211.76 o                         
   8   2   1       2143.24       2215.62        35.79 o                         
  10   2   1       2311.75       2606.89        34.34 o                         
  12   2   1          1.69         -7.08         7.86 o                         
  14   2   1        228.90        304.13        15.86 o                         
  16   2   1       1099.12       1158.21        28.88 o                         
  18   2   1       2075.37       2013.67        42.65 o                         
  20   2   1        682.20        663.72        27.18 o                         
  22   2   1        113.67        110.56        16.75 o                         
  24   2   1        364.55        378.14        23.24 o                         
  26   2   1        669.31        699.95        31.79 o                         
  28   2   1        764.67        720.39        39.29 o                         
  30   2   1       4388.39       4203.28        85.14 o                         
 -31   3   1       1885.18       1846.83        53.45 o                         
 -29   3   1       5913.86       5975.88        95.95 o                         
 -27   3   1       6351.48       6289.13       107.79 o                         
 -25   3   1       4667.90       4690.66        83.32 o                         
 -23   3   1        568.30        556.79        31.29 o                         
 -21   3   1       3754.61       3717.45        65.28 o                         
 -19   3   1         58.46         69.43        17.43 o                         
 -17   3   1         17.25          8.09        13.14 o                         
 -15   3   1          3.42         -6.70         7.42 o                         
 -13   3   1        868.04       1029.07        32.38 o                         
 -11   3   1       1791.93       2033.17        43.69 o                         
  -9   3   1      26248.41      27301.32       281.13 o                         
  -7   3   1      18746.54      18079.88       175.04 o                         
  -5   3   1      28836.37      28493.30       240.45 o                         
  -3   3   1       1038.43       1091.57        22.03 o                         
  -1   3   1      20815.43      20362.56       179.00 o                         
   1   3   1       7636.73       7548.57        76.00 o                         
   3   3   1      12734.07      12793.07       116.64 o                         
   5   3   1       2140.48       1966.73        35.48 o                         
   7   3   1       8319.76       8400.15        97.94 o                         
   9   3   1       6549.08       7579.46        86.70 o                         
  11   3   1      12011.05      12245.54       142.57 o                         
  13   3   1        175.33        186.50        15.01 o                         
  15   3   1       3183.77       3052.96        61.42 o                         
  17   3   1       9043.57       8698.74       115.10 o                         
  19   3   1       1254.14       1253.39        26.30 o                         
  21   3   1        312.43        366.97        18.29 o                         
  23   3   1       8797.20       8747.50       125.25 o                         
  25   3   1       4267.57       4289.30        81.03 o                         
  27   3   1         29.43         32.06        24.10 o                         
  29   3   1       1336.97       1176.67        65.20 o                         
 -30   4   1          0.79          3.40        22.28 o                         
 -28   4   1        312.90        299.97        26.02 o                         
 -26   4   1         51.97         38.36        17.67 o                         
 -24   4   1          4.76         -4.73        20.74 o                         
 -22   4   1        393.15        368.37        28.24 o                         
 -20   4   1       1003.72        977.10        31.76 o                         
 -18   4   1         31.93         28.15        10.11 o                         
 -16   4   1       8958.05       8497.67       110.00 o                         
 -14   4   1       2668.99       2414.54        49.34 o                         
 -12   4   1       2072.62       2086.99        58.66 o                         
 -10   4   1        316.93        296.54        20.87 o                         
  -8   4   1      16115.39      16328.79       151.24 o                         
  -6   4   1       7001.70       7292.11        80.72 o                         
  -4   4   1      23781.67      25127.31       225.61 o                         
  -2   4   1        263.00        220.63        12.32 o                         
   0   4   1       2661.51       2704.10        45.01 o                         
   2   4   1       2286.51       1968.82        29.45 o                         
   4   4   1        269.33        141.04        12.36 o                         
   6   4   1      16681.96      18225.74       172.85 o                         
   8   4   1       7569.25       6865.44        79.10 o                         
  10   4   1      25066.47      25034.21       286.89 o                         
  12   4   1       8564.68       9296.47       119.76 o                         
  14   4   1       1276.89       1292.33        44.55 o                         
  16   4   1       2236.36       2132.04        43.60 o                         
  18   4   1        454.25        486.33        25.62 o                         
  20   4   1        209.32        198.01        21.51 o                         
  22   4   1        512.95        552.75        33.25 o                         
  24   4   1         21.82         26.16        18.43 o                         
  26   4   1        649.84        696.89        40.65 o                         
  28   4   1          0.05          2.60        22.22 o                         
 -29   5   1        377.95        476.76        33.55 o                         
 -27   5   1        359.65        367.55        26.80 o                         
 -25   5   1        478.17        496.17        29.22 o                         
 -23   5   1        634.65        681.49        30.40 o                         
 -21   5   1         82.00         58.89        13.59 o                         
 -19   5   1       5066.93       4881.87        83.37 o                         
 -17   5   1       8238.21       8753.75       117.64 o                         
 -15   5   1        129.43        195.21        21.20 o                         
 -13   5   1       2499.89       2175.09        47.99 o                         
 -11   5   1        428.01        272.00        17.86 o                         
  -9   5   1         25.34         43.51        11.66 o                         
  -7   5   1       7645.03       8438.66        94.12 o                         
  -5   5   1       1736.75       1564.89        36.65 o                         
  -3   5   1        207.00        216.65        14.17 o                         
  -1   5   1        304.17        401.92        18.17 o                         
   1   5   1        342.71        347.63        14.46 o                         
   3   5   1       3362.31       3496.40        44.56 o                         
   5   5   1       7271.88       6988.90        79.26 o                         
   7   5   1       4024.37       4211.20        55.99 o                         
   9   5   1         21.49         31.45         9.75 o                         
  11   5   1       3823.40       3578.55        66.17 o                         
  13   5   1       4143.54       4063.23        74.13 o                         
  15   5   1        148.94        149.44        24.14 o                         
  17   5   1        318.64        265.81        18.23 o                         
  19   5   1         68.00         62.12        18.48 o                         
  21   5   1          3.05         27.35        19.86 o                         
  23   5   1        864.18        888.19        45.64 o                         
  25   5   1         35.79         45.92        22.81 o                         
  27   5   1        459.00        534.25        38.98 o                         
 -28   6   1       2880.91       2861.45        73.72 o                         
 -26   6   1       2476.72       2535.66        57.67 o                         
 -24   6   1        561.90        572.72        36.74 o                         
 -22   6   1        509.10        575.59        27.32 o                         
 -20   6   1       3942.87       3759.94        78.27 o                         
 -18   6   1       3063.28       2846.72        62.93 o                         
 -16   6   1        652.09        569.73        32.46 o                         
 -14   6   1         87.47         66.68        18.52 o                         
 -12   6   1       1164.16       1133.85        42.21 o                         
 -10   6   1        581.55        591.64        22.06 o                         
  -8   6   1        551.76        524.72        23.50 o                         
  -6   6   1       3183.01       3271.03        51.66 o                         
  -4   6   1       5409.22       4773.34        68.83 o                         
  -2   6   1       7397.71       7553.49        86.02 o                         
   0   6   1        102.21        131.35        11.63 o                         
   2   6   1       1108.75        986.95        27.78 o                         
   4   6   1       2358.91       2162.15        33.10 o                         
   6   6   1       4357.94       4397.87        63.84 o                         
   8   6   1       1660.21       1545.96        32.94 o                         
  10   6   1         73.78         46.88        10.19 o                         
  12   6   1        327.61        374.21        22.55 o                         
  14   6   1        118.69        143.47        25.69 o                         
  16   6   1       1186.98       1241.50        35.89 o                         
  18   6   1       2590.88       2460.54        53.97 o                         
  20   6   1       1313.18       1453.79        45.94 o                         
  22   6   1       2841.00       2759.81        65.28 o                         
  24   6   1        174.21        191.77        25.47 o                         
  26   6   1       1735.25       1826.98        68.92 o                         
 -27   7   1        144.06         95.98        32.62 o                         
 -25   7   1       1711.91       1776.56        75.43 o                         
 -23   7   1        109.17         66.60        26.14 o                         
 -21   7   1        146.20        205.82        27.63 o                         
 -19   7   1        345.89        274.31        19.95 o                         
 -17   7   1          9.14         43.46        21.59 o                         
 -15   7   1         44.93         77.28        16.01 o                         
 -13   7   1        569.92        467.40        29.12 o                         
 -11   7   1        254.15        321.13        19.57 o                         
  -9   7   1          0.04         -6.73        12.77 o                         
  -7   7   1       1216.16       1203.71        29.94 o                         
  -5   7   1          6.50         16.90        10.30 o                         
  -3   7   1       2021.84       2108.90        40.67 o                         
  -1   7   1        424.86        398.70        19.28 o                         
   1   7   1       1658.75       1662.52        40.16 o                         
   3   7   1         47.45         14.28        13.86 o                         
   5   7   1        355.08        345.63        15.55 o                         
   7   7   1        739.80        772.20        26.53 o                         
   9   7   1          1.85         14.11        10.77 o                         
  11   7   1       1219.56       1159.91        32.37 o                         
  13   7   1        537.22        546.44        35.28 o                         
  15   7   1        446.89        358.94        25.76 o                         
  17   7   1        958.95        872.61        34.41 o                         
  19   7   1        474.96        505.51        31.01 o                         
  21   7   1        213.38        218.44        21.62 o                         
  23   7   1        168.73        187.57        24.16 o                         
  25   7   1        691.15        593.90        52.27 o                         
 -24   8   1        395.31        461.43        71.40 o                         
 -22   8   1          0.63         13.45        18.84 o                         
 -20   8   1        155.36        175.53        16.99 o                         
 -18   8   1        231.24        245.69        23.67 o                         
 -16   8   1        939.80       1163.50        46.06 o                         
 -14   8   1        758.79        751.81        33.32 o                         
 -12   8   1       2614.58       2657.99        48.16 o                         
 -10   8   1        456.13        310.42        20.37 o                         
  -8   8   1       1117.70       1149.95        32.04 o                         
  -6   8   1        145.02        168.24        18.29 o                         
  -4   8   1       2229.59       2166.46        46.59 o                         
  -2   8   1       7158.76       7007.16        89.26 o                         
   0   8   1       5632.56       5606.95        82.53 o                         
   2   8   1        323.16        351.22        24.99 o                         
   4   8   1        441.51        428.82        26.42 o                         
   6   8   1       5880.99       5674.09        79.25 o                         
   8   8   1        585.65        511.80        19.07 o                         
  10   8   1        211.58        282.72        20.67 o                         
  12   8   1        105.64        126.70        15.24 o                         
  14   8   1        122.84         69.12        23.87 o                         
  16   8   1          1.16         -8.02        21.64 o                         
  18   8   1       2036.13       1824.81        53.24 o                         
  20   8   1       1098.06       1124.80        49.21 o                         
  22   8   1        851.46        855.53        49.34 o                         
 -23   9   1        258.44        315.77        53.38 o                         
 -21   9   1         28.80         84.08        21.85 o                         
 -19   9   1        824.65        831.99        37.34 o                         
 -17   9   1        476.90        547.23        34.42 o                         
 -15   9   1        183.02        182.90        21.52 o                         
 -13   9   1        623.33        837.98        29.38 o                         
 -11   9   1       2939.66       2768.85        50.91 o                         
  -9   9   1       2304.74       2483.75        43.29 o                         
  -7   9   1       2337.80       2230.18        47.08 o                         
  -5   9   1        700.25        743.02        33.65 o                         
  -3   9   1       1861.77       1865.00        55.38 o                         
  -1   9   1       2035.18       2010.62        54.54 o                         
   1   9   1        532.17        594.53        33.33 o                         
   3   9   1        124.15        119.90        19.52 o                         
   5   9   1       5311.81       5407.32        85.33 o                         
   7   9   1       1348.89       1423.67        40.96 o                         
   9   9   1        846.82        939.18        35.65 o                         
  11   9   1          5.55          0.91         8.37 o                         
  13   9   1        141.21        150.43        24.32 o                         
  15   9   1        138.27        138.77        26.67 o                         
  17   9   1        134.52        190.72        21.44 o                         
  19   9   1       1265.38       1262.88        56.64 o                         
  21   9   1         87.40        113.37        32.70 o                         
 -18  10   1         13.88         27.75        24.88 o                         
 -16  10   1       1107.48       1157.95        39.84 o                         
 -14  10   1       4002.04       4006.17        77.60 o                         
 -12  10   1       3588.60       3557.50        58.75 o                         
 -10  10   1        238.06        223.33        18.17 o                         
  -8  10   1       4230.45       4230.65        69.41 o                         
  -6  10   1          8.99         22.62        13.19 o                         
  -4  10   1        639.31        673.08        29.76 o                         
  -2  10   1          3.51          4.33        15.70 o                         
   0  10   1       1592.13       1660.63        49.79 o                         
   2  10   1       1667.88       1750.12        57.00 o                         
   4  10   1        265.40        247.01        25.76 o                         
   6  10   1        543.79        624.85        34.97 o                         
   8  10   1        586.37        562.22        35.12 o                         
  10  10   1        603.11        591.51        33.36 o                         
  12  10   1       1841.17       1962.27        46.27 o                         
  14  10   1        167.45        193.47        23.25 o                         
  16  10   1       1918.92       1852.97        63.43 o                         
  18  10   1        627.57        715.21        36.13 o                         
 -15  11   1         13.38         35.19        18.45 o                         
 -13  11   1        949.88        827.12        55.60 o                         
 -11  11   1        514.10        562.59        37.09 o                         
  -9  11   1        704.05        825.43        44.55 o                         
  -7  11   1       2051.52       2041.23        72.31 o                         
  -5  11   1       2878.32       2794.87        90.39 o                         
  -3  11   1        124.82         82.53        23.79 o                         
  -1  11   1        371.82        429.13        35.87 o                         
   1  11   1       3245.21       3157.86        78.92 o                         
   3  11   1         12.76         60.53        18.90 o                         
   5  11   1        154.13        174.01        24.53 o                         
   7  11   1       1437.86       1609.98        54.92 o                         
   9  11   1        318.87        307.18        27.28 o                         
  11  11   1        113.21        121.79        31.35 o                         
  13  11   1        401.67        331.26        34.33 o                         
  -8  12   1         98.42        154.57        30.04 o                         
  -6  12   1         66.27         58.22        30.02 o                         
  -4  12   1       5637.54       5872.26       115.73 o                         
  -2  12   1       2856.57       2898.58        87.10 o                         
   0  12   1          0.78        -27.90        41.52 o                         
   2  12   1         26.88         10.86        40.23 o                         
   4  12   1       1200.86       1190.54        80.97 o                         
   6  12   1        704.62        786.52        57.06 o                         
 -34   0   2         10.42        -27.63        27.63 o                         
 -32   0   2        273.07        276.83        37.01 o                         
 -30   0   2      11588.94      11237.25       224.16 o                         
 -28   0   2         53.17        117.21        31.70 o                         
 -26   0   2       1079.37       1179.05        60.40 o                         
 -24   0   2       1429.94       1454.11        61.84 o                         
 -22   0   2       3062.41       3135.11        81.18 o                         
 -20   0   2         19.24         44.27        13.64 o                         
 -18   0   2       7664.65       8146.74       134.65 o                         
 -16   0   2       1934.14       1741.75        43.94 o                         
 -14   0   2       9700.71       9466.45       123.44 o                         
 -12   0   2       2106.42       2490.63        53.61 o                         
 -10   0   2      13706.75      13887.56       162.78 o                         
  -8   0   2      49130.20      47768.10       642.37 o                         
  -6   0   2      27576.69      26039.85       298.61 o                         
  -4   0   2      63758.87      62539.40      1686.64 o                         
  -2   0   2      18100.26      18182.41       280.46 o                         
   0   0   2       1402.86       1301.07        27.58 o                         
   2   0   2      18936.93      19065.19       242.82 o                         
   4   0   2     109601.56     110645.55      2622.95 o                         
   6   0   2      11754.03      12256.07       156.31 o                         
   8   0   2       5491.92       6137.95        96.76 o                         
  10   0   2      14815.97      15282.84       199.52 o                         
  12   0   2         34.99         15.87        14.67 o                         
  14   0   2        625.09        776.20        35.42 o                         
  16   0   2       8248.90       7631.01       123.69 o                         
  18   0   2       9685.97       9547.59       134.37 o                         
  20   0   2        637.52        604.09        42.08 o                         
  22   0   2       2229.43       2392.14        82.95 o                         
  24   0   2       2863.82       2718.36        86.19 o                         
  26   0   2       2368.17       2327.90        88.87 o                         
  28   0   2        138.32        111.67        33.64 o                         
  30   0   2       1494.36       1579.65        84.53 o                         
 -33   1   2       1419.22       1418.70        55.11 o                         
 -31   1   2       1023.98       1001.82        54.81 o                         
 -29   1   2       1349.11       1400.77        48.51 o                         
 -27   1   2       2478.05       2604.05        57.87 o                         
 -25   1   2         16.68         12.18        13.84 o                         
 -23   1   2        108.61         62.88        15.10 o                         
 -21   1   2       1839.20       1703.95        38.36 o                         
 -19   1   2       7384.36       7628.35        90.18 o                         
 -17   1   2       2208.64       2239.72        40.01 o                         
 -15   1   2      16508.23      16349.83       157.26 o                         
 -13   1   2       5589.35       5547.58        63.72 o                         
 -11   1   2          0.20         -8.73         8.73 o                         
  -9   1   2       7843.70       8114.63        80.15 o                         
  -7   1   2      11864.73      11995.70       113.80 o                         
  -5   1   2        806.67        746.75        16.75 o                         
  -3   1   2       1552.93       1443.90        22.64 o                         
  -1   1   2       6087.42       6253.87        57.56 o                         
   1   1   2       3162.75       3114.60        36.37 o                         
   3   1   2     124290.65     124334.62      1746.72 o                         
   5   1   2     179035.14     181156.28      2462.29 o                         
   7   1   2      13966.65      13721.51       135.35 o                         
   9   1   2       3154.12       2876.54        41.53 o                         
  11   1   2        211.54        162.04        14.18 o                         
  13   1   2       1399.99       1408.46        31.29 o                         
  15   1   2       1224.18       1117.03        29.60 o                         
  17   1   2        139.97        150.09        14.36 o                         
  19   1   2       1652.25       1754.48        39.31 o                         
  21   1   2        312.56        325.92        25.25 o                         
  23   1   2          3.46         15.60        14.07 o                         
  25   1   2        294.88        360.47        22.83 o                         
  27   1   2         76.43        102.10        22.22 o                         
  29   1   2        168.51        158.36        29.43 o                         
 -32   2   2         61.40        113.28        17.15 o                         
 -30   2   2         82.17         74.19        15.80 o                         
 -28   2   2       1206.00       1213.36        38.72 o                         
 -26   2   2       2366.45       2485.16        48.18 o                         
 -24   2   2       1035.05       1053.57        40.45 o                         
 -22   2   2        701.96        808.18        29.80 o                         
 -20   2   2       4041.03       4088.92        60.71 o                         
 -18   2   2      10335.90      10362.66       119.20 o                         
 -16   2   2      11726.27      11356.28       123.51 o                         
 -14   2   2        135.37        156.49        12.60 o                         
 -12   2   2       2501.71       2614.69        32.96 o                         
 -10   2   2       1426.66       1310.95        21.99 o                         
  -8   2   2       5391.63       5262.44        58.94 o                         
  -6   2   2       2903.69       2789.50        36.46 o                         
  -4   2   2      11444.00      11333.53       104.85 o                         
  -2   2   2      13999.64      13779.65       124.93 o                         
   0   2   2       4906.57       5105.27        52.07 o                         
   2   2   2      38744.56      39163.68       319.61 o                         
   4   2   2      57999.01      57820.93       554.33 o                         
   6   2   2        715.88        542.99        17.15 o                         
   8   2   2          4.09         50.97        11.44 o                         
  10   2   2        953.80        865.64        23.30 o                         
  12   2   2       1995.49       1744.71        33.30 o                         
  14   2   2       7263.11       7166.04        83.34 o                         
  16   2   2       2526.62       2546.44        42.45 o                         
  18   2   2        315.47        345.89        20.42 o                         
  20   2   2       2817.92       2753.98        54.43 o                         
  22   2   2        174.51        164.73        19.96 o                         
  24   2   2          1.47         13.35        14.01 o                         
  26   2   2        365.01        358.86        30.75 o                         
  28   2   2       2109.96       2240.31        78.68 o                         
  30   2   2       3439.29       3358.90        88.59 o                         
 -33   3   2         39.46         66.21        29.50 o                         
 -31   3   2       1561.99       1515.41        49.49 o                         
 -29   3   2       3636.29       3531.41        67.52 o                         
 -27   3   2       2057.38       2114.82        53.44 o                         
 -25   3   2          8.12         35.54        16.60 o                         
 -23   3   2       4545.98       4527.06        74.34 o                         
 -21   3   2       1942.97       2128.45        48.48 o                         
 -19   3   2       2208.53       2293.69        52.56 o                         
 -17   3   2         22.67         23.51        10.31 o                         
 -15   3   2         70.95         48.65         9.46 o                         
 -13   3   2       3424.88       3634.74        52.04 o                         
 -11   3   2       4419.57       4389.87        60.29 o                         
  -9   3   2        516.84        536.62        19.72 o                         
  -7   3   2       2751.01       2791.70        38.44 o                         
  -5   3   2       1537.77       1528.40        27.71 o                         
  -3   3   2       8034.93       7790.78        79.26 o                         
  -1   3   2       1722.47       1755.90        30.51 o                         
   1   3   2       1148.77       1061.24        19.70 o                         
   3   3   2        634.67        569.94        18.01 o                         
   5   3   2         95.28         77.66         9.68 o                         
   7   3   2         19.81         11.73         8.51 o                         
   9   3   2        426.93        402.29        20.47 o                         
  11   3   2      11043.53      11893.29       142.64 o                         
  13   3   2        207.06        132.71         9.94 o                         
  15   3   2        485.29        525.84        20.47 o                         
  17   3   2        202.66        277.20        20.28 o                         
  19   3   2        788.18        799.48        35.25 o                         
  21   3   2       2608.87       2483.36        57.62 o                         
  23   3   2       1969.30       1952.29        44.28 o                         
  25   3   2       3422.26       3021.13       104.06 o                         
  27   3   2        806.65        743.24        44.06 o                         
  29   3   2        130.47        120.32        35.49 o                         
 -32   4   2        871.18        868.71        41.28 o                         
 -30   4   2        238.09        245.15        25.67 o                         
 -28   4   2          8.10         15.86        20.89 o                         
 -26   4   2        262.39        281.14        24.66 o                         
 -24   4   2       2728.81       2639.15        56.02 o                         
 -22   4   2       1107.29       1079.81        37.09 o                         
 -20   4   2       6575.89       6630.74       106.05 o                         
 -18   4   2        497.87        473.56        21.42 o                         
 -16   4   2         90.36        121.60        17.01 o                         
 -14   4   2         36.43         19.76        13.00 o                         
 -12   4   2        348.05        399.58        16.94 o                         
 -10   4   2         16.51         23.30        10.14 o                         
  -8   4   2       8721.92       8846.64        90.46 o                         
  -6   4   2       3983.45       3961.20        51.14 o                         
  -4   4   2       9860.52      10221.36       108.83 o                         
  -2   4   2        185.89        280.67        13.27 o                         
   0   4   2         11.33          8.42        11.80 o                         
   2   4   2        927.23        852.83        20.25 o                         
   4   4   2      18407.58      18597.87       204.84 o                         
   6   4   2       2551.15       2907.50        41.61 o                         
   8   4   2       8559.83       8535.94        95.21 o                         
  10   4   2        384.64        451.68        18.31 o                         
  12   4   2        216.13        176.76        15.38 o                         
  14   4   2       2390.18       2414.06        56.65 o                         
  16   4   2        512.02        492.85        28.69 o                         
  18   4   2         73.54         88.49        23.25 o                         
  20   4   2         75.64         70.14        21.28 o                         
  22   4   2        429.13        443.41        33.42 o                         
  24   4   2         50.15         87.89        22.95 o                         
  26   4   2        297.06        432.62        36.34 o                         
  28   4   2        468.43        493.27        40.99 o                         
 -31   5   2       1339.29       1253.71        55.91 o                         
 -29   5   2        389.63        417.91        38.38 o                         
 -27   5   2       5410.78       5414.72        91.38 o                         
 -25   5   2        986.32        976.61        36.66 o                         
 -23   5   2       3625.40       3594.62        64.23 o                         
 -21   5   2         75.30         83.26        16.47 o                         
 -19   5   2        512.70        466.95        20.85 o                         
 -17   5   2        201.20        257.36        24.56 o                         
 -15   5   2         93.71        111.51        18.06 o                         
 -13   5   2       5262.12       5551.16        84.86 o                         
 -11   5   2       3169.92       3098.69        53.49 o                         
  -9   5   2       4471.49       4353.60        71.57 o                         
  -7   5   2        621.26        776.87        28.58 o                         
  -5   5   2        335.99        524.34        18.80 o                         
  -3   5   2      28179.23      29157.30       286.57 o                         
  -1   5   2      13532.18      14135.54       196.58 o                         
   1   5   2          7.92         42.41        13.64 o                         
   3   5   2        580.36        560.44        23.85 o                         
   5   5   2        716.13        581.17        22.01 o                         
   7   5   2          0.03         -9.10         9.10 o                         
   9   5   2         76.36         86.80        11.93 o                         
  11   5   2        781.61        845.72        29.49 o                         
  13   5   2       2738.27       2606.64        50.18 o                         
  15   5   2       2171.36       2047.53        48.73 o                         
  17   5   2        523.28        584.09        31.18 o                         
  19   5   2       1147.33       1266.61        46.60 o                         
  21   5   2       7234.77       7071.48       112.15 o                         
  23   5   2       1349.92       1508.79        58.60 o                         
  25   5   2        352.36        370.85        31.58 o                         
  27   5   2         14.69        -31.37        31.37 o                         
 -28   6   2       2007.98       1987.40        65.40 o                         
 -26   6   2          2.76        -19.22        29.00 o                         
 -24   6   2       1448.15       1426.08        48.22 o                         
 -22   6   2        381.03        400.92        23.72 o                         
 -20   6   2        104.95         64.85        16.67 o                         
 -18   6   2        594.51        586.49        25.83 o                         
 -16   6   2        613.63        584.89        27.08 o                         
 -14   6   2          4.15         -8.22        11.75 o                         
 -12   6   2       1361.36       1407.66        32.34 o                         
 -10   6   2        133.55        187.73        15.36 o                         
  -8   6   2       1708.65       1652.08        36.58 o                         
  -6   6   2       9783.64       9728.15       108.06 o                         
  -4   6   2       3498.37       3696.98        56.72 o                         
  -2   6   2       5967.77       6055.48        82.47 o                         
   0   6   2       2139.20       2060.25        41.75 o                         
   2   6   2       2357.23       2096.33        42.66 o                         
   4   6   2          0.02          9.88        11.60 o                         
   6   6   2        825.22        861.59        25.48 o                         
   8   6   2        437.99        426.75        20.22 o                         
  10   6   2        920.41        878.48        26.51 o                         
  12   6   2       1837.10       1878.51        47.21 o                         
  14   6   2       1396.31       1496.09        46.01 o                         
  16   6   2       2710.69       2633.41        62.25 o                         
  18   6   2       2608.27       2669.43        60.36 o                         
  20   6   2       1500.52       1402.76        61.44 o                         
  22   6   2        740.34        828.77        48.05 o                         
  24   6   2        196.10        169.31        28.44 o                         
  26   6   2        281.84        286.71        35.13 o                         
 -27   7   2        626.42        663.67        37.52 o                         
 -25   7   2         16.27         64.72        28.77 o                         
 -23   7   2       3607.78       3300.57        72.08 o                         
 -21   7   2       3493.17       3593.10        73.38 o                         
 -19   7   2       1776.96       1673.49        48.00 o                         
 -17   7   2       3586.68       3471.06        68.28 o                         
 -15   7   2       5768.62       5318.33        85.82 o                         
 -13   7   2       9024.14       7966.34        93.70 o                         
 -11   7   2        408.42        418.61        22.93 o                         
  -9   7   2        116.80        103.96        19.35 o                         
  -7   7   2       1227.97       1149.68        30.94 o                         
  -5   7   2        126.36        169.33        15.03 o                         
  -3   7   2       1525.23       1585.17        38.98 o                         
  -1   7   2       3232.86       3114.73        66.35 o                         
   1   7   2      11339.01      10980.79       132.20 o                         
   3   7   2      19776.79      19227.69       194.10 o                         
   5   7   2       5239.08       5163.85        75.00 o                         
   7   7   2        820.61        734.51        27.24 o                         
   9   7   2       3283.18       3249.37        52.37 o                         
  11   7   2       4879.56       4844.86        65.70 o                         
  13   7   2       1546.49       1449.03        43.65 o                         
  15   7   2        324.52        382.65        29.83 o                         
  17   7   2       1439.43       1486.93        47.92 o                         
  19   7   2        202.23        167.16        21.21 o                         
  21   7   2         10.93          2.39        27.73 o                         
  23   7   2        202.20        219.81        39.25 o                         
 -26   8   2         21.83        -38.81        38.81 o                         
 -24   8   2        285.99        319.81        34.29 o                         
 -22   8   2         47.00         89.93        25.18 o                         
 -20   8   2       1019.79       1040.81        46.63 o                         
 -18   8   2       2812.42       2699.64        86.04 o                         
 -16   8   2        476.40        435.26        30.87 o                         
 -14   8   2        152.96        180.39        21.22 o                         
 -12   8   2        683.06        476.58        25.26 o                         
 -10   8   2       2456.32       2747.18        53.59 o                         
  -8   8   2         63.70         98.81        15.10 o                         
  -6   8   2       6310.36       5984.29        85.88 o                         
  -4   8   2       1341.20       1409.90        43.44 o                         
  -2   8   2       6827.54       6585.73        92.17 o                         
   0   8   2       5925.71       6034.85        88.40 o                         
   2   8   2       1702.40       1877.79        50.58 o                         
   4   8   2        539.03        544.91        29.91 o                         
   6   8   2       5821.36       5752.95        83.35 o                         
   8   8   2          0.48         31.09        15.28 o                         
  10   8   2        495.45        482.70        24.42 o                         
  12   8   2        498.83        578.94        33.10 o                         
  14   8   2        129.92        171.64        21.07 o                         
  16   8   2         59.42         -1.16        16.75 o                         
  18   8   2        493.29        541.13        31.86 o                         
  20   8   2         41.79         45.82        19.50 o                         
  22   8   2       1734.64       1994.06       130.05 o                         
 -23   9   2         28.03         28.98        29.46 o                         
 -21   9   2         37.87         45.52        21.81 o                         
 -19   9   2         51.77         50.23        28.39 o                         
 -17   9   2          1.54         14.91        17.52 o                         
 -15   9   2          3.58        -13.97        16.97 o                         
 -13   9   2       2080.10       2062.39        44.40 o                         
 -11   9   2          5.24         -5.84        15.24 o                         
  -9   9   2       2628.19       2433.22        54.27 o                         
  -7   9   2      10358.24      10164.08       127.20 o                         
  -5   9   2        282.10        258.67        22.84 o                         
  -3   9   2       6952.31       6836.28       100.03 o                         
  -1   9   2        105.18        135.55        22.08 o                         
   1   9   2        452.32        512.44        30.21 o                         
   3   9   2       4897.02       5024.47        85.52 o                         
   5   9   2       4711.17       4755.04        79.73 o                         
   7   9   2        180.46        202.35        21.47 o                         
   9   9   2        821.76        807.41        44.14 o                         
  11   9   2       5204.33       5109.94        98.55 o                         
  13   9   2        519.95        546.45        32.48 o                         
  15   9   2       1349.84       1262.23        52.90 o                         
  17   9   2         12.29         30.62        18.01 o                         
  19   9   2        913.32       1007.52        48.98 o                         
 -20  10   2        666.76        619.86        38.84 o                         
 -18  10   2       2542.29       2517.17        71.37 o                         
 -16  10   2        120.43        145.36        19.85 o                         
 -14  10   2        101.56        102.62        17.22 o                         
 -12  10   2        198.92        165.11        22.68 o                         
 -10  10   2          1.76         16.78        18.82 o                         
  -8  10   2        405.05        413.60        31.77 o                         
  -6  10   2        278.65        259.00        23.77 o                         
  -4  10   2        152.35        210.74        22.34 o                         
  -2  10   2       1595.95       1643.98        52.79 o                         
   0  10   2        425.88        419.69        30.23 o                         
   2  10   2        672.26        684.13        37.64 o                         
   4  10   2        121.37         95.57        21.42 o                         
   6  10   2        109.87        138.68        21.79 o                         
   8  10   2        671.22        645.13        38.22 o                         
  10  10   2        126.23        160.36        25.49 o                         
  12  10   2         11.84         -1.14        23.37 o                         
  14  10   2       2908.22       3044.27        87.07 o                         
  16  10   2        847.91        800.77        33.80 o                         
 -15  11   2        267.50        253.64        35.26 o                         
 -13  11   2        495.86        393.52        30.85 o                         
 -11  11   2       1290.81       1177.01        37.83 o                         
  -9  11   2        989.20        945.62        30.66 o                         
  -7  11   2         74.54         29.01        18.80 o                         
  -5  11   2        200.36        244.51        28.24 o                         
  -3  11   2       1469.54       1468.95        50.77 o                         
  -1  11   2       1092.43       1114.59        45.86 o                         
   1  11   2        812.34        811.06        47.46 o                         
   3  11   2        925.56        988.31        46.52 o                         
   5  11   2        209.56        236.55        35.96 o                         
   7  11   2         34.48         58.41        21.21 o                         
   9  11   2       1142.10       1225.26        58.33 o                         
  11  11   2        157.70        161.77        43.51 o                         
  -8  12   2         49.11         45.02        29.50 o                         
  -6  12   2       1339.91       1245.30        58.90 o                         
  -4  12   2          1.00        -21.03        24.97 o                         
  -2  12   2        398.87        457.22        50.47 o                         
   0  12   2        418.25        429.93        44.69 o                         
   2  12   2        752.24        860.32        48.52 o                         
   4  12   2       2766.88       2827.14        78.98 o                         
 -33   1   3        751.05        692.56        40.36 o                         
 -31   1   3          6.49          3.76        17.03 o                         
 -29   1   3       4821.17       4770.72        75.88 o                         
 -27   1   3        554.84        611.27        26.83 o                         
 -25   1   3      10256.16      10320.15       122.83 o                         
 -23   1   3        146.59        202.43        18.51 o                         
 -21   1   3        547.26        519.81        23.28 o                         
 -19   1   3        778.08        621.45        23.70 o                         
 -17   1   3      30283.88      30471.29       274.88 o                         
 -15   1   3       6362.82       6352.69        78.51 o                         
 -13   1   3       2635.24       2617.04        44.14 o                         
 -11   1   3         43.83         44.10         8.71 o                         
  -9   1   3        423.76        421.72        13.97 o                         
  -7   1   3         74.00         75.63         7.32 o                         
  -5   1   3      20605.68      20530.91       194.16 o                         
  -3   1   3       3420.36       3471.86        46.61 o                         
  -1   1   3      34892.29      35169.13       381.01 o                         
   1   1   3      18087.99      18687.96       172.37 o                         
   3   1   3      52112.45      52713.66       505.46 o                         
   5   1   3      36461.73      36284.05       310.80 o                         
   7   1   3        233.38        105.19        11.97 o                         
   9   1   3      11454.52      11956.32       114.21 o                         
  11   1   3       5788.82       5766.28        90.44 o                         
  13   1   3       4917.81       5351.37        71.88 o                         
  15   1   3        902.41       1021.66        32.99 o                         
  17   1   3       3889.15       3902.97        63.65 o                         
  19   1   3        260.01        277.56        19.93 o                         
  21   1   3       2623.56       2581.82        57.88 o                         
  23   1   3        374.06        334.41        23.47 o                         
  25   1   3        179.59        211.42        22.86 o                         
  27   1   3       2562.03       2510.39        69.04 o                         
  29   1   3       2569.13       2530.07        86.06 o                         
 -34   2   3        970.55        978.03        47.63 o                         
 -32   2   3       2114.37       2278.73        54.50 o                         
 -30   2   3         38.51         39.82        15.25 o                         
 -28   2   3        913.45        925.70        34.75 o                         
 -26   2   3        935.76        930.68        32.64 o                         
 -24   2   3        276.00        287.20        19.45 o                         
 -22   2   3       6920.14       7122.21       101.12 o                         
 -20   2   3        572.73        624.83        25.69 o                         
 -18   2   3       1001.82       1065.62        29.63 o                         
 -16   2   3       1813.41       1801.91        33.47 o                         
 -14   2   3       4278.32       4777.23        59.19 o                         
 -12   2   3        637.51        576.44        20.05 o                         
 -10   2   3      10003.54       9999.00       104.07 o                         
  -8   2   3       4416.62       4577.66        51.73 o                         
  -6   2   3        890.02        851.36        20.03 o                         
  -4   2   3       6156.77       6188.31        67.68 o                         
  -2   2   3       7694.28       7339.46        76.23 o                         
   0   2   3       2662.81       2608.71        32.83 o                         
   2   2   3       3782.15       3586.64        47.43 o                         
   4   2   3       4699.86       4981.94        60.65 o                         
   6   2   3      15679.77      16644.14       164.09 o                         
   8   2   3       5313.98       5244.65        70.28 o                         
  10   2   3      17632.55      17154.77       205.83 o                         
  12   2   3       1905.02       2026.59        42.47 o                         
  14   2   3       1657.63       1504.58        38.87 o                         
  16   2   3       7295.97       7267.23       116.61 o                         
  18   2   3          1.26         18.00        15.81 o                         
  20   2   3       1415.43       1454.90        41.65 o                         
  22   2   3       1532.66       1557.67        44.17 o                         
  24   2   3         96.87         99.10        17.88 o                         
  26   2   3        764.81        798.81        35.28 o                         
  28   2   3        707.36        652.23        39.43 o                         
 -33   3   3        167.14        144.08        24.61 o                         
 -31   3   3         26.38         55.53        27.19 o                         
 -29   3   3         81.64        114.97        18.45 o                         
 -27   3   3        493.60        550.67        19.00 o                         
 -25   3   3         23.84         59.24        15.09 o                         
 -23   3   3       9688.54       9534.51       105.60 o                         
 -21   3   3       3147.00       3116.22        51.54 o                         
 -19   3   3       2446.17       2436.06        38.66 o                         
 -17   3   3        435.40        427.43        16.26 o                         
 -15   3   3        274.36        253.85        15.20 o                         
 -13   3   3      17156.29      16921.78       161.63 o                         
 -11   3   3       3654.24       3297.93        49.34 o                         
  -9   3   3       2774.72       2897.87        44.25 o                         
  -7   3   3      12091.99      11909.79       121.40 o                         
  -5   3   3      13775.73      13655.50       128.74 o                         
  -3   3   3      19030.41      18998.90       180.68 o                         
  -1   3   3       2828.92       2879.49        36.04 o                         
   1   3   3       1933.26       1720.06        25.68 o                         
   3   3   3          0.34          0.57         8.87 o                         
   5   3   3        153.75        166.25        14.95 o                         
   7   3   3        314.55        377.21        18.39 o                         
   9   3   3      20421.46      20529.58       194.37 o                         
  11   3   3       2183.97       2060.86        38.64 o                         
  13   3   3        117.31         68.53        12.54 o                         
  15   3   3        195.45        488.85        21.60 o                         
  17   3   3       1813.04       1744.56        38.56 o                         
  19   3   3        797.69        839.17        32.92 o                         
  21   3   3        301.85        404.26        24.73 o                         
  23   3   3       1085.01       1114.42        38.51 o                         
  25   3   3          2.06         -8.72        21.04 o                         
  27   3   3         16.84         48.91        32.29 o                         
 -32   4   3        310.40        309.94        29.64 o                         
 -30   4   3          2.48         11.83        23.05 o                         
 -28   4   3        797.76        897.93        43.60 o                         
 -26   4   3       7002.21       6933.86       107.62 o                         
 -24   4   3        676.61        730.20        36.47 o                         
 -22   4   3      18659.05      18063.10       217.14 o                         
 -20   4   3       2166.57       1986.17        46.17 o                         
 -18   4   3        445.59        446.12        24.54 o                         
 -16   4   3       1282.00       1260.34        31.76 o                         
 -14   4   3       6389.71       6464.03        84.40 o                         
 -12   4   3       3705.03       3756.16        78.26 o                         
 -10   4   3       2542.94       2789.90        45.19 o                         
  -8   4   3      17950.28      20911.38       194.16 o                         
  -6   4   3      16768.12      18899.21       177.01 o                         
  -4   4   3      29842.26      31406.25       277.22 o                         
  -2   4   3        321.88        318.10        18.76 o                         
   0   4   3        295.66        183.75        14.88 o                         
   2   4   3      10262.22       9779.48       102.94 o                         
   4   4   3      19168.88      19030.02       181.73 o                         
   6   4   3       7765.84       7900.53        88.05 o                         
   8   4   3        595.35        554.44        24.20 o                         
  10   4   3      18706.80      18296.79       179.27 o                         
  12   4   3          0.30         -8.46        15.33 o                         
  14   4   3        705.24        748.87        32.81 o                         
  16   4   3        600.20        664.89        40.11 o                         
  18   4   3        184.07        153.96        23.11 o                         
  20   4   3       1713.02       1663.11        57.42 o                         
  22   4   3         24.88          9.31        19.14 o                         
  24   4   3        186.84        211.75        28.60 o                         
  26   4   3       4269.55       4370.76       106.29 o                         
 -31   5   3         15.96         23.56        27.82 o                         
 -29   5   3       1642.06       1654.46        57.09 o                         
 -27   5   3       1999.18       2011.98        59.91 o                         
 -25   5   3       4710.32       4708.67       123.16 o                         
 -23   5   3       2787.96       2852.15        74.58 o                         
 -21   5   3        170.92        173.34        25.74 o                         
 -19   5   3        170.65        170.00        20.16 o                         
 -17   5   3       1232.19       1191.92        38.01 o                         
 -15   5   3       4426.47       4304.02        66.38 o                         
 -13   5   3        704.15        798.82        28.45 o                         
 -11   5   3       4363.65       4322.80        59.66 o                         
  -9   5   3        105.57        120.97        13.91 o                         
  -7   5   3         47.27         71.31        13.30 o                         
  -5   5   3        309.17        359.46        17.58 o                         
  -3   5   3       1001.27       1110.49        29.78 o                         
  -1   5   3       9958.41       9566.88       120.62 o                         
   1   5   3      14751.79      14722.67       148.79 o                         
   3   5   3       2578.26       2531.23        45.28 o                         
   5   5   3       7071.53       6476.83        79.72 o                         
   7   5   3       3561.33       3298.99        62.38 o                         
   9   5   3       1136.44        976.44        29.61 o                         
  11   5   3       1613.98       1606.11        43.92 o                         
  13   5   3        423.82        515.95        29.60 o                         
  15   5   3       1153.65       1316.39        52.16 o                         
  17   5   3        365.35        382.82        34.91 o                         
  19   5   3          9.81         27.89        18.23 o                         
  21   5   3       3724.82       3649.05        81.13 o                         
  23   5   3       1409.91       1479.71        63.38 o                         
  25   5   3         59.72         58.80        42.73 o                         
 -30   6   3         15.55        110.00        30.98 o                         
 -28   6   3         68.26         83.33        21.34 o                         
 -26   6   3         70.58        128.64        25.52 o                         
 -24   6   3         55.84         80.40        17.95 o                         
 -22   6   3        237.77        253.80        22.76 o                         
 -20   6   3         66.75         70.29        15.17 o                         
 -18   6   3       3416.17       3252.34        63.55 o                         
 -16   6   3        381.43        405.93        26.84 o                         
 -14   6   3       1579.30       1639.75        37.32 o                         
 -12   6   3       2548.67       2465.11        48.66 o                         
 -10   6   3       1616.56       1467.68        38.90 o                         
  -8   6   3       8860.74       8445.10       100.28 o                         
  -6   6   3        106.62        196.43        14.98 o                         
  -4   6   3        452.93        413.25        23.88 o                         
  -2   6   3      12804.32      13408.97       154.53 o                         
   0   6   3        103.38         77.93        16.10 o                         
   2   6   3        173.11        218.23        18.41 o                         
   4   6   3       3621.16       3717.55        61.91 o                         
   6   6   3        132.72        230.84        16.61 o                         
   8   6   3       3971.07       3991.55        62.86 o                         
  10   6   3        915.87        890.04        27.69 o                         
  12   6   3          1.19        -20.55        20.55 o                         
  14   6   3       2005.04       2014.23        59.98 o                         
  16   6   3       1137.36       1190.96        47.29 o                         
  18   6   3        102.46        152.95        22.20 o                         
  20   6   3         47.36         94.57        21.40 o                         
  22   6   3        927.12        940.43        49.08 o                         
  24   6   3          1.58         13.63        23.63 o                         
 -27   7   3         99.47         74.67        21.86 o                         
 -25   7   3          0.01          6.31        22.58 o                         
 -23   7   3        283.03        326.56        26.42 o                         
 -21   7   3        279.58        284.90        27.92 o                         
 -19   7   3        553.84        605.35        33.12 o                         
 -17   7   3         10.00         -4.02        21.00 o                         
 -15   7   3        326.98        289.63        22.43 o                         
 -13   7   3         63.94        111.11        16.43 o                         
 -11   7   3         77.48         78.94        15.06 o                         
  -9   7   3        951.70        953.23        33.21 o                         
  -7   7   3        485.73        491.41        24.38 o                         
  -5   7   3       2749.32       2787.48        58.29 o                         
  -3   7   3        486.74        398.71        25.38 o                         
  -1   7   3          0.41          0.22        14.00 o                         
   1   7   3        323.01        330.30        23.68 o                         
   3   7   3       3393.48       3231.43        57.54 o                         
   5   7   3       2957.90       2834.03        54.41 o                         
   7   7   3         14.72         -9.58         9.91 o                         
   9   7   3        291.32        252.40        21.38 o                         
  11   7   3        758.89        728.97        25.19 o                         
  13   7   3        328.39        340.61        25.55 o                         
  15   7   3        774.88        755.26        40.20 o                         
  17   7   3        216.61        246.46        25.58 o                         
  19   7   3        831.97        735.95        39.29 o                         
  21   7   3        158.89        125.59        28.47 o                         
  23   7   3        446.98        474.06        42.73 o                         
 -26   8   3          9.41        -17.66        26.38 o                         
 -24   8   3        529.09        552.60        34.15 o                         
 -22   8   3       1006.65        939.72        52.18 o                         
 -20   8   3        611.34        771.94        41.92 o                         
 -18   8   3        771.83        735.32        40.62 o                         
 -16   8   3         97.78         94.22        19.83 o                         
 -14   8   3        343.15        274.73        31.01 o                         
 -12   8   3       1921.48       2014.68        48.89 o                         
 -10   8   3       2497.54       2341.56        55.59 o                         
  -8   8   3      11427.49      11281.72       130.85 o                         
  -6   8   3         11.48         16.95        16.31 o                         
  -4   8   3       8771.12       8988.00       124.03 o                         
  -2   8   3         49.43         33.58        18.76 o                         
   0   8   3        400.89        403.39        28.00 o                         
   2   8   3        857.83        852.48        37.44 o                         
   4   8   3       1693.29       1716.80        48.10 o                         
   6   8   3         96.87         69.42        17.86 o                         
   8   8   3        754.56        735.86        35.68 o                         
  10   8   3        506.49        434.93        21.61 o                         
  12   8   3       1801.02       1756.30        50.13 o                         
  14   8   3       1581.90       1691.62        51.18 o                         
  16   8   3       1477.80       1457.01        62.09 o                         
  18   8   3          2.91         15.51        18.23 o                         
  20   8   3         50.82         71.51        25.48 o                         
 -23   9   3         16.88         59.16        23.75 o                         
 -21   9   3        154.34        238.82        32.35 o                         
 -19   9   3         40.25         54.92        21.04 o                         
 -17   9   3       1360.38       1270.18        53.71 o                         
 -15   9   3          2.21         48.39        13.10 o                         
 -13   9   3        163.48        208.50        20.76 o                         
 -11   9   3         37.09         22.25        13.83 o                         
  -9   9   3          9.20         49.77        16.94 o                         
  -7   9   3       1937.63       1788.75        50.86 o                         
  -5   9   3         40.48         85.52        17.61 o                         
  -3   9   3        226.98        281.96        24.97 o                         
  -1   9   3       1504.92       1527.08        51.46 o                         
   1   9   3         64.99         68.33        18.78 o                         
   3   9   3         89.17        106.74        19.88 o                         
   5   9   3       3811.17       3647.79        71.54 o                         
   7   9   3       1261.95       1322.06        42.92 o                         
   9   9   3          0.60         16.34        15.23 o                         
  11   9   3          4.35         18.62        14.29 o                         
  13   9   3       1885.99       1811.08        57.29 o                         
  15   9   3        209.92        227.09        27.11 o                         
  17   9   3         64.09         33.47        29.11 o                         
  19   9   3         21.28         77.25        23.18 o                         
 -20  10   3       3230.49       3140.72        88.26 o                         
 -18  10   3        173.07        233.73        27.06 o                         
 -16  10   3       1534.01       1434.27        45.90 o                         
 -14  10   3       2034.50       1906.50        44.06 o                         
 -12  10   3        979.86       1064.83        35.41 o                         
 -10  10   3          6.25          2.59        15.93 o                         
  -8  10   3          5.84         39.42        16.43 o                         
  -6  10   3       1018.77       1181.91        43.58 o                         
  -4  10   3        189.53        177.56        22.70 o                         
  -2  10   3       1555.93       1510.11        51.08 o                         
   0  10   3       2343.48       2378.76        61.75 o                         
   2  10   3       5724.84       5415.65        90.72 o                         
   4  10   3       3788.10       3728.65        78.20 o                         
   6  10   3        512.04        532.01        33.77 o                         
   8  10   3       2941.55       2940.85        73.96 o                         
  10  10   3       7473.96       7546.08       106.63 o                         
  12  10   3       1065.02       1156.57        51.10 o                         
  14  10   3          3.27        -38.35        38.35 o                         
  16  10   3        731.56        641.73        42.17 o                         
 -15  11   3        161.82        192.31        26.73 o                         
 -13  11   3       1028.92        960.44        38.43 o                         
 -11  11   3        288.95        341.97        36.98 o                         
  -9  11   3        113.40        143.64        23.58 o                         
  -7  11   3       2722.96       2692.41        64.52 o                         
  -5  11   3       3539.14       3482.93        72.36 o                         
  -3  11   3         80.70         97.38        20.42 o                         
  -1  11   3         37.50         69.66        20.56 o                         
   1  11   3       1614.91       1651.17        55.12 o                         
   3  11   3        243.29        245.83        27.94 o                         
   5  11   3        560.34        669.66        41.86 o                         
   7  11   3         94.22        124.05        28.25 o                         
   9  11   3        588.89        666.65        38.97 o                         
  11  11   3       1768.16       1842.80        53.54 o                         
  -8  12   3         95.30         84.24        16.29 o                         
  -6  12   3        306.98        454.17        36.55 o                         
  -4  12   3       1800.80       1808.45        59.91 o                         
  -2  12   3       1134.12       1130.57        56.20 o                         
   0  12   3        518.20        509.63        36.93 o                         
   2  12   3       1268.76       1185.71        53.47 o                         
   4  12   3         50.78         64.97        29.04 o                         
 -34   0   4       2803.66       2729.30       110.68 o                         
 -32   0   4         34.47         24.52        25.19 o                         
 -30   0   4       5543.18       5287.66       131.74 o                         
 -28   0   4       1404.59       1513.18        66.09 o                         
 -26   0   4        561.63        625.46        45.93 o                         
 -24   0   4         45.43         88.80        17.83 o                         
 -22   0   4        957.70        935.64        45.62 o                         
 -20   0   4       6695.29       6839.19        97.36 o                         
 -18   0   4        586.79        745.35        56.42 o                         
 -16   0   4        728.27        848.57        31.93 o                         
 -14   0   4       2751.81       3687.64        70.11 o                         
 -12   0   4      70261.84      71500.44       966.57 o                         
 -10   0   4      42100.16      42105.32       522.40 o                         
  -8   0   4        153.15        220.06        17.45 o                         
  -6   0   4      13103.46      13177.48       258.07 o                         
  -4   0   4      64468.77      63090.88      1578.24 o                         
  -2   0   4      20573.70      21923.03       342.41 o                         
   0   0   4       8397.10       8555.89       125.34 o                         
   2   0   4      27030.56      27089.28       349.61 o                         
   4   0   4      42582.37      44332.78       559.35 o                         
   6   0   4      16762.58      17383.37       222.10 o                         
   8   0   4        332.33        389.45        27.23 o                         
  10   0   4       3528.08       3332.72        72.79 o                         
  12   0   4      10390.71       9759.69       146.05 o                         
  14   0   4        245.47        300.49        26.41 o                         
  16   0   4       1223.18       1191.19        48.17 o                         
  18   0   4       3958.98       4169.39        95.23 o                         
  20   0   4        546.07        666.37        66.80 o                         
  22   0   4          0.59         47.46        25.38 o                         
  24   0   4        185.59        217.88        33.78 o                         
  26   0   4        291.69        313.32        42.09 o                         
  28   0   4         32.88         58.87        65.28 o                         
 -35   1   4          1.07         16.63        25.11 o                         
 -33   1   4         28.56         22.38        19.44 o                         
 -31   1   4        138.67        157.28        24.69 o                         
 -29   1   4        355.18        359.43        25.43 o                         
 -27   1   4       1888.71       1966.97        55.82 o                         
 -25   1   4       1595.51       1582.56        37.98 o                         
 -23   1   4       5072.41       5022.30        68.79 o                         
 -21   1   4        464.46        416.04        20.51 o                         
 -19   1   4        259.23        165.91        14.94 o                         
 -17   1   4       9285.55       9639.69       133.59 o                         
 -15   1   4       8327.92       8630.28       101.60 o                         
 -13   1   4       8281.83       8864.93        82.02 o                         
 -11   1   4       1862.71       1959.42        36.11 o                         
  -9   1   4       4478.20       4484.69        59.26 o                         
  -7   1   4       1949.09       1946.05        33.08 o                         
  -5   1   4      19835.08      19512.29       222.65 o                         
  -3   1   4       9343.02       9382.10       111.41 o                         
  -1   1   4         21.22         31.77         9.42 o                         
   1   1   4     113586.34     120033.65      2024.43 o                         
   3   1   4       2806.27       2741.74        42.73 o                         
   5   1   4        333.77        459.25        20.44 o                         
   7   1   4          0.96        -10.51        10.51 o                         
   9   1   4        234.64        378.16        17.74 o                         
  11   1   4       3550.67       3644.31        51.17 o                         
  13   1   4        537.79        535.88        26.47 o                         
  15   1   4       3104.42       2990.49        55.00 o                         
  17   1   4        335.71        333.39        24.80 o                         
  19   1   4        417.37        454.68        27.11 o                         
  21   1   4       1464.40       1468.80        42.38 o                         
  23   1   4         90.98        124.84        19.20 o                         
  25   1   4       1424.94       1570.26        55.99 o                         
  27   1   4        257.91        285.68        37.13 o                         
 -34   2   4        799.82        843.94        38.14 o                         
 -32   2   4        429.08        432.61        24.09 o                         
 -30   2   4        123.51        175.06        19.40 o                         
 -28   2   4        315.36        383.66        25.76 o                         
 -26   2   4      14058.72      13558.51       153.60 o                         
 -24   2   4       7021.73       6687.87        90.71 o                         
 -22   2   4       3486.39       3487.28        61.17 o                         
 -20   2   4         48.91         42.36        11.59 o                         
 -18   2   4        473.40        411.54        18.66 o                         
 -16   2   4       6910.75       6655.95        97.47 o                         
 -14   2   4         18.76         10.48         9.64 o                         
 -12   2   4        548.78        538.98        19.81 o                         
 -10   2   4        260.45        320.88        13.69 o                         
  -8   2   4       3872.52       3885.08        48.65 o                         
  -6   2   4        130.66        151.00        11.64 o                         
  -4   2   4       4606.32       4488.75        55.73 o                         
  -2   2   4      20900.09      20529.93       192.09 o                         
   0   2   4      14445.81      13807.33       129.49 o                         
   2   2   4       3070.60       3030.60        43.38 o                         
   4   2   4       1541.84       1475.89        29.62 o                         
   6   2   4        696.98        540.67        22.21 o                         
   8   2   4      62920.96      63292.16       629.62 o                         
  10   2   4       6719.52       6836.51        83.97 o                         
  12   2   4       2943.24       3150.55        53.18 o                         
  14   2   4       1732.77       1913.00        43.06 o                         
  16   2   4       1232.67       1285.10        44.00 o                         
  18   2   4        625.73        699.08        35.78 o                         
  20   2   4        443.70        463.47        28.74 o                         
  22   2   4       2517.01       2508.60        55.58 o                         
  24   2   4       2253.31       2268.46        53.01 o                         
  26   2   4        218.78        256.37        24.04 o                         
  28   2   4         55.99         72.82        19.24 o                         
 -33   3   4          0.31         28.15        17.94 o                         
 -31   3   4        485.81        475.25        30.20 o                         
 -29   3   4         12.66          6.23        16.82 o                         
 -27   3   4          1.90         11.75        12.51 o                         
 -25   3   4        377.87        381.63        24.55 o                         
 -23   3   4       4670.64       4733.47        70.06 o                         
 -21   3   4       2353.15       2365.46        44.71 o                         
 -19   3   4       2382.43       2341.69        39.18 o                         
 -17   3   4          9.75         19.97         9.11 o                         
 -15   3   4        256.06        249.68        15.89 o                         
 -13   3   4       1676.53       1845.71        35.06 o                         
 -11   3   4        547.27        700.55        23.57 o                         
  -9   3   4       4847.12       4816.26        59.57 o                         
  -7   3   4       2913.58       2990.65        47.32 o                         
  -5   3   4        566.33        546.37        21.72 o                         
  -3   3   4       2396.19       2544.20        41.69 o                         
  -1   3   4       1684.88       1973.83        32.78 o                         
   1   3   4          5.99         -0.18         9.05 o                         
   3   3   4        756.44        810.28        20.95 o                         
   5   3   4       2480.81       2188.54        39.66 o                         
   7   3   4       4865.31       5241.62        79.75 o                         
   9   3   4       3835.24       3808.69        57.27 o                         
  11   3   4       4153.56       4219.45        62.96 o                         
  13   3   4       9177.96       9134.58       108.22 o                         
  15   3   4       2924.63       3089.69        55.77 o                         
  17   3   4        229.48        280.04        20.23 o                         
  19   3   4        371.29        386.63        22.26 o                         
  21   3   4          0.14         -1.61        15.30 o                         
  23   3   4        180.94        139.07        24.08 o                         
  25   3   4        163.61        145.37        24.20 o                         
  27   3   4         93.41         83.27        44.20 o                         
 -32   4   4         26.70         52.87        21.30 o                         
 -30   4   4        120.84        143.73        19.38 o                         
 -28   4   4        443.37        521.26        41.14 o                         
 -26   4   4        835.01        848.11        53.58 o                         
 -24   4   4        657.35        713.03        44.12 o                         
 -22   4   4       3253.07       3340.58        67.20 o                         
 -20   4   4       1250.90       1274.71        41.28 o                         
 -18   4   4        870.17        817.91        28.10 o                         
 -16   4   4      13783.32      13805.62       146.52 o                         
 -14   4   4       1466.48       1616.96        38.63 o                         
 -12   4   4         29.20         -7.90         9.62 o                         
 -10   4   4          3.92         20.50        11.00 o                         
  -8   4   4       4573.15       5037.83        64.20 o                         
  -6   4   4        743.21        736.75        26.16 o                         
  -4   4   4        959.01        912.18        26.12 o                         
  -2   4   4       4446.59       4479.44        55.37 o                         
   0   4   4       4144.68       3770.25        49.19 o                         
   2   4   4       3304.80       3428.96        46.54 o                         
   4   4   4       1057.83       1199.16        29.88 o                         
   6   4   4         18.87          5.54        10.18 o                         
   8   4   4       5774.00       5811.97        71.58 o                         
  10   4   4         28.21         41.97        12.01 o                         
  12   4   4       1477.55       1398.29        34.86 o                         
  14   4   4        942.17        937.15        35.13 o                         
  16   4   4        195.82        209.09        17.89 o                         
  18   4   4         63.54        107.46        21.75 o                         
  20   4   4        523.84        610.36        39.50 o                         
  22   4   4        541.12        570.45        41.54 o                         
  24   4   4         63.20         97.01        27.46 o                         
  26   4   4        566.12        518.71        52.43 o                         
 -31   5   4         90.71         67.14        22.93 o                         
 -29   5   4        194.37        201.36        27.93 o                         
 -27   5   4        980.42        926.71        56.87 o                         
 -25   5   4        517.32        474.24        31.93 o                         
 -23   5   4       2593.35       2524.52        57.46 o                         
 -21   5   4       1037.24        940.43        39.11 o                         
 -19   5   4        174.87        172.09        20.56 o                         
 -17   5   4       4872.88       4584.41        72.30 o                         
 -15   5   4       1969.97       1828.51        41.38 o                         
 -13   5   4         24.41         53.26        11.65 o                         
 -11   5   4       1486.74       1204.24        31.31 o                         
  -9   5   4       4676.05       4647.08        63.47 o                         
  -7   5   4       1770.88       1621.90        34.99 o                         
  -5   5   4        212.45        317.67        15.84 o                         
  -3   5   4         19.52         17.58        12.62 o                         
  -1   5   4       1006.10       1162.49        30.78 o                         
   1   5   4        357.53        307.07        20.12 o                         
   3   5   4        255.66        337.34        16.18 o                         
   5   5   4        606.70        472.58        30.75 o                         
   7   5   4       1377.00       1394.55        32.79 o                         
   9   5   4       1076.16        988.84        40.35 o                         
  11   5   4       6149.47       6133.09        87.30 o                         
  13   5   4       1524.34       1415.87        55.87 o                         
  15   5   4       4557.61       4536.14        74.33 o                         
  17   5   4       2215.70       2215.16        61.36 o                         
  19   5   4         36.01         71.01        21.29 o                         
  21   5   4        820.30        849.32        44.37 o                         
  23   5   4        128.67        130.25        24.87 o                         
  25   5   4        262.50        227.74        39.82 o                         
 -30   6   4       1009.31       1041.95        47.76 o                         
 -28   6   4         20.59         16.45        22.89 o                         
 -26   6   4       1509.50       1539.84        54.23 o                         
 -24   6   4       1257.43       1272.29        46.85 o                         
 -22   6   4        710.28        700.07        34.85 o                         
 -20   6   4        774.89        850.26        37.23 o                         
 -18   6   4        302.63        377.69        27.18 o                         
 -16   6   4          2.00         12.77        13.37 o                         
 -14   6   4       4627.61       4462.34        70.24 o                         
 -12   6   4       7324.15       7411.53        92.25 o                         
 -10   6   4        110.84         77.87        14.19 o                         
  -8   6   4          9.57          6.07        10.45 o                         
  -6   6   4       2489.31       2276.21        40.05 o                         
  -4   6   4       2172.83       1998.74        42.01 o                         
  -2   6   4       1023.72       1033.40        35.05 o                         
   0   6   4        931.23        969.38        33.79 o                         
   2   6   4       6680.21       6953.91        89.00 o                         
   4   6   4       1808.01       1683.16        39.59 o                         
   6   6   4       3880.04       3966.26        61.49 o                         
   8   6   4        860.80        803.24        30.81 o                         
  10   6   4         32.11         54.04        17.65 o                         
  12   6   4       2783.42       2656.08        52.94 o                         
  14   6   4          4.57         10.43        17.73 o                         
  16   6   4        114.46         79.91        19.84 o                         
  18   6   4          0.82         30.54        19.98 o                         
  20   6   4       1481.06       1517.05        55.82 o                         
  22   6   4        493.80        526.06        37.31 o                         
  24   6   4       1553.39       1553.95        72.09 o                         
 -29   7   4       1144.68       1200.28        63.64 o                         
 -27   7   4       2978.09       2956.55        72.74 o                         
 -25   7   4        401.59        528.44        33.76 o                         
 -23   7   4       1466.48       1527.02        49.69 o                         
 -21   7   4       2834.94       3031.45        70.62 o                         
 -19   7   4       3044.90       3028.01        66.48 o                         
 -17   7   4        301.92        243.22        16.29 o                         
 -15   7   4       2668.84       2294.25        49.53 o                         
 -13   7   4        897.45        822.43        36.95 o                         
 -11   7   4         49.71         44.55        17.33 o                         
  -9   7   4        299.64        261.95        19.30 o                         
  -7   7   4       1952.79       1899.32        40.65 o                         
  -5   7   4       1605.69       1596.02        45.19 o                         
  -3   7   4       5781.64       5721.61        89.78 o                         
  -1   7   4       1768.56       1756.27        48.92 o                         
   1   7   4      27523.04      27125.65       289.57 o                         
   3   7   4      18925.36      19134.29       215.98 o                         
   5   7   4       3281.14       3222.75        62.89 o                         
   7   7   4        402.23        433.97        21.08 o                         
   9   7   4        778.04        788.07        30.95 o                         
  11   7   4        343.83        358.94        21.25 o                         
  13   7   4        665.04        592.62        37.00 o                         
  15   7   4         23.21         55.33        20.94 o                         
  17   7   4        287.93        311.23        30.05 o                         
  19   7   4         70.52        111.39        25.04 o                         
  21   7   4        492.28        487.71        38.46 o                         
 -26   8   4        481.86        533.00        47.30 o                         
 -24   8   4       1836.39       1669.01        53.19 o                         
 -22   8   4         60.70         75.02        21.96 o                         
 -20   8   4        610.52        635.99        37.19 o                         
 -18   8   4       3686.58       3563.22        74.35 o                         
 -16   8   4        251.76        245.87        22.63 o                         
 -14   8   4         16.45         20.60        14.02 o                         
 -12   8   4       2404.58       2292.69        49.65 o                         
 -10   8   4        171.43        130.95        17.86 o                         
  -8   8   4        750.17        838.60        31.22 o                         
  -6   8   4        204.32        151.08        23.11 o                         
  -4   8   4          3.69         12.22        17.36 o                         
  -2   8   4       9758.59       9833.52       123.70 o                         
   0   8   4       1781.41       1957.03        50.16 o                         
   2   8   4       2107.73       2203.00        52.83 o                         
   4   8   4       1529.99       1532.11        47.08 o                         
   6   8   4       8796.46       8734.70       119.19 o                         
   8   8   4       2628.56       2664.35        57.80 o                         
  10   8   4        213.33        239.09        17.14 o                         
  12   8   4        823.92        779.20        37.32 o                         
  14   8   4         10.07         19.59        16.75 o                         
  16   8   4        781.79        787.07        55.02 o                         
  18   8   4        569.20        591.95        46.42 o                         
  20   8   4          2.49        -31.20        31.20 o                         
 -23   9   4        159.35        122.34        39.46 o                         
 -21   9   4          0.59         -3.14        33.25 o                         
 -19   9   4       1596.27       1507.40        55.56 o                         
 -17   9   4       3995.81       3926.95        65.93 o                         
 -15   9   4       8335.83       7777.14       114.48 o                         
 -13   9   4        754.65        722.97        32.60 o                         
 -11   9   4       3322.71       3354.89        78.64 o                         
  -9   9   4       4474.51       4602.24        81.71 o                         
  -7   9   4        119.13        172.34        23.80 o                         
  -5   9   4        354.65        346.61        27.96 o                         
  -3   9   4         95.21         99.61        21.71 o                         
  -1   9   4        328.17        383.20        29.49 o                         
   1   9   4       1353.89       1291.18        49.70 o                         
   3   9   4       1502.76       1461.07        62.39 o                         
   5   9   4       1588.06       1745.97        52.74 o                         
   7   9   4       1147.51       1163.03        52.97 o                         
   9   9   4        785.28        835.32        36.12 o                         
  11   9   4        256.81        332.52        26.27 o                         
  13   9   4       2512.63       2597.02        57.56 o                         
  15   9   4       2360.21       2359.90        98.62 o                         
  17   9   4       1179.76       1432.48        70.83 o                         
 -20  10   4        121.17        193.13        41.15 o                         
 -18  10   4          1.47          2.08        22.12 o                         
 -16  10   4         53.97         53.31        14.95 o                         
 -14  10   4         46.40         28.11        25.46 o                         
 -12  10   4          3.85         35.65        23.06 o                         
 -10  10   4        372.09        379.56        27.70 o                         
  -8  10   4         16.61         17.33        19.70 o                         
  -6  10   4        136.34        114.37        20.84 o                         
  -4  10   4       1221.87       1244.01        48.09 o                         
  -2  10   4        739.51        887.72        41.36 o                         
   0  10   4       2177.00       2218.00        61.17 o                         
   2  10   4         14.99         42.27        25.84 o                         
   4  10   4       1041.02       1071.83        50.46 o                         
   6  10   4       2096.15       2135.92        66.30 o                         
   8  10   4       2348.58       2375.40        71.46 o                         
  10  10   4        139.52        102.24        18.28 o                         
  12  10   4        265.28        307.49        55.45 o                         
  14  10   4        379.26        446.71        59.88 o                         
 -17  11   4       1392.17       1696.62       119.51 o                         
 -15  11   4         31.02         -3.02        14.63 o                         
 -13  11   4        483.06        427.19        28.40 o                         
 -11  11   4        290.04        354.68        26.94 o                         
  -9  11   4       1806.15       1868.89        61.11 o                         
  -7  11   4       1431.28       1663.91        54.88 o                         
  -5  11   4        476.10        518.30        33.37 o                         
  -3  11   4         10.88          4.80        23.48 o                         
  -1  11   4          0.65        -20.10        20.10 o                         
   1  11   4       2387.12       2421.62        76.73 o                         
   3  11   4        329.43        421.62        34.40 o                         
   5  11   4        229.48        166.95        25.63 o                         
   7  11   4       5317.44       5387.92       127.88 o                         
   9  11   4        244.87        292.89        30.41 o                         
  -8  12   4        145.99         79.26        22.04 o                         
  -6  12   4         44.76          2.41        26.55 o                         
  -4  12   4         49.27         29.45        29.22 o                         
  -2  12   4        987.86       1092.33        53.05 o                         
   0  12   4         54.78         85.94        24.74 o                         
 -35   1   5        834.83        849.95        48.28 o                         
 -33   1   5       1414.62       1337.54        50.37 o                         
 -31   1   5       4685.82       4390.40        67.95 o                         
 -29   1   5        365.49        418.39        25.70 o                         
 -27   1   5       1701.63       1800.54        43.38 o                         
 -25   1   5       8707.13       8692.69       111.71 o                         
 -23   1   5         79.52         63.02        13.83 o                         
 -21   1   5       4332.19       4182.02        68.28 o                         
 -19   1   5        616.59        705.11        20.19 o                         
 -17   1   5       2997.40       3317.56        46.90 o                         
 -15   1   5       4476.89       5312.73        66.06 o                         
 -13   1   5      16923.13      17962.17       190.66 o                         
 -11   1   5        552.15        368.06        19.57 o                         
  -9   1   5        238.93         91.16        11.16 o                         
  -7   1   5        406.69        393.29        21.21 o                         
  -5   1   5       5259.71       5403.11        80.86 o                         
  -3   1   5       1205.15       1097.47        28.32 o                         
  -1   1   5       4473.23       4217.94        54.21 o                         
   1   1   5      10244.36       9373.21       100.46 o                         
   3   1   5      12682.29      12859.31       138.20 o                         
   5   1   5        716.76        746.00        27.36 o                         
   7   1   5       2754.17       2612.34        41.25 o                         
   9   1   5        321.59        400.21        23.35 o                         
  11   1   5          8.38         15.81        10.72 o                         
  13   1   5        252.40        252.47        15.85 o                         
  15   1   5       1519.00       1579.74        45.04 o                         
  17   1   5        388.00        446.92        29.15 o                         
  19   1   5        270.12        304.80        24.70 o                         
  21   1   5       1001.28       1079.86        38.94 o                         
  23   1   5       1096.67       1217.53        44.29 o                         
  25   1   5       1471.03       1572.70        76.44 o                         
  27   1   5         39.67         41.84        25.51 o                         
 -34   2   5        351.77        336.24        24.80 o                         
 -32   2   5        849.26        881.00        33.11 o                         
 -30   2   5        383.09        372.50        21.93 o                         
 -28   2   5         35.61         34.61        12.64 o                         
 -26   2   5       2242.32       2291.27        50.27 o                         
 -24   2   5        942.24        930.46        30.05 o                         
 -22   2   5        884.27        785.44        24.15 o                         
 -20   2   5       1589.71       1464.32        28.60 o                         
 -18   2   5       2865.38       3145.51        43.67 o                         
 -16   2   5       2178.90       2093.22        42.13 o                         
 -14   2   5      10277.84      10289.22       117.90 o                         
 -12   2   5         93.21        118.56        13.74 o                         
 -10   2   5       4847.56       4732.51        62.64 o                         
  -8   2   5       9970.31      10009.26       115.80 o                         
  -6   2   5       4373.26       4916.34        68.08 o                         
  -4   2   5       3613.38       3585.58        52.76 o                         
  -2   2   5       6805.70       6698.47        81.09 o                         
   0   2   5        869.31        854.80        24.18 o                         
   2   2   5         18.38         12.16        12.24 o                         
   4   2   5        772.79        826.11        25.67 o                         
   6   2   5      26243.65      27117.71       228.91 o                         
   8   2   5      36072.54      36349.29       397.69 o                         
  10   2   5        476.35        519.58        25.01 o                         
  12   2   5       1554.01       1577.96        39.63 o                         
  14   2   5        391.58        400.26        26.89 o                         
  16   2   5        203.12        241.34        22.23 o                         
  18   2   5        666.97        736.86        34.22 o                         
  20   2   5         88.79         97.89        18.53 o                         
  22   2   5         60.90        105.64        21.01 o                         
  24   2   5          8.91          3.17        17.34 o                         
  26   2   5         91.73         34.01        21.06 o                         
 -33   3   5        618.98        547.72        37.16 o                         
 -31   3   5        986.11        987.53        41.75 o                         
 -29   3   5       1061.97       1043.80        31.29 o                         
 -27   3   5        842.06        869.10        33.42 o                         
 -25   3   5         47.45         75.98        14.43 o                         
 -23   3   5        283.84        283.20        19.75 o                         
 -21   3   5      11652.60      11199.29       124.55 o                         
 -19   3   5       6363.43       6272.69        80.56 o                         
 -17   3   5       7340.92       6763.03        83.66 o                         
 -15   3   5       1457.35       1392.67        31.21 o                         
 -13   3   5      12061.93      11712.88       133.14 o                         
 -11   3   5      16012.15      15979.24       146.57 o                         
  -9   3   5      20871.63      22387.90       213.88 o                         
  -7   3   5       3804.33       3965.93        56.49 o                         
  -5   3   5       5261.96       5349.76        66.54 o                         
  -3   3   5       7092.72       7850.55        86.55 o                         
  -1   3   5       2548.97       2829.35        43.83 o                         
   1   3   5       1167.88       1281.92        27.95 o                         
   3   3   5       6949.75       6784.96        77.95 o                         
   5   3   5       3960.13       3522.61        54.71 o                         
   7   3   5       3384.58       3337.89        54.32 o                         
   9   3   5       2802.11       2828.18        50.53 o                         
  11   3   5       1198.12       1068.61        37.05 o                         
  13   3   5      18172.66      18214.00       197.08 o                         
  15   3   5       4425.01       4307.48        70.26 o                         
  17   3   5       2181.47       2261.40        50.96 o                         
  19   3   5        617.27        688.01        31.25 o                         
  21   3   5       1027.62        953.39        36.29 o                         
  23   3   5         79.53         97.52        21.53 o                         
  25   3   5        165.90        171.80        22.27 o                         
 -34   4   5       1517.11       1382.24        68.77 o                         
 -32   4   5        698.16        719.09        37.88 o                         
 -30   4   5         36.69         20.02        22.70 o                         
 -28   4   5       6508.91       6510.51       103.27 o                         
 -26   4   5        461.92        502.00        31.00 o                         
 -24   4   5       6757.03       6638.16        99.51 o                         
 -22   4   5        306.23        316.29        19.10 o                         
 -20   4   5      13287.70      12872.71       152.38 o                         
 -18   4   5      16767.89      16307.58       170.70 o                         
 -16   4   5         44.60         19.48        10.63 o                         
 -14   4   5        185.60        283.40        18.86 o                         
 -12   4   5        815.94        696.25        24.56 o                         
 -10   4   5        478.15        645.30        20.80 o                         
  -8   4   5        578.84        869.18        28.32 o                         
  -6   4   5        111.93        261.02        18.49 o                         
  -4   4   5      24986.38      24571.53       226.44 o                         
  -2   4   5        644.95        597.18        22.18 o                         
   0   4   5        228.55        254.97        15.51 o                         
   2   4   5       2110.67       2149.64        34.28 o                         
   4   4   5      14417.37      13540.41       138.95 o                         
   6   4   5        604.53        583.03        23.42 o                         
   8   4   5        468.39        489.78        24.44 o                         
  10   4   5       2421.67       2566.79        53.70 o                         
  12   4   5       2967.67       2866.94        52.89 o                         
  14   4   5        529.23        559.88        28.27 o                         
  16   4   5         94.24         83.33        26.90 o                         
  18   4   5       2181.13       2082.65        43.83 o                         
  20   4   5       1232.25       1314.03        57.21 o                         
  22   4   5         11.07         21.76        20.64 o                         
  24   4   5        916.08        955.06        57.77 o                         
 -31   5   5         96.10        133.83        21.96 o                         
 -29   5   5       4031.86       4013.16        81.58 o                         
 -27   5   5        764.30        819.86        41.02 o                         
 -25   5   5       3161.10       3152.92        66.69 o                         
 -23   5   5       3369.80       3320.47        68.47 o                         
 -21   5   5       3686.03       3605.32        61.96 o                         
 -19   5   5      11210.72      11051.32       137.01 o                         
 -17   5   5       5916.60       5595.21        80.30 o                         
 -15   5   5       1601.50       1659.94        40.64 o                         
 -13   5   5       3486.35       3632.72        56.36 o                         
 -11   5   5        136.82        197.14        17.94 o                         
  -9   5   5       1616.00       1582.42        40.43 o                         
  -7   5   5       3965.74       3757.93        57.31 o                         
  -5   5   5         80.73        170.84        13.50 o                         
  -3   5   5       9888.43      10751.49       124.00 o                         
  -1   5   5      16716.47      16752.77       182.95 o                         
   1   5   5       5935.85       5654.03        73.60 o                         
   3   5   5        583.84        639.52        21.33 o                         
   5   5   5        152.51        139.81        13.51 o                         
   7   5   5       2016.76       1860.81        40.54 o                         
   9   5   5        500.82        523.01        26.04 o                         
  11   5   5       1425.96       1434.60        38.23 o                         
  13   5   5        179.25        174.47        15.98 o                         
  15   5   5        167.10        187.19        21.64 o                         
  17   5   5       1628.92       1674.81        49.08 o                         
  19   5   5        344.48        287.19        27.94 o                         
  21   5   5        222.36        229.65        39.40 o                         
  23   5   5          5.17         35.05        34.89 o                         
 -30   6   5        747.46        647.41        40.24 o                         
 -28   6   5       2433.00       2328.79        64.27 o                         
 -26   6   5       2038.82       1956.90        56.10 o                         
 -24   6   5        903.81       1041.09        49.23 o                         
 -22   6   5       1842.69       1912.91        52.13 o                         
 -20   6   5          3.54          1.45        12.28 o                         
 -18   6   5       2632.91       2562.19        73.92 o                         
 -16   6   5       6693.40       6722.24        97.01 o                         
 -14   6   5       1030.11       1022.23        34.42 o                         
 -12   6   5         82.44         93.69        18.01 o                         
 -10   6   5          5.69         41.89        12.72 o                         
  -8   6   5       7097.05       7113.07        85.31 o                         
  -6   6   5          0.76          8.23         7.71 o                         
  -4   6   5       1806.94       1960.63        42.43 o                         
  -2   6   5        569.11        549.92        26.12 o                         
   0   6   5       2803.31       2695.78        56.73 o                         
   2   6   5        699.38        828.62        33.69 o                         
   4   6   5         88.50         95.50        16.80 o                         
   6   6   5       1539.22       1510.81        40.07 o                         
   8   6   5      30689.69      29962.38       285.31 o                         
  10   6   5        407.64        449.42        26.45 o                         
  12   6   5       1387.92       1294.53        42.62 o                         
  14   6   5       4725.36       4737.96        96.11 o                         
  16   6   5       3054.11       3161.72        71.70 o                         
  18   6   5        864.32        923.26        54.55 o                         
  20   6   5        115.31        114.45        23.97 o                         
  22   6   5        159.76        132.82        32.95 o                         
 -29   7   5        491.63        548.42        41.69 o                         
 -27   7   5       1516.74       1731.17        54.29 o                         
 -25   7   5         56.47         50.50        22.24 o                         
 -23   7   5        953.89        989.32        49.00 o                         
 -21   7   5          7.72         28.83        17.65 o                         
 -19   7   5        327.18        315.88        21.30 o                         
 -17   7   5       1097.23        983.10        40.61 o                         
 -15   7   5        467.14        413.39        26.21 o                         
 -13   7   5        543.97        570.79        27.94 o                         
 -11   7   5        112.95        123.27        18.40 o                         
  -9   7   5       1028.82       1018.63        34.66 o                         
  -7   7   5         32.73         18.52        15.43 o                         
  -5   7   5         20.41         22.99        14.78 o                         
  -3   7   5       1182.03       1149.77        41.63 o                         
  -1   7   5       3302.32       3214.34        62.61 o                         
   1   7   5       5630.60       5351.58        88.19 o                         
   3   7   5       4717.28       4799.57        79.79 o                         
   5   7   5       1735.43       1757.94        49.15 o                         
   7   7   5       1845.85       1788.22        45.79 o                         
   9   7   5        243.47        265.55        23.08 o                         
  11   7   5         56.87         62.33        15.85 o                         
  13   7   5        990.17        952.20        28.39 o                         
  15   7   5          0.44         18.60        21.51 o                         
  17   7   5        795.72        852.63        44.64 o                         
  19   7   5        121.83        134.02        24.63 o                         
  21   7   5          2.29        -21.53        41.60 o                         
 -26   8   5        255.37        234.44        37.48 o                         
 -24   8   5         40.94         69.75        26.43 o                         
 -22   8   5        596.87        692.94        39.92 o                         
 -20   8   5        758.82        814.74        48.85 o                         
 -18   8   5       2745.19       2598.48        53.63 o                         
 -16   8   5        706.92        727.52        31.39 o                         
 -14   8   5       2874.83       2777.60        59.28 o                         
 -12   8   5        193.16        121.60        18.83 o                         
 -10   8   5        239.80        225.03        19.31 o                         
  -8   8   5        384.56        381.48        27.06 o                         
  -6   8   5       1848.60       1874.66        55.35 o                         
  -4   8   5      10263.99      10275.73       134.90 o                         
  -2   8   5       1654.53       1680.21        49.74 o                         
   0   8   5         49.56         89.36        22.13 o                         
   2   8   5          5.23         48.90        20.83 o                         
   4   8   5         21.72         31.71        17.79 o                         
   6   8   5       2929.81       2943.37        61.10 o                         
   8   8   5       1300.98       1374.53        51.62 o                         
  10   8   5        338.91        387.00        27.46 o                         
  12   8   5         94.04        101.95        14.52 o                         
  14   8   5       1958.87       2042.38        62.69 o                         
  16   8   5        231.35        305.95        33.18 o                         
  18   8   5        795.43        822.56        51.90 o                         
 -25   9   5       1729.30       1906.83        76.21 o                         
 -23   9   5       1187.52       1259.85        56.75 o                         
 -21   9   5        142.72        230.59        27.16 o                         
 -19   9   5       1467.71       1621.81        55.18 o                         
 -17   9   5       1026.53        958.01        37.62 o                         
 -15   9   5        201.84        150.58        18.57 o                         
 -13   9   5        617.73        602.86        33.77 o                         
 -11   9   5       1427.63       1300.26        41.41 o                         
  -9   9   5         83.70         56.76        20.57 o                         
  -7   9   5       1182.75       1185.92        48.25 o                         
  -5   9   5       1597.32       1616.06        53.40 o                         
  -3   9   5         90.67        151.27        21.22 o                         
  -1   9   5       1878.76       1961.06        55.13 o                         
   1   9   5         29.18         58.54        20.18 o                         
   3   9   5         46.53         67.25        19.45 o                         
   5   9   5        503.78        529.97        34.23 o                         
   7   9   5          1.17         13.55        19.21 o                         
   9   9   5          1.18         32.19        21.76 o                         
  11   9   5        145.14        152.41        28.46 o                         
  13   9   5       1695.80       1755.47        52.24 o                         
  15   9   5         19.47         36.68        32.87 o                         
 -20  10   5       1245.44       1340.71        64.61 o                         
 -18  10   5         96.58         78.91        20.01 o                         
 -16  10   5          0.03          8.81        17.58 o                         
 -14  10   5         78.19         82.51        18.36 o                         
 -12  10   5          0.78         11.32        17.88 o                         
 -10  10   5       1303.45       1378.02        53.59 o                         
  -8  10   5        604.26        677.10        38.48 o                         
  -6  10   5       3304.29       3217.43        70.91 o                         
  -4  10   5       4789.62       4702.11        84.30 o                         
  -2  10   5       2330.85       2546.05        64.59 o                         
   0  10   5          0.58         40.05        21.89 o                         
   2  10   5        876.58        897.41        44.61 o                         
   4  10   5         86.59        110.56        24.98 o                         
   6  10   5        614.31        720.75        38.66 o                         
   8  10   5       1456.23       1477.72        54.93 o                         
  10  10   5        627.38        686.65        41.00 o                         
  12  10   5         39.37        159.88        42.17 o                         
 -17  11   5        959.76       1075.04        46.46 o                         
 -15  11   5         21.47         17.33        30.05 o                         
 -13  11   5       1897.71       1751.60        56.38 o                         
 -11  11   5       1339.12       1441.59        50.86 o                         
  -9  11   5        854.23        869.83        41.78 o                         
  -7  11   5        294.38        306.02        29.60 o                         
  -5  11   5         24.29         26.00        20.09 o                         
  -3  11   5         31.48         57.71        21.41 o                         
  -1  11   5        436.30        591.34        38.13 o                         
   1  11   5        285.36        297.15        33.60 o                         
   3  11   5        120.52        208.37        32.45 o                         
   5  11   5        697.79        731.50        50.86 o                         
   7  11   5          5.74         54.10        23.59 o                         
  -6  12   5        665.43        679.52        41.91 o                         
  -4  12   5         47.77         76.24        27.38 o                         
  -2  12   5          4.90         34.23        59.50 o                         
 -36   0   6       3604.63       3307.31       101.23 o                         
 -34   0   6        904.38       1029.53        60.53 o                         
 -32   0   6       3194.07       2888.51       119.96 o                         
 -30   0   6        372.91        394.93        49.78 o                         
 -28   0   6        328.78        304.48        41.31 o                         
 -26   0   6       3009.62       2841.11        64.51 o                         
 -24   0   6       1098.60       1141.64        49.56 o                         
 -22   0   6        125.71        128.79        19.10 o                         
 -20   0   6      10890.06      10400.38       151.23 o                         
 -18   0   6      23286.37      23719.94       322.50 o                         
 -16   0   6         87.55        221.24        32.20 o                         
 -14   0   6      20071.29      22437.57       329.81 o                         
 -12   0   6      93334.09      98867.65      1491.74 o                         
 -10   0   6       1849.04       1880.89        76.97 o                         
  -8   0   6      25466.18      27014.14       440.64 o                         
  -6   0   6        151.67        171.02        28.11 o                         
  -4   0   6        734.56        651.47        36.02 o                         
  -2   0   6         34.10        100.84        21.94 o                         
   0   0   6       3568.86       3527.93        82.82 o                         
   2   0   6       6853.68       7001.55       126.87 o                         
   4   0   6      17270.81      16902.11       245.40 o                         
   6   0   6      28133.59      27504.68       531.84 o                         
   8   0   6        518.55        642.67        35.27 o                         
  10   0   6       1779.47       1447.96        47.82 o                         
  12   0   6       4906.50       4960.06        96.88 o                         
  14   0   6       1663.79       1607.33        62.73 o                         
  16   0   6        151.18        159.49        24.82 o                         
  18   0   6        658.03        756.64        43.30 o                         
  20   0   6          9.81         27.43        32.44 o                         
  22   0   6        562.83        493.40        44.73 o                         
  24   0   6        151.60        158.49        39.55 o                         
  26   0   6        190.30        218.86        48.75 o                         
 -35   1   6          8.91         -4.17        14.18 o                         
 -33   1   6        635.80        670.56        54.04 o                         
 -31   1   6         94.11        129.57        17.75 o                         
 -29   1   6       1006.20        995.34        34.88 o                         
 -27   1   6       1209.82       1209.81        35.39 o                         
 -25   1   6       2880.09       2818.46        48.80 o                         
 -23   1   6       1658.16       1657.80        39.20 o                         
 -21   1   6        508.38        506.19        24.13 o                         
 -19   1   6        336.35        336.19        20.52 o                         
 -17   1   6       5783.74       6211.26        76.61 o                         
 -15   1   6       1136.06       1138.95        28.45 o                         
 -13   1   6       2034.47       2414.60        47.57 o                         
 -11   1   6       1053.80       1288.71        31.14 o                         
  -9   1   6       3391.40       3399.41        59.97 o                         
  -7   1   6       7337.66       7647.82       111.64 o                         
  -5   1   6        555.35        573.70        29.46 o                         
  -3   1   6       8204.35       8112.83       106.11 o                         
  -1   1   6       1901.44       1911.18        38.62 o                         
   1   1   6         91.86        121.85        16.27 o                         
   3   1   6       1299.38       1013.10        31.00 o                         
   5   1   6        104.17         97.69        15.62 o                         
   7   1   6       8242.82       8197.70        94.28 o                         
   9   1   6       8164.76       8317.21        93.82 o                         
  11   1   6        287.85        283.49        18.49 o                         
  13   1   6        151.11        138.76        16.18 o                         
  15   1   6       3197.71       3225.11        64.97 o                         
  17   1   6          2.04         36.99        17.78 o                         
  19   1   6       1745.67       1730.90        48.55 o                         
  21   1   6        616.46        629.48        33.66 o                         
  23   1   6        230.06        197.74        21.90 o                         
  25   1   6        197.30        198.48        28.29 o                         
 -34   2   6        616.58        610.17        32.54 o                         
 -32   2   6        571.39        577.93        35.11 o                         
 -30   2   6        878.88        975.81        43.22 o                         
 -28   2   6         94.40        146.25        21.51 o                         
 -26   2   6        384.53        384.47        25.49 o                         
 -24   2   6       1923.45       1849.35        46.01 o                         
 -22   2   6       4233.93       4337.15        73.26 o                         
 -20   2   6        547.76        507.40        26.24 o                         
 -18   2   6          6.76          1.84        14.26 o                         
 -16   2   6       1116.69       1129.74        29.55 o                         
 -14   2   6       3512.03       3649.76        53.42 o                         
 -12   2   6        486.91        573.41        21.55 o                         
 -10   2   6         45.28        120.32        15.41 o                         
  -8   2   6      14807.10      14199.54       160.46 o                         
  -6   2   6       5645.69       5170.86        78.75 o                         
  -4   2   6      11135.48      11571.03       128.01 o                         
  -2   2   6      13461.75      13687.51       147.97 o                         
   0   2   6      10788.51      10484.14       111.31 o                         
   2   2   6       4835.42       4760.83        62.82 o                         
   4   2   6       6711.19       7703.22        89.15 o                         
   6   2   6      15223.16      15824.41       158.80 o                         
   8   2   6        894.53        890.24        25.32 o                         
  10   2   6        144.23        140.34        17.79 o                         
  12   2   6       5681.69       5754.17        83.60 o                         
  14   2   6       2224.09       2184.34        50.32 o                         
  16   2   6       1135.89       1131.07        41.57 o                         
  18   2   6       7282.76       7150.73       102.06 o                         
  20   2   6       1299.92       1296.46        47.27 o                         
  22   2   6        714.45        727.76        36.11 o                         
  24   2   6        375.34        407.74        51.74 o                         
 -35   3   6        110.71        134.72        54.38 o                         
 -33   3   6        103.96         89.50        23.50 o                         
 -31   3   6          3.67         -5.10        16.40 o                         
 -29   3   6        282.13        326.79        27.72 o                         
 -27   3   6        121.57        123.60        19.13 o                         
 -25   3   6       1757.77       1745.70        44.08 o                         
 -23   3   6       3185.09       3137.28        56.16 o                         
 -21   3   6      16660.51      16083.42       180.90 o                         
 -19   3   6        918.47        989.80        35.67 o                         
 -17   3   6          6.58         19.44        13.67 o                         
 -15   3   6       3871.89       3602.98        58.55 o                         
 -13   3   6       2030.97       2025.76        34.74 o                         
 -11   3   6       1320.67       1505.43        34.85 o                         
  -9   3   6        434.72        459.18        25.14 o                         
  -7   3   6          0.56         17.85        14.83 o                         
  -5   3   6       4877.92       5334.68        77.92 o                         
  -3   3   6      10815.71      12183.02       138.05 o                         
  -1   3   6       1146.80       1090.14        30.52 o                         
   1   3   6        673.44        673.62        25.19 o                         
   3   3   6       1277.33       1445.30        31.79 o                         
   5   3   6       3001.08       3003.56        43.06 o                         
   7   3   6        197.71        181.15        18.27 o                         
   9   3   6        482.28        636.43        27.99 o                         
  11   3   6         25.55         17.21        14.29 o                         
  13   3   6       9180.60       9356.72       122.86 o                         
  15   3   6         20.11        224.31        23.39 o                         
  17   3   6       2119.08       1994.78        49.64 o                         
  19   3   6        231.91        263.07        26.77 o                         
  21   3   6        385.41        370.82        27.30 o                         
  23   3   6         90.36         93.14        19.11 o                         
  25   3   6        286.39        298.54        28.58 o                         
 -34   4   6         73.84         88.02        31.31 o                         
 -32   4   6        594.83        613.08        45.07 o                         
 -30   4   6       4239.17       4289.12        96.50 o                         
 -28   4   6        312.18        298.16        32.20 o                         
 -26   4   6       2818.52       2739.34        55.64 o                         
 -24   4   6        276.24        278.60        17.15 o                         
 -22   4   6        624.91        665.19        25.24 o                         
 -20   4   6        120.74        134.05        15.12 o                         
 -18   4   6        311.08        332.23        21.13 o                         
 -16   4   6       4512.63       4405.13        66.72 o                         
 -14   4   6         22.96         20.34        11.19 o                         
 -12   4   6       1422.34       1559.74        33.03 o                         
 -10   4   6       1693.12       1643.53        36.19 o                         
  -8   4   6       6211.39       5888.38        77.93 o                         
  -6   4   6          3.10         24.49        13.43 o                         
  -4   4   6       4187.23       4391.93        60.39 o                         
  -2   4   6        927.04       1011.78        34.33 o                         
   0   4   6       2274.58       2144.31        39.59 o                         
   2   4   6        432.54        484.48        19.89 o                         
   4   4   6       4392.03       4266.68        61.96 o                         
   6   4   6          0.17         -1.34        10.76 o                         
   8   4   6        341.89        343.93        22.42 o                         
  10   4   6          1.63         12.83        15.11 o                         
  12   4   6          2.96         17.96        14.21 o                         
  14   4   6       2105.53       2106.86        48.55 o                         
  16   4   6         10.07         20.37        14.60 o                         
  18   4   6        327.49        364.60        23.01 o                         
  20   4   6        129.97        143.58        15.45 o                         
  22   4   6         22.78         33.78        23.54 o                         
  24   4   6        248.49        284.86        46.05 o                         
 -33   5   6        267.62        276.17        39.36 o                         
 -31   5   6       1611.57       1818.34        68.06 o                         
 -29   5   6          1.27         25.96        16.61 o                         
 -27   5   6        235.41        218.00        21.19 o                         
 -25   5   6       1570.22       1563.44        46.54 o                         
 -23   5   6       9909.35       9590.88       121.19 o                         
 -21   5   6       6036.68       5891.78        82.91 o                         
 -19   5   6       3964.81       3831.73        62.49 o                         
 -17   5   6        957.99        934.69        33.55 o                         
 -15   5   6       4541.50       4442.47        64.98 o                         
 -13   5   6      11303.99      11237.17       124.00 o                         
 -11   5   6       2164.69       2163.14        42.64 o                         
  -9   5   6        577.93        532.40        23.37 o                         
  -7   5   6       3691.72       3800.47        54.80 o                         
  -5   5   6       1018.41        931.53        26.92 o                         
  -3   5   6       5335.07       5369.11        70.31 o                         
  -1   5   6        808.57        800.14        25.44 o                         
   1   5   6       1690.59       1691.17        33.98 o                         
   3   5   6       4415.34       4268.61        66.22 o                         
   5   5   6       3347.83       3293.76        52.60 o                         
   7   5   6        250.27        259.10        20.56 o                         
   9   5   6      12518.70      12261.12       134.51 o                         
  11   5   6          3.81          4.87        13.54 o                         
  13   5   6       2828.75       2849.83        60.33 o                         
  15   5   6       1156.21       1190.26        49.05 o                         
  17   5   6        104.01        121.44        20.08 o                         
  19   5   6         29.69         16.24        26.40 o                         
  21   5   6       2521.18       2533.61        71.79 o                         
  23   5   6        378.11        462.14        50.38 o                         
 -30   6   6       1354.75       1395.87        64.79 o                         
 -28   6   6          6.95         11.29        16.31 o                         
 -26   6   6       1247.20       1294.48        50.69 o                         
 -24   6   6        248.94        272.28        26.77 o                         
 -22   6   6        623.98        634.18        31.19 o                         
 -20   6   6        687.09        782.70        33.92 o                         
 -18   6   6       2050.28       2083.54        48.02 o                         
 -16   6   6       2924.76       2786.55        51.87 o                         
 -14   6   6       2549.52       2515.44        49.27 o                         
 -12   6   6       8213.80       7765.40       103.33 o                         
 -10   6   6       1287.53       1189.60        35.82 o                         
  -8   6   6        171.44        140.89        15.05 o                         
  -6   6   6       2569.57       2642.12        49.99 o                         
  -4   6   6        701.17        676.25        30.10 o                         
  -2   6   6       2211.74       2336.77        49.39 o                         
   0   6   6         13.57         43.93        17.17 o                         
   2   6   6        205.45        132.01        19.04 o                         
   4   6   6      19407.79      19077.57       200.02 o                         
   6   6   6      15158.72      14941.87       170.11 o                         
   8   6   6        800.50        875.02        36.91 o                         
  10   6   6          6.05         21.57        12.91 o                         
  12   6   6       4021.52       3999.98        66.03 o                         
  14   6   6          1.45          7.42        15.29 o                         
  16   6   6        976.39        989.11        47.64 o                         
  18   6   6       1228.38       1317.90        53.17 o                         
  20   6   6        207.11        214.68        32.60 o                         
 -29   7   6       2664.60       2828.62        98.23 o                         
 -27   7   6       3066.14       3370.51        82.40 o                         
 -25   7   6       2414.10       2500.17        64.19 o                         
 -23   7   6         73.86         75.31        20.24 o                         
 -21   7   6        144.76        175.38        23.84 o                         
 -19   7   6       1109.89       1138.79        41.21 o                         
 -17   7   6        611.59        650.86        32.51 o                         
 -15   7   6         58.73         24.88        18.02 o                         
 -13   7   6       1430.39       1370.30        41.24 o                         
 -11   7   6       3724.60       3913.32        61.87 o                         
  -9   7   6       5960.15       6052.68        80.34 o                         
  -7   7   6        286.38        284.30        23.44 o                         
  -5   7   6       7689.85       7544.85        99.30 o                         
  -3   7   6       4543.39       4588.48        72.49 o                         
  -1   7   6          7.71          4.79        17.54 o                         
   1   7   6        402.28        396.12        34.04 o                         
   3   7   6       5167.30       4972.27        78.90 o                         
   5   7   6       3792.41       3783.71        77.53 o                         
   7   7   6          0.26          0.50        12.51 o                         
   9   7   6         38.03         89.26        18.00 o                         
  11   7   6        605.81        579.77        31.35 o                         
  13   7   6       1415.53       1289.14        44.74 o                         
  15   7   6        493.48        689.95        41.83 o                         
  17   7   6         41.32         48.62        28.05 o                         
  19   7   6       2300.71       2189.53        89.71 o                         
 -28   8   6        416.57        500.30        35.54 o                         
 -26   8   6        336.97        300.83        35.92 o                         
 -24   8   6        997.26       1081.32        47.56 o                         
 -22   8   6       1264.81       1389.32        54.43 o                         
 -20   8   6          6.30          3.17        12.76 o                         
 -18   8   6       1632.14       1721.87        52.45 o                         
 -16   8   6         25.18         66.42        19.04 o                         
 -14   8   6       1222.63       1026.03        39.72 o                         
 -12   8   6      10279.02       9326.02       112.97 o                         
 -10   8   6       3094.38       2762.88        51.71 o                         
  -8   8   6        327.66        417.61        29.70 o                         
  -6   8   6       3632.91       3633.14        77.46 o                         
  -4   8   6        525.30        526.24        35.57 o                         
  -2   8   6       1150.69       1345.91        53.34 o                         
   0   8   6       2672.63       2773.05        65.33 o                         
   2   8   6       1690.31       1737.00        55.35 o                         
   4   8   6        154.18        129.70        26.45 o                         
   6   8   6       1613.60       1654.42        52.96 o                         
   8   8   6        248.40        282.44        29.37 o                         
  10   8   6       2669.06       2459.27        52.24 o                         
  12   8   6          2.93         68.83        18.86 o                         
  14   8   6        272.51        315.51        31.02 o                         
  16   8   6        993.80        910.91        69.16 o                         
 -25   9   6        607.01        528.53        40.18 o                         
 -23   9   6       1825.93       2102.00        74.44 o                         
 -21   9   6        287.04        396.64        33.36 o                         
 -19   9   6        390.90        444.32        27.13 o                         
 -17   9   6       1910.39       2005.57        53.07 o                         
 -15   9   6       4360.09       4206.94        73.77 o                         
 -13   9   6       2408.12       2315.05        56.31 o                         
 -11   9   6        104.22         85.60        21.86 o                         
  -9   9   6        140.45        184.45        23.18 o                         
  -7   9   6       1428.47       1409.44        51.49 o                         
  -5   9   6          2.80         54.07        20.52 o                         
  -3   9   6        129.20        176.27        23.44 o                         
  -1   9   6       2159.14       2129.90        57.49 o                         
   1   9   6        176.69        187.36        26.06 o                         
   3   9   6        724.93        750.60        45.79 o                         
   5   9   6       1287.41       1309.66        52.13 o                         
   7   9   6       6368.75       6426.19       112.18 o                         
   9   9   6       3268.74       3235.99        69.80 o                         
  11   9   6       5008.01       4763.77        95.50 o                         
  13   9   6          2.98         39.13        49.77 o                         
  15   9   6        837.89        917.68        64.75 o                         
 -20  10   6         67.08         85.25        34.90 o                         
 -18  10   6        461.61        444.14        30.55 o                         
 -16  10   6         16.69         45.25        18.56 o                         
 -14  10   6        980.15        925.13        42.15 o                         
 -12  10   6          1.99        -19.43        19.43 o                         
 -10  10   6        847.86        676.17        46.67 o                         
  -8  10   6        504.73        522.24        35.63 o                         
  -6  10   6        865.61        936.43        44.16 o                         
  -4  10   6        547.09        519.26        36.18 o                         
  -2  10   6       1838.61       1876.14        63.73 o                         
   0  10   6        421.31        418.93        33.50 o                         
   2  10   6        180.71        163.43        27.41 o                         
   4  10   6        478.80        476.74        35.25 o                         
   6  10   6        316.19        377.81        36.41 o                         
   8  10   6        418.15        373.74        33.51 o                         
  10  10   6         74.91          5.72        39.47 o                         
 -15  11   6        775.34        668.08        45.47 o                         
 -13  11   6        140.12        182.31        27.10 o                         
 -11  11   6        855.68        856.95        45.81 o                         
  -9  11   6        338.41        364.19        31.93 o                         
  -7  11   6        246.07        172.47        25.62 o                         
  -5  11   6         68.41         83.60        22.68 o                         
  -3  11   6        105.71        111.09        27.35 o                         
  -1  11   6        600.94        568.74        37.94 o                         
   1  11   6        865.38        807.16        67.49 o                         
   3  11   6         29.84        100.55        28.39 o                         
   5  11   6       1871.96       1848.42        80.61 o                         
 -35   1   7        250.66        247.50        27.89 o                         
 -33   1   7        161.22        136.06        18.04 o                         
 -31   1   7       4569.58       4280.50        83.64 o                         
 -29   1   7       3458.39       3435.79        68.91 o                         
 -27   1   7        888.43        949.14        35.59 o                         
 -25   1   7        473.73        502.81        28.73 o                         
 -23   1   7          2.81         -2.38        12.68 o                         
 -21   1   7        543.32        562.04        25.93 o                         
 -19   1   7        304.05        324.77        18.84 o                         
 -17   1   7       2897.22       2951.70        48.13 o                         
 -15   1   7       4934.48       5010.57        79.23 o                         
 -13   1   7       5492.45       5519.32        70.29 o                         
 -11   1   7       9308.71      10574.40       135.81 o                         
  -9   1   7       9187.55      10203.19       132.13 o                         
  -7   1   7      20832.81      21312.62       259.53 o                         
  -5   1   7      11516.88      11557.99       137.44 o                         
  -3   1   7        465.88        409.44        26.24 o                         
  -1   1   7       2293.48       2603.14        46.74 o                         
   1   1   7       3903.56       3890.29        59.30 o                         
   3   1   7       6980.51       7016.95        89.40 o                         
   5   1   7       6925.66       7065.39        95.58 o                         
   7   1   7       6661.64       6710.04        81.44 o                         
   9   1   7       4564.00       4456.20        63.45 o                         
  11   1   7        880.34        863.77        30.57 o                         
  13   1   7        728.84        796.90        33.12 o                         
  15   1   7       1475.36       1458.75        46.45 o                         
  17   1   7       3401.61       3508.88        66.97 o                         
  19   1   7       1092.01       1118.06        44.89 o                         
  21   1   7          8.75         47.51        22.41 o                         
  23   1   7         12.63         13.34        20.37 o                         
 -36   2   7        245.61        253.25        24.55 o                         
 -34   2   7         13.54          5.51        23.03 o                         
 -32   2   7        324.75        322.63        27.26 o                         
 -30   2   7        494.72        503.45        30.58 o                         
 -28   2   7        186.53        191.81        20.75 o                         
 -26   2   7       3575.67       3656.64        70.28 o                         
 -24   2   7        999.55       1025.08        39.02 o                         
 -22   2   7       1314.65       1340.16        40.96 o                         
 -20   2   7       3206.30       3239.91        58.47 o                         
 -18   2   7       1125.95       1048.45        31.35 o                         
 -16   2   7        530.59        517.58        22.55 o                         
 -14   2   7       5287.59       5596.15        81.25 o                         
 -12   2   7        100.60        186.16        19.39 o                         
 -10   2   7       6409.94       6731.01        91.67 o                         
  -8   2   7       5109.21       5802.18        84.67 o                         
  -6   2   7       3090.88       3443.66        57.83 o                         
  -4   2   7       6073.74       7045.49        90.87 o                         
  -2   2   7       7316.31       7741.50       103.59 o                         
   0   2   7       4306.31       4419.28        63.79 o                         
   2   2   7       5530.73       5310.19        72.55 o                         
   4   2   7        412.41        366.85        21.73 o                         
   6   2   7        169.59        160.82        17.11 o                         
   8   2   7        692.32        596.55        27.98 o                         
  10   2   7       1463.24       1404.39        29.48 o                         
  12   2   7       1065.69       1105.17        40.60 o                         
  14   2   7       5938.94       5964.02        89.39 o                         
  16   2   7       1600.14       1494.56        48.62 o                         
  18   2   7        677.54        695.51        35.51 o                         
  20   2   7       1038.43       1125.32        44.73 o                         
  22   2   7          0.35         59.45        19.39 o                         
  24   2   7         95.91         63.04        24.23 o                         
 -35   3   7        573.52        599.66        51.33 o                         
 -33   3   7         23.27         49.84        17.69 o                         
 -31   3   7         29.70         42.67        20.56 o                         
 -29   3   7        233.15        243.72        25.42 o                         
 -27   3   7        218.64        239.06        23.52 o                         
 -25   3   7        574.50        540.26        29.55 o                         
 -23   3   7        416.05        535.23        29.17 o                         
 -21   3   7      30143.85      29936.03       306.39 o                         
 -19   3   7      11195.49      10945.94       133.74 o                         
 -17   3   7      17665.36      17676.78       193.23 o                         
 -15   3   7       2413.12       2159.37        39.66 o                         
 -13   3   7       1824.50       2240.83        43.40 o                         
 -11   3   7        505.63        484.51        24.89 o                         
  -9   3   7          0.27          6.23        13.93 o                         
  -7   3   7        169.21        273.00        21.41 o                         
  -5   3   7       6647.98       7353.83        90.63 o                         
  -3   3   7       5549.15       5538.87        74.68 o                         
  -1   3   7       4197.00       3827.56        57.13 o                         
   1   3   7       4555.72       4563.10        63.05 o                         
   3   3   7       5374.66       5274.22        70.53 o                         
   5   3   7       6059.47       5636.87        74.76 o                         
   7   3   7       4273.30       4305.37        66.69 o                         
   9   3   7        198.45        183.89        20.67 o                         
  11   3   7      23088.44      22590.90       228.72 o                         
  13   3   7       2268.29       2215.07        59.94 o                         
  15   3   7         92.96        106.32        19.15 o                         
  17   3   7        136.80        156.81        21.04 o                         
  19   3   7        888.46        857.41        40.67 o                         
  21   3   7         89.18        153.75        20.64 o                         
  23   3   7        456.19        479.90        35.19 o                         
 -34   4   7       4746.13       4378.76       124.23 o                         
 -32   4   7        173.21        254.02        30.26 o                         
 -30   4   7        158.95        146.54        15.55 o                         
 -28   4   7         12.93         -6.67        14.12 o                         
 -26   4   7       3025.90       2914.90        59.48 o                         
 -24   4   7       1610.60       1594.98        44.33 o                         
 -22   4   7       6760.47       6942.87       100.54 o                         
 -20   4   7       4256.98       4228.36        75.80 o                         
 -18   4   7       2429.18       2413.42        46.52 o                         
 -16   4   7       8682.25       8485.22        98.55 o                         
 -14   4   7       2710.23       2615.99        41.58 o                         
 -12   4   7       1430.36       1409.75        34.35 o                         
 -10   4   7      19607.09      19752.29       199.90 o                         
  -8   4   7      14763.58      14689.84       164.45 o                         
  -6   4   7        312.65        440.33        22.95 o                         
  -4   4   7       2810.55       2620.90        47.99 o                         
  -2   4   7       2458.36       2132.90        45.55 o                         
   0   4   7        168.75        107.25        14.71 o                         
   2   4   7       2165.94       2189.98        39.94 o                         
   4   4   7        471.94        449.03        21.25 o                         
   6   4   7        419.06        412.41        23.79 o                         
   8   4   7        285.98        301.20        22.66 o                         
  10   4   7        137.56        136.16        18.47 o                         
  12   4   7        940.73       1017.74        41.79 o                         
  14   4   7        142.91        197.91        21.94 o                         
  16   4   7         43.65         85.80        18.21 o                         
  18   4   7        212.59        193.48        26.01 o                         
  20   4   7        191.85        321.53        24.24 o                         
  22   4   7       1727.22       1617.15        49.37 o                         
 -33   5   7       1056.11       1142.45        65.58 o                         
 -31   5   7       4713.87       4680.45       104.70 o                         
 -29   5   7       1227.57       1310.32        61.35 o                         
 -27   5   7         44.85         54.08        20.50 o                         
 -25   5   7        856.41       1011.44        43.68 o                         
 -23   5   7        813.87        815.86        29.36 o                         
 -21   5   7       5764.78       5663.86        84.66 o                         
 -19   5   7       2929.22       2798.70        53.74 o                         
 -17   5   7       2615.33       2693.21        57.99 o                         
 -15   5   7       3843.69       3567.16        58.25 o                         
 -13   5   7        144.43        177.59        18.36 o                         
 -11   5   7        882.21        807.48        29.90 o                         
  -9   5   7       2164.52       2134.93        40.93 o                         
  -7   5   7       3333.95       2976.11        53.18 o                         
  -5   5   7       1881.38       1674.95        37.92 o                         
  -3   5   7        433.66        427.76        24.17 o                         
  -1   5   7       4688.06       4585.00        68.55 o                         
   1   5   7       1103.93       1139.53        40.31 o                         
   3   5   7         56.83         62.41        13.57 o                         
   5   5   7       1071.34       1009.73        33.60 o                         
   7   5   7        329.51        347.33        22.63 o                         
   9   5   7       2485.16       2443.40        52.53 o                         
  11   5   7       6439.50       6365.29        91.40 o                         
  13   5   7       1358.38       1420.35        41.76 o                         
  15   5   7         55.59         76.11        16.65 o                         
  17   5   7       3823.05       3706.85        63.72 o                         
  19   5   7       1645.06       1635.14        66.40 o                         
  21   5   7         10.38         37.76        26.80 o                         
 -32   6   7        143.19        181.81        31.20 o                         
 -30   6   7        199.74        260.92        43.16 o                         
 -28   6   7         30.45         42.91        25.35 o                         
 -26   6   7        169.12        206.43        31.47 o                         
 -24   6   7        854.30        826.38        41.31 o                         
 -22   6   7       3393.76       3279.64        59.10 o                         
 -20   6   7         61.31         66.74        16.00 o                         
 -18   6   7       1886.41       1974.32        49.29 o                         
 -16   6   7        448.65        443.81        25.44 o                         
 -14   6   7      12172.91      11635.35       132.80 o                         
 -12   6   7       1316.01       1310.39        39.64 o                         
 -10   6   7       2057.05       2020.55        41.16 o                         
  -8   6   7         69.79         86.50        14.39 o                         
  -6   6   7        134.72        173.12        15.82 o                         
  -4   6   7          0.47         22.56        15.46 o                         
  -2   6   7          6.82         11.77        16.58 o                         
   0   6   7      13464.22      13325.79       154.45 o                         
   2   6   7      13202.78      13300.71       165.83 o                         
   4   6   7       1692.02       1707.59        52.09 o                         
   6   6   7       1189.27       1211.45        35.74 o                         
   8   6   7         29.59         53.66        16.81 o                         
  10   6   7       1275.00       1287.09        41.99 o                         
  12   6   7        383.42        427.18        25.80 o                         
  14   6   7        148.29        140.72        24.26 o                         
  16   6   7          3.01         40.46        23.77 o                         
  18   6   7        228.56        275.81        31.82 o                         
  20   6   7        302.45        268.82        35.53 o                         
 -29   7   7        594.04        590.76        34.84 o                         
 -27   7   7       2130.68       2086.29        66.66 o                         
 -25   7   7       3010.72       3178.84        75.68 o                         
 -23   7   7       1390.53       1291.08        42.87 o                         
 -21   7   7         38.32         81.42        20.51 o                         
 -19   7   7         83.31        125.87        18.23 o                         
 -17   7   7        813.66        962.55        37.54 o                         
 -15   7   7         16.88         -3.44        13.64 o                         
 -13   7   7         76.03         97.43        19.52 o                         
 -11   7   7       1065.81       1004.29        34.43 o                         
  -9   7   7         87.04        116.18        13.96 o                         
  -7   7   7        461.77        497.29        29.44 o                         
  -5   7   7         29.73         45.79        17.02 o                         
  -3   7   7        976.11        965.39        40.90 o                         
  -1   7   7       2895.81       2971.36        65.94 o                         
   1   7   7       2888.64       2806.07        64.26 o                         
   3   7   7        597.96        665.22        36.81 o                         
   5   7   7         31.29         22.44        17.28 o                         
   7   7   7       2994.44       3017.64        65.57 o                         
   9   7   7        106.47        123.97        18.72 o                         
  11   7   7         20.45         11.86        14.70 o                         
  13   7   7       2427.62       2350.51        59.70 o                         
  15   7   7       1518.84       1419.19        56.41 o                         
  17   7   7       1910.08       1888.68        74.72 o                         
 -28   8   7         10.43         39.34        27.31 o                         
 -26   8   7          5.11         25.66        22.07 o                         
 -24   8   7       4117.93       4368.55        92.40 o                         
 -22   8   7        291.23        406.15        28.64 o                         
 -20   8   7       3113.10       3292.61        70.60 o                         
 -18   8   7        695.24        697.81        35.64 o                         
 -16   8   7       3260.37       3272.91        62.71 o                         
 -14   8   7       2504.51       2373.89        51.42 o                         
 -12   8   7       1556.58       1637.84        43.35 o                         
 -10   8   7       1354.33       1375.35        47.04 o                         
  -8   8   7         20.66         12.29        17.72 o                         
  -6   8   7         20.30         15.61        16.02 o                         
  -4   8   7         17.30          4.35        34.28 o                         
  -2   8   7        301.23        279.80        30.10 o                         
   0   8   7       2661.39       2621.88        67.13 o                         
   2   8   7       1702.40       1792.65        56.92 o                         
   4   8   7       1092.16       1083.86        49.31 o                         
   6   8   7        793.92        829.31        46.88 o                         
   8   8   7        368.29        471.76        34.05 o                         
  10   8   7        424.53        480.15        34.23 o                         
  12   8   7       3472.62       3201.59        69.14 o                         
  14   8   7         18.76        100.81        22.97 o                         
  16   8   7        397.58        370.12        38.63 o                         
 -25   9   7       1190.31       1247.21        58.27 o                         
 -23   9   7       1607.07       1658.57        78.92 o                         
 -21   9   7         22.17         18.93        19.95 o                         
 -19   9   7          0.19        -16.95        16.95 o                         
 -17   9   7        238.33        309.91        27.39 o                         
 -15   9   7       1407.71       1350.01        46.15 o                         
 -13   9   7       1057.38       1028.91        36.45 o                         
 -11   9   7        660.93        605.56        35.65 o                         
  -9   9   7          0.58         -6.29        19.46 o                         
  -7   9   7       2471.52       2397.77        72.88 o                         
  -5   9   7        403.75        404.92        35.88 o                         
  -3   9   7        192.97        294.01        34.34 o                         
  -1   9   7         60.92         95.30        22.73 o                         
   1   9   7        698.63        723.08        46.65 o                         
   3   9   7       1061.32       1061.00        50.34 o                         
   5   9   7        379.94        440.58        40.97 o                         
   7   9   7         96.15        111.05        23.21 o                         
   9   9   7        305.56        287.00        27.38 o                         
  11   9   7        411.78        411.41        33.46 o                         
  13   9   7        775.58        926.56       112.43 o                         
 -20  10   7        318.12        360.81        31.55 o                         
 -18  10   7        223.49        212.17        25.13 o                         
 -16  10   7        358.49        450.03        30.91 o                         
 -14  10   7          2.45         18.14        21.87 o                         
 -12  10   7       2345.81       2371.56        71.44 o                         
 -10  10   7       5219.38       5216.96       102.90 o                         
  -8  10   7       1013.15       1089.12        51.11 o                         
  -6  10   7        225.22        265.32        28.11 o                         
  -4  10   7        813.59        878.60        44.67 o                         
  -2  10   7       2774.93       2841.85        71.08 o                         
   0  10   7        331.06        262.12        29.69 o                         
   2  10   7        229.09        272.78        33.74 o                         
   4  10   7         25.23         77.37        29.07 o                         
   6  10   7        131.09        156.68        46.76 o                         
   8  10   7        336.93        404.14        60.51 o                         
 -15  11   7        905.63        937.62        50.31 o                         
 -13  11   7        772.40        779.55        50.74 o                         
 -11  11   7        826.63        782.00        42.95 o                         
  -9  11   7         11.69         62.69        24.89 o                         
  -7  11   7         18.69         35.60        24.16 o                         
  -5  11   7         80.26        162.98        30.99 o                         
  -3  11   7        739.94        904.29        50.09 o                         
  -1  11   7       2598.55       2569.10        72.91 o                         
   1  11   7        194.67        202.35        34.04 o                         
   3  11   7        508.26        511.15        42.22 o                         
 -36   0   8        129.06         21.21        38.31 o                         
 -34   0   8          4.54         26.42        41.13 o                         
 -32   0   8       1126.52       1015.64        80.74 o                         
 -30   0   8        156.68        160.30        28.56 o                         
 -28   0   8       1152.40       1146.52        54.37 o                         
 -26   0   8      11860.06      11541.85       228.06 o                         
 -24   0   8      11674.18      11097.19       187.82 o                         
 -22   0   8       1186.55       1220.02        58.83 o                         
 -20   0   8        178.22        237.29        40.12 o                         
 -18   0   8      11826.57      11538.78       177.26 o                         
 -16   0   8         23.18         20.08        24.59 o                         
 -14   0   8        220.73        189.07        23.55 o                         
 -12   0   8       6447.61       7431.50       140.55 o                         
 -10   0   8       1500.43       1806.46        73.94 o                         
  -8   0   8        185.85        180.25        50.74 o                         
  -6   0   8       1718.85       1776.05        74.72 o                         
  -4   0   8       4109.57       4094.54        98.02 o                         
  -2   0   8       3575.48       3492.17        89.91 o                         
   0   0   8      30028.83      29834.94       403.73 o                         
   2   0   8       1691.26       2026.40        62.13 o                         
   4   0   8          7.11          3.32        19.67 o                         
   6   0   8       7808.59       7436.71       139.18 o                         
   8   0   8       2873.04       2775.10        71.48 o                         
  10   0   8         14.00         31.12        21.62 o                         
  12   0   8        601.94        584.80        42.04 o                         
  14   0   8        116.18         99.08        23.71 o                         
  16   0   8        134.61        189.55        29.96 o                         
  18   0   8         31.25         73.70        21.12 o                         
  20   0   8        424.93        309.63        45.58 o                         
  22   0   8       2706.14       2947.03       116.78 o                         
 -35   1   8        387.48        448.02        92.12 o                         
 -33   1   8       2231.71       2164.35        58.61 o                         
 -31   1   8        534.84        519.77        29.31 o                         
 -29   1   8       1674.87       1576.16        45.10 o                         
 -27   1   8       2695.34       2649.41        58.82 o                         
 -25   1   8         99.37         53.60        16.16 o                         
 -23   1   8        938.59        831.27        31.74 o                         
 -21   1   8       1316.09       1435.07        37.52 o                         
 -19   1   8        579.40        655.12        29.72 o                         
 -17   1   8        432.68        283.96        22.17 o                         
 -15   1   8       6181.95       5927.80        75.30 o                         
 -13   1   8          2.19         18.69        15.39 o                         
 -11   1   8      14712.43      15156.94       185.25 o                         
  -9   1   8      30670.42      33144.52       385.46 o                         
  -7   1   8       1523.25       1658.14        52.72 o                         
  -5   1   8       1892.48       1792.45        46.15 o                         
  -3   1   8         16.61          2.37        15.70 o                         
  -1   1   8        300.09        362.27        22.50 o                         
   1   1   8        353.01        527.27        26.03 o                         
   3   1   8       2874.09       2896.21        52.94 o                         
   5   1   8         28.37         41.96        14.57 o                         
   7   1   8       3791.23       3873.74        61.94 o                         
   9   1   8       4551.68       4456.91        66.52 o                         
  11   1   8        730.81        738.77        30.75 o                         
  13   1   8       3572.56       3591.60        59.33 o                         
  15   1   8         26.17         29.38        18.04 o                         
  17   1   8         20.34         42.85        18.76 o                         
  19   1   8        318.22        304.48        26.31 o                         
  21   1   8       1456.79       1461.34        67.19 o                         
  23   1   8       1256.52       1227.09        60.13 o                         
 -36   2   8       1785.67       1756.60        53.04 o                         
 -34   2   8       3177.45       3069.84        94.27 o                         
 -32   2   8         83.75        112.10        20.12 o                         
 -30   2   8       2526.24       2503.40        63.17 o                         
 -28   2   8        688.88        735.66        36.05 o                         
 -26   2   8       1847.57       1917.27        52.90 o                         
 -24   2   8        372.31        382.93        26.71 o                         
 -22   2   8        124.53        128.93        18.52 o                         
 -20   2   8        206.33        218.95        19.31 o                         
 -18   2   8        897.37        826.74        30.27 o                         
 -16   2   8       1868.75       1683.98        44.85 o                         
 -14   2   8      15273.49      15566.73       177.56 o                         
 -12   2   8      10096.20      10426.53       162.06 o                         
 -10   2   8        640.60        756.88        32.05 o                         
  -8   2   8      10904.93      11656.79       143.23 o                         
  -6   2   8        344.91        238.97        19.83 o                         
  -4   2   8       4400.35       4022.94        69.37 o                         
  -2   2   8        374.26        328.44        23.51 o                         
   0   2   8      13090.98      14222.21       174.23 o                         
   2   2   8        195.92        325.63        21.20 o                         
   4   2   8         82.59         76.59        16.24 o                         
   6   2   8       1342.60       1488.49        40.39 o                         
   8   2   8       2391.91       2312.15        43.33 o                         
  10   2   8       3647.77       3525.42        54.33 o                         
  12   2   8       7598.89       7371.72       103.06 o                         
  14   2   8        242.68        270.46        24.84 o                         
  16   2   8       2224.77       2415.98        58.71 o                         
  18   2   8        707.30        766.09        50.66 o                         
  20   2   8        347.57        407.26        31.81 o                         
  22   2   8         92.49        137.54        29.85 o                         
 -35   3   8         91.36        115.63        22.00 o                         
 -33   3   8        334.01        378.59        33.75 o                         
 -31   3   8         26.89         54.53        20.03 o                         
 -29   3   8       3557.61       3693.02        76.26 o                         
 -27   3   8        162.05        171.67        23.91 o                         
 -25   3   8       4848.51       4623.43        82.68 o                         
 -23   3   8        110.39        141.25        20.49 o                         
 -21   3   8        803.62        904.03        37.53 o                         
 -19   3   8        196.43        214.52        22.13 o                         
 -17   3   8       1211.76       1250.06        37.17 o                         
 -15   3   8       5517.68       5166.10        74.61 o                         
 -13   3   8       2259.01       2242.71        48.50 o                         
 -11   3   8        174.38        113.07        17.25 o                         
  -9   3   8        464.13        487.59        27.55 o                         
  -7   3   8       2124.92       2569.26        51.73 o                         
  -5   3   8        793.31        921.91        32.83 o                         
  -3   3   8       1851.10       1883.28        52.26 o                         
  -1   3   8        888.85        993.04        33.21 o                         
   1   3   8       5381.49       5520.35        78.22 o                         
   3   3   8        787.00        766.60        29.62 o                         
   5   3   8        177.09        227.51        19.00 o                         
   7   3   8         17.94         19.63        10.37 o                         
   9   3   8      16686.19      17009.74       190.85 o                         
  11   3   8        800.58        738.24        34.73 o                         
  13   3   8        342.29        394.36        27.64 o                         
  15   3   8        249.76        294.16        32.97 o                         
  17   3   8       3420.55       3268.02        68.47 o                         
  19   3   8         13.00         36.82        20.11 o                         
  21   3   8        442.55        506.92        34.89 o                         
 -34   4   8         31.99         20.05        32.88 o                         
 -32   4   8         27.05          5.03        35.82 o                         
 -30   4   8        327.95        339.54        32.87 o                         
 -28   4   8        192.24        273.58        27.29 o                         
 -26   4   8       6634.49       6763.89       102.44 o                         
 -24   4   8          0.24          3.31        16.53 o                         
 -22   4   8         47.07         58.81        18.28 o                         
 -20   4   8        285.35        285.43        24.72 o                         
 -18   4   8         42.02         53.84        17.51 o                         
 -16   4   8       4932.40       4836.19        66.88 o                         
 -14   4   8        337.37        332.79        22.09 o                         
 -12   4   8       5542.02       5464.31        81.58 o                         
 -10   4   8        247.51        334.76        24.98 o                         
  -8   4   8        377.70        430.45        26.43 o                         
  -6   4   8        191.71        144.37        17.02 o                         
  -4   4   8       6631.23       6120.48        92.47 o                         
  -2   4   8          9.58        -10.74        14.10 o                         
   0   4   8        612.28        603.26        27.34 o                         
   2   4   8        122.89        128.34        15.04 o                         
   4   4   8        796.69        724.39        36.23 o                         
   6   4   8          0.17         13.54        14.75 o                         
   8   4   8       2500.83       2375.63        51.52 o                         
  10   4   8        127.01        164.35        20.49 o                         
  12   4   8        246.24        309.83        24.91 o                         
  14   4   8       1211.56       1224.82        47.97 o                         
  16   4   8       1388.94       1400.84        48.16 o                         
  18   4   8       1992.92       1832.79        57.54 o                         
  20   4   8          2.53         28.74        27.90 o                         
 -33   5   8        416.02        505.69        44.42 o                         
 -31   5   8          1.24          0.04        22.79 o                         
 -29   5   8       2412.97       2372.55        60.52 o                         
 -27   5   8        254.41        298.95        21.52 o                         
 -25   5   8       2598.87       2614.39        57.32 o                         
 -23   5   8          0.94         10.36        15.16 o                         
 -21   5   8      14363.73      14068.74       172.66 o                         
 -19   5   8          1.20         -5.05        16.70 o                         
 -17   5   8        231.50        224.82        19.35 o                         
 -15   5   8      20176.37      19976.16       201.62 o                         
 -13   5   8          5.95         -4.88        12.24 o                         
 -11   5   8         46.09         93.33        17.12 o                         
  -9   5   8        516.35        582.71        30.25 o                         
  -7   5   8         60.91         63.80        14.61 o                         
  -5   5   8       2367.33       2326.77        56.01 o                         
  -3   5   8       1037.55       1010.99        34.96 o                         
  -1   5   8        140.13         87.26        17.23 o                         
   1   5   8       3496.84       3542.99        59.05 o                         
   3   5   8       2488.97       2345.87        57.24 o                         
   5   5   8          2.63          8.50        13.58 o                         
   7   5   8       1422.60       1440.11        41.20 o                         
   9   5   8      15110.56      14933.53       169.79 o                         
  11   5   8       1659.21       1815.55        47.43 o                         
  13   5   8       2232.37       2224.46        53.35 o                         
  15   5   8          1.24         23.63        22.29 o                         
  17   5   8         42.32         60.59        17.82 o                         
  19   5   8        146.56        156.06        27.90 o                         
 -32   6   8         73.10        149.05        35.26 o                         
 -30   6   8         19.48         29.81        24.86 o                         
 -28   6   8        698.48        673.68        43.95 o                         
 -26   6   8        985.75        999.42        44.72 o                         
 -24   6   8       2222.35       2149.68        59.71 o                         
 -22   6   8        206.13        188.65        20.94 o                         
 -20   6   8       1783.13       1753.88        53.30 o                         
 -18   6   8       8848.20       8742.63       113.50 o                         
 -16   6   8        101.01        130.43        18.78 o                         
 -14   6   8       2301.72       2257.16        49.09 o                         
 -12   6   8       1978.22       2036.48        43.40 o                         
 -10   6   8        197.28        212.34        19.96 o                         
  -8   6   8        122.74        100.28        14.92 o                         
  -6   6   8        272.91        339.67        20.47 o                         
  -4   6   8        195.63        182.97        16.51 o                         
  -2   6   8        925.36        820.85        29.65 o                         
   0   6   8       1456.19       1369.26        39.57 o                         
   2   6   8       3112.04       3019.92        62.08 o                         
   4   6   8       5212.02       5083.68        90.06 o                         
   6   6   8        126.43        107.74        19.96 o                         
   8   6   8         62.17         52.68        17.15 o                         
  10   6   8         22.75         43.36        14.59 o                         
  12   6   8        842.68        832.84        42.59 o                         
  14   6   8        184.32        187.74        20.77 o                         
  16   6   8        122.22         97.02        22.20 o                         
  18   6   8          1.78         29.85        25.63 o                         
 -29   7   8         98.33         92.34        28.38 o                         
 -27   7   8        149.27        132.00        32.41 o                         
 -25   7   8        731.76        654.27        32.40 o                         
 -23   7   8        486.42        500.82        26.66 o                         
 -21   7   8        272.25        294.23        23.99 o                         
 -19   7   8        421.12        420.52        28.68 o                         
 -17   7   8       4294.18       4491.33        73.72 o                         
 -15   7   8        105.80         90.92        17.49 o                         
 -13   7   8        637.01        698.33        33.24 o                         
 -11   7   8       5314.05       5105.56        72.96 o                         
  -9   7   8      16671.87      15312.34       151.08 o                         
  -7   7   8       8646.24       8350.42       113.99 o                         
  -5   7   8        179.01        184.96        22.60 o                         
  -3   7   8       5707.83       5728.00        94.53 o                         
  -1   7   8       5182.25       4920.42        96.44 o                         
   1   7   8         37.06         44.27        20.22 o                         
   3   7   8        823.11        925.66        41.40 o                         
   5   7   8        815.66        883.93        41.56 o                         
   7   7   8      13113.10      12915.51       181.55 o                         
   9   7   8        470.50        459.35        28.40 o                         
  11   7   8         20.66         23.62        25.21 o                         
  13   7   8       3307.55       3271.26        70.88 o                         
  15   7   8        625.55        780.65        62.17 o                         
 -28   8   8         26.42         46.39        21.33 o                         
 -26   8   8       2353.13       2528.94        68.67 o                         
 -24   8   8       2551.53       2782.85        64.43 o                         
 -22   8   8       1763.92       1804.02        68.61 o                         
 -20   8   8       3146.82       2968.97        63.01 o                         
 -18   8   8          4.34         46.00        16.46 o                         
 -16   8   8       1296.30       1099.57        42.34 o                         
 -14   8   8       1698.90       1614.37        45.04 o                         
 -12   8   8       2726.04       2689.89        55.56 o                         
 -10   8   8        202.72        209.84        25.24 o                         
  -8   8   8        664.05        703.95        34.94 o                         
  -6   8   8       1581.18       1579.05        53.98 o                         
  -4   8   8        595.11        642.57        37.73 o                         
  -2   8   8       1090.06       1091.63        48.34 o                         
   0   8   8       1641.21       1590.30        56.66 o                         
   2   8   8          2.63         14.38        21.79 o                         
   4   8   8        134.39        190.53        25.02 o                         
   6   8   8        300.38        383.25        36.63 o                         
   8   8   8        194.09        191.92        31.16 o                         
  10   8   8        543.37        559.84        38.01 o                         
  12   8   8        290.80        381.67        29.33 o                         
  14   8   8        429.59        336.11        23.51 o                         
 -25   9   8        451.55        442.72        35.72 o                         
 -23   9   8       2197.43       2127.35        53.23 o                         
 -21   9   8       1307.18       1023.39        48.18 o                         
 -19   9   8       5060.06       4884.13        87.37 o                         
 -17   9   8          2.26          3.47        15.95 o                         
 -15   9   8        137.81        165.19        20.44 o                         
 -13   9   8         19.45         32.01        20.89 o                         
 -11   9   8        147.29        238.83        28.98 o                         
  -9   9   8         57.93         39.92        21.00 o                         
  -7   9   8         66.54         70.84        23.62 o                         
  -5   9   8        496.06        524.78        36.93 o                         
  -3   9   8          0.47         -1.47        29.59 o                         
  -1   9   8        101.71        110.61        23.93 o                         
   1   9   8       5383.54       5455.46       103.22 o                         
   3   9   8       2586.54       2644.48        80.15 o                         
   5   9   8         99.36         97.26        27.52 o                         
   7   9   8        334.73        331.14        31.99 o                         
   9   9   8        937.42        998.28        57.32 o                         
  11   9   8        779.00        757.57        61.58 o                         
 -20  10   8        236.53        239.59        31.04 o                         
 -18  10   8        199.55        300.03        27.26 o                         
 -16  10   8          7.22         63.18        15.96 o                         
 -14  10   8       1799.51       1825.81        58.49 o                         
 -12  10   8         18.13         38.63        20.39 o                         
 -10  10   8       1251.42       1219.33        51.64 o                         
  -8  10   8        218.86        273.27        28.97 o                         
  -6  10   8        176.49        255.87        30.75 o                         
  -4  10   8        639.92        719.85        43.77 o                         
  -2  10   8         58.85         99.86        25.41 o                         
   0  10   8        106.02        162.60        31.89 o                         
   2  10   8         65.96         39.04        23.01 o                         
   4  10   8       1180.89       1328.38        70.46 o                         
   6  10   8        512.03        521.48        54.40 o                         
 -15  11   8         73.17         70.58        30.52 o                         
 -13  11   8        592.79        609.39        44.80 o                         
 -11  11   8        471.15        355.14        36.71 o                         
  -9  11   8        186.73        237.78        36.57 o                         
  -7  11   8       1469.77       1518.25        93.75 o                         
  -5  11   8       1271.75       1291.72        61.54 o                         
  -3  11   8        743.37        639.66        43.57 o                         
  -1  11   8        156.52        156.99        32.42 o                         
   1  11   8          5.34         18.02        36.36 o                         
 -35   1   9        647.67        584.69        45.20 o                         
 -33   1   9        206.20        265.94        27.60 o                         
 -31   1   9        106.76         69.26        21.44 o                         
 -29   1   9        799.53        665.18        38.60 o                         
 -27   1   9        995.50        900.22        39.04 o                         
 -25   1   9        909.61        969.19        38.43 o                         
 -23   1   9       1776.76       1809.03        54.26 o                         
 -21   1   9       1098.10       1092.64        37.15 o                         
 -19   1   9       2603.19       2467.25        56.16 o                         
 -17   1   9         99.30        104.86        18.63 o                         
 -15   1   9       2980.13       2904.69        54.56 o                         
 -13   1   9       6863.35       6624.81       102.39 o                         
 -11   1   9        582.68        373.64        27.43 o                         
  -9   1   9        148.93         87.65        21.49 o                         
  -7   1   9       2439.50       2606.34        58.18 o                         
  -5   1   9       2862.06       2574.58        54.96 o                         
  -3   1   9       3563.44       3379.72        64.15 o                         
  -1   1   9       2807.49       2764.05        52.06 o                         
   1   1   9       2377.92       2438.67        49.66 o                         
   3   1   9        879.62       1073.80        37.16 o                         
   5   1   9       5834.68       6083.00        88.67 o                         
   7   1   9        156.76        165.91        20.13 o                         
   9   1   9       1187.21       1257.40        40.59 o                         
  11   1   9        343.08        365.57        24.89 o                         
  13   1   9       2711.58       2861.06        56.00 o                         
  15   1   9        907.11        993.52        34.70 o                         
  17   1   9         68.36         66.54        19.40 o                         
  19   1   9       2421.86       2292.96        58.45 o                         
  21   1   9       1336.03       1311.26        56.05 o                         
 -36   2   9        310.95        292.15        28.83 o                         
 -34   2   9        610.67        642.85        35.01 o                         
 -32   2   9        493.97        490.11        29.62 o                         
 -30   2   9       1248.96       1317.31        47.70 o                         
 -28   2   9       2036.04       2068.80        54.11 o                         
 -26   2   9       2927.61       2834.07        67.39 o                         
 -24   2   9         16.28         13.94        14.95 o                         
 -22   2   9       1210.69       1164.56        34.68 o                         
 -20   2   9       6200.47       6013.34        87.92 o                         
 -18   2   9        400.18        348.92        26.34 o                         
 -16   2   9       6608.86       6429.10        97.15 o                         
 -14   2   9         14.68          8.93        12.31 o                         
 -12   2   9        423.88        578.02        29.26 o                         
 -10   2   9       3602.16       3719.62        67.12 o                         
  -8   2   9        672.44       1049.95        37.30 o                         
  -6   2   9        281.70        253.96        22.90 o                         
  -4   2   9      20137.53      20475.82       241.82 o                         
  -2   2   9         94.46        146.29        20.45 o                         
   0   2   9       8394.81       8793.15       110.44 o                         
   2   2   9       4264.29       4162.21        67.87 o                         
   4   2   9       1555.76       1550.49        47.45 o                         
   6   2   9       2535.25       2679.28        57.55 o                         
   8   2   9        682.88        680.39        28.82 o                         
  10   2   9       2091.20       2052.68        46.99 o                         
  12   2   9       1296.91       1356.03        53.08 o                         
  14   2   9       1025.68        998.52        43.04 o                         
  16   2   9        380.75        405.70        29.56 o                         
  18   2   9        306.27        357.85        31.07 o                         
  20   2   9        938.91        892.20        60.54 o                         
 -35   3   9        741.37        755.19        39.98 o                         
 -33   3   9        679.28        649.07        35.95 o                         
 -31   3   9        921.56        962.76        44.69 o                         
 -29   3   9       1279.55       1398.57        50.70 o                         
 -27   3   9       3872.33       3813.69        72.58 o                         
 -25   3   9        891.46        932.32        39.69 o                         
 -23   3   9        158.30        161.36        21.65 o                         
 -21   3   9       4405.96       4487.56        77.17 o                         
 -19   3   9       2208.01       2228.88        47.77 o                         
 -17   3   9       7956.50       8099.63       109.06 o                         
 -15   3   9       2102.23       2126.87        48.17 o                         
 -13   3   9        463.92        393.65        25.75 o                         
 -11   3   9         79.86         37.80        15.99 o                         
  -9   3   9         84.71         56.81        15.55 o                         
  -7   3   9      10673.06      10900.67       127.42 o                         
  -5   3   9       2467.67       2600.52        61.14 o                         
  -3   3   9       5925.77       5964.55        88.03 o                         
  -1   3   9       2162.69       1968.13        45.00 o                         
   1   3   9       1439.36       1226.02        36.42 o                         
   3   3   9          1.15         27.15        14.92 o                         
   5   3   9       2025.22       2001.50        54.45 o                         
   7   3   9          5.61        -12.22        12.89 o                         
   9   3   9         19.48         85.44        18.21 o                         
  11   3   9        375.34        430.09        30.23 o                         
  13   3   9       2292.38       2169.32        61.32 o                         
  15   3   9       1065.55       1063.55        45.64 o                         
  17   3   9        736.84        730.23        41.80 o                         
  19   3   9        279.20        264.56        31.28 o                         
 -34   4   9        781.19        756.31        38.76 o                         
 -32   4   9       1156.77       1271.91        48.12 o                         
 -30   4   9        235.28        253.67        25.17 o                         
 -28   4   9       2550.07       2421.07        67.75 o                         
 -26   4   9        290.05        319.88        26.67 o                         
 -24   4   9        566.51        621.66        34.62 o                         
 -22   4   9         20.28         23.85        17.53 o                         
 -20   4   9      18827.76      18529.34       211.01 o                         
 -18   4   9      15210.75      14542.99       146.09 o                         
 -16   4   9      39150.17      38360.80       381.15 o                         
 -14   4   9       3298.84       3236.89        63.67 o                         
 -12   4   9          9.06          2.83        15.44 o                         
 -10   4   9       3222.03       3355.86        69.23 o                         
  -8   4   9      12205.38      12222.13       140.35 o                         
  -6   4   9        304.12        392.12        23.98 o                         
  -4   4   9         71.80         90.26        16.02 o                         
  -2   4   9        494.10        415.89        25.26 o                         
   0   4   9         52.42         35.61        14.81 o                         
   2   4   9       1189.23       1145.82        45.32 o                         
   4   4   9        634.32        698.60        29.30 o                         
   6   4   9       3050.57       3075.09        61.67 o                         
   8   4   9       2342.42       2462.52        55.45 o                         
  10   4   9         80.27        122.18        20.42 o                         
  12   4   9         78.23         73.41        18.77 o                         
  14   4   9      10800.79      10740.67       148.63 o                         
  16   4   9      12432.53      11387.57       162.32 o                         
  18   4   9         53.72         44.87        23.77 o                         
 -33   5   9       1913.73       1884.17        95.72 o                         
 -31   5   9        426.78        415.59        22.52 o                         
 -29   5   9       2305.68       2302.34        66.39 o                         
 -27   5   9        660.40        751.42        37.49 o                         
 -25   5   9        884.54        991.00        43.32 o                         
 -23   5   9        582.71        579.48        34.48 o                         
 -21   5   9        806.05        843.40        43.97 o                         
 -19   5   9       3743.44       3506.20        70.49 o                         
 -17   5   9       3335.12       3299.06        64.24 o                         
 -15   5   9        672.13        654.57        30.22 o                         
 -13   5   9      12789.46      12604.32       155.84 o                         
 -11   5   9       3035.85       2901.31        60.18 o                         
  -9   5   9         12.21         42.53        17.72 o                         
  -7   5   9       1873.78       1674.95        42.66 o                         
  -5   5   9       5587.49       5682.73        84.04 o                         
  -3   5   9        206.44        181.94        20.84 o                         
  -1   5   9        361.76        423.17        26.31 o                         
   1   5   9        160.12        149.25        17.88 o                         
   3   5   9        722.83        668.53        28.09 o                         
   5   5   9       3793.09       3695.04        74.20 o                         
   7   5   9          0.83         48.28        15.55 o                         
   9   5   9      13466.81      13327.08       152.45 o                         
  11   5   9        764.38        831.23        40.61 o                         
  13   5   9        500.24        489.68        32.67 o                         
  15   5   9         13.25         53.14        22.30 o                         
  17   5   9        586.64        607.75        36.15 o                         
 -32   6   9         46.05         64.80        26.32 o                         
 -30   6   9       1763.64       1717.20        57.73 o                         
 -28   6   9       5953.09       6032.04       105.81 o                         
 -26   6   9       1976.38       2038.73        56.14 o                         
 -24   6   9        137.92        169.44        22.40 o                         
 -22   6   9         29.13         58.05        18.43 o                         
 -20   6   9       8136.87       8033.48       121.28 o                         
 -18   6   9       2064.33       1979.82        52.89 o                         
 -16   6   9         85.44         75.82        18.20 o                         
 -14   6   9        900.46        754.11        33.88 o                         
 -12   6   9        607.61        691.80        32.59 o                         
 -10   6   9       7526.64       7429.92       101.87 o                         
  -8   6   9       1361.62       1448.97        42.59 o                         
  -6   6   9        274.77        386.06        26.29 o                         
  -4   6   9       3011.62       2753.65        55.81 o                         
  -2   6   9        184.72        229.87        23.49 o                         
   0   6   9          4.00          1.29        13.56 o                         
   2   6   9        790.80        856.61        36.99 o                         
   4   6   9      14618.73      14324.79       180.98 o                         
   6   6   9       4577.62       4626.06        87.88 o                         
   8   6   9          2.08        -10.26        15.86 o                         
  10   6   9          4.31         48.58        16.61 o                         
  12   6   9       2567.77       2429.31        60.79 o                         
  14   6   9          0.34         29.19        16.55 o                         
  16   6   9          0.22         -5.73        21.08 o                         
 -29   7   9        770.85        940.34        54.90 o                         
 -27   7   9        137.17        183.41        31.36 o                         
 -25   7   9       2063.27       2230.65       103.31 o                         
 -23   7   9        517.59        587.84        35.03 o                         
 -21   7   9        487.16        462.18        30.45 o                         
 -19   7   9        383.25        309.57        25.11 o                         
 -17   7   9       1794.51       1671.96        47.70 o                         
 -15   7   9       3503.20       3397.21        61.36 o                         
 -13   7   9       5134.60       5099.53        85.81 o                         
 -11   7   9         16.85          6.72        13.50 o                         
  -9   7   9         47.92         46.34        10.94 o                         
  -7   7   9       2478.54       2358.03        64.79 o                         
  -5   7   9        442.90        477.13        32.78 o                         
  -3   7   9       1284.51       1225.77        50.46 o                         
  -1   7   9        433.51        420.60        30.54 o                         
   1   7   9         95.66        108.69        24.24 o                         
   3   7   9        117.70        147.83        25.71 o                         
   5   7   9        416.26        444.82        34.84 o                         
   7   7   9        636.84        619.36        47.75 o                         
   9   7   9          0.12         14.40        16.99 o                         
  11   7   9        441.31        446.40        34.74 o                         
  13   7   9          0.46         31.94        21.36 o                         
  15   7   9        646.74        551.02        51.82 o                         
 -28   8   9        429.07        516.61        48.90 o                         
 -26   8   9       1901.68       1585.37        72.20 o                         
 -24   8   9       1093.22       1178.95        49.79 o                         
 -22   8   9        644.24        658.14        34.69 o                         
 -20   8   9       1271.50       1245.15        43.75 o                         
 -18   8   9        234.38        249.91        23.03 o                         
 -16   8   9        140.38        162.04        19.36 o                         
 -14   8   9       1304.52       1230.41        42.24 o                         
 -12   8   9         31.61         43.56        14.71 o                         
 -10   8   9        142.90        187.66        22.83 o                         
  -8   8   9       1384.10       1394.87        52.12 o                         
  -6   8   9       1565.74       1685.14        52.53 o                         
  -4   8   9       2695.37       2703.60        63.96 o                         
  -2   8   9        922.04       1009.43        54.99 o                         
   0   8   9         46.10         65.90        24.72 o                         
   2   8   9       2086.62       2099.23        67.00 o                         
   4   8   9        257.21        261.23        28.40 o                         
   6   8   9       1874.30       1895.93        64.29 o                         
   8   8   9          0.09          3.12        20.20 o                         
  10   8   9        953.97        924.29        50.64 o                         
  12   8   9         20.61         -2.02        26.69 o                         
 -25   9   9        891.47        951.57        52.63 o                         
 -23   9   9          0.59         12.98        33.45 o                         
 -21   9   9          6.69         28.72        19.69 o                         
 -19   9   9       1121.29       1269.37        43.85 o                         
 -17   9   9        545.98        584.14        31.43 o                         
 -15   9   9        255.82        243.30        23.69 o                         
 -13   9   9        237.24        269.11        26.77 o                         
 -11   9   9       1317.32       1316.65        50.02 o                         
  -9   9   9        684.86        671.24        39.41 o                         
  -7   9   9       1203.30       1314.72        54.15 o                         
  -5   9   9        117.72        140.47        26.78 o                         
  -3   9   9        117.96        158.36        26.47 o                         
  -1   9   9        400.74        439.06        36.54 o                         
   1   9   9        244.76        238.33        31.53 o                         
   3   9   9         60.20          9.35        26.71 o                         
   5   9   9        556.30        583.33        48.70 o                         
   7   9   9         54.35         86.55        30.62 o                         
   9   9   9          0.89         47.42        30.47 o                         
 -20  10   9        835.10        903.26        49.66 o                         
 -18  10   9       5089.36       5250.96       107.53 o                         
 -16  10   9        442.72        521.14        34.91 o                         
 -14  10   9       1590.88       1515.47        53.68 o                         
 -12  10   9        173.41         76.43        25.76 o                         
 -10  10   9       2042.77       2053.69        68.63 o                         
  -8  10   9       3961.20       4021.78        94.44 o                         
  -6  10   9        945.21        943.04        51.89 o                         
  -4  10   9         12.85         37.50        26.86 o                         
  -2  10   9         74.12         55.62        26.22 o                         
   0  10   9       1267.63       1370.29        67.82 o                         
   2  10   9          4.45         25.18        31.21 o                         
   4  10   9         11.90        -25.92        25.92 o                         
 -11  11   9          8.47        -29.23        29.23 o                         
  -9  11   9        247.57        259.21        37.34 o                         
  -7  11   9        523.88        569.47        39.12 o                         
  -5  11   9       1163.68       1279.20        62.56 o                         
  -3  11   9        380.66        355.56        40.39 o                         
 -36   0  10       1658.28       1552.60       105.85 o                         
 -34   0  10        150.35        184.84        42.37 o                         
 -32   0  10       4238.95       4378.83       116.15 o                         
 -30   0  10       6307.00       5861.84       128.16 o                         
 -28   0  10        369.80        322.02        35.95 o                         
 -26   0  10       3012.69       3031.25        97.13 o                         
 -24   0  10       8715.72       8993.18       182.57 o                         
 -22   0  10       1370.23       1513.82        97.28 o                         
 -20   0  10        112.08         87.94        27.76 o                         
 -18   0  10        175.09        145.72        23.86 o                         
 -16   0  10        144.31         79.44        23.07 o                         
 -14   0  10       1233.09       1509.52        59.35 o                         
 -12   0  10        120.56        222.68        37.63 o                         
 -10   0  10       4984.34       5314.02       140.37 o                         
  -8   0  10      29109.42      28465.20       434.61 o                         
  -6   0  10      15482.52      15217.18       259.60 o                         
  -4   0  10       2212.03       2298.72        76.64 o                         
  -2   0  10       7415.84       7248.68       153.33 o                         
   0   0  10      10570.72      10317.25       178.26 o                         
   2   0  10        301.26        404.50        38.06 o                         
   4   0  10        912.91       1014.47        56.80 o                         
   6   0  10       1212.36       1183.23        67.87 o                         
   8   0  10       1958.65       1983.92        65.80 o                         
  10   0  10        325.74        387.64        37.82 o                         
  12   0  10          0.28         25.93        21.85 o                         
  14   0  10         11.58         25.02        23.63 o                         
  16   0  10       2239.85       2363.08        75.05 o                         
  18   0  10       1237.46       1249.39        89.31 o                         
  20   0  10       1514.62       1270.98       133.68 o                         
 -35   1  10       1738.66       1533.85        70.96 o                         
 -33   1  10       1595.23       1571.92        62.49 o                         
 -31   1  10          7.89         22.16        20.39 o                         
 -29   1  10        564.93        497.68        30.83 o                         
 -27   1  10         87.11        110.00        20.80 o                         
 -25   1  10        366.32        325.52        29.20 o                         
 -23   1  10       3461.36       3242.75        61.34 o                         
 -21   1  10       2758.80       2490.26        55.62 o                         
 -19   1  10        221.13        221.85        23.47 o                         
 -17   1  10       2636.23       2781.69        49.19 o                         
 -15   1  10       1286.19       1267.26        45.92 o                         
 -13   1  10        782.51        590.24        34.45 o                         
 -11   1  10       9585.11       9936.40       140.98 o                         
  -9   1  10       3480.65       3572.90        72.92 o                         
  -7   1  10       1606.83       1669.18        46.04 o                         
  -5   1  10        953.82        971.84        40.19 o                         
  -3   1  10       4616.63       4923.01        91.18 o                         
  -1   1  10          4.25          6.27        14.74 o                         
   1   1  10       3777.65       3864.39        67.29 o                         
   3   1  10        639.87        663.83        33.21 o                         
   5   1  10       2036.23       2282.98        53.10 o                         
   7   1  10       3810.86       3768.06        68.61 o                         
   9   1  10          1.56         13.33        14.48 o                         
  11   1  10        358.22        383.93        24.96 o                         
  13   1  10       1722.68       1800.33        50.50 o                         
  15   1  10        234.22        243.54        24.90 o                         
  17   1  10        125.33         22.99        20.49 o                         
  19   1  10       1167.38       1120.12        48.67 o                         
 -36   2  10       2513.89       2459.99        91.52 o                         
 -34   2  10       1925.72       1993.56        65.04 o                         
 -32   2  10          9.98         29.64        21.57 o                         
 -30   2  10         94.57        120.92        22.82 o                         
 -28   2  10        911.67        864.96        49.33 o                         
 -26   2  10        182.65        192.13        24.88 o                         
 -24   2  10       3105.51       2819.77        57.46 o                         
 -22   2  10       5764.48       5628.41        92.27 o                         
 -20   2  10       7908.06       7365.27       126.05 o                         
 -18   2  10         80.19         70.60        19.55 o                         
 -16   2  10        109.94        121.77        16.93 o                         
 -14   2  10       2882.94       2802.23        58.04 o                         
 -12   2  10       6419.30       5967.22        92.77 o                         
 -10   2  10      17058.74      17122.96       202.01 o                         
  -8   2  10       1373.81       1292.73        40.62 o                         
  -6   2  10       2280.58       2407.93        58.43 o                         
  -4   2  10       5817.49       6397.83        99.12 o                         
  -2   2  10        581.11        783.20        37.17 o                         
   0   2  10        250.35        281.63        27.11 o                         
   2   2  10        366.06        311.44        24.54 o                         
   4   2  10       5980.42       5839.86        88.78 o                         
   6   2  10          6.35         14.22        17.30 o                         
   8   2  10        800.91        859.59        36.21 o                         
  10   2  10       3843.21       3802.92        61.17 o                         
  12   2  10       4693.28       4688.37        84.35 o                         
  14   2  10       3201.44       3040.06        73.68 o                         
  16   2  10          0.19          9.41        21.66 o                         
  18   2  10         67.40         57.91        23.71 o                         
 -35   3  10         43.88         76.42        23.32 o                         
 -33   3  10         86.10        129.05        23.40 o                         
 -31   3  10        308.15        269.72        26.69 o                         
 -29   3  10        151.10        179.72        24.02 o                         
 -27   3  10        703.16        786.59        45.12 o                         
 -25   3  10       5590.29       5448.58        90.59 o                         
 -23   3  10         16.29         32.20        18.06 o                         
 -21   3  10       2802.53       2794.71        59.32 o                         
 -19   3  10       6215.73       6039.65       108.50 o                         
 -17   3  10         62.43         86.63        17.24 o                         
 -15   3  10        211.93        201.74        21.48 o                         
 -13   3  10       4921.52       5030.16        84.64 o                         
 -11   3  10        904.18        896.60        38.69 o                         
  -9   3  10       1602.82       1682.61        42.67 o                         
  -7   3  10       2171.96       2262.61        49.25 o                         
  -5   3  10       5047.15       5182.17        79.60 o                         
  -3   3  10       1501.45       1507.57        45.14 o                         
  -1   3  10         97.37        139.45        20.65 o                         
   1   3  10          1.18         10.33        16.79 o                         
   3   3  10        211.06        230.64        22.22 o                         
   5   3  10         39.78         58.12        18.24 o                         
   7   3  10        394.97        428.57        23.40 o                         
   9   3  10        173.57        173.81        22.77 o                         
  11   3  10       2996.23       2967.55        67.61 o                         
  13   3  10       1202.61       1247.30        55.64 o                         
  15   3  10       1328.01       1270.21        50.07 o                         
  17   3  10        707.86        639.09        39.66 o                         
 -34   4  10       2055.26       2028.38        74.73 o                         
 -32   4  10         23.26         34.25        17.13 o                         
 -30   4  10        290.36        310.80        26.36 o                         
 -28   4  10         20.86         26.43        17.75 o                         
 -26   4  10         19.80         48.28        18.13 o                         
 -24   4  10         41.74         24.86        18.42 o                         
 -22   4  10       3929.10       4020.30        77.22 o                         
 -20   4  10       1499.87       1574.48        36.52 o                         
 -18   4  10         39.78         35.33        15.37 o                         
 -16   4  10        775.09        818.68        37.48 o                         
 -14   4  10       1795.68       1774.58        52.27 o                         
 -12   4  10       1916.81       2018.35        53.48 o                         
 -10   4  10       1667.36       1691.41        46.73 o                         
  -8   4  10        336.75        310.34        23.43 o                         
  -6   4  10        384.51        456.93        27.26 o                         
  -4   4  10        416.40        517.33        29.07 o                         
  -2   4  10         56.60        102.64        19.47 o                         
   0   4  10       1674.80       1680.92        48.58 o                         
   2   4  10        570.84        559.85        33.93 o                         
   4   4  10       2807.01       2784.18        56.42 o                         
   6   4  10          2.66         -3.48        16.21 o                         
   8   4  10          5.54         10.75        15.58 o                         
  10   4  10        584.98        650.70        34.88 o                         
  12   4  10         19.18         47.06        20.68 o                         
  14   4  10        604.31        774.64        38.82 o                         
  16   4  10        111.45        199.23        32.26 o                         
  18   4  10        747.60        671.66        42.91 o                         
 -33   5  10        554.53        610.70        35.03 o                         
 -31   5  10        296.16        372.24        31.01 o                         
 -29   5  10       2162.89       2174.99        61.51 o                         
 -27   5  10        313.24        334.06        28.59 o                         
 -25   5  10        223.91        234.37        25.33 o                         
 -23   5  10       2609.18       2620.15        62.51 o                         
 -21   5  10       1488.13       1507.27        52.51 o                         
 -19   5  10       1497.62       1509.17        47.22 o                         
 -17   5  10        317.25        358.20        24.82 o                         
 -15   5  10        444.43        469.54        31.34 o                         
 -13   5  10       3671.13       3596.10        73.90 o                         
 -11   5  10       2853.38       2834.00        62.23 o                         
  -9   5  10        658.28        659.19        33.20 o                         
  -7   5  10        307.17        349.12        25.44 o                         
  -5   5  10       6056.24       5770.21        88.53 o                         
  -3   5  10       3633.04       3660.35        69.42 o                         
  -1   5  10       1064.35       1026.41        42.97 o                         
   1   5  10         73.44         85.25        17.09 o                         
   3   5  10       2172.51       2085.73        49.13 o                         
   5   5  10        342.46        376.09        26.68 o                         
   7   5  10       1587.79       1634.35        49.43 o                         
   9   5  10         55.76         65.41        17.67 o                         
  11   5  10       5035.50       5135.78        90.94 o                         
  13   5  10         68.72         67.34        20.80 o                         
  15   5  10         56.98        104.22        23.75 o                         
 -32   6  10       1100.69       1218.85        53.02 o                         
 -30   6  10       1473.25       1454.53        49.60 o                         
 -28   6  10          9.91          5.28        18.46 o                         
 -26   6  10        805.00        768.52        39.13 o                         
 -24   6  10       3211.82       3231.45        75.80 o                         
 -22   6  10        405.19        492.41        33.68 o                         
 -20   6  10        431.16        486.59        29.71 o                         
 -18   6  10        333.11        308.81        26.11 o                         
 -16   6  10        294.08        346.76        27.78 o                         
 -14   6  10       1092.49       1086.96        40.09 o                         
 -12   6  10       1074.77       1316.48        48.37 o                         
 -10   6  10       4888.20       4885.92        79.55 o                         
  -8   6  10       5838.70       5839.06        89.28 o                         
  -6   6  10       2718.62       2788.67        57.53 o                         
  -4   6  10        139.23        120.60        22.98 o                         
  -2   6  10        111.59        114.61        21.07 o                         
   0   6  10       2229.91       2109.64        54.52 o                         
   2   6  10       2241.00       2329.27        58.90 o                         
   4   6  10        974.71        967.66        41.71 o                         
   6   6  10        166.79        201.29        24.91 o                         
   8   6  10         13.21         41.24        17.49 o                         
  10   6  10       3923.23       3923.46        78.36 o                         
  12   6  10        893.92        860.20        38.22 o                         
  14   6  10          8.52         -2.66        24.53 o                         
 -29   7  10        695.80        779.24        44.98 o                         
 -27   7  10        355.43        465.63        32.14 o                         
 -25   7  10        658.11        771.67        41.58 o                         
 -23   7  10       3392.35       3512.03        75.99 o                         
 -21   7  10       1443.94       1582.64        54.05 o                         
 -19   7  10        103.07         70.79        18.47 o                         
 -17   7  10       8099.45       8030.08       115.94 o                         
 -15   7  10      10281.62       9739.06       130.79 o                         
 -13   7  10        551.80        734.49        38.75 o                         
 -11   7  10      14113.44      13171.92       148.55 o                         
  -9   7  10        533.98        520.07        26.10 o                         
  -7   7  10         88.49        116.48        15.38 o                         
  -5   7  10        387.06        472.82        33.42 o                         
  -3   7  10        531.06        528.24        34.34 o                         
  -1   7  10        926.08        921.93        31.04 o                         
   1   7  10        339.54        372.59        30.61 o                         
   3   7  10          0.32        -11.71        26.85 o                         
   5   7  10       1653.83       1662.74        58.33 o                         
   7   7  10       3197.57       3154.30        77.72 o                         
   9   7  10       1129.43       1196.42        50.55 o                         
  11   7  10        615.42        588.14        39.94 o                         
  13   7  10        918.57        773.71        41.33 o                         
 -26   8  10        364.28        443.59        39.40 o                         
 -24   8  10        243.66        242.85        25.73 o                         
 -22   8  10          3.75         29.58        19.50 o                         
 -20   8  10       1272.53       1486.51        51.12 o                         
 -18   8  10        470.46        472.03        29.91 o                         
 -16   8  10        118.58        105.14        21.61 o                         
 -14   8  10         74.03        122.72        19.52 o                         
 -12   8  10       3016.17       3032.79        55.32 o                         
 -10   8  10       3772.85       3617.05        76.55 o                         
  -8   8  10        182.68        216.63        28.04 o                         
  -6   8  10       3868.83       3502.42        85.35 o                         
  -4   8  10        666.63        667.46        38.60 o                         
  -2   8  10        183.33        165.28        27.77 o                         
   0   8  10        564.93        639.86        42.29 o                         
   2   8  10         47.83         87.04        24.89 o                         
   4   8  10        460.20        499.19        37.64 o                         
   6   8  10       3821.15       3752.65        90.09 o                         
   8   8  10         43.17         51.28        27.98 o                         
  10   8  10        381.88        431.70        49.66 o                         
 -23   9  10        842.67        891.47        59.50 o                         
 -21   9  10       1864.67       1912.07        54.15 o                         
 -19   9  10       2538.94       2535.68        56.91 o                         
 -17   9  10        199.35        188.03        27.91 o                         
 -15   9  10          0.83         -0.54        21.81 o                         
 -13   9  10       3114.82       2921.12        69.99 o                         
 -11   9  10        404.99        473.88        33.65 o                         
  -9   9  10       2156.98       2101.86        64.67 o                         
  -7   9  10       1557.56       1613.50        58.29 o                         
  -5   9  10       1708.21       1736.22        69.23 o                         
  -3   9  10       2625.58       2710.89        84.38 o                         
  -1   9  10       1073.60       1064.58        51.84 o                         
   1   9  10         15.88         17.34        26.38 o                         
   3   9  10        528.31        578.42        41.42 o                         
   5   9  10        190.77        236.04        50.28 o                         
   7   9  10         67.63         57.53        33.22 o                         
 -18  10  10         32.15        -21.31        21.31 o                         
 -16  10  10          3.25        -28.44        28.44 o                         
 -14  10  10        345.11        327.48        31.90 o                         
 -12  10  10       1010.83       1161.17        53.58 o                         
 -10  10  10          4.28         61.95        34.12 o                         
  -8  10  10        633.13        571.69        49.72 o                         
  -6  10  10        234.48        295.54        38.35 o                         
  -4  10  10        596.99        748.35        54.96 o                         
  -2  10  10        686.08        737.63        50.03 o                         
   0  10  10        157.58        219.60        37.18 o                         
   2  10  10         35.79         86.22        46.50 o                         
 -35   1  11        155.98        157.59        42.73 o                         
 -33   1  11       1862.49       1822.83        61.83 o                         
 -31   1  11         38.20         51.52        15.30 o                         
 -29   1  11        613.43        609.60        53.50 o                         
 -27   1  11         36.15         47.96        19.71 o                         
 -25   1  11       5048.86       4454.90        89.13 o                         
 -23   1  11       3274.02       2715.36        57.52 o                         
 -21   1  11       3235.06       3068.44        68.96 o                         
 -19   1  11       3348.65       3204.99        63.34 o                         
 -17   1  11       8129.08       7983.43       113.57 o                         
 -15   1  11        232.82        315.62        36.41 o                         
 -13   1  11        775.23        893.27        45.57 o                         
 -11   1  11       4289.60       4033.42        87.84 o                         
  -9   1  11        555.40        607.31        34.13 o                         
  -7   1  11       1450.20       1446.76        47.07 o                         
  -5   1  11        537.05        546.37        36.10 o                         
  -3   1  11       1211.15       1150.11        45.76 o                         
  -1   1  11       2077.35       2220.70        57.85 o                         
   1   1  11       1193.26       1298.16        45.88 o                         
   3   1  11       7807.92       8086.85       116.94 o                         
   5   1  11      12500.33      12601.63       155.04 o                         
   7   1  11         52.92         14.64        16.80 o                         
   9   1  11        866.09       1030.02        39.69 o                         
  11   1  11         49.17         49.90        20.99 o                         
  13   1  11       3383.91       3429.18        71.35 o                         
  15   1  11       1069.98       1070.18        53.73 o                         
  17   1  11       1847.24       1851.11        64.24 o                         
 -36   2  11        468.26        472.92        40.08 o                         
 -34   2  11       4551.76       4762.05        97.65 o                         
 -32   2  11       1138.92       1165.07        53.52 o                         
 -30   2  11        319.97        304.89        35.35 o                         
 -28   2  11       2871.88       2741.92        74.65 o                         
 -26   2  11        116.25        221.44        22.35 o                         
 -24   2  11        320.71        340.07        26.58 o                         
 -22   2  11       1009.71       1170.03        50.02 o                         
 -20   2  11       3022.03       3017.83        70.44 o                         
 -18   2  11       2681.67       2719.45        53.56 o                         
 -16   2  11        634.78        665.74        33.50 o                         
 -14   2  11       3395.25       3300.32        67.04 o                         
 -12   2  11          0.55          6.66        16.03 o                         
 -10   2  11       1652.52       1774.85        53.11 o                         
  -8   2  11        108.81        181.39        22.58 o                         
  -6   2  11       1269.30       1442.57        48.51 o                         
  -4   2  11       2210.35       2130.97        70.31 o                         
  -2   2  11       4510.24       4597.42        85.19 o                         
   0   2  11       2274.56       2309.70        56.45 o                         
   2   2  11        428.77        416.81        28.54 o                         
   4   2  11         84.69         96.09        20.02 o                         
   6   2  11         15.58         27.14        17.26 o                         
   8   2  11        511.91        567.37        30.92 o                         
  10   2  11         24.69         51.49        15.57 o                         
  12   2  11       1339.18       1370.42        51.31 o                         
  14   2  11         31.84         52.27        20.60 o                         
  16   2  11        106.81        154.21        28.02 o                         
 -35   3  11        582.52        495.32        47.08 o                         
 -33   3  11       3632.29       3861.26        87.61 o                         
 -31   3  11       4682.07       4527.19       107.68 o                         
 -29   3  11       5500.17       5427.16       105.29 o                         
 -27   3  11          0.85         -2.42        17.55 o                         
 -25   3  11       3760.75       3945.62        82.70 o                         
 -23   3  11      10823.31      10469.48       136.14 o                         
 -21   3  11       1533.81       1589.89        53.61 o                         
 -19   3  11       3530.31       3442.38        64.00 o                         
 -17   3  11       8838.23       8960.70       139.13 o                         
 -15   3  11       8863.05       8778.46       133.61 o                         
 -13   3  11      11299.08      11069.88       149.08 o                         
 -11   3  11       1128.82       1081.49        42.57 o                         
  -9   3  11       7207.87       7328.81       101.47 o                         
  -7   3  11       4586.50       4251.38        72.63 o                         
  -5   3  11       7553.32       7691.71       106.50 o                         
  -3   3  11       1391.02       1545.43        51.10 o                         
  -1   3  11       3186.14       3104.76        66.32 o                         
   1   3  11       5743.11       5626.71        89.90 o                         
   3   3  11         30.11         25.31        17.58 o                         
   5   3  11         44.35         29.74        16.29 o                         
   7   3  11        632.70        656.12        29.08 o                         
   9   3  11        144.96        160.08        21.76 o                         
  11   3  11        268.33        255.84        26.12 o                         
  13   3  11       1028.02        994.00        44.09 o                         
  15   3  11       2567.99       2445.90        74.42 o                         
  17   3  11       4172.08       3953.97        91.58 o                         
 -34   4  11         50.97         72.38        23.43 o                         
 -32   4  11       1992.32       2026.01        70.44 o                         
 -30   4  11         13.30         44.01        17.93 o                         
 -28   4  11         15.88         30.33        19.74 o                         
 -26   4  11          0.66         25.55        21.57 o                         
 -24   4  11          1.51         26.70        20.32 o                         
 -22   4  11       1072.61       1080.99        36.19 o                         
 -20   4  11       1527.86       1606.65        55.32 o                         
 -18   4  11        308.90        302.05        26.48 o                         
 -16   4  11      13329.49      12832.58       167.53 o                         
 -14   4  11       1458.68       1497.59        51.46 o                         
 -12   4  11        200.62        203.91        23.65 o                         
 -10   4  11        934.35        913.79        41.76 o                         
  -8   4  11       1018.46        992.59        40.81 o                         
  -6   4  11       1780.08       1755.23        48.53 o                         
  -4   4  11         50.16         52.90        18.61 o                         
  -2   4  11       1421.81       1392.54        47.85 o                         
   0   4  11       4665.22       4516.98        79.63 o                         
   2   4  11       2936.63       2919.66        67.28 o                         
   4   4  11        152.02        176.92        21.17 o                         
   6   4  11       1054.79       1097.58        44.23 o                         
   8   4  11       1551.32       1681.11        52.95 o                         
  10   4  11       1597.59       1636.57        53.76 o                         
  12   4  11       6179.07       6003.51       103.67 o                         
  14   4  11       6297.16       5896.18       114.44 o                         
  16   4  11        259.54        234.93        37.72 o                         
 -33   5  11         38.16         83.39        19.89 o                         
 -31   5  11       1778.98       2097.52        65.09 o                         
 -29   5  11        211.51        320.77        30.21 o                         
 -27   5  11       1095.98       1175.41        51.16 o                         
 -25   5  11       2959.48       2963.01        74.08 o                         
 -23   5  11       2062.16       2084.33        58.65 o                         
 -21   5  11       2745.83       2707.90        72.99 o                         
 -19   5  11        254.12        308.68        27.84 o                         
 -17   5  11          3.68        -16.69        16.69 o                         
 -15   5  11       3227.87       3354.65        73.49 o                         
 -13   5  11      13359.66      12516.95       168.24 o                         
 -11   5  11       3824.32       3921.91        73.88 o                         
  -9   5  11        161.49        148.19        21.10 o                         
  -7   5  11         83.30        104.13        19.88 o                         
  -5   5  11          0.00        -15.43        15.43 o                         
  -3   5  11         19.49         25.86        17.33 o                         
  -1   5  11        964.45       1039.27        42.28 o                         
   1   5  11        250.53        255.89        29.57 o                         
   3   5  11       1509.42       1538.78        48.05 o                         
   5   5  11        283.78        272.65        27.13 o                         
   7   5  11       1296.83       1422.84        49.43 o                         
   9   5  11       3116.22       2898.78        69.10 o                         
  11   5  11        175.23        235.19        27.31 o                         
  13   5  11        662.80        717.79        46.49 o                         
 -32   6  11        107.53        117.43        26.53 o                         
 -30   6  11          1.87         22.38        20.56 o                         
 -28   6  11        174.03        194.26        25.21 o                         
 -26   6  11       2506.87       2360.15        63.68 o                         
 -24   6  11        457.90        503.40        34.12 o                         
 -22   6  11       1226.19       1355.84        55.18 o                         
 -20   6  11        703.66        741.61        38.65 o                         
 -18   6  11       1726.83       1781.31        65.02 o                         
 -16   6  11       2321.24       2265.02        58.89 o                         
 -14   6  11       4505.60       4112.74        82.31 o                         
 -12   6  11        182.55        279.16        25.05 o                         
 -10   6  11       7959.21       7123.11       108.45 o                         
  -8   6  11         49.52         74.18        19.94 o                         
  -6   6  11       2146.48       2081.90        53.02 o                         
  -4   6  11       8316.79       7805.08       111.29 o                         
  -2   6  11       2014.83       1974.32        51.46 o                         
   0   6  11       1341.97       1243.31        44.92 o                         
   2   6  11        784.33        774.04        43.60 o                         
   4   6  11        532.14        511.53        34.15 o                         
   6   6  11         27.91         21.33        19.25 o                         
   8   6  11        454.20        485.14        31.59 o                         
  10   6  11       1045.81       1156.63        51.33 o                         
  12   6  11        312.01        330.75        30.21 o                         
 -29   7  11        688.45        671.84        43.37 o                         
 -27   7  11        167.39        166.76        34.67 o                         
 -25   7  11        103.18         68.20        22.63 o                         
 -23   7  11          7.32         59.62        21.79 o                         
 -21   7  11          3.80         31.07        17.20 o                         
 -19   7  11        438.76        414.51        28.90 o                         
 -17   7  11          7.56        -15.75        16.49 o                         
 -15   7  11          3.99        -15.92        15.92 o                         
 -13   7  11          0.06         27.75        14.65 o                         
 -11   7  11        192.50        207.86        19.05 o                         
  -9   7  11       2582.85       2699.30        53.07 o                         
  -7   7  11        165.49        160.97        24.63 o                         
  -5   7  11       2717.04       2588.76        56.56 o                         
  -3   7  11        279.27        246.99        23.23 o                         
  -1   7  11          1.60         -5.37        15.38 o                         
   1   7  11        108.60        156.70        21.82 o                         
   3   7  11        770.82        734.07        38.01 o                         
   5   7  11         31.82         47.32        18.81 o                         
   7   7  11         29.94         29.39        27.59 o                         
   9   7  11        694.80        692.71        46.73 o                         
  11   7  11         79.17        139.11        43.67 o                         
 -26   8  11        747.76        834.59        43.72 o                         
 -24   8  11       1256.27       1448.24        56.86 o                         
 -22   8  11       1077.52       1013.06        47.10 o                         
 -20   8  11         19.63         -5.46        26.13 o                         
 -18   8  11         28.68         30.96        18.54 o                         
 -16   8  11       1074.46        999.53        56.97 o                         
 -14   8  11       1394.69       1353.04        48.69 o                         
 -12   8  11       1487.07       1511.37        51.68 o                         
 -10   8  11       1344.11       1221.94        51.35 o                         
  -8   8  11       2272.50       2257.17        64.86 o                         
  -6   8  11       2121.06       2127.95        66.27 o                         
  -4   8  11       2331.08       2333.64        62.31 o                         
  -2   8  11          1.43        -21.23        21.23 o                         
   0   8  11        972.61       1062.46        53.67 o                         
   2   8  11          7.08         15.45        26.81 o                         
   4   8  11         17.04          2.40        32.98 o                         
   6   8  11        157.62        153.22        43.41 o                         
   8   8  11         74.20        158.83        34.74 o                         
 -23   9  11         39.73         98.23        28.14 o                         
 -21   9  11          2.09         16.50        20.34 o                         
 -19   9  11       2672.05       2689.37        72.48 o                         
 -17   9  11        515.25        471.98        35.70 o                         
 -15   9  11        632.79        678.84        26.03 o                         
 -13   9  11         36.19        144.62        31.63 o                         
 -11   9  11        178.60        224.69        44.80 o                         
  -9   9  11        479.49        535.25        36.67 o                         
  -7   9  11          1.26          6.81        19.97 o                         
  -5   9  11         37.61        -18.89        21.61 o                         
  -3   9  11         35.19         52.35        24.15 o                         
  -1   9  11        926.25        940.88        53.11 o                         
   1   9  11          0.07         37.18        61.13 o                         
   3   9  11        205.12        211.65        34.53 o                         
   5   9  11       2171.10       2421.30       312.07 o                         
 -18  10  11        599.18        648.83        72.19 o                         
 -16  10  11       3968.64       3838.94        95.85 o                         
 -14  10  11       5789.01       5877.13       139.72 o                         
 -12  10  11        235.13        237.70        30.41 o                         
 -10  10  11        148.76        115.92        37.61 o                         
  -8  10  11        201.29        258.93        38.47 o                         
  -6  10  11          8.63          3.76        26.08 o                         
  -4  10  11         92.02         54.16        31.15 o                         
  -2  10  11         67.72         87.25        38.17 o                         
 -36   0  12       1045.62       1202.59        98.12 o                         
 -34   0  12         36.47          8.33        26.50 o                         
 -32   0  12       3005.67       3029.89        92.26 o                         
 -30   0  12       7939.99       7924.86       208.54 o                         
 -28   0  12       3855.99       3707.09       112.88 o                         
 -26   0  12       1427.68       1118.25        77.96 o                         
 -24   0  12        671.66        440.85        48.47 o                         
 -22   0  12        383.86        500.75        37.62 o                         
 -20   0  12       3365.77       2955.72        86.11 o                         
 -18   0  12         51.43         84.13        26.93 o                         
 -16   0  12       3614.53       3498.84       144.71 o                         
 -14   0  12       2887.75       2782.33       106.50 o                         
 -12   0  12       8676.31       8392.05       201.82 o                         
 -10   0  12       2546.39       2457.80        85.41 o                         
  -8   0  12       5199.55       5265.48       131.29 o                         
  -6   0  12      12963.54      12526.88       235.17 o                         
  -4   0  12       2536.70       2283.76        95.14 o                         
  -2   0  12        364.28        355.27        44.27 o                         
   0   0  12        725.14        710.80        80.54 o                         
   2   0  12       2907.92       2864.34        88.92 o                         
   4   0  12        697.88        706.27        53.28 o                         
   6   0  12       1232.91       1332.88        72.68 o                         
   8   0  12       6672.89       6899.59       139.25 o                         
  10   0  12       9803.11       9602.23       172.96 o                         
  12   0  12        554.77        687.02        54.47 o                         
  14   0  12        393.97        438.97        39.43 o                         
  16   0  12        148.08        206.13        32.48 o                         
 -35   1  12        682.94        808.79        48.83 o                         
 -33   1  12        979.32        803.51        48.10 o                         
 -31   1  12        758.12        675.12        52.47 o                         
 -29   1  12       1256.67       1370.53        55.59 o                         
 -27   1  12       2433.01       2320.65        69.51 o                         
 -25   1  12        214.55        219.21        21.03 o                         
 -23   1  12       3566.48       3291.13        82.15 o                         
 -21   1  12       4498.83       4494.83        88.90 o                         
 -19   1  12       1673.77       1600.58        42.33 o                         
 -17   1  12      13007.41      12704.60       172.39 o                         
 -15   1  12         34.35         36.01        19.19 o                         
 -13   1  12       1172.17       1236.99        58.43 o                         
 -11   1  12        481.47        486.14        35.29 o                         
  -9   1  12          2.34        -16.56        16.56 o                         
  -7   1  12         70.57         63.39        19.28 o                         
  -5   1  12       1584.22       1635.88        57.28 o                         
  -3   1  12       2019.59       1980.57        63.47 o                         
  -1   1  12        362.87        420.24        32.87 o                         
   1   1  12         20.22         58.85        20.19 o                         
   3   1  12        446.91        410.73        30.18 o                         
   5   1  12        191.11        205.13        25.55 o                         
   7   1  12       1692.27       1610.28        47.33 o                         
   9   1  12        310.33        335.14        25.57 o                         
  11   1  12        174.07        167.20        21.29 o                         
  13   1  12        455.09        468.20        36.89 o                         
  15   1  12        257.21        315.07        33.96 o                         
 -36   2  12         59.27         67.26        32.82 o                         
 -34   2  12        246.03        217.94        33.15 o                         
 -32   2  12        149.42        121.43        31.60 o                         
 -30   2  12        232.62        203.23        28.78 o                         
 -28   2  12       2342.57       2226.66        51.84 o                         
 -26   2  12       4252.76       4119.67        75.19 o                         
 -24   2  12         20.44         56.17        21.43 o                         
 -22   2  12        105.21        134.25        24.34 o                         
 -20   2  12        407.64        549.94        37.37 o                         
 -18   2  12      13978.46      13828.36       190.09 o                         
 -16   2  12       8142.29       7634.34       117.90 o                         
 -14   2  12      10863.15      10813.40       158.91 o                         
 -12   2  12        845.46        836.89        39.92 o                         
 -10   2  12          0.95        -15.98        15.98 o                         
  -8   2  12       2885.17       3157.51        71.55 o                         
  -6   2  12        459.26        513.74        37.74 o                         
  -4   2  12       3240.59       3111.95        74.48 o                         
  -2   2  12       1915.79       1853.82        57.54 o                         
   0   2  12       2032.79       2012.47        56.60 o                         
   2   2  12          5.22         15.28        19.01 o                         
   4   2  12       1911.01       1842.00        54.42 o                         
   6   2  12       1200.32       1277.49        49.04 o                         
   8   2  12        931.40       1052.06        42.93 o                         
  10   2  12        106.30        111.11        22.28 o                         
  12   2  12         67.27        119.80        21.95 o                         
  14   2  12          6.13         43.89        26.20 o                         
 -35   3  12        737.84        782.58        49.93 o                         
 -33   3  12       1693.80       1833.68        70.12 o                         
 -31   3  12        330.52        295.84        33.02 o                         
 -29   3  12          5.94         -5.65        29.70 o                         
 -27   3  12        167.03        139.70        24.53 o                         
 -25   3  12         14.39         18.66        16.08 o                         
 -23   3  12       2613.75       2355.85        57.00 o                         
 -21   3  12         25.74         59.25        20.79 o                         
 -19   3  12         36.02         42.04        16.53 o                         
 -17   3  12       4407.25       4652.93        85.15 o                         
 -15   3  12          4.37         35.45        19.17 o                         
 -13   3  12       3372.73       3418.48        69.64 o                         
 -11   3  12       3014.59       2922.62        60.69 o                         
  -9   3  12       1573.32       1657.80        48.97 o                         
  -7   3  12         72.20         34.74        18.90 o                         
  -5   3  12        512.52        621.73        35.16 o                         
  -3   3  12       1371.24       1331.05        52.48 o                         
  -1   3  12       1771.04       1827.36        54.64 o                         
   1   3  12        485.99        538.14        33.48 o                         
   3   3  12        143.05        250.58        24.74 o                         
   5   3  12        272.66        277.68        25.03 o                         
   7   3  12          2.21         22.70        14.56 o                         
   9   3  12        115.23        106.97        21.63 o                         
  11   3  12       2773.97       2705.75        70.66 o                         
  13   3  12        650.04        602.11        42.79 o                         
  15   3  12       2364.70       2194.98        75.57 o                         
 -34   4  12         36.37         23.62        22.88 o                         
 -32   4  12          3.14        -18.52        24.11 o                         
 -30   4  12        464.99        490.06        43.46 o                         
 -28   4  12        553.05        630.39        39.24 o                         
 -26   4  12       1159.54       1197.10        53.13 o                         
 -24   4  12         60.61         42.07        22.25 o                         
 -22   4  12         51.26         50.71        20.40 o                         
 -20   4  12       1677.94       1762.18        50.97 o                         
 -18   4  12          1.39         -6.36        16.22 o                         
 -16   4  12       6289.00       6137.96       103.55 o                         
 -14   4  12        186.64        170.34        24.32 o                         
 -12   4  12        543.91        615.77        34.42 o                         
 -10   4  12        378.92        410.88        28.42 o                         
  -8   4  12        184.24        164.89        23.22 o                         
  -6   4  12        402.31        506.66        31.05 o                         
  -4   4  12       1934.95       1750.32        51.48 o                         
  -2   4  12        151.06        172.28        25.03 o                         
   0   4  12         63.11         60.44        19.12 o                         
   2   4  12         56.68         87.69        19.92 o                         
   4   4  12        160.69        204.00        27.60 o                         
   6   4  12       1066.41       1062.23        44.96 o                         
   8   4  12       3310.96       3111.90        77.43 o                         
  10   4  12        269.07        267.28        27.72 o                         
  12   4  12        909.09        949.04        52.50 o                         
  14   4  12          0.89         48.85        26.11 o                         
 -33   5  12       2681.27       2546.71        70.74 o                         
 -31   5  12       1716.67       1694.69        74.37 o                         
 -29   5  12        143.41        182.06        31.38 o                         
 -27   5  12       1729.09       1856.49        62.12 o                         
 -25   5  12       3128.53       3075.59        81.41 o                         
 -23   5  12          7.59         -8.10        19.38 o                         
 -21   5  12        118.59        123.90        18.88 o                         
 -19   5  12        267.22        299.32        28.84 o                         
 -17   5  12         66.14          1.27        21.31 o                         
 -15   5  12       1717.32       1911.82        55.87 o                         
 -13   5  12       1482.77       1530.71        54.88 o                         
 -11   5  12       6909.15       6316.32       100.90 o                         
  -9   5  12       3725.46       3778.90        77.61 o                         
  -7   5  12         15.61          7.66        17.31 o                         
  -5   5  12        139.02         96.02        20.73 o                         
  -3   5  12       2378.10       2395.34        58.48 o                         
  -1   5  12        317.79        386.11        29.92 o                         
   1   5  12        907.84        979.96        42.43 o                         
   3   5  12        318.94        304.94        27.72 o                         
   5   5  12        198.56        243.78        35.07 o                         
   7   5  12        671.47        719.31        37.06 o                         
   9   5  12        456.98        426.79        30.22 o                         
  11   5  12        607.91        636.93        63.66 o                         
 -30   6  12       6567.22       6777.31       126.85 o                         
 -28   6  12         37.82         42.22        20.95 o                         
 -26   6  12       2059.92       2155.20        80.34 o                         
 -24   6  12        518.51        474.21        35.92 o                         
 -22   6  12        202.58        230.95        29.92 o                         
 -20   6  12        572.58        626.11        36.43 o                         
 -18   6  12         85.23        121.97        22.24 o                         
 -16   6  12        237.61        309.45        28.86 o                         
 -14   6  12       6331.19       6453.36       134.65 o                         
 -12   6  12       1104.92       1052.64        44.34 o                         
 -10   6  12        107.15        104.38        21.37 o                         
  -8   6  12      12382.72      11303.34       145.71 o                         
  -6   6  12       4652.29       4551.35        81.40 o                         
  -4   6  12        339.30        328.33        26.93 o                         
  -2   6  12        378.00        421.68        29.61 o                         
   0   6  12       1845.76       1782.34        60.95 o                         
   2   6  12          1.52         50.75        19.96 o                         
   4   6  12         41.81         72.70        20.25 o                         
   6   6  12         29.64          1.30        24.09 o                         
   8   6  12        307.55        362.23        34.68 o                         
  10   6  12        510.69        503.70        41.28 o                         
 -29   7  12        964.37       1006.02        54.32 o                         
 -27   7  12        509.01        570.10        39.80 o                         
 -25   7  12       1758.95       1855.62        64.98 o                         
 -23   7  12       4395.92       4183.02        91.69 o                         
 -21   7  12       3836.98       3832.50        82.21 o                         
 -19   7  12        859.86        992.72        45.90 o                         
 -17   7  12        278.08        305.59        26.84 o                         
 -15   7  12        135.95        208.73        23.76 o                         
 -13   7  12        727.32        648.60        32.31 o                         
 -11   7  12       1985.22       1920.62        59.08 o                         
  -9   7  12          0.14         50.09        19.75 o                         
  -7   7  12       1821.97       1671.31        50.39 o                         
  -5   7  12       2057.24       1879.44        52.44 o                         
  -3   7  12       1691.86       1747.06        51.46 o                         
  -1   7  12        268.21        317.99        31.61 o                         
   1   7  12       3680.88       3780.73        83.92 o                         
   3   7  12        672.57        674.80        39.12 o                         
   5   7  12        360.37        404.08        31.28 o                         
   7   7  12        657.53        676.96        47.07 o                         
   9   7  12        802.84        876.37        56.69 o                         
 -26   8  12          5.44         64.51        25.73 o                         
 -24   8  12         16.56         18.62        26.94 o                         
 -22   8  12        503.70        561.51        36.01 o                         
 -20   8  12        857.26        894.96        42.77 o                         
 -18   8  12       3267.79       3295.34        71.04 o                         
 -16   8  12          6.58          2.93        14.66 o                         
 -14   8  12         29.99         15.19        14.21 o                         
 -12   8  12       3235.35       3151.12        71.11 o                         
 -10   8  12        161.39        156.78        28.92 o                         
  -8   8  12       1121.90       1275.01        55.54 o                         
  -6   8  12       5137.25       4867.07       104.76 o                         
  -4   8  12       2033.61       2053.60        60.91 o                         
  -2   8  12       2427.99       2342.90        72.96 o                         
   0   8  12          3.88         34.10        29.32 o                         
   2   8  12         12.20         -4.98        29.06 o                         
   4   8  12        650.56        733.88        54.01 o                         
   6   8  12         71.12        115.55        72.78 o                         
 -21   9  12         11.00        -20.52        20.52 o                         
 -19   9  12        519.77        457.02        31.79 o                         
 -17   9  12        630.39        643.51        37.10 o                         
 -15   9  12         99.46        136.30        27.56 o                         
 -13   9  12       1363.64       1413.12        55.42 o                         
 -11   9  12       1139.40       1314.35        56.18 o                         
  -9   9  12       6156.52       6206.84       129.19 o                         
  -7   9  12          3.34         43.04        23.67 o                         
  -5   9  12       2276.83       2458.36        80.72 o                         
  -3   9  12       1465.80       1348.44        72.19 o                         
  -1   9  12        931.81        769.97        51.34 o                         
   1   9  12       2042.61       2301.17       102.46 o                         
 -14  10  12          5.21         75.21        37.59 o                         
 -12  10  12        119.82        107.13        32.97 o                         
 -10  10  12        339.00        337.89        42.03 o                         
  -8  10  12        349.35        315.70        39.31 o                         
  -6  10  12        308.65        289.39        37.57 o                         
 -35   1  13        239.14        298.29        36.42 o                         
 -33   1  13        422.91        456.00        31.38 o                         
 -31   1  13        441.56        354.33        32.16 o                         
 -29   1  13        212.31        219.57        28.49 o                         
 -27   1  13        411.91        618.21        45.49 o                         
 -25   1  13       5493.04       5333.50        90.64 o                         
 -23   1  13        182.10        230.84        26.82 o                         
 -21   1  13       2411.89       2138.32        51.63 o                         
 -19   1  13       2606.05       2620.97        61.69 o                         
 -17   1  13       2314.12       2518.78        68.37 o                         
 -15   1  13       3882.34       3574.86       109.03 o                         
 -13   1  13       4995.92       4817.48        93.11 o                         
 -11   1  13         45.03        -10.79        20.03 o                         
  -9   1  13        328.45        375.76        32.55 o                         
  -7   1  13       1943.91       2082.61        60.46 o                         
  -5   1  13       2211.97       2224.36        62.67 o                         
  -3   1  13       5746.49       5751.26       126.28 o                         
  -1   1  13       1077.53       1089.87        50.49 o                         
   1   1  13        516.16        494.40        35.51 o                         
   3   1  13        225.55        174.29        27.47 o                         
   5   1  13        244.80        250.60        27.42 o                         
   7   1  13        870.55        841.74        38.18 o                         
   9   1  13        541.19        557.49        31.92 o                         
  11   1  13        334.48        335.22        26.99 o                         
  13   1  13          2.54         47.87        20.99 o                         
 -34   2  13        506.69        501.74        48.03 o                         
 -32   2  13        705.96        796.24        57.28 o                         
 -30   2  13        115.56         81.91        20.90 o                         
 -28   2  13        467.24        499.17        31.40 o                         
 -26   2  13        765.61        782.07        50.13 o                         
 -24   2  13        787.14        671.21        40.74 o                         
 -22   2  13        401.23        402.95        34.03 o                         
 -20   2  13       2934.29       2915.44        60.77 o                         
 -18   2  13       3533.76       3154.29        69.61 o                         
 -16   2  13       4072.15       3959.58        80.07 o                         
 -14   2  13       7339.65       7014.32       112.86 o                         
 -12   2  13      14981.61      14536.50       188.54 o                         
 -10   2  13       4849.18       4685.15        86.08 o                         
  -8   2  13       2415.20       2393.20        63.64 o                         
  -6   2  13          3.84        -14.23        18.47 o                         
  -4   2  13       2674.64       2549.28        67.11 o                         
  -2   2  13        269.57        254.88        30.15 o                         
   0   2  13         12.90         49.13        21.58 o                         
   2   2  13         51.97         36.48        22.85 o                         
   4   2  13          2.62          2.04        17.54 o                         
   6   2  13       1008.01       1002.07        40.75 o                         
   8   2  13       1223.42       1332.37        45.66 o                         
  10   2  13        405.33        377.78        27.71 o                         
  12   2  13         17.87         13.32        34.94 o                         
 -35   3  13         55.87         74.80        28.29 o                         
 -33   3  13       1455.49       1577.92        85.96 o                         
 -31   3  13       1845.23       1931.64        65.06 o                         
 -29   3  13       3208.48       3448.66        83.54 o                         
 -27   3  13          0.59          4.60        15.80 o                         
 -25   3  13          0.27         31.42        19.97 o                         
 -23   3  13          0.20         10.01        21.74 o                         
 -21   3  13       3490.37       3079.99        76.92 o                         
 -19   3  13        481.42        418.08        30.25 o                         
 -17   3  13       3322.10       3141.49        71.37 o                         
 -15   3  13       7496.50       7543.22       120.55 o                         
 -13   3  13       7460.79       7458.00       108.03 o                         
 -11   3  13       5426.35       5186.09        87.16 o                         
  -9   3  13        509.15        559.29        33.59 o                         
  -7   3  13       3430.08       3296.49        68.60 o                         
  -5   3  13       2261.28       2163.67        59.12 o                         
  -3   3  13        651.10        815.42        44.23 o                         
  -1   3  13       1307.72       1306.27        52.50 o                         
   1   3  13         38.88         52.22        21.34 o                         
   3   3  13          0.21          0.05        17.13 o                         
   5   3  13         48.54         72.98        20.75 o                         
   7   3  13          1.45         12.01        17.12 o                         
   9   3  13       1942.08       1920.34        62.66 o                         
  11   3  13         16.73         40.28        29.84 o                         
  13   3  13        712.45        755.15        47.17 o                         
 -34   4  13       1917.60       2018.26       125.98 o                         
 -32   4  13        354.63        445.75        38.27 o                         
 -30   4  13       2325.01       2520.61        70.18 o                         
 -28   4  13       5319.82       5318.24       109.65 o                         
 -26   4  13       2236.38       2170.20        87.96 o                         
 -24   4  13        691.07        620.76        36.01 o                         
 -22   4  13       7950.56       7875.27       133.76 o                         
 -20   4  13       8572.18       8670.72       133.11 o                         
 -18   4  13       5402.60       5183.78        95.09 o                         
 -16   4  13        743.27        760.63        42.53 o                         
 -14   4  13       2140.92       2124.60        61.03 o                         
 -12   4  13        612.37        717.65        40.08 o                         
 -10   4  13       1366.82       1447.89        50.96 o                         
  -8   4  13        978.33        990.23        48.23 o                         
  -6   4  13       5865.35       5733.35        98.07 o                         
  -4   4  13       1377.72       1472.56        52.59 o                         
  -2   4  13          0.08         11.16        16.81 o                         
   0   4  13        135.02        131.90        22.12 o                         
   2   4  13        565.60        653.07        37.90 o                         
   4   4  13       2664.36       2580.92        72.99 o                         
   6   4  13        120.53        136.06        24.47 o                         
   8   4  13        217.63        240.65        26.96 o                         
  10   4  13          7.76        -12.91        24.60 o                         
  12   4  13        336.92        240.60        33.76 o                         
 -31   5  13        996.93        978.10        53.24 o                         
 -29   5  13          3.48         10.28        21.42 o                         
 -27   5  13        108.73         58.89        22.38 o                         
 -25   5  13       3701.47       3676.97        86.72 o                         
 -23   5  13        468.76        507.81        29.99 o                         
 -21   5  13          0.13        -25.06        25.06 o                         
 -19   5  13        696.18        688.26        40.51 o                         
 -17   5  13         12.79          5.90        21.27 o                         
 -15   5  13        558.98        560.89        38.20 o                         
 -13   5  13        240.72        307.56        26.80 o                         
 -11   5  13         42.25         48.06        18.66 o                         
  -9   5  13         65.21         30.28        17.95 o                         
  -7   5  13       2274.21       2292.04        58.68 o                         
  -5   5  13        131.55        104.44        21.00 o                         
  -3   5  13       4457.92       4106.21        79.43 o                         
  -1   5  13       5444.16       5256.49        99.64 o                         
   1   5  13       2256.32       2190.33        61.09 o                         
   3   5  13          5.63         68.18        24.39 o                         
   5   5  13       4381.59       4190.65        87.73 o                         
   7   5  13        996.12        987.95        46.84 o                         
   9   5  13        375.06        372.94        34.64 o                         
 -30   6  13        660.56        667.33        49.87 o                         
 -28   6  13        185.45        202.19        31.48 o                         
 -26   6  13         28.66         99.95        27.38 o                         
 -24   6  13         21.87         17.26        24.11 o                         
 -22   6  13          5.79         27.31        21.53 o                         
 -20   6  13        707.13        682.20        38.24 o                         
 -18   6  13       4472.10       4241.75        87.55 o                         
 -16   6  13       1597.87       1628.74        56.32 o                         
 -14   6  13        109.18         85.51        19.86 o                         
 -12   6  13       4306.44       4023.67        77.86 o                         
 -10   6  13       3835.54       3974.57        76.81 o                         
  -8   6  13       1674.38       1857.16        55.07 o                         
  -6   6  13       3061.70       2855.14        69.97 o                         
  -4   6  13        394.18        341.16        29.94 o                         
  -2   6  13         46.86         82.29        20.04 o                         
   0   6  13        686.18        728.22        42.99 o                         
   2   6  13        130.96        143.22        26.59 o                         
   4   6  13        624.43        618.04        40.40 o                         
   6   6  13        915.36        872.22        49.20 o                         
   8   6  13       1767.89       1776.54        75.88 o                         
 -27   7  13         43.39         95.52        29.07 o                         
 -25   7  13        518.45        595.56        42.96 o                         
 -23   7  13        175.24        244.37        25.99 o                         
 -21   7  13        869.46        818.88        39.91 o                         
 -19   7  13          0.06         14.60        23.09 o                         
 -17   7  13        632.08        719.59        37.15 o                         
 -15   7  13        186.98        196.35        21.47 o                         
 -13   7  13        752.17        679.74        38.26 o                         
 -11   7  13        136.89        121.27        23.62 o                         
  -9   7  13       4974.17       4754.58        91.93 o                         
  -7   7  13        246.06        283.02        25.07 o                         
  -5   7  13         37.23        106.30        19.53 o                         
  -3   7  13         21.99         49.96        17.58 o                         
  -1   7  13         31.75         52.81        18.13 o                         
   1   7  13          8.66          0.92        19.72 o                         
   3   7  13         32.42         39.24        23.98 o                         
   5   7  13         59.10        127.22        29.78 o                         
 -24   8  13        138.83        102.20        30.24 o                         
 -22   8  13        151.98        155.67        27.95 o                         
 -20   8  13        642.60        663.70        38.44 o                         
 -18   8  13       1376.36       1330.35        59.19 o                         
 -16   8  13         96.99        104.63        18.09 o                         
 -14   8  13       1216.03       1155.39        48.98 o                         
 -12   8  13       2859.07       2796.90        61.08 o                         
 -10   8  13        763.14        775.23        26.70 o                         
  -8   8  13        448.23        642.68        40.92 o                         
  -6   8  13        641.39        662.55        40.96 o                         
  -4   8  13       1521.97       1499.30        57.66 o                         
  -2   8  13        710.40        686.55        48.34 o                         
   0   8  13       2756.46       2544.39        88.39 o                         
   2   8  13          7.49         -8.78        31.75 o                         
 -19   9  13        144.67        158.82        25.75 o                         
 -17   9  13         31.69         29.43        16.76 o                         
 -15   9  13        174.14        264.45        35.04 o                         
 -13   9  13        240.00        282.43        36.93 o                         
 -11   9  13        508.77        576.36        47.99 o                         
  -9   9  13          1.96         14.26        26.25 o                         
  -7   9  13         88.84         31.69        30.71 o                         
  -5   9  13        127.77        124.24        41.12 o                         
  -3   9  13        831.94        993.41        67.86 o                         
 -34   0  14       2615.24       2753.71       105.20 o                         
 -32   0  14        615.34        531.17        58.88 o                         
 -30   0  14        608.92        621.67        61.99 o                         
 -28   0  14       1975.72       1588.58        99.18 o                         
 -26   0  14          3.69         62.94        59.99 o                         
 -24   0  14          7.75         33.73        33.71 o                         
 -22   0  14       1311.07       1342.52        65.53 o                         
 -20   0  14       7498.03       7303.56       168.82 o                         
 -18   0  14        979.15       1124.96        66.33 o                         
 -16   0  14        252.43        406.50        55.95 o                         
 -14   0  14       3430.84       3438.84       111.56 o                         
 -12   0  14      42700.01      41668.77       635.42 o                         
 -10   0  14      12868.89      12914.96       262.34 o                         
  -8   0  14        912.00        920.93        67.67 o                         
  -6   0  14        876.57        880.08        67.55 o                         
  -4   0  14         15.81         29.81        31.39 o                         
  -2   0  14        117.03         82.73        38.77 o                         
   0   0  14        714.57        854.92        74.50 o                         
   2   0  14        971.75        969.85        75.03 o                         
   4   0  14        226.36        274.31        39.82 o                         
   6   0  14       2608.97       2535.05        92.33 o                         
   8   0  14        998.28       1037.63        78.26 o                         
  10   0  14        601.60        704.34        51.36 o                         
  12   0  14       3570.11       3282.36       123.62 o                         
 -35   1  14       1772.93       1792.77        77.21 o                         
 -33   1  14        320.50        335.24        37.15 o                         
 -31   1  14       1002.14        900.15        47.69 o                         
 -29   1  14       2765.30       2659.21        93.83 o                         
 -27   1  14       1986.25       1989.19        52.01 o                         
 -25   1  14        454.46        440.59        32.84 o                         
 -23   1  14       1239.52       1422.92        66.57 o                         
 -21   1  14         29.42          4.45        13.17 o                         
 -19   1  14         35.84          9.36        22.62 o                         
 -17   1  14         30.80         54.00        23.15 o                         
 -15   1  14       1816.15       1941.04        61.63 o                         
 -13   1  14       1270.60       1334.03        56.42 o                         
 -11   1  14       2864.09       2717.11        69.64 o                         
  -9   1  14       9714.37       9752.95       154.14 o                         
  -7   1  14       2045.05       2005.47        65.70 o                         
  -5   1  14       4452.20       4293.96        90.11 o                         
  -3   1  14       3959.03       3925.35        88.02 o                         
  -1   1  14         47.44         69.19        24.00 o                         
   1   1  14       3061.01       3163.85        83.57 o                         
   3   1  14       1210.26       1286.68        52.73 o                         
   5   1  14        189.79        250.43        27.67 o                         
   7   1  14         18.29         29.99        22.42 o                         
   9   1  14        590.99        568.23        34.21 o                         
  11   1  14         15.00        -23.64        23.64 o                         
 -34   2  14        675.13        593.90        57.33 o                         
 -32   2  14       2765.91       2904.82        95.95 o                         
 -30   2  14       1258.65       1252.07        53.94 o                         
 -28   2  14        105.32        113.89        21.21 o                         
 -26   2  14        880.53       1024.34        46.73 o                         
 -24   2  14       5117.46       4987.49       101.03 o                         
 -22   2  14         66.26        100.73        15.43 o                         
 -20   2  14       1362.21       1338.32        44.79 o                         
 -18   2  14        107.04         81.17        22.71 o                         
 -16   2  14        608.16        685.36        42.51 o                         
 -14   2  14       1240.99       1281.49        50.36 o                         
 -12   2  14      10654.88      10672.14       148.59 o                         
 -10   2  14        477.78        510.42        38.48 o                         
  -8   2  14      13811.75      13620.13       196.49 o                         
  -6   2  14         77.63         91.87        29.46 o                         
  -4   2  14        653.56        652.39        43.24 o                         
  -2   2  14       2746.40       2656.80        71.06 o                         
   0   2  14       7040.54       6902.54       121.69 o                         
   2   2  14        632.28        670.50        45.05 o                         
   4   2  14        136.00        187.59        23.78 o                         
   6   2  14        447.45        505.15        32.03 o                         
   8   2  14        388.61        389.27        31.61 o                         
  10   2  14          0.92         18.97        21.36 o                         
 -33   3  14       2801.95       3056.74        97.48 o                         
 -31   3  14          0.17         30.51        32.23 o                         
 -29   3  14          2.47         24.56        16.43 o                         
 -27   3  14        500.10        516.73        33.68 o                         
 -25   3  14          0.07         53.81        21.59 o                         
 -23   3  14       1607.90       1427.98        59.32 o                         
 -21   3  14        687.73        684.21        40.09 o                         
 -19   3  14       1352.64       1218.32        51.16 o                         
 -17   3  14        124.35        207.26        29.23 o                         
 -15   3  14       1100.75       1185.55        53.68 o                         
 -13   3  14       1240.91       1349.27        50.95 o                         
 -11   3  14        721.61        737.94        40.26 o                         
  -9   3  14         17.81         -8.56        18.41 o                         
  -7   3  14        181.22        247.04        27.12 o                         
  -5   3  14          1.94         23.05        20.03 o                         
  -3   3  14        348.35        311.33        30.62 o                         
  -1   3  14        205.41        217.89        30.68 o                         
   1   3  14         65.13         27.56        25.21 o                         
   3   3  14        375.53        486.25        40.99 o                         
   5   3  14        304.22        389.06        31.83 o                         
   7   3  14          0.72          4.94        24.48 o                         
   9   3  14        433.61        483.61        43.47 o                         
 -32   4  14         67.26         67.48        26.22 o                         
 -30   4  14         39.80         58.54        36.77 o                         
 -28   4  14        114.59        134.91        30.26 o                         
 -26   4  14        375.59        442.71        34.47 o                         
 -24   4  14       1227.51       1481.69        59.70 o                         
 -22   4  14       3608.06       3443.57        72.75 o                         
 -20   4  14         53.73         87.77        21.37 o                         
 -18   4  14        243.92        264.47        29.01 o                         
 -16   4  14         62.38         44.98        20.46 o                         
 -14   4  14          8.94         27.79        18.92 o                         
 -12   4  14       1620.70       1555.35        51.89 o                         
 -10   4  14        585.57        624.85        36.77 o                         
  -8   4  14        158.49        177.72        23.96 o                         
  -6   4  14        201.43        205.98        25.19 o                         
  -4   4  14        727.00        693.63        41.01 o                         
  -2   4  14        608.10        693.87        41.65 o                         
   0   4  14       1755.62       1809.43        59.30 o                         
   2   4  14          0.50         16.09        20.36 o                         
   4   4  14         16.03         41.65        20.69 o                         
   6   4  14         46.46         20.03        31.26 o                         
   8   4  14        351.52        302.59        34.52 o                         
 -31   5  14         26.72         22.37        32.64 o                         
 -29   5  14         69.45        169.88        38.63 o                         
 -27   5  14        323.21        451.55        36.85 o                         
 -25   5  14         57.57         73.20        23.09 o                         
 -23   5  14       1025.68       1154.24        54.11 o                         
 -21   5  14        577.43        598.88        39.60 o                         
 -19   5  14        526.44        613.49        39.92 o                         
 -17   5  14       1736.41       1845.76        61.30 o                         
 -15   5  14       3482.58       3481.59        71.97 o                         
 -13   5  14        185.82        175.49        24.04 o                         
 -11   5  14          0.69         -0.45        18.64 o                         
  -9   5  14       2147.00       2152.17        59.25 o                         
  -7   5  14        589.03        578.12        35.79 o                         
  -5   5  14        143.10        152.10        23.98 o                         
  -3   5  14       3145.91       2894.40        70.27 o                         
  -1   5  14        660.89        671.14        38.60 o                         
   1   5  14          6.41         17.51        19.68 o                         
   3   5  14          0.02         37.96        15.88 o                         
   5   5  14        645.82        746.21        42.39 o                         
   7   5  14         80.05        104.85        28.24 o                         
 -30   6  14         31.07         10.76        25.27 o                         
 -28   6  14          1.37         16.76        27.19 o                         
 -26   6  14        896.32        988.23        55.68 o                         
 -24   6  14         72.23        102.04        31.12 o                         
 -22   6  14         24.63          0.44        19.10 o                         
 -20   6  14       2523.40       2574.88        66.59 o                         
 -18   6  14       1830.01       1921.74        62.88 o                         
 -16   6  14         13.18         12.22        18.68 o                         
 -14   6  14        598.44        604.65        35.24 o                         
 -12   6  14        200.41        188.47        25.29 o                         
 -10   6  14       1299.90       1226.84        54.02 o                         
  -8   6  14        761.03        751.31        39.53 o                         
  -6   6  14        795.87        946.28        43.25 o                         
  -4   6  14        200.08        264.25        28.01 o                         
  -2   6  14        175.82        177.98        25.54 o                         
   0   6  14        564.39        490.50        38.79 o                         
   2   6  14          0.25         -1.86        23.16 o                         
   4   6  14        957.13        960.29        61.91 o                         
   6   6  14        494.20        561.11        95.20 o                         
 -27   7  14       3087.99       3023.84        95.74 o                         
 -25   7  14       2614.11       2786.62       113.35 o                         
 -23   7  14       1887.51       1884.86        63.18 o                         
 -21   7  14       2226.72       2057.25        61.71 o                         
 -19   7  14        224.18        198.20        25.46 o                         
 -17   7  14        322.61        354.53        27.30 o                         
 -15   7  14         55.30         18.51        24.62 o                         
 -13   7  14        162.74        215.63        29.54 o                         
 -11   7  14       1911.12       1981.12        62.41 o                         
  -9   7  14        476.87        561.30        33.65 o                         
  -7   7  14       2953.46       2992.01        68.12 o                         
  -5   7  14       7450.39       6901.69       118.59 o                         
  -3   7  14       2125.10       2180.35        61.04 o                         
  -1   7  14        524.31        422.87        37.77 o                         
   1   7  14       2201.16       2236.68        78.04 o                         
   3   7  14        977.29        977.03        95.28 o                         
 -22   8  14         81.38         78.75        22.77 o                         
 -20   8  14       1804.01       1790.07        60.23 o                         
 -18   8  14        558.30        462.32        31.07 o                         
 -16   8  14         20.79         31.29        19.58 o                         
 -14   8  14        207.52        243.66        22.69 o                         
 -12   8  14        640.17        625.69        29.60 o                         
 -10   8  14       1450.64       1490.74        48.91 o                         
  -8   8  14          1.06         16.86        18.89 o                         
  -6   8  14         17.35         74.23        27.44 o                         
  -4   8  14        983.66        998.80        61.79 o                         
  -2   8  14          4.33         15.90        29.81 o                         
 -15   9  14        752.32        739.74        49.54 o                         
 -13   9  14        402.21        462.64        45.58 o                         
 -11   9  14       2060.34       2156.66        84.91 o                         
  -9   9  14        125.64        103.18        32.71 o                         
 -35   1  15        143.16        195.50        33.87 o                         
 -33   1  15       3073.08       3062.37        88.43 o                         
 -31   1  15       1879.03       1847.36        66.45 o                         
 -29   1  15       1989.33       2221.10        80.84 o                         
 -27   1  15        123.26        171.05        31.55 o                         
 -25   1  15       1904.44       1849.32        63.97 o                         
 -23   1  15       2316.37       2264.22        58.22 o                         
 -21   1  15       4325.41       4065.74        79.14 o                         
 -19   1  15        599.36        597.86        38.23 o                         
 -17   1  15       1023.30       1075.80        56.87 o                         
 -15   1  15        620.36        619.57        41.79 o                         
 -13   1  15         14.15         24.86        31.39 o                         
 -11   1  15       1575.24       1601.54        63.92 o                         
  -9   1  15       2527.02       2454.92        73.21 o                         
  -7   1  15      13961.17      13526.96       189.72 o                         
  -5   1  15        129.53        149.14        26.68 o                         
  -3   1  15          0.71          8.26        24.03 o                         
  -1   1  15        853.56        917.03        50.49 o                         
   1   1  15       2572.18       2581.62        75.03 o                         
   3   1  15         65.41        105.52        27.43 o                         
   5   1  15        738.01        883.11        46.98 o                         
   7   1  15        376.66        415.30        32.49 o                         
   9   1  15        141.73        101.26        27.61 o                         
 -34   2  15       1182.55       1380.37        77.52 o                         
 -32   2  15         12.92         14.68        32.17 o                         
 -30   2  15       1936.77       1902.96        54.54 o                         
 -28   2  15        699.36        640.12        43.83 o                         
 -26   2  15        106.59        122.38        26.00 o                         
 -24   2  15       2377.13       2183.83        70.80 o                         
 -22   2  15        653.04        739.44        37.65 o                         
 -20   2  15         19.82         28.99        18.00 o                         
 -18   2  15       3265.07       3268.44        76.59 o                         
 -16   2  15        588.54        586.35        34.84 o                         
 -14   2  15         42.84         38.96        19.40 o                         
 -12   2  15       3430.46       3312.33        76.34 o                         
 -10   2  15       2462.67       2532.04        74.09 o                         
  -8   2  15        261.16        270.38        31.00 o                         
  -6   2  15       2071.77       2084.93        67.93 o                         
  -4   2  15       1314.58       1363.67        74.52 o                         
  -2   2  15        990.84       1000.88        55.96 o                         
   0   2  15       1280.34       1335.51        61.46 o                         
   2   2  15       2832.02       2914.67        81.10 o                         
   4   2  15        111.67        188.46        27.83 o                         
   6   2  15        491.06        525.19        31.16 o                         
   8   2  15        447.06        461.95        32.98 o                         
 -33   3  15        642.69        727.16        56.77 o                         
 -31   3  15        768.49        862.09        45.79 o                         
 -29   3  15          2.16         -6.48        21.93 o                         
 -27   3  15        469.83        340.53        34.10 o                         
 -25   3  15        260.97        345.71        33.39 o                         
 -23   3  15        134.78        124.98        30.23 o                         
 -21   3  15       2317.56       2354.89        70.10 o                         
 -19   3  15       1316.36       1509.51        70.71 o                         
 -17   3  15       9390.92       8838.00       133.10 o                         
 -15   3  15        179.61        181.14        23.35 o                         
 -13   3  15       3643.11       3409.63        84.96 o                         
 -11   3  15        656.90        690.31        40.22 o                         
  -9   3  15          4.21          0.75        19.98 o                         
  -7   3  15        715.26        787.54        42.62 o                         
  -5   3  15         29.85         47.68        22.38 o                         
  -3   3  15        159.89        160.62        26.99 o                         
  -1   3  15       2075.86       2051.01        65.90 o                         
   1   3  15        398.89        372.76        37.69 o                         
   3   3  15        814.48        892.80        47.93 o                         
   5   3  15       1780.41       1729.38        65.77 o                         
   7   3  15         46.05         45.97        23.07 o                         
 -32   4  15        300.88        429.47        38.89 o                         
 -30   4  15       4055.01       4153.77       181.50 o                         
 -28   4  15       9651.45       9956.09       178.84 o                         
 -26   4  15       2549.98       2657.38        73.19 o                         
 -24   4  15          1.95         13.05        23.69 o                         
 -22   4  15       2182.76       2189.99        77.72 o                         
 -20   4  15       1832.16       1758.80        65.28 o                         
 -18   4  15         56.34         43.90        19.63 o                         
 -16   4  15        842.96        866.37        42.62 o                         
 -14   4  15       2056.81       2117.55        64.11 o                         
 -12   4  15       2339.84       2336.98        62.79 o                         
 -10   4  15       2962.33       2870.02        71.26 o                         
  -8   4  15         65.87         65.61        22.61 o                         
  -6   4  15       1564.64       1580.39        66.19 o                         
  -4   4  15       1104.80       1258.72        51.62 o                         
  -2   4  15       4916.39       4728.60        94.69 o                         
   0   4  15        330.10        307.33        30.30 o                         
   2   4  15       5199.65       4931.78        98.45 o                         
   4   4  15        593.24        603.32        36.52 o                         
   6   4  15         26.46        -29.84        32.61 o                         
 -31   5  15       3267.21       3347.06       138.92 o                         
 -29   5  15       1172.91       1262.89        66.44 o                         
 -27   5  15        661.15        645.47        49.95 o                         
 -25   5  15       1806.98       1871.43        68.14 o                         
 -23   5  15        670.07        612.57        32.30 o                         
 -21   5  15        306.72        318.41        44.70 o                         
 -19   5  15        474.97        475.51        40.86 o                         
 -17   5  15         40.81         48.58        20.50 o                         
 -15   5  15         28.44         52.35        23.70 o                         
 -13   5  15         70.17         95.32        22.98 o                         
 -11   5  15        416.72        460.50        33.13 o                         
  -9   5  15       7161.51       6685.00       109.50 o                         
  -7   5  15       1840.17       1929.91        61.16 o                         
  -5   5  15         24.96         56.42        19.82 o                         
  -3   5  15        523.12        476.02        35.84 o                         
  -1   5  15       1273.57       1352.48        55.02 o                         
   1   5  15        654.77        539.63        36.46 o                         
   3   5  15          4.49         29.39        19.00 o                         
   5   5  15        534.93        529.43        54.84 o                         
 -28   6  15         59.72         90.94        31.41 o                         
 -26   6  15        113.82        172.44        33.48 o                         
 -24   6  15        690.37        794.70        50.53 o                         
 -22   6  15        372.69        313.65        35.26 o                         
 -20   6  15         14.02         -6.01        20.21 o                         
 -18   6  15        495.46        591.36        40.28 o                         
 -16   6  15        826.06        913.87        49.74 o                         
 -14   6  15        441.46        430.26        37.26 o                         
 -12   6  15        963.80       1058.01        48.93 o                         
 -10   6  15       1243.48       1197.95        54.18 o                         
  -8   6  15       1145.55       1160.62        49.62 o                         
  -6   6  15        784.63        825.48        44.02 o                         
  -4   6  15        526.07        532.87        36.53 o                         
  -2   6  15        961.97        991.26        45.76 o                         
   0   6  15       1786.22       1697.24       110.22 o                         
   2   6  15        495.43        486.91        72.28 o                         
 -25   7  15        150.57        185.32        35.59 o                         
 -23   7  15        420.85        515.92        38.51 o                         
 -21   7  15          0.24         17.91        29.46 o                         
 -19   7  15        944.20        868.30        41.16 o                         
 -17   7  15         37.21         67.27        24.14 o                         
 -15   7  15        199.48        216.99        26.22 o                         
 -13   7  15        973.95        796.01        41.35 o                         
 -11   7  15        197.72        206.90        24.91 o                         
  -9   7  15        127.24        160.37        23.71 o                         
  -7   7  15         46.66         73.42        20.44 o                         
  -5   7  15         54.71         87.25        29.03 o                         
  -3   7  15         15.61         69.81        22.80 o                         
  -1   7  15        599.97        598.69        50.76 o                         
 -20   8  15        136.92        126.05        24.76 o                         
 -18   8  15        941.99        806.93        39.32 o                         
 -16   8  15       2508.56       2250.29        63.17 o                         
 -14   8  15       1549.19       1478.56        50.30 o                         
 -12   8  15        367.15        387.38        37.44 o                         
 -10   8  15          1.30          7.46        25.58 o                         
  -8   8  15        476.78        440.92        44.37 o                         
  -6   8  15        198.56        301.81        52.85 o                         
 -34   0  16        122.37        146.34        49.85 o                         
 -32   0  16        553.81        608.10        84.78 o                         
 -30   0  16        114.57        183.17        48.47 o                         
 -28   0  16       3403.89       3595.25       189.30 o                         
 -26   0  16      10245.37       9406.21       203.59 o                         
 -24   0  16       1967.71       2025.75        81.57 o                         
 -22   0  16          7.38          4.65        27.32 o                         
 -20   0  16       6470.29       6694.56       165.92 o                         
 -18   0  16       6479.31       6326.47       145.92 o                         
 -16   0  16        391.98        365.91        48.85 o                         
 -14   0  16        504.33        526.36        55.35 o                         
 -12   0  16         44.53         32.00        33.16 o                         
 -10   0  16        255.40        266.25        45.47 o                         
  -8   0  16       8874.97       8889.84       213.37 o                         
  -6   0  16      17344.70      16749.48       321.73 o                         
  -4   0  16         27.43         30.59        32.71 o                         
  -2   0  16       5461.13       5546.89       157.85 o                         
   0   0  16        576.79        670.57        66.11 o                         
   2   0  16        183.53        167.02        43.95 o                         
   4   0  16       4055.77       4240.89       155.45 o                         
   6   0  16       3895.28       4043.48       146.68 o                         
 -33   1  16       2399.28       2660.33       137.20 o                         
 -31   1  16        855.13       1077.74        55.25 o                         
 -29   1  16       2425.83       2657.32        76.95 o                         
 -27   1  16       2529.84       2587.61        77.69 o                         
 -25   1  16          3.21        -15.93        19.01 o                         
 -23   1  16        151.74        226.27        28.05 o                         
 -21   1  16        540.82        560.39        38.58 o                         
 -19   1  16        318.90        299.46        30.11 o                         
 -17   1  16       5072.08       4999.22        95.76 o                         
 -15   1  16        910.21        947.90        47.55 o                         
 -13   1  16       3398.53       3393.26        83.01 o                         
 -11   1  16          6.44         20.06        22.14 o                         
  -9   1  16          6.70          3.46        21.13 o                         
  -7   1  16       1131.57       1237.41        57.70 o                         
  -5   1  16       5766.63       5832.15       113.95 o                         
  -3   1  16        357.91        359.01        35.93 o                         
  -1   1  16         21.54         34.75        25.00 o                         
   1   1  16       1009.75       1003.04        65.40 o                         
   3   1  16        288.21        280.90        46.57 o                         
   5   1  16         15.33         83.45        30.60 o                         
   7   1  16        353.38        278.51        32.46 o                         
 -32   2  16        287.84        255.94        34.35 o                         
 -30   2  16       2522.69       2347.41        63.53 o                         
 -28   2  16        742.90        855.82        45.50 o                         
 -26   2  16        416.40        393.83        40.47 o                         
 -24   2  16       1204.90       1196.49        39.04 o                         
 -22   2  16        457.14        550.13        37.66 o                         
 -20   2  16        617.73        631.14        42.84 o                         
 -18   2  16         10.99         14.66        22.57 o                         
 -16   2  16       1381.32       1279.56        51.82 o                         
 -14   2  16        773.88        788.09        41.47 o                         
 -12   2  16         38.46         68.38        22.82 o                         
 -10   2  16        135.17        183.84        27.71 o                         
  -8   2  16       7690.82       7298.44       129.22 o                         
  -6   2  16        110.88        133.46        27.56 o                         
  -4   2  16        609.60        723.87        45.61 o                         
  -2   2  16       1390.86       1518.07        71.07 o                         
   0   2  16       1147.11       1119.88        56.33 o                         
   2   2  16        199.52        207.23        29.47 o                         
   4   2  16          3.72         51.64        25.77 o                         
   6   2  16          0.08         14.69        28.58 o                         
 -31   3  16        776.09        758.67        42.63 o                         
 -29   3  16          2.65         28.33        22.19 o                         
 -27   3  16         30.83         65.71        29.15 o                         
 -25   3  16        528.12        540.67        52.56 o                         
 -23   3  16        328.05        448.42        39.49 o                         
 -21   3  16        538.80        598.74        40.47 o                         
 -19   3  16          9.24         52.11        25.35 o                         
 -17   3  16       2493.74       2515.86        66.24 o                         
 -15   3  16       4344.41       4205.02        89.96 o                         
 -13   3  16       1862.80       1920.56        64.76 o                         
 -11   3  16       1039.40       1216.04        51.96 o                         
  -9   3  16        773.44        786.51        43.26 o                         
  -7   3  16          9.92         38.69        20.93 o                         
  -5   3  16        218.41        178.20        28.18 o                         
  -3   3  16        181.33        144.21        28.71 o                         
  -1   3  16       1322.51       1291.22        58.20 o                         
   1   3  16          3.88         48.20        25.19 o                         
   3   3  16        955.56        867.26        53.78 o                         
   5   3  16         85.97         24.82        27.19 o                         
 -30   4  16        742.22        780.79        52.35 o                         
 -28   4  16         56.58        130.68        23.45 o                         
 -26   4  16         52.97        101.69        27.23 o                         
 -24   4  16         69.89         56.07        26.97 o                         
 -22   4  16          4.84         12.43        18.30 o                         
 -20   4  16        991.58        952.32        47.04 o                         
 -18   4  16        701.66        691.16        38.89 o                         
 -16   4  16        384.28        436.07        31.90 o                         
 -14   4  16        207.36        245.18        26.79 o                         
 -12   4  16        737.19        809.86        42.70 o                         
 -10   4  16        325.29        375.41        32.75 o                         
  -8   4  16       1725.54       1792.49        61.75 o                         
  -6   4  16         10.97         18.72        22.03 o                         
  -4   4  16       2593.20       2557.90        71.30 o                         
  -2   4  16          0.42          8.89        20.18 o                         
   0   4  16         66.27        121.28        41.20 o                         
   2   4  16        720.58        800.05        57.40 o                         
   4   4  16        212.45        257.46        36.13 o                         
 -29   5  16        654.02        607.79        63.34 o                         
 -27   5  16          6.43         27.21        25.53 o                         
 -25   5  16       3642.88       3806.75        97.34 o                         
 -23   5  16       1083.16       1145.43        49.54 o                         
 -21   5  16        831.91        752.47        42.58 o                         
 -19   5  16        245.22        206.19        26.21 o                         
 -17   5  16        235.77        217.19        28.41 o                         
 -15   5  16       9728.31       9583.61       196.01 o                         
 -13   5  16        724.97        754.36        45.12 o                         
 -11   5  16        159.78        242.25        30.42 o                         
  -9   5  16        337.85        355.09        31.00 o                         
  -7   5  16       1474.47       1314.78        66.19 o                         
  -5   5  16        246.49        202.44        36.14 o                         
  -3   5  16        441.42        461.46        37.50 o                         
  -1   5  16        573.55        498.87        38.52 o                         
   1   5  16        243.51        274.18        34.23 o                         
 -26   6  16       2963.30       3196.98       141.26 o                         
 -24   6  16       1847.13       1778.43        65.91 o                         
 -22   6  16        249.00        286.80        29.81 o                         
 -20   6  16        783.77        764.51        44.86 o                         
 -18   6  16       2025.45       1950.62        61.99 o                         
 -16   6  16         94.33         15.68        22.68 o                         
 -14   6  16        307.87        315.53        31.10 o                         
 -12   6  16        302.32        296.20        29.09 o                         
 -10   6  16        520.53        540.57        36.58 o                         
  -8   6  16        138.62        223.40        29.35 o                         
  -6   6  16          3.02         12.58        26.43 o                         
  -4   6  16       1057.12       1039.62        55.10 o                         
  -2   6  16       1574.06       1543.92        67.70 o                         
   0   6  16        693.63        651.52        45.72 o                         
 -23   7  16         45.77        -13.81        20.04 o                         
 -21   7  16       1004.08       1130.73        50.96 o                         
 -19   7  16         20.44        -20.55        20.55 o                         
 -17   7  16        743.78        715.53        45.93 o                         
 -15   7  16         40.67         36.92        27.43 o                         
 -13   7  16        585.19        632.86        42.72 o                         
 -11   7  16       2531.77       2445.17        74.80 o                         
  -9   7  16        250.97        279.84        43.18 o                         
  -7   7  16       1612.43       1557.97        62.53 o                         
  -5   7  16       3016.98       2866.32        94.56 o                         
 -33   1  17          0.77         35.58        35.22 o                         
 -31   1  17       2467.31       2622.77       106.56 o                         
 -29   1  17       3109.93       3320.72        98.96 o                         
 -27   1  17        382.33        411.45        43.82 o                         
 -25   1  17          9.23         57.77        16.53 o                         
 -23   1  17          0.83         50.08        17.60 o                         
 -21   1  17        666.89        751.32        41.11 o                         
 -19   1  17        328.72        364.61        33.67 o                         
 -17   1  17       1617.40       1642.24        62.70 o                         
 -15   1  17       2144.04       2195.96        71.20 o                         
 -13   1  17       4566.43       4431.57       103.96 o                         
 -11   1  17       4255.21       4313.55        98.92 o                         
  -9   1  17       2384.39       2479.19       101.09 o                         
  -7   1  17       2376.47       2364.39        77.49 o                         
  -5   1  17        965.78       1122.87        62.29 o                         
  -3   1  17       5747.90       5311.46       120.63 o                         
  -1   1  17          1.13         21.47        28.64 o                         
   1   1  17        812.07        926.11        54.40 o                         
   3   1  17        126.75        136.37        39.15 o                         
 -32   2  17          2.88         18.52        37.86 o                         
 -30   2  17         17.62        -20.00        25.01 o                         
 -28   2  17        935.46        974.85        63.02 o                         
 -26   2  17       1558.20       1662.59        69.25 o                         
 -24   2  17        443.56        406.70        29.38 o                         
 -22   2  17       2479.20       2599.96        66.95 o                         
 -20   2  17       2112.93       2094.97        65.63 o                         
 -18   2  17        236.35        266.81        27.78 o                         
 -16   2  17          3.38         17.78        19.61 o                         
 -14   2  17        102.34        118.03        27.30 o                         
 -12   2  17         32.36         53.71        20.96 o                         
 -10   2  17        236.95        270.12        34.74 o                         
  -8   2  17        954.20       1032.87        68.33 o                         
  -6   2  17         10.42         96.17        28.97 o                         
  -4   2  17       3326.50       3135.31        85.98 o                         
  -2   2  17        298.37        325.93        34.50 o                         
   0   2  17        618.69        749.97        48.68 o                         
   2   2  17        660.92        728.28        63.83 o                         
 -31   3  17       1721.94       1796.30        62.45 o                         
 -29   3  17       2396.46       2754.84        92.98 o                         
 -27   3  17       3922.17       3918.99        96.91 o                         
 -25   3  17      11092.81      11018.98       195.15 o                         
 -23   3  17        896.63        802.46        39.35 o                         
 -21   3  17       1623.64       1557.98        59.89 o                         
 -19   3  17       5208.89       5182.85       110.40 o                         
 -17   3  17       1692.75       1819.03        58.90 o                         
 -15   3  17          3.55         26.42        19.80 o                         
 -13   3  17          0.47        -10.49        19.66 o                         
 -11   3  17        823.09        823.23        44.68 o                         
  -9   3  17        310.32        438.58        38.16 o                         
  -7   3  17       1148.38       1209.66        61.62 o                         
  -5   3  17        275.23        419.56        35.27 o                         
  -3   3  17       1692.50       1908.10        74.42 o                         
  -1   3  17        180.82        192.05        48.71 o                         
   1   3  17         87.36        104.58        32.28 o                         
 -30   4  17          3.20         21.54        43.42 o                         
 -28   4  17       1284.31       1345.28        69.70 o                         
 -26   4  17        146.04        177.00        36.14 o                         
 -24   4  17        187.43        146.95        27.74 o                         
 -22   4  17        782.16        764.88        44.08 o                         
 -20   4  17       1776.32       1699.30        58.35 o                         
 -18   4  17        829.23        826.70        44.18 o                         
 -16   4  17       1370.49       1438.13        60.36 o                         
 -14   4  17         10.41         14.69        19.59 o                         
 -12   4  17         15.44         20.21        21.43 o                         
 -10   4  17       5155.70       5019.73        97.62 o                         
  -8   4  17       1890.95       1878.15        64.83 o                         
  -6   4  17       1574.03       1620.08        60.68 o                         
  -4   4  17        405.34        393.97        36.67 o                         
  -2   4  17        321.34        352.39        37.28 o                         
   0   4  17       1793.99       1712.58        75.89 o                         
 -27   5  17        122.43         49.87        27.01 o                         
 -25   5  17       1109.65       1138.51        69.75 o                         
 -23   5  17       2444.20       2563.96        74.39 o                         
 -21   5  17        205.29        210.42        28.25 o                         
 -19   5  17        169.69        122.54        24.91 o                         
 -17   5  17         18.84        133.85        28.30 o                         
 -15   5  17        552.10        669.72        42.59 o                         
 -13   5  17       2072.72       2135.38        65.31 o                         
 -11   5  17         28.47         72.71        22.35 o                         
  -9   5  17       2045.43       2253.69        70.04 o                         
  -7   5  17       1137.07       1212.30        60.76 o                         
  -5   5  17       1526.02       1442.39        71.61 o                         
  -3   5  17          0.09        -23.70        23.70 o                         
  -1   5  17         83.94        128.99        36.45 o                         
 -24   6  17       1116.27        920.57        48.22 o                         
 -22   6  17       1015.55        970.98        73.65 o                         
 -20   6  17       3471.87       3865.59        93.39 o                         
 -18   6  17        117.44         80.63        27.59 o                         
 -16   6  17        193.58        275.37        34.00 o                         
 -14   6  17        739.10        762.88        47.21 o                         
 -12   6  17          3.34         26.32        29.71 o                         
 -10   6  17        691.37        673.97        52.17 o                         
  -8   6  17        311.29        379.35        41.22 o                         
  -6   6  17        716.49        688.09        47.99 o                         
 -17   7  17        317.26        346.23        39.34 o                         
 -15   7  17          3.93        -24.33        24.33 o                         
 -13   7  17        671.64        586.80        45.99 o                         
 -11   7  17         91.04         27.32        26.46 o                         
 -30   0  18          0.68         73.84        82.58 o                         
 -28   0  18        185.27          3.95        84.93 o                         
 -26   0  18       3865.45       3580.15       145.93 o                         
 -24   0  18      10272.38      10499.33       229.16 o                         
 -22   0  18        111.75        116.97        54.56 o                         
 -20   0  18       1857.68       2153.07        91.72 o                         
 -18   0  18       1048.75       1136.76        73.27 o                         
 -16   0  18        817.83        808.91        70.21 o                         
 -14   0  18       1323.70       1152.23        82.06 o                         
 -12   0  18       2373.85       2340.32       119.06 o                         
 -10   0  18       4965.72       4742.12       163.77 o                         
  -8   0  18       9141.03       8754.15       251.25 o                         
  -6   0  18       1486.07       1302.89       107.16 o                         
  -4   0  18      11963.63      11125.39       254.95 o                         
  -2   0  18       4660.58       4892.17       175.74 o                         
   0   0  18       2216.39       2492.96       192.88 o                         
 -31   1  18         28.44         46.70        34.43 o                         
 -29   1  18        787.75        929.54        79.16 o                         
 -27   1  18          0.63          0.54        40.33 o                         
 -25   1  18         16.47         42.34        31.60 o                         
 -23   1  18       1489.64       1593.16        54.63 o                         
 -21   1  18       1889.39       1934.81        60.04 o                         
 -19   1  18          0.52          3.90        24.50 o                         
 -17   1  18        405.90        437.03        36.08 o                         
 -15   1  18       1235.85       1219.17        61.78 o                         
 -13   1  18        539.72        580.14        56.70 o                         
 -11   1  18       1222.92       1309.01        66.03 o                         
  -9   1  18        557.73        621.05        49.85 o                         
  -7   1  18        172.09        223.97        32.47 o                         
  -5   1  18        146.63        159.75        31.73 o                         
  -3   1  18         68.81         98.11        28.97 o                         
  -1   1  18       2051.19       1932.33        92.20 o                         
 -30   2  18       1059.99       1053.25        89.84 o                         
 -28   2  18        102.83        162.46        38.56 o                         
 -26   2  18         23.69         50.67        25.83 o                         
 -24   2  18        113.93        151.23        26.00 o                         
 -22   2  18        217.33        249.54        27.08 o                         
 -20   2  18        466.08        598.95        38.11 o                         
 -18   2  18         12.62         37.50        21.30 o                         
 -16   2  18       1386.97       1419.03        61.93 o                         
 -14   2  18       6375.19       6362.70       114.08 o                         
 -12   2  18       5716.03       5698.57       109.77 o                         
 -10   2  18        825.57        879.80        48.46 o                         
  -8   2  18         20.08         49.08        23.87 o                         
  -6   2  18        739.35        773.34        47.51 o                         
  -4   2  18       1177.89       1189.90        71.01 o                         
  -2   2  18        583.40        538.04        65.71 o                         
   0   2  18          0.95          6.45        34.75 o                         
 -29   3  18         30.75        -23.33        29.59 o                         
 -27   3  18          9.21         -8.96        35.78 o                         
 -25   3  18        237.39        229.50        39.17 o                         
 -23   3  18        979.17        895.81        43.31 o                         
 -21   3  18        622.95        631.44        38.64 o                         
 -19   3  18         28.23         54.53        24.02 o                         
 -17   3  18         21.16         39.58        19.88 o                         
 -15   3  18         35.61         53.96        24.47 o                         
 -13   3  18        359.22        331.22        34.38 o                         
 -11   3  18         27.10         84.38        23.69 o                         
  -9   3  18          2.50         16.21        22.61 o                         
  -7   3  18        839.97        900.65        50.88 o                         
  -5   3  18         61.34         42.16        35.33 o                         
  -3   3  18        817.53        824.09        69.60 o                         
  -1   3  18        851.27        674.12        97.00 o                         
 -26   4  18         44.07         -5.75        39.28 o                         
 -24   4  18        101.00        106.49        35.65 o                         
 -22   4  18        610.43        776.34        44.07 o                         
 -20   4  18       1034.18       1144.96        51.80 o                         
 -18   4  18         20.68         54.60        24.08 o                         
 -16   4  18        718.90        604.28        40.96 o                         
 -14   4  18       1249.75       1262.29        55.05 o                         
 -12   4  18        172.52        210.80        35.23 o                         
 -10   4  18         69.64         57.01        23.45 o                         
  -8   4  18        303.38        255.69        47.52 o                         
  -6   4  18         39.72         56.37        32.85 o                         
  -4   4  18        657.73        648.00        56.26 o                         
 -25   5  18         31.47         29.01        38.32 o                         
 -23   5  18       1234.93       1355.13        89.28 o                         
 -21   5  18       3078.23       3369.56        99.32 o                         
 -19   5  18         36.01         45.73        28.16 o                         
 -17   5  18         53.62         37.13        25.82 o                         
 -15   5  18         36.99         43.00        37.00 o                         
 -13   5  18        206.60        233.23        34.45 o                         
 -11   5  18         98.43        139.34        32.20 o                         
  -9   5  18        101.61         85.65        35.11 o                         
  -7   5  18         10.20         -8.19        27.90 o                         
 -20   6  18         23.07         96.78        88.88 o                         
 -18   6  18        426.36        448.66        45.43 o                         
 -16   6  18        144.51        199.77        31.21 o                         
 -14   6  18        645.12        613.11        47.11 o                         
 -12   6  18        213.40        153.08        33.40 o                         
 -29   1  19       1040.73       1195.77        87.12 o                         
 -27   1  19        234.36        327.43        37.23 o                         
 -25   1  19       3081.35       3371.89       214.72 o                         
 -23   1  19         63.50         20.41        22.18 o                         
 -21   1  19       1541.77       1521.21        56.31 o                         
 -19   1  19        864.83        842.96        52.18 o                         
 -17   1  19        334.20        325.26        35.88 o                         
 -15   1  19        145.37        118.42        26.73 o                         
 -13   1  19        581.96        560.25        45.87 o                         
 -11   1  19        553.54        595.15        50.80 o                         
  -9   1  19       1131.03       1125.21        60.24 o                         
  -7   1  19        604.14        566.68        63.08 o                         
  -5   1  19          4.16         80.63        35.79 o                         
  -3   1  19       1778.65       1807.01       196.22 o                         
 -28   2  19       2563.01       2590.27       111.22 o                         
 -26   2  19        700.46        727.84        43.66 o                         
 -24   2  19       1564.68       1672.63        60.98 o                         
 -22   2  19       1888.10       1890.86        61.28 o                         
 -20   2  19       1572.98       1554.97        63.25 o                         
 -18   2  19         51.88         72.71        27.77 o                         
 -16   2  19        635.08        615.73        41.24 o                         
 -14   2  19        777.67        705.57        45.38 o                         
 -12   2  19        126.96        219.60        28.40 o                         
 -10   2  19         22.26         76.84        24.89 o                         
  -8   2  19        199.51        152.82        41.17 o                         
  -6   2  19       3232.95       3280.22       116.10 o                         
  -4   2  19       1251.12       1302.50        88.59 o                         
 -27   3  19        901.96       1153.61       150.95 o                         
 -25   3  19       2710.47       2715.77        84.07 o                         
 -23   3  19        880.61        822.88        73.83 o                         
 -21   3  19        456.14        522.53        49.75 o                         
 -19   3  19       1653.06       1644.11        77.10 o                         
 -17   3  19         21.31         44.52        24.32 o                         
 -15   3  19         35.25        114.21        26.25 o                         
 -13   3  19         21.87         19.38        26.86 o                         
 -11   3  19        288.47        297.61        38.59 o                         
  -9   3  19       2380.09       2518.35        93.22 o                         
  -7   3  19        580.22        744.33        52.32 o                         
 -24   4  19       2200.97       2263.43        82.74 o                         
 -22   4  19       1830.56       1510.11        70.07 o                         
 -20   4  19        372.72        358.46        45.07 o                         
 -18   4  19        273.56        203.04        36.82 o                         
 -16   4  19       7489.20       7519.33       148.79 o                         
 -14   4  19         17.73         16.17        27.57 o                         
 -12   4  19        798.87        714.77        50.32 o                         
 -10   4  19       1845.39       1792.59        86.10 o                         
  -8   4  19        179.25        230.69        41.19 o                         
 -19   5  19        676.90        574.04        88.00 o                         
 -17   5  19         74.85         96.33        29.82 o                         
 -15   5  19        527.28        367.35        43.95 o                         
 -26   0  20       1529.53       1513.69        95.71 o                         
 -24   0  20         55.85        -14.53        37.59 o                         
 -22   0  20        854.59        968.94        80.71 o                         
 -20   0  20       1446.67       1337.55        97.91 o                         
 -18   0  20          0.64        -32.83        32.83 o                         
 -16   0  20        380.90        420.58        71.98 o                         
 -14   0  20        175.48        164.71        47.39 o                         
 -12   0  20        120.55        108.13        66.99 o                         
 -10   0  20         38.53        -19.42        89.13 o                         
  -8   0  20        131.32        227.09        91.89 o                         
 -25   1  20       1080.85        960.95        49.35 o                         
 -23   1  20       2316.59       1978.91        75.13 o                         
 -21   1  20       1752.17       1873.13        90.51 o                         
 -19   1  20          3.82         36.32        45.69 o                         
 -17   1  20       1882.90       1875.10        85.44 o                         
 -15   1  20        516.93        549.87        56.30 o                         
 -13   1  20          2.01          7.53        37.30 o                         
 -11   1  20        804.74        821.42        74.65 o                         
  -9   1  20       2463.62       2307.41       103.83 o                         
 -24   2  20        413.23        445.63        35.43 o                         
 -22   2  20        766.98        845.37        51.14 o                         
 -20   2  20       4845.82       4704.52       111.10 o                         
 -18   2  20       1602.68       1592.42        78.33 o                         
 -16   2  20        244.84        399.13        46.42 o                         
 -14   2  20       1251.64       1291.71        73.77 o                         
 -12   2  20        345.84        267.29        39.62 o                         
 -10   2  20       1521.95       1641.83        79.32 o                         
 -21   3  20        476.44        540.64        51.55 o                         
 -19   3  20        100.72         62.19        37.21 o                         
 -17   3  20        712.29        746.60        56.68 o                         
 -15   3  20        805.98        732.92        58.93 o                         
 -13   3  20        703.98        676.21        56.31 o                         
                                                                                
