# Supplementary material for: Conversion of 2-methyl-4-styryl­quino­lines into 2,4-distyryl­quino­lines: synthesis, and spectroscopic and structural characterization of five examples
Source: Acta Crystallogr C Struct Chem. 2023 Feb 22;79(Pt 3):94–103. doi: 10.1107/S2053229623001432 (PMC9985948; doi:10.1107/S2053229623001432)
Supplement: Supplementary file 4 [file c-79-00094-IIcsup4.hkl]

data_IIc                                                                        
_shelx_title ' IIccgt'                                                          
_shelx_refln_list_code          4                                               
_shelx_F_calc_maximum      176.47                                               
_exptl_crystal_F_000      1056.00                                               
_reflns_d_resolution_high  0.7654                                               
                                                                                
loop_                                                                           
 _space_group_symop_operation_xyz                                               
 'x, y, z'                                                                      
 '-x+1/2, y+1/2, -z+1/2'                                                        
 '-x, -y, -z'                                                                   
 'x-1/2, -y-1/2, z-1/2'                                                         
                                                                                
_cell_length_a    12.2870                                                       
_cell_length_b    15.5280                                                       
_cell_length_c    12.8440                                                       
_cell_angle_alpha  90.000                                                       
_cell_angle_beta   99.877                                                       
_cell_angle_gamma  90.000                                                       
                                                                                
_shelx_F_squared_multiplier     1.000                                           
                                                                                
loop_                                                                           
 _refln_index_h                                                                 
 _refln_index_k                                                                 
 _refln_index_l                                                                 
 _refln_F_squared_calc                                                          
 _refln_F_squared_meas                                                          
 _refln_F_squared_sigma                                                         
 _refln_observed_status                                                         
   2   0   0       1465.03        156.52        14.81 o                         
   4   0   0       2432.93       2278.83        65.87 o                         
   6   0   0        721.77        752.03        35.78 o                         
   8   0   0       6655.82       6063.12       185.68 o                         
  10   0   0        536.04        550.89        49.38 o                         
  12   0   0         41.56         31.40        24.04 o                         
  14   0   0        175.01        114.50        60.93 o                         
   1   1   0        169.83        111.05        19.75 o                         
   2   1   0       2961.34       2402.64        63.07 o                         
   3   1   0      26718.99      24096.13       703.40 o                         
   4   1   0        343.46        346.20        12.30 o                         
   5   1   0       5238.70       4895.38       109.38 o                         
   6   1   0        362.49        303.53        26.92 o                         
   7   1   0       1732.27       1567.60        37.27 o                         
   8   1   0         71.10         73.97        11.18 o                         
   9   1   0        159.15        191.08        14.16 o                         
  10   1   0       6580.85       6016.81       130.99 o                         
  11   1   0        295.86        311.36        19.66 o                         
  12   1   0        572.78        560.20        37.27 o                         
  13   1   0       1231.19       1172.86        52.73 o                         
  14   1   0        122.62        127.64        26.46 o                         
  15   1   0         52.71         68.57        28.14 o                         
   0   2   0        159.14        219.50        14.07 o                         
   1   2   0       2237.15       1989.36        50.40 o                         
   2   2   0       1727.91        467.60        22.27 o                         
   3   2   0       4501.97       1785.42        54.13 o                         
   4   2   0        192.40        228.53        14.07 o                         
   5   2   0       1245.64       1300.12        35.22 o                         
   6   2   0        236.81        263.38        21.43 o                         
   7   2   0       2154.70       2011.35        62.33 o                         
   8   2   0        109.73        105.65        34.47 o                         
   9   2   0       3354.26       3303.18        84.13 o                         
  10   2   0          1.81         14.53        16.86 o                         
  11   2   0       1003.29       1039.17        43.23 o                         
  12   2   0        242.85        227.04        24.78 o                         
  13   2   0          9.99        -17.14        28.04 o                         
  14   2   0         18.87        -28.88        36.33 o                         
  15   2   0       1156.18       1357.79       154.75 o                         
   1   3   0       5104.13       5487.17       127.17 o                         
   2   3   0      27312.10      26734.11       853.86 o                         
   3   3   0      15114.23      14457.70       312.94 o                         
   4   3   0         91.59        128.01        13.51 o                         
   5   3   0        330.66        298.60        17.52 o                         
   6   3   0       5008.48       5012.40       126.61 o                         
   7   3   0       1138.56       1006.93        35.87 o                         
   8   3   0         71.41         84.87        22.83 o                         
   9   3   0        280.98        429.40        37.83 o                         
  10   3   0       4618.13       4302.20       107.61 o                         
  11   3   0        762.08        774.48        34.01 o                         
  12   3   0        492.26        458.09        28.97 o                         
  13   3   0        285.37        340.52        30.84 o                         
  14   3   0        286.44        202.17        74.91 o                         
  15   3   0        235.78        246.98       134.25 o                         
   1   4   0       2890.01       3440.04        88.04 o                         
   2   4   0       1530.49        132.02        26.65 o                         
   3   4   0       2370.86       2107.87        62.89 o                         
   4   4   0       1338.24       1330.87        44.07 o                         
   5   4   0       1617.48       1620.71        48.91 o                         
   6   4   0       5945.77       5750.08       152.98 o                         
   7   4   0          4.28        -18.17        18.17 o                         
   8   4   0       5005.99       4592.03       120.74 o                         
   9   4   0        873.63        846.13        43.14 o                         
  10   4   0         21.38         25.43        28.42 o                         
  11   4   0        181.94        166.30        17.70 o                         
  12   4   0        169.96        184.84        20.78 o                         
  13   4   0         33.61          0.84        20.22 o                         
  14   4   0        116.82        149.34        60.93 o                         
  15   4   0         98.68         89.16        96.80 o                         
   1   5   0       9942.35      11121.72       268.88 o                         
   2   5   0        921.33        370.71        66.15 o                         
   3   5   0       3800.93       3513.92        95.59 o                         
   4   5   0       2148.05       2086.07        58.51 o                         
   5   5   0       4625.77       4392.94        96.80 o                         
   6   5   0        523.85        552.01        30.65 o                         
   7   5   0       2806.35       2670.50        77.23 o                         
   8   5   0         21.39          4.10        20.59 o                         
   9   5   0         21.54        -22.08        22.08 o                         
  10   5   0       1441.95       1512.91        64.19 o                         
  11   5   0         20.05        -12.39        31.21 o                         
  12   5   0        983.56       1029.85        81.71 o                         
  13   5   0        277.61        289.28        26.83 o                         
  14   5   0          3.23         29.44        42.95 o                         
  15   5   0         44.08        192.29        75.18 o                         
   0   6   0        604.31        872.12        45.00 o                         
   1   6   0       1526.26       1776.11        51.80 o                         
   2   6   0        932.23        948.70        31.86 o                         
   3   6   0       1112.97        444.96        58.41 o                         
   4   6   0        204.68        215.77        26.27 o                         
   5   6   0       1440.04       1427.11        38.85 o                         
   6   6   0        852.99        991.00        36.61 o                         
   7   6   0       2615.94       2455.75        73.88 o                         
   8   6   0        286.12        271.11        27.95 o                         
   9   6   0       5835.80       5752.41       144.31 o                         
  10   6   0         16.52         -3.82        24.97 o                         
  11   6   0         69.97         89.72        35.50 o                         
  12   6   0        692.75        678.06        52.92 o                         
  13   6   0         49.15         27.95        40.43 o                         
  14   6   0        149.50         94.84        47.51 o                         
  15   6   0        291.32        547.53        89.53 o                         
   1   7   0        649.91        744.30        31.96 o                         
   2   7   0       4763.76       5164.07       118.51 o                         
   3   7   0       8196.39       8601.78       192.01 o                         
   4   7   0       1256.16       1552.14        64.75 o                         
   5   7   0        603.21        625.51        28.97 o                         
   6   7   0       6275.76       6230.72       143.20 o                         
   7   7   0       1873.40       1809.37        61.86 o                         
   8   7   0       1425.65       1394.87        55.53 o                         
   9   7   0          4.95        -26.09        26.09 o                         
  10   7   0       2660.51       2586.93        82.45 o                         
  11   7   0        285.19        282.20        32.33 o                         
  12   7   0        450.39        464.24        60.37 o                         
  13   7   0        823.91        839.51        62.70 o                         
  14   7   0        207.30        209.81        55.90 o                         
   0   8   0      19483.31      22433.87       724.45 o                         
   1   8   0        749.99        809.24        31.58 o                         
   2   8   0       5189.92       5839.24       139.66 o                         
   3   8   0         96.45         60.74        18.91 o                         
   4   8   0        170.54        280.33        23.57 o                         
   5   8   0          7.63          0.65        20.50 o                         
   6   8   0       5255.34       5238.14       123.44 o                         
   7   8   0        323.99        266.45        25.25 o                         
   8   8   0       3788.78       3496.69       101.92 o                         
   9   8   0       2767.98       2591.30        78.82 o                         
  10   8   0        443.74        402.10        39.50 o                         
  11   8   0         25.77         -2.05        32.05 o                         
  12   8   0          0.27         31.02        28.23 o                         
  13   8   0          0.21         13.23        24.78 o                         
  14   8   0         80.49        163.32        58.60 o                         
   1   9   0       5497.81       6545.71       142.92 o                         
   2   9   0        609.70        667.53        30.37 o                         
   3   9   0       1192.11       1195.97        37.36 o                         
   4   9   0        224.82        258.72        25.81 o                         
   5   9   0       2243.90       2197.21        61.40 o                         
   6   9   0        651.79        747.37        45.28 o                         
   7   9   0       1527.77       1539.19        55.34 o                         
   8   9   0         16.06         32.89        34.28 o                         
   9   9   0        278.93        309.78        41.83 o                         
  10   9   0         12.27          1.86        34.19 o                         
  11   9   0        278.62        271.30        32.89 o                         
  12   9   0        667.17        647.31        36.24 o                         
  13   9   0        171.17        215.40        34.10 o                         
  14   9   0         80.18        199.84        42.67 o                         
   0  10   0       1232.31       1604.68        67.27 o                         
   1  10   0        456.17        424.65        25.90 o                         
   2  10   0        746.66        876.97        34.10 o                         
   3  10   0        530.20        424.18        29.53 o                         
   4  10   0        164.74        148.60        19.29 o                         
   5  10   0        528.89        522.01        25.53 o                         
   6  10   0         12.09        -10.25        25.15 o                         
   7  10   0        671.05        691.57        34.38 o                         
   8  10   0        465.50        441.98        48.82 o                         
   9  10   0       4258.80       4011.52       116.92 o                         
  10  10   0        165.72        152.42        39.87 o                         
  11  10   0         79.37        105.84        34.01 o                         
  12  10   0         16.75         32.42        32.14 o                         
  13  10   0         86.23        164.90        52.17 o                         
   1  11   0         38.96         41.83        20.78 o                         
   2  11   0       2791.25       3039.62        76.12 o                         
   3  11   0        263.54        302.14        30.74 o                         
   4  11   0       2107.61       2341.16        68.20 o                         
   5  11   0        259.10        222.20        22.55 o                         
   6  11   0       1304.53       1298.35        48.73 o                         
   7  11   0          9.23        -23.57        23.57 o                         
   8  11   0       1328.33       1316.71        49.38 o                         
   9  11   0        112.55        129.13        32.61 o                         
  10  11   0       1795.94       1690.58        70.43 o                         
  11  11   0         18.36         90.37        32.70 o                         
  12  11   0        582.31        580.70        46.21 o                         
  13  11   0         78.92        154.56        32.61 o                         
   0  12   0       4514.39       5903.52       190.15 o                         
   1  12   0       1063.58       1041.22        40.62 o                         
   2  12   0       1932.72       1853.90        60.46 o                         
   3  12   0        383.42        408.72        28.69 o                         
   4  12   0        226.81        231.61        26.92 o                         
   5  12   0         22.87         33.35        27.20 o                         
   6  12   0        575.31        549.02        37.64 o                         
   7  12   0        866.27        915.35        45.93 o                         
   8  12   0       1108.36       1070.10        44.81 o                         
   9  12   0        835.00        816.60        49.66 o                         
  10  12   0         59.69         95.68        35.40 o                         
  11  12   0        119.10        118.32        34.94 o                         
  12  12   0          0.37         69.59        39.69 o                         
   1  13   0       1089.88       1689.37        69.87 o                         
   2  13   0        233.30        303.16        30.00 o                         
   3  13   0       1100.64       1052.58        44.35 o                         
   4  13   0         12.69         18.82        23.48 o                         
   5  13   0        318.50        451.11        37.17 o                         
   6  13   0        307.19        278.56        33.63 o                         
   7  13   0         50.73          9.50        31.49 o                         
   8  13   0        468.39        432.57        35.40 o                         
   9  13   0          3.79         14.07        21.43 o                         
  10  13   0         10.99         83.85        39.32 o                         
  11  13   0        255.28        281.17        52.73 o                         
  12  13   0         35.11         54.32        39.13 o                         
   0  14   0        770.96       1181.80        66.33 o                         
   1  14   0        362.36        480.92        33.26 o                         
   2  14   0         61.48         82.27        26.65 o                         
   3  14   0        601.55        599.80        35.31 o                         
   4  14   0         13.54         15.19        24.41 o                         
   5  14   0          6.02         17.24        31.68 o                         
   6  14   0          4.40         36.61        35.40 o                         
   7  14   0        505.40        469.09        40.06 o                         
   8  14   0        243.06        265.15        35.22 o                         
   9  14   0        378.28        361.02        36.52 o                         
  10  14   0          5.13         -4.29        43.04 o                         
  11  14   0          6.60        -43.88        43.88 o                         
   1  15   0          7.44        -16.49        28.51 o                         
   2  15   0       2435.34       2640.78        78.72 o                         
   3  15   0         59.19         61.86        27.86 o                         
   4  15   0        942.59        896.35        55.99 o                         
   5  15   0        303.17        319.00        37.45 o                         
   6  15   0        455.65        392.41        37.92 o                         
   7  15   0         14.23        -22.83        35.22 o                         
   8  15   0         89.10        102.85        36.80 o                         
   9  15   0         92.80         73.32        33.07 o                         
  10  15   0       1109.09        891.41        73.69 o                         
   0  16   0       1011.62       1029.39        84.31 o                         
   1  16   0        374.15        319.46        34.01 o                         
   2  16   0        909.46        814.64        44.44 o                         
   3  16   0        123.57         94.66        30.84 o                         
   4  16   0         18.42         -7.45        27.39 o                         
   5  16   0          8.86         -9.41        33.91 o                         
   6  16   0         85.11        106.77        37.27 o                         
   7  16   0        738.08        695.11        48.63 o                         
   8  16   0        464.06        431.36        49.66 o                         
   9  16   0         46.56         54.13        39.87 o                         
   1  17   0        225.96        316.11        34.66 o                         
   2  17   0        114.25         93.54        31.86 o                         
   3  17   0        941.06        898.39        53.94 o                         
   4  17   0        240.74        285.92        45.46 o                         
   5  17   0        406.96        384.21        41.27 o                         
   6  17   0         77.26        100.99        35.03 o                         
   7  17   0         37.81         29.07        34.84 o                         
   8  17   0         77.36         30.19        37.45 o                         
   0  18   0       1216.64       1252.70        87.76 o                         
   1  18   0        129.59        136.58        34.94 o                         
   2  18   0        187.81        164.62        34.38 o                         
   3  18   0         58.89         81.33        32.14 o                         
   4  18   0         26.80         50.31        35.78 o                         
   5  18   0         14.36          6.99        39.60 o                         
   6  18   0          4.80         60.46        49.47 o                         
   7  18   0        405.98        469.18       108.91 o                         
   1  19   0        157.92        112.26        36.99 o                         
   2  19   0       1022.76       1002.74        78.45 o                         
   3  19   0          6.63         49.10        36.71 o                         
   4  19   0        238.45        238.69        50.40 o                         
   5  19   0        191.49        103.88        86.74 o                         
   0  20   0         80.17         94.56        70.81 o                         
   1  20   0        429.70        483.99        59.63 o                         
   2  20   0        157.27        157.26        59.91 o                         
 -15   0   1       1587.64       1421.80       136.86 o                         
 -13   0   1        524.06        462.75        37.36 o                         
 -11   0   1        353.84        366.70        35.68 o                         
  -9   0   1        466.21        535.33        29.81 o                         
  -7   0   1       1517.40       1180.31        42.76 o                         
  -5   0   1       8235.00       8036.64       238.04 o                         
  -3   0   1       7641.35       9738.21       706.19 o                         
  -1   0   1        139.62        159.97        32.24 o                         
   3   0   1      12183.72      11035.26       299.43 o                         
   5   0   1        914.60        760.88        31.21 o                         
   7   0   1       1881.95       2025.60        63.07 o                         
   9   0   1       6330.37       5999.11       183.72 o                         
  11   0   1        322.03        283.22        32.98 o                         
  13   0   1          6.63          5.50        31.77 o                         
  15   0   1        333.13        316.30        83.94 o                         
 -15   1   1        238.09        227.23        49.38 o                         
 -14   1   1         58.45         50.87        28.60 o                         
 -13   1   1         16.11        -11.55        27.11 o                         
 -12   1   1        538.10        527.69        34.66 o                         
 -11   1   1        196.42        169.84        17.24 o                         
 -10   1   1         22.04        -12.30        13.79 o                         
  -9   1   1       3319.44       2924.93        65.77 o                         
  -8   1   1        520.77        551.82        21.33 o                         
  -7   1   1       2910.08       2766.92        60.37 o                         
  -6   1   1        155.57        203.85        13.23 o                         
  -5   1   1        547.70        576.41        31.02 o                         
  -4   1   1       2270.32       2334.26        51.80 o                         
  -3   1   1      18669.55      17286.95       412.35 o                         
  -2   1   1       2418.03       3495.94        90.74 o                         
  -1   1   1       4873.43       5353.19       122.05 o                         
   0   1   1        489.80        446.36        17.33 o                         
   1   1   1        136.88        108.91         6.61 o                         
   2   1   1       9808.85       5640.70       136.39 o                         
   3   1   1       6923.18       6744.81       135.37 o                         
   4   1   1       1261.48       1199.13        26.74 o                         
   5   1   1        852.56        789.76        24.78 o                         
   6   1   1       6715.23       6510.40       144.03 o                         
   7   1   1       5604.82       5491.17       117.30 o                         
   8   1   1       1764.33       1665.71        41.74 o                         
   9   1   1       1374.05       1190.28        38.38 o                         
  10   1   1        935.06        902.12        31.30 o                         
  11   1   1        566.72        564.77        24.32 o                         
  12   1   1        215.76        286.02        33.63 o                         
  13   1   1        454.87        396.05        37.08 o                         
  14   1   1         12.58         20.78        30.56 o                         
  15   1   1        422.16        343.50        38.38 o                         
 -15   2   1          2.20        -32.70        32.70 o                         
 -14   2   1       1090.34       1078.20        64.00 o                         
 -13   2   1         86.93         85.53        40.15 o                         
 -12   2   1        668.89        663.06        36.61 o                         
 -11   2   1        121.28        108.63        23.38 o                         
 -10   2   1        947.65        993.52        39.13 o                         
  -9   2   1        552.66        506.73        20.87 o                         
  -8   2   1       2207.22       1975.39        48.17 o                         
  -7   2   1         39.61         30.19        10.06 o                         
  -6   2   1       7875.37       7317.40       161.64 o                         
  -5   2   1          1.56         -5.03        10.16 o                         
  -4   2   1       9525.86       9349.16       203.94 o                         
  -3   2   1       4945.09       4849.82       107.14 o                         
  -2   2   1        278.73        342.29        14.91 o                         
  -1   2   1       1570.09       1658.25        40.90 o                         
   0   2   1        811.09        884.70        34.56 o                         
   1   2   1       2582.79       2212.77        57.58 o                         
   2   2   1        867.39        711.69        23.57 o                         
   3   2   1       5501.97       5301.30       112.54 o                         
   4   2   1      16590.83      15443.39       307.35 o                         
   5   2   1        205.42        274.19        14.53 o                         
   6   2   1        171.25        191.73        12.58 o                         
   7   2   1         49.46         44.53         9.32 o                         
   8   2   1       1728.39       1702.13        45.93 o                         
   9   2   1          0.93        -14.25        14.25 o                         
  10   2   1       5679.60       5642.10       143.10 o                         
  11   2   1        563.59        600.17        38.01 o                         
  12   2   1       1383.38       1697.01        67.92 o                         
  13   2   1          2.02        -21.06        30.37 o                         
  14   2   1         96.58        104.81        40.15 o                         
  15   2   1         31.16         26.55        36.71 o                         
 -15   3   1        410.30        384.77        41.64 o                         
 -14   3   1        255.71        238.69        44.81 o                         
 -13   3   1        357.97        357.48        49.38 o                         
 -12   3   1       1335.72       1337.11        52.64 o                         
 -11   3   1         30.10         -2.14        19.38 o                         
 -10   3   1        316.22        325.05        21.61 o                         
  -9   3   1       9068.57       8235.64       204.68 o                         
  -8   3   1        268.56        254.71        30.47 o                         
  -7   3   1       5263.15       5214.66       132.95 o                         
  -6   3   1        222.31        250.15        17.24 o                         
  -5   3   1        355.62        399.59        24.22 o                         
  -4   3   1       5356.31       5141.52       133.88 o                         
  -3   3   1       7121.02       6792.23       156.80 o                         
  -2   3   1       3292.46       3209.46        80.96 o                         
  -1   3   1        441.16        582.66        19.01 o                         
   0   3   1       4139.97       4479.02        98.94 o                         
   1   3   1       8523.93       8081.83       230.77 o                         
   3   3   1       5833.94       1079.51        30.74 o                         
   4   3   1       5040.79       4889.88       109.84 o                         
   5   3   1       1983.24       1879.33        46.30 o                         
   6   3   1        696.16        707.31        31.21 o                         
   7   3   1       2596.23       2536.80        63.17 o                         
   8   3   1        481.91        583.59        35.78 o                         
   9   3   1         65.41         65.40        10.25 o                         
  10   3   1       2109.40       1898.62        56.55 o                         
  11   3   1        926.84        830.76        38.57 o                         
  12   3   1        158.99        156.80        39.13 o                         
  13   3   1        673.49        671.91        74.72 o                         
  14   3   1         36.98         37.17        41.64 o                         
  15   3   1        288.03        277.73        90.56 o                         
 -15   4   1        857.90        779.14        68.85 o                         
 -14   4   1         15.59         12.48        28.14 o                         
 -13   4   1       1094.27       1000.88        50.22 o                         
 -12   4   1        348.29        343.59        30.84 o                         
 -11   4   1        142.30        137.61        23.11 o                         
 -10   4   1        250.50        230.40        20.03 o                         
  -9   4   1        225.97        216.70        23.48 o                         
  -8   4   1        154.18        105.18        21.89 o                         
  -7   4   1       1242.30       1199.60        42.30 o                         
  -6   4   1         30.87         33.07        18.91 o                         
  -5   4   1       4981.93       4753.21       107.05 o                         
  -4   4   1         35.55          0.56        14.81 o                         
  -3   4   1       2835.63       1624.99       136.95 o                         
  -2   4   1         74.39        143.75        16.02 o                         
  -1   4   1         46.44         65.87        12.39 o                         
   0   4   1       3758.90       3977.70        95.22 o                         
   3   4   1      26885.21      14604.15       333.35 o                         
   4   4   1        209.11        286.11        14.53 o                         
   5   4   1        106.98         65.50        16.49 o                         
   6   4   1       1586.07       1535.09        45.74 o                         
   7   4   1         56.84         33.35        17.89 o                         
   8   4   1         10.60         -6.43        18.91 o                         
   9   4   1       4433.78       4064.53       117.57 o                         
  10   4   1        153.78        131.18        32.33 o                         
  11   4   1         37.16         15.74        22.55 o                         
  12   4   1         13.17         26.27        27.39 o                         
  13   4   1        517.76        466.01        42.58 o                         
  14   4   1        284.67        264.68        76.21 o                         
  15   4   1         59.87        104.90        44.07 o                         
 -15   5   1         78.47        110.03        32.89 o                         
 -14   5   1         29.67         81.80        31.49 o                         
 -13   5   1        469.02        499.37        41.27 o                         
 -12   5   1       1123.00       1111.84        54.04 o                         
 -11   5   1        305.97        299.90        27.39 o                         
 -10   5   1       1941.78       1762.88        57.58 o                         
  -9   5   1       3490.45       3218.77        91.95 o                         
  -8   5   1       1070.58       1105.04        42.30 o                         
  -7   5   1       1315.79       1355.84        48.91 o                         
  -6   5   1        241.44        286.67        17.24 o                         
  -5   5   1         21.51          0.75        11.65 o                         
  -4   5   1       1274.06        397.16        53.48 o                         
  -3   5   1       4232.57       4196.92       112.92 o                         
  -2   5   1       4029.53       4600.60       109.10 o                         
  -1   5   1       9917.06      10973.50       229.75 o                         
   0   5   1      11737.22      12323.09       297.48 o                         
   1   5   1       3676.81       3988.60       105.46 o                         
   2   5   1        885.59        576.41        39.32 o                         
   3   5   1        523.42        664.08        23.66 o                         
   4   5   1         85.17         61.02        18.54 o                         
   5   5   1         13.40          0.56        12.39 o                         
   6   5   1       8783.21       8330.30       195.55 o                         
   7   5   1       3737.41       3509.73        89.81 o                         
   8   5   1        173.22        137.23        21.15 o                         
   9   5   1          6.27        -20.31        21.71 o                         
  10   5   1       1229.38       1334.32        63.45 o                         
  11   5   1        383.19        373.03        42.02 o                         
  12   5   1          4.74         36.89        23.11 o                         
  13   5   1        449.62        474.49        37.83 o                         
  14   5   1        254.59        229.56        50.31 o                         
  15   5   1        497.53        537.38        98.66 o                         
 -15   6   1        207.56        216.42        70.06 o                         
 -14   6   1        932.16        878.46        67.92 o                         
 -13   6   1       1405.09       1397.67        84.97 o                         
 -12   6   1       1101.56       1226.34        76.58 o                         
 -11   6   1         13.88         19.56        16.40 o                         
 -10   6   1        192.81        198.82        20.40 o                         
  -9   6   1       2208.23       2180.82        70.43 o                         
  -8   6   1        479.93        484.46        32.05 o                         
  -7   6   1       1622.16       1482.08        53.01 o                         
  -6   6   1       5180.90       4781.35       111.15 o                         
  -5   6   1        258.33        291.42        18.26 o                         
  -4   6   1       5560.64       5470.49       118.88 o                         
  -3   6   1        434.71        488.56        26.46 o                         
  -2   6   1        736.68       1310.65        42.11 o                         
  -1   6   1        320.56        474.86        23.94 o                         
   0   6   1        261.24        630.17        32.79 o                         
   1   6   1       4040.04       4366.48       111.61 o                         
   2   6   1       4235.92       3673.79        91.21 o                         
   3   6   1       6090.47       6327.52       142.64 o                         
   4   6   1       7863.00       7652.61       201.52 o                         
   5   6   1          4.63          4.47        14.81 o                         
   6   6   1        198.44        276.33        17.14 o                         
   7   6   1        325.49        389.34        27.76 o                         
   8   6   1        126.13        103.88        23.20 o                         
   9   6   1        250.13        301.76        32.79 o                         
  10   6   1       4498.36       4332.75       118.88 o                         
  11   6   1       1120.96       1068.05        61.02 o                         
  12   6   1       2827.41       2819.47       114.78 o                         
  13   6   1        125.54        108.63        32.70 o                         
  14   6   1         29.23        116.64        31.21 o                         
 -14   7   1          1.49         34.66        35.87 o                         
 -13   7   1        820.23        772.43        76.58 o                         
 -12   7   1        180.14        162.76        32.05 o                         
 -11   7   1        266.44        239.62        27.67 o                         
 -10   7   1        653.27        599.71        33.26 o                         
  -9   7   1       8001.06       7816.77       180.46 o                         
  -8   7   1        489.27        503.84        31.02 o                         
  -7   7   1        940.49       1034.60        36.52 o                         
  -6   7   1        603.10        634.83        26.55 o                         
  -5   7   1         28.32        100.34        22.73 o                         
  -4   7   1       1170.26       1227.92        39.13 o                         
  -3   7   1       2289.07       2072.28        51.80 o                         
  -2   7   1        810.04        950.19        34.01 o                         
  -1   7   1      10239.44      11472.49       252.85 o                         
   0   7   1        277.17        489.31        24.41 o                         
   1   7   1       9028.42       9439.99       218.75 o                         
   2   7   1       3178.01       2537.73       146.46 o                         
   3   7   1       1161.03       1357.70        42.86 o                         
   4   7   1        371.78        423.44        22.73 o                         
   5   7   1        919.27        989.04        41.55 o                         
   6   7   1         33.92          6.34        13.51 o                         
   7   7   1       1473.32       1554.93        54.69 o                         
   8   7   1        772.91        766.19        41.18 o                         
   9   7   1         11.72          4.66        28.60 o                         
  10   7   1         37.15         37.17        19.10 o                         
  11   7   1        718.14        624.40        43.79 o                         
  12   7   1        534.77        544.65        58.60 o                         
  13   7   1        525.34        540.55        53.94 o                         
  14   7   1        122.51        102.67        51.61 o                         
 -14   8   1        136.28        197.79        40.25 o                         
 -13   8   1        382.65        389.34        40.06 o                         
 -12   8   1        444.22        441.23        35.87 o                         
 -11   8   1         34.86         12.39        31.02 o                         
 -10   8   1        149.55        131.18        28.14 o                         
  -9   8   1        269.14        219.22        28.88 o                         
  -8   8   1        232.56        200.21        27.95 o                         
  -7   8   1        962.69        902.96        34.66 o                         
  -6   8   1        712.49        706.75        39.22 o                         
  -5   8   1       3012.15       2904.53        74.25 o                         
  -4   8   1        759.06        856.00        44.35 o                         
  -3   8   1       1461.94       2296.81        71.83 o                         
  -2   8   1        236.93        300.74        21.52 o                         
  -1   8   1        116.32        118.51        21.33 o                         
   0   8   1        397.82        537.75        25.62 o                         
   1   8   1      21421.26      23525.03       510.36 o                         
   2   8   1         33.24         26.55        19.01 o                         
   3   8   1       4973.89       4530.17       111.89 o                         
   4   8   1         58.75         25.99        18.45 o                         
   5   8   1         11.96          2.42        19.66 o                         
   6   8   1         18.85         19.84        19.75 o                         
   7   8   1          2.10        -10.34        15.56 o                         
   8   8   1          1.86        -31.40        31.40 o                         
   9   8   1       3263.59       3008.13        98.20 o                         
  10   8   1        141.89         75.09        24.69 o                         
  11   8   1        142.46        106.67        23.94 o                         
  12   8   1         76.21         90.56        23.20 o                         
  13   8   1        131.75        163.41        30.37 o                         
  14   8   1         29.86         84.50        55.43 o                         
 -14   9   1         26.19        125.21        41.46 o                         
 -13   9   1        192.06        238.04        30.09 o                         
 -12   9   1        764.49        742.72        45.65 o                         
 -11   9   1         73.61         15.65        33.35 o                         
 -10   9   1        989.48       1102.24        50.22 o                         
  -9   9   1       2383.25       2386.71        84.50 o                         
  -8   9   1        199.88        254.25        18.82 o                         
  -7   9   1        839.81        922.43        40.25 o                         
  -6   9   1        249.97        256.30        27.58 o                         
  -5   9   1         26.56         19.94        21.15 o                         
  -4   9   1       2915.78       2730.21        72.02 o                         
  -3   9   1       1139.61       1198.95        42.02 o                         
  -2   9   1       5259.79       5468.35       133.41 o                         
  -1   9   1        723.93        832.90        36.99 o                         
   0   9   1       7116.88       7308.55       165.74 o                         
   1   9   1       1746.04       2077.87        53.85 o                         
   2   9   1       1156.39       1155.53        41.55 o                         
   3   9   1        298.79        359.34        26.65 o                         
   4   9   1       1121.32       1239.94        46.58 o                         
   5   9   1        514.34        510.27        28.42 o                         
   6   9   1       4194.65       3936.05       103.60 o                         
   7   9   1       1049.43       1054.82        39.50 o                         
   8   9   1        400.07        370.24        33.63 o                         
   9   9   1        523.20        493.68        34.94 o                         
  10   9   1        713.22        653.93        44.07 o                         
  11   9   1         18.37         24.22        24.60 o                         
  12   9   1         31.36         21.52        35.87 o                         
  13   9   1        902.14        764.42        65.96 o                         
 -13  10   1        129.64         84.78        36.24 o                         
 -12  10   1       1395.68       1529.40        85.99 o                         
 -11  10   1         47.47        -15.37        35.87 o                         
 -10  10   1         45.75         43.14        35.96 o                         
  -9  10   1       1310.73       1471.46        67.73 o                         
  -8  10   1         11.26         11.27        27.95 o                         
  -7  10   1       4005.13       3818.39        97.17 o                         
  -6  10   1       3820.14       3409.20        88.69 o                         
  -5  10   1         88.93         89.35        23.66 o                         
  -4  10   1       1486.30       1557.82        53.66 o                         
  -3  10   1       2276.14       2243.52        62.51 o                         
  -2  10   1        748.88       1379.50        46.96 o                         
  -1  10   1         27.90         28.60        20.03 o                         
   0  10   1        178.90        194.72        22.92 o                         
   1  10   1        861.70        974.14        38.57 o                         
   2  10   1         60.51         33.17        20.03 o                         
   3  10   1        510.23        631.66        38.66 o                         
   4  10   1       2496.73       2561.49        73.23 o                         
   5  10   1        354.84        328.97        27.58 o                         
   6  10   1          8.23         17.61        24.32 o                         
   7  10   1          9.85        -20.59        21.06 o                         
   8  10   1        754.72        755.39        33.82 o                         
   9  10   1         25.72        -29.91        29.91 o                         
  10  10   1       1707.50       1703.16        67.08 o                         
  11  10   1        544.31        490.98        43.51 o                         
  12  10   1        682.73        715.23        45.56 o                         
  13  10   1          5.94         13.79        24.69 o                         
 -13  11   1        134.43        216.98        42.11 o                         
 -12  11   1         40.71         60.18        44.07 o                         
 -11  11   1        332.01        291.14        45.28 o                         
 -10  11   1          1.10        -32.33        38.57 o                         
  -9  11   1       2567.84       2582.92        95.03 o                         
  -8  11   1          6.92          4.01        24.32 o                         
  -7  11   1        804.70        816.32        45.74 o                         
  -6  11   1        504.16        504.96        35.68 o                         
  -5  11   1        120.45        241.58        48.73 o                         
  -4  11   1        345.90        325.89        32.42 o                         
  -3  11   1       1599.18       1501.18        51.99 o                         
  -2  11   1       1775.97       1817.84        57.39 o                         
  -1  11   1       3357.91       3835.16        91.12 o                         
   0  11   1        209.43        202.82        25.34 o                         
   1  11   1       2525.71       2714.19        73.23 o                         
   2  11   1        261.60        270.27        28.32 o                         
   3  11   1        908.62       1183.39        42.39 o                         
   4  11   1         21.79         16.12        25.06 o                         
   5  11   1        727.14        705.26        35.59 o                         
   6  11   1         30.39          0.84        21.99 o                         
   7  11   1       2141.08       2083.27        67.36 o                         
   8  11   1          2.25        -25.43        25.43 o                         
   9  11   1        158.69        158.85        36.71 o                         
  10  11   1         67.21         31.49        29.16 o                         
  11  11   1        927.15        930.44        48.17 o                         
  12  11   1          2.66         96.24        42.86 o                         
 -12  12   1          3.65         48.45        36.71 o                         
 -11  12   1        157.90        180.37        42.76 o                         
 -10  12   1         61.45         70.99        43.97 o                         
  -9  12   1         39.97         30.74        26.09 o                         
  -8  12   1        490.84        509.24        41.83 o                         
  -7  12   1       1482.99       1345.96        59.81 o                         
  -6  12   1       1837.60       1899.18        88.69 o                         
  -5  12   1       3088.23       3006.45        94.28 o                         
  -4  12   1       1043.01       1135.13        51.05 o                         
  -3  12   1        903.58        926.53        42.86 o                         
  -2  12   1         63.48         47.14        25.15 o                         
  -1  12   1          6.33        -22.55        22.55 o                         
   0  12   1        212.21        366.05        28.04 o                         
   1  12   1       3041.40       3263.49        87.11 o                         
   2  12   1        142.40         90.74        26.37 o                         
   3  12   1       3959.83       3921.43       106.58 o                         
   4  12   1        280.41        312.85        31.86 o                         
   5  12   1        291.43        314.90        28.14 o                         
   6  12   1         31.72          3.45        20.12 o                         
   7  12   1         82.63        112.26        27.76 o                         
   8  12   1        107.99         81.24        33.63 o                         
   9  12   1        160.77        138.07        34.66 o                         
  10  12   1          7.42        -25.90        31.49 o                         
  11  12   1         40.74          5.59        32.33 o                         
  12  12   1        427.27        531.14        45.84 o                         
 -12  13   1        112.56        168.91        41.55 o                         
 -11  13   1        165.38        118.69        45.00 o                         
 -10  13   1       1015.40       1001.81        57.86 o                         
  -9  13   1        222.61        222.85        29.91 o                         
  -8  13   1         17.77        -20.12        27.95 o                         
  -7  13   1         17.05         29.72        29.16 o                         
  -6  13   1        791.82        810.07        43.79 o                         
  -5  13   1        309.51        353.66        38.48 o                         
  -4  13   1       2011.72       1886.69        68.57 o                         
  -3  13   1        332.66        313.32        27.67 o                         
  -2  13   1       2911.82       2944.03        81.15 o                         
  -1  13   1         31.46         21.15        25.43 o                         
   0  13   1       4092.09       4075.99       103.41 o                         
   1  13   1         52.90         70.53        28.04 o                         
   2  13   1       1613.10       1620.24        74.63 o                         
   3  13   1        269.94        302.69        29.63 o                         
   4  13   1        115.50        147.57        25.34 o                         
   5  13   1        892.42        858.15        41.46 o                         
   6  13   1       1631.97       1618.28        52.92 o                         
   7  13   1         17.37          1.40        31.21 o                         
   8  13   1       1746.97       1719.74        68.29 o                         
   9  13   1          0.14        -18.91        18.91 o                         
  10  13   1        112.32         89.63        38.38 o                         
  11  13   1        382.70        384.31        64.38 o                         
 -11  14   1         39.63         27.48        56.09 o                         
 -10  14   1        157.65        157.26        47.89 o                         
  -9  14   1        124.58        160.43        32.05 o                         
  -8  14   1        116.44        119.34        33.82 o                         
  -7  14   1       2192.13       2204.30        81.33 o                         
  -6  14   1        687.56        698.93        47.79 o                         
  -5  14   1        855.82        846.04        47.61 o                         
  -4  14   1        477.19        425.77        36.99 o                         
  -3  14   1       3020.04       2889.90        78.82 o                         
  -2  14   1        827.93        901.75        42.30 o                         
  -1  14   1        560.28        720.36        37.64 o                         
   0  14   1        942.57       1006.84        44.63 o                         
   1  14   1        694.24        791.72        39.60 o                         
   2  14   1         34.38         54.22        26.74 o                         
   3  14   1        988.67       1012.52        42.67 o                         
   4  14   1        670.92        675.54        37.08 o                         
   5  14   1       1154.81       1019.60        58.51 o                         
   6  14   1         34.05         19.56        31.40 o                         
   7  14   1        151.36         86.83        36.52 o                         
   8  14   1        510.93        515.67        40.53 o                         
   9  14   1        140.51        155.68        37.08 o                         
  10  14   1        275.23        194.16        48.91 o                         
  11  14   1        527.49        450.83        52.82 o                         
 -10  15   1          4.00        -46.30        62.61 o                         
  -9  15   1        751.56        796.84        48.45 o                         
  -8  15   1        640.31        671.63        49.84 o                         
  -7  15   1       2279.29       2172.06        80.77 o                         
  -6  15   1         33.90         19.10        36.15 o                         
  -5  15   1         42.71         51.80        32.89 o                         
  -4  15   1        689.27        667.06        43.04 o                         
  -3  15   1        273.04        244.56        32.14 o                         
  -2  15   1         68.38         36.06        28.88 o                         
  -1  15   1        535.21        502.63        35.68 o                         
   0  15   1         30.76         -4.66        27.20 o                         
   1  15   1        740.74        770.39        41.92 o                         
   2  15   1         73.12         36.43        28.88 o                         
   3  15   1        148.22        180.37        30.74 o                         
   4  15   1        352.37        303.91        30.74 o                         
   5  15   1        973.02        966.22        45.74 o                         
   6  15   1         11.02          3.35        30.28 o                         
   7  15   1        947.42        730.88        46.86 o                         
   8  15   1         46.21         37.83        30.84 o                         
   9  15   1         41.35         61.21        35.22 o                         
  10  15   1        195.31        205.99        55.62 o                         
  -9  16   1          7.55        -44.81        47.23 o                         
  -8  16   1        133.58        114.31        47.98 o                         
  -7  16   1        512.42        465.27        49.38 o                         
  -6  16   1        361.19        311.45        41.74 o                         
  -5  16   1        410.58        338.94        40.71 o                         
  -4  16   1        560.00        548.74        42.20 o                         
  -3  16   1        758.77        710.95        50.03 o                         
  -2  16   1         49.33         56.18        29.53 o                         
  -1  16   1        399.07        485.30        36.89 o                         
   0  16   1         66.32        123.82        31.12 o                         
   1  16   1       1418.10       1375.03        56.27 o                         
   2  16   1        422.48        435.55        46.12 o                         
   3  16   1       1409.84       1198.01        51.71 o                         
   4  16   1        118.83         81.15        29.25 o                         
   5  16   1         42.02         59.25        26.74 o                         
   6  16   1        179.82         98.48        36.52 o                         
   7  16   1         80.38         47.14        31.68 o                         
   8  16   1         95.44          4.84        32.79 o                         
   9  16   1         30.00         27.58        33.54 o                         
  -8  17   1         15.09         70.06        53.38 o                         
  -7  17   1          0.45         31.30        35.03 o                         
  -6  17   1        200.86        180.00        38.38 o                         
  -5  17   1         36.71          0.75        37.08 o                         
  -4  17   1        604.86        468.25        69.97 o                         
  -3  17   1        101.77        178.88        40.25 o                         
  -2  17   1        969.00        891.97        45.84 o                         
  -1  17   1        314.74        309.03        35.03 o                         
   0  17   1       1229.97       1166.15        53.29 o                         
   1  17   1          0.45         56.83        33.63 o                         
   2  17   1        405.36        349.09        34.75 o                         
   3  17   1        110.02        111.80        34.94 o                         
   4  17   1         81.16         86.55        30.74 o                         
   5  17   1         35.56         87.95        38.29 o                         
   6  17   1        766.00        727.62        53.10 o                         
   7  17   1         20.62         15.28        35.40 o                         
   8  17   1        651.44        488.65        62.33 o                         
  -7  18   1         67.05        116.64        38.85 o                         
  -6  18   1         51.25         96.43        60.37 o                         
  -5  18   1        244.26        349.18        50.12 o                         
  -4  18   1        311.02        283.60        45.65 o                         
  -3  18   1        576.09        525.08        51.24 o                         
  -2  18   1        101.23        203.47        43.51 o                         
  -1  18   1        386.95        349.28        40.25 o                         
   0  18   1        267.85        215.12        34.84 o                         
   1  18   1        336.56        296.36        37.55 o                         
   2  18   1         53.40         52.55        30.74 o                         
   3  18   1        936.70        843.05        53.20 o                         
   4  18   1         30.52         34.66        41.46 o                         
   5  18   1        177.46        235.52        40.71 o                         
   6  18   1         20.07         38.38        37.73 o                         
  -5  19   1        104.67        122.42        43.60 o                         
  -4  19   1          4.41         14.81        57.20 o                         
  -3  19   1         18.72        -31.96        44.44 o                         
  -2  19   1        156.57        134.16        48.82 o                         
  -1  19   1        553.89        381.98        46.58 o                         
   0  19   1         48.28         90.56        34.10 o                         
   1  19   1         16.75         53.20        35.96 o                         
   2  19   1         90.14        110.77        38.48 o                         
   3  19   1         12.49         94.38        36.61 o                         
   4  19   1          0.01         82.64        47.51 o                         
   5  19   1        397.81        631.29        77.89 o                         
  -2  20   1        150.73        182.60        81.05 o                         
  -1  20   1        221.03        301.95        68.10 o                         
   0  20   1         79.02        240.74        54.13 o                         
   1  20   1        159.92        119.72        51.24 o                         
 -14   0   2         67.32         42.58        36.06 o                         
 -12   0   2       2649.11       2307.24        93.35 o                         
 -10   0   2       4750.47       4550.76       178.69 o                         
  -8   0   2        606.65        606.41        38.57 o                         
  -6   0   2          7.60         14.35        21.33 o                         
  -4   0   2       1237.21       1057.43        35.96 o                         
  -2   0   2      13053.07      14199.07       416.08 o                         
   0   0   2       8623.76       8088.72       291.89 o                         
   2   0   2       1543.52       1480.77        47.51 o                         
   4   0   2      19432.62      18650.05       546.23 o                         
   6   0   2       1010.79        768.89        37.27 o                         
   8   0   2       1935.24       1893.40        91.67 o                         
  10   0   2        705.87        798.61        47.33 o                         
  12   0   2        566.26        522.57        44.16 o                         
  14   0   2        202.88        275.96        78.54 o                         
 -15   1   2        261.37        153.16        59.07 o                         
 -14   1   2        540.06        509.62        45.28 o                         
 -13   1   2        922.83        840.63        39.13 o                         
 -12   1   2        119.25        126.05        19.84 o                         
 -11   1   2        253.03        239.34        22.55 o                         
 -10   1   2          2.25         -7.45        16.58 o                         
  -9   1   2        121.27        114.69        19.84 o                         
  -8   1   2       4822.99       4458.25       115.25 o                         
  -7   1   2       5715.33       5364.19       121.39 o                         
  -6   1   2      10737.24      10796.67       261.24 o                         
  -5   1   2       1743.97       1730.46        46.30 o                         
  -4   1   2        317.63        316.02        47.05 o                         
  -3   1   2       6451.69       6479.57       142.26 o                         
  -2   1   2       1152.82       1283.82        34.28 o                         
  -1   1   2       8046.87       7736.37       176.64 o                         
   0   1   2       4644.61       4211.17        97.45 o                         
   1   1   2      26670.25      24275.57      1736.70 o                         
   2   1   2       2248.55       2055.51        49.38 o                         
   3   1   2       5870.79       5453.44       110.49 o                         
   4   1   2       1139.38       1200.44        28.23 o                         
   5   1   2         60.93         72.58         8.66 o                         
   6   1   2         20.02         15.28        11.83 o                         
   7   1   2        441.31        417.10        22.17 o                         
   8   1   2       1587.08       1568.53        52.92 o                         
   9   1   2        380.25        424.28        22.45 o                         
  10   1   2        620.58        695.76        29.63 o                         
  11   1   2       1556.57       1543.66        50.50 o                         
  12   1   2         13.56         14.72        20.40 o                         
  13   1   2         16.24        111.61        37.64 o                         
  14   1   2         57.33         80.77        32.05 o                         
  15   1   2         26.24         83.57        84.97 o                         
 -15   2   2         18.58          7.08        46.86 o                         
 -14   2   2          0.27        -41.92        58.79 o                         
 -13   2   2        742.58        704.61        44.07 o                         
 -12   2   2        185.08        183.44        33.07 o                         
 -11   2   2       1970.06       1936.44        65.12 o                         
 -10   2   2         47.46         19.38        15.00 o                         
  -9   2   2       4755.65       4377.10       108.63 o                         
  -8   2   2        365.35        399.68        28.97 o                         
  -7   2   2        458.57        471.60        18.07 o                         
  -6   2   2        465.59        484.37        18.54 o                         
  -5   2   2       1469.26       1303.66        36.71 o                         
  -4   2   2         46.53         30.28        12.67 o                         
  -3   2   2       2722.88       4105.80        96.05 o                         
  -2   2   2       2480.29       2655.22        64.00 o                         
  -1   2   2        259.63        257.23        13.88 o                         
   0   2   2       8543.21       7988.10       182.05 o                         
   1   2   2       1730.77       1604.78        42.86 o                         
   2   2   2        892.90        905.94        28.32 o                         
   3   2   2       4749.43       4418.93        94.75 o                         
   4   2   2       2158.18       2266.16        51.61 o                         
   5   2   2       3261.44       2856.08        61.40 o                         
   6   2   2         30.11         26.37         9.22 o                         
   7   2   2        561.96        552.28        31.21 o                         
   8   2   2        114.59        116.36        22.36 o                         
   9   2   2        517.40        536.54        26.55 o                         
  10   2   2         41.38         47.51        24.50 o                         
  11   2   2       3830.88       3817.36       119.16 o                         
  12   2   2         77.12         90.56        31.12 o                         
  13   2   2       1574.85       1736.88        92.61 o                         
  14   2   2          4.31         12.48        34.56 o                         
  15   2   2         70.33        130.99        36.61 o                         
 -15   3   2         17.99         59.91        35.78 o                         
 -14   3   2        814.87        739.64        47.23 o                         
 -13   3   2        513.24        562.81        46.30 o                         
 -12   3   2        108.32        118.23        36.43 o                         
 -11   3   2          0.78        -12.86        24.41 o                         
 -10   3   2          4.57         -0.09        26.92 o                         
  -9   3   2         11.07         -1.96        15.37 o                         
  -8   3   2       4261.99       3991.58        92.42 o                         
  -7   3   2       2572.30       2252.09        55.06 o                         
  -6   3   2       5988.54       5673.68       127.08 o                         
  -5   3   2        125.10        237.85        57.67 o                         
  -4   3   2       1199.99       1578.97        62.51 o                         
  -3   3   2        868.58       1423.29        36.71 o                         
  -2   3   2        511.05        681.32        25.43 o                         
  -1   3   2       1221.12       1645.49        47.05 o                         
   0   3   2      14646.42      14439.34       507.94 o                         
   1   3   2      31140.86      30561.72      1263.23 o                         
   2   3   2       1240.60       1028.17        29.44 o                         
   3   3   2       1477.69       1272.92        33.82 o                         
   4   3   2       1384.76       1707.44        40.06 o                         
   5   3   2       2034.34       2024.30        46.30 o                         
   6   3   2        284.78        280.80        12.48 o                         
   7   3   2       1674.78       1728.69        43.97 o                         
   8   3   2       2319.11       2124.08        76.40 o                         
   9   3   2        310.74        385.61        27.02 o                         
  10   3   2       1782.88       1851.57        62.98 o                         
  11   3   2         45.10         67.08        31.21 o                         
  12   3   2          6.01        -11.37        31.12 o                         
  13   3   2          0.47        -10.53        42.39 o                         
  14   3   2         32.61         32.61        51.05 o                         
  15   3   2         64.02         48.91        71.92 o                         
 -15   4   2          7.27          7.17        36.33 o                         
 -14   4   2        178.92        221.64        36.80 o                         
 -13   4   2        275.46        282.85        35.03 o                         
 -12   4   2       1099.36       1086.78        53.10 o                         
 -11   4   2         28.14          8.01        26.09 o                         
 -10   4   2       2667.60       2566.80        98.10 o                         
  -9   4   2         69.06         82.64        20.40 o                         
  -8   4   2       1631.55       1532.94        45.46 o                         
  -7   4   2        411.45        558.81        30.00 o                         
  -6   4   2       1338.20       1320.90        45.09 o                         
  -5   4   2       1291.00       1380.71        37.08 o                         
  -4   4   2       8841.54       8397.75       217.36 o                         
  -3   4   2       1456.51       1705.11        46.12 o                         
  -2   4   2       2995.86       3040.27        70.53 o                         
  -1   4   2        238.16        271.67        16.30 o                         
   0   4   2       9472.21       8830.50       202.82 o                         
   1   4   2       7193.88       6832.10       150.93 o                         
   2   4   2        837.12        943.77        30.84 o                         
   3   4   2       1729.41       1737.82        43.51 o                         
   4   4   2      12086.34      12178.87       255.46 o                         
   5   4   2         22.97         39.13        10.53 o                         
   6   4   2       1775.20       1486.64        38.10 o                         
   7   4   2        682.55        702.56        28.88 o                         
   8   4   2       1494.98       1392.73        45.84 o                         
   9   4   2         15.35        -18.07        18.07 o                         
  10   4   2       1045.38       1082.49        72.30 o                         
  11   4   2        414.18        439.37        37.83 o                         
  12   4   2        179.41        225.18        38.94 o                         
  13   4   2        244.52        237.11        35.40 o                         
  14   4   2         19.36        -30.00        50.12 o                         
 -15   5   2        498.68        532.44        69.78 o                         
 -14   5   2        211.59        249.59        52.17 o                         
 -13   5   2        133.94        174.41        36.61 o                         
 -12   5   2          3.91          9.41        27.58 o                         
 -11   5   2        362.95        323.28        31.86 o                         
 -10   5   2        115.43        149.53        22.92 o                         
  -9   5   2        284.60        257.42        23.38 o                         
  -8   5   2       1245.66       1174.72        44.63 o                         
  -7   5   2       1907.79       1767.44        45.65 o                         
  -6   5   2       3385.01       3483.92        90.74 o                         
  -5   5   2       1344.90       1253.63        41.64 o                         
  -4   5   2        334.67        440.11        22.27 o                         
  -3   5   2         27.93         19.29        10.62 o                         
  -2   5   2       1679.73       1759.80        48.35 o                         
  -1   5   2       6994.41       6983.03       154.93 o                         
   0   5   2       5798.85       5524.81       118.69 o                         
   1   5   2       3190.25       2845.65        65.77 o                         
   2   5   2         31.87         15.28        13.88 o                         
   3   5   2       3955.92       3803.29        85.15 o                         
   4   5   2        520.13        662.78        25.15 o                         
   5   5   2        556.02        752.78        28.14 o                         
   6   5   2        100.60         78.45        11.74 o                         
   7   5   2       1109.05       1141.93        41.64 o                         
   8   5   2        475.37        446.08        30.09 o                         
   9   5   2       4085.86       3997.54        96.05 o                         
  10   5   2        301.95        316.48        29.16 o                         
  11   5   2       2651.47       2645.81        93.63 o                         
  12   5   2          0.74         19.29        27.48 o                         
  13   5   2        187.48         75.28        53.20 o                         
  14   5   2        294.41        240.18        40.25 o                         
 -15   6   2         67.65        284.81        77.14 o                         
 -14   6   2        178.43        193.04        35.12 o                         
 -13   6   2        134.45        199.00        33.35 o                         
 -12   6   2        131.24        173.66        31.02 o                         
 -11   6   2       1466.13       1544.96        61.02 o                         
 -10   6   2        393.05        406.29        30.84 o                         
  -9   6   2       3117.62       3050.70        83.85 o                         
  -8   6   2        858.25        873.43        37.73 o                         
  -7   6   2          0.71         10.06        12.39 o                         
  -6   6   2       3144.38       3127.01        84.22 o                         
  -5   6   2       4565.82       4167.66       114.87 o                         
  -4   6   2       1829.50       1805.73        51.80 o                         
  -3   6   2       4354.05       4242.57       103.69 o                         
  -2   6   2       1133.09       1258.57        38.01 o                         
  -1   6   2       4070.89       3726.43        91.12 o                         
   0   6   2       1237.06       1341.96        37.08 o                         
   1   6   2       1016.35        484.65        36.15 o                         
   2   6   2      10516.76      11499.79       252.11 o                         
   3   6   2         87.26        213.44        18.73 o                         
   4   6   2        556.25        808.49        28.97 o                         
   5   6   2       1062.27       1025.75        33.82 o                         
   6   6   2        767.75        751.29        30.93 o                         
   7   6   2       2758.45       2624.66        75.00 o                         
   8   6   2        174.45        213.26        23.76 o                         
   9   6   2        279.26        301.30        23.57 o                         
  10   6   2         23.53         11.27        18.45 o                         
  11   6   2        751.11        779.14        53.94 o                         
  12   6   2        703.58        712.72        68.48 o                         
  13   6   2        688.95        734.70        51.61 o                         
  14   6   2          7.11          9.97        51.15 o                         
 -14   7   2        742.07        844.45        70.06 o                         
 -13   7   2       1122.72       1038.61        56.37 o                         
 -12   7   2         98.28         86.83        26.27 o                         
 -11   7   2        242.74        174.13        29.16 o                         
 -10   7   2        306.93        363.35        33.26 o                         
  -9   7   2        278.72        284.25        29.16 o                         
  -8   7   2       4522.35       4331.73       119.44 o                         
  -7   7   2        204.01        276.79        22.45 o                         
  -6   7   2       7746.93       7786.58       184.47 o                         
  -5   7   2        700.49        428.10        28.04 o                         
  -4   7   2        928.54       1675.39       123.54 o                         
  -3   7   2       1071.87       1200.62        41.55 o                         
  -2   7   2        941.14       1194.01        42.95 o                         
  -1   7   2        614.99        798.99        30.65 o                         
   0   7   2       4460.20       4716.22       114.41 o                         
   1   7   2       9950.71      10084.60       234.40 o                         
   2   7   2       3898.91       3826.86        86.92 o                         
   3   7   2        800.19        857.31        32.14 o                         
   4   7   2         30.34         98.48        17.70 o                         
   5   7   2        911.95       1126.09        55.90 o                         
   6   7   2        119.29        134.07        18.35 o                         
   7   7   2        414.69        400.05        31.21 o                         
   8   7   2        661.02        686.91        32.61 o                         
   9   7   2        203.80        195.55        22.83 o                         
  10   7   2       5263.17       4958.83       126.43 o                         
  11   7   2        219.50        203.66        25.53 o                         
  12   7   2        748.45        647.31        81.80 o                         
  13   7   2         52.20         82.82        36.61 o                         
  14   7   2         21.55         55.71        32.05 o                         
 -14   8   2         61.58        153.26        36.61 o                         
 -13   8   2        198.64        161.83        40.62 o                         
 -12   8   2        253.33        235.06        33.17 o                         
 -11   8   2          5.59          7.45        28.51 o                         
 -10   8   2       1479.44       1422.92        57.58 o                         
  -9   8   2         84.31         58.51        28.97 o                         
  -8   8   2       1251.40       1319.88        64.10 o                         
  -7   8   2         34.64         37.55        19.10 o                         
  -6   8   2        871.74       1060.22        44.16 o                         
  -5   8   2        250.24        229.19        25.43 o                         
  -4   8   2       4057.27       4149.50       110.03 o                         
  -3   8   2       3883.81       3597.58        97.26 o                         
  -2   8   2       3891.73       3951.89        99.59 o                         
  -1   8   2         93.16        160.99        19.10 o                         
   0   8   2       9421.58       9480.33       221.27 o                         
   1   8   2         93.55         67.45        19.19 o                         
   2   8   2       4396.33       4722.19       115.71 o                         
   3   8   2       1366.24       1402.23        41.64 o                         
   4   8   2       3396.37       3343.34        86.92 o                         
   5   8   2        373.35        318.44        28.51 o                         
   6   8   2       1336.36       1259.60        44.44 o                         
   7   8   2       2897.37       2751.74        72.48 o                         
   8   8   2       1840.32       1834.33        66.24 o                         
   9   8   2          0.66        -19.66        20.03 o                         
  10   8   2        106.37        137.79        25.25 o                         
  11   8   2          4.80        -29.81        31.21 o                         
  12   8   2         63.71        109.66        35.78 o                         
  13   8   2        481.59        461.63        40.99 o                         
 -14   9   2        187.07        168.72        44.72 o                         
 -13   9   2        725.05        764.24        42.95 o                         
 -12   9   2         13.56         38.29        35.50 o                         
 -11   9   2          4.38         42.20        34.94 o                         
 -10   9   2         98.79        126.80        37.36 o                         
  -9   9   2        779.73        796.75        52.82 o                         
  -8   9   2       1051.58       1106.34        42.02 o                         
  -7   9   2        998.36        978.14        40.53 o                         
  -6   9   2         45.82         78.45        22.36 o                         
  -5   9   2       1358.24       1300.96        53.94 o                         
  -4   9   2        825.52        959.60        40.34 o                         
  -3   9   2          5.98         26.46        22.36 o                         
  -2   9   2        108.02         93.54        23.29 o                         
  -1   9   2       4380.58       4686.32       121.39 o                         
   0   9   2       1497.29       1409.22        47.14 o                         
   1   9   2       2335.65       1990.85        56.09 o                         
   2   9   2       1371.12       1469.13        46.21 o                         
   3   9   2       5843.44       5968.27       138.82 o                         
   4   9   2        454.91        466.85        30.47 o                         
   5   9   2        164.69        146.36        24.13 o                         
   6   9   2        378.71        478.13        28.32 o                         
   7   9   2        140.26        154.56        21.43 o                         
   8   9   2          5.01         -8.85        23.66 o                         
   9   9   2       1574.93       1576.73        71.46 o                         
  10   9   2          8.34        -25.81        25.81 o                         
  11   9   2        274.98        245.12        31.21 o                         
  12   9   2          0.55         71.92        28.69 o                         
  13   9   2        156.98        143.75        47.61 o                         
 -13  10   2        169.89        169.56        39.41 o                         
 -12  10   2        222.47        224.72        38.20 o                         
 -11  10   2        712.61        697.25        47.98 o                         
 -10  10   2         68.26         82.17        40.62 o                         
  -9  10   2        201.42        252.76        40.43 o                         
  -8  10   2       1674.41       1802.47        64.47 o                         
  -7  10   2        280.61        282.01        30.28 o                         
  -6  10   2       1107.64       1215.72        45.93 o                         
  -5  10   2       2141.07       2243.05        64.56 o                         
  -4  10   2        603.57        706.29        34.56 o                         
  -3  10   2       3572.04       3695.04        98.01 o                         
  -2  10   2       1156.72       1336.83        45.84 o                         
  -1  10   2       3990.49       3829.75       104.62 o                         
   0  10   2        784.71        903.52        37.08 o                         
   1  10   2        149.25        159.87        22.92 o                         
   2  10   2       4755.11       5645.18       139.00 o                         
   3  10   2        152.32        173.19        25.15 o                         
   4  10   2        339.09        298.22        27.48 o                         
   5  10   2        756.94        758.09        39.41 o                         
   6  10   2        160.58        149.62        28.60 o                         
   7  10   2       1145.19       1079.69        45.09 o                         
   8  10   2         25.08         11.55        15.74 o                         
   9  10   2        326.03        276.98        40.81 o                         
  10  10   2        223.31        198.26        32.05 o                         
  11  10   2        154.73        165.46        33.35 o                         
  12  10   2       1058.90        851.16        74.91 o                         
  13  10   2       1673.08       1277.21        74.07 o                         
 -13  11   2        326.15        321.70        49.56 o                         
 -12  11   2        229.90        221.45        41.46 o                         
 -11  11   2         41.55         35.22        40.62 o                         
 -10  11   2          3.21          8.48        40.06 o                         
  -9  11   2        227.47        240.65        42.76 o                         
  -8  11   2       4666.42       4508.18       114.22 o                         
  -7  11   2         71.49         54.32        37.08 o                         
  -6  11   2       4578.17       4456.94       111.89 o                         
  -5  11   2        669.42        664.08        36.71 o                         
  -4  11   2        262.24        289.47        37.08 o                         
  -3  11   2         65.10         90.09        27.20 o                         
  -2  11   2        210.14        226.95        44.53 o                         
  -1  11   2        285.93        624.30        47.70 o                         
   0  11   2       4358.78       4223.28       103.97 o                         
   1  11   2        490.20        521.82        37.17 o                         
   2  11   2       4969.71       5077.43       116.74 o                         
   3  11   2        709.99        820.23        43.97 o                         
   4  11   2        152.30        128.57        27.30 o                         
   5  11   2        136.91        123.26        26.46 o                         
   6  11   2         13.96         11.18        26.92 o                         
   7  11   2        170.34        121.39        27.20 o                         
   8  11   2        305.46        337.82        28.42 o                         
   9  11   2        170.67        137.61        34.19 o                         
  10  11   2       1703.46       1713.50        83.76 o                         
  11  11   2        119.60        110.21        36.71 o                         
  12  11   2        546.68        496.39        45.19 o                         
 -12  12   2         12.50         42.67        49.19 o                         
 -11  12   2        526.54        651.23        57.95 o                         
 -10  12   2        624.07        582.56        53.01 o                         
  -9  12   2        357.06        340.05        32.33 o                         
  -8  12   2         12.93         26.74        29.44 o                         
  -7  12   2        117.17         69.87        29.81 o                         
  -6  12   2        458.65        448.78        36.99 o                         
  -5  12   2        268.06        277.17        31.02 o                         
  -4  12   2        663.53        729.67        41.64 o                         
  -3  12   2       2106.08       2151.75        76.12 o                         
  -2  12   2       3325.53       3731.84       113.38 o                         
  -1  12   2        230.27        201.61        33.17 o                         
   0  12   2        435.09        548.74        38.01 o                         
   1  12   2        822.51        893.55        43.51 o                         
   2  12   2       6714.86       7529.35       193.13 o                         
   3  12   2        548.77        562.35        34.19 o                         
   4  12   2       1736.97       1661.79        54.50 o                         
   5  12   2        832.06        750.91        39.32 o                         
   6  12   2       1220.54       1195.69        53.57 o                         
   7  12   2        613.77        621.79        40.06 o                         
   8  12   2        645.33        632.69        43.42 o                         
   9  12   2         55.30         44.07        39.41 o                         
  10  12   2        289.44        252.57        40.99 o                         
  11  12   2          3.72        -13.32        39.50 o                         
  12  12   2         17.82         63.35        35.96 o                         
 -12  13   2          1.53         56.92        48.54 o                         
 -11  13   2        116.44        150.09        56.74 o                         
 -10  13   2         57.69          4.47        45.56 o                         
  -9  13   2        879.52        893.46        62.61 o                         
  -8  13   2       1131.63       1157.95        53.38 o                         
  -7  13   2        149.94        161.64        34.19 o                         
  -6  13   2          8.65         15.00        30.93 o                         
  -5  13   2        311.02        326.27        38.01 o                         
  -4  13   2        590.02        634.74        44.72 o                         
  -3  13   2        976.83       1088.64        50.12 o                         
  -2  13   2         73.65         83.85        26.65 o                         
  -1  13   2       2714.77       2816.11        79.28 o                         
   0  13   2         38.98         49.75        27.67 o                         
   1  13   2       4100.49       3751.87        98.29 o                         
   2  13   2       2189.37       2548.82        75.28 o                         
   3  13   2       1991.48       2011.54        65.12 o                         
   4  13   2          7.63         15.84        26.74 o                         
   5  13   2          3.08         51.05        27.58 o                         
   6  13   2         67.73         16.58        27.20 o                         
   7  13   2        359.66        305.68        26.27 o                         
   8  13   2         22.96        -27.39        27.39 o                         
   9  13   2       1380.71       1467.92        70.34 o                         
  10  13   2         13.87         67.17        39.50 o                         
  11  13   2        134.87        138.44        40.99 o                         
 -11  14   2        277.27        289.28        61.68 o                         
 -10  14   2         98.11         -4.66        55.43 o                         
  -9  14   2        414.92        489.58        43.79 o                         
  -8  14   2        407.56        477.57        49.84 o                         
  -7  14   2        871.32        849.02        61.12 o                         
  -6  14   2       1268.49       1279.53        79.94 o                         
  -5  14   2        806.99        841.38        45.28 o                         
  -4  14   2        161.46        152.70        34.01 o                         
  -3  14   2       1536.21       1772.19        62.61 o                         
  -2  14   2        725.23        807.28        43.23 o                         
  -1  14   2        884.66        944.05        42.58 o                         
   0  14   2        338.41        282.20        32.98 o                         
   1  14   2         18.04         38.66        30.09 o                         
   2  14   2       2006.25       2120.26        74.07 o                         
   3  14   2         26.95        107.70        35.31 o                         
   4  14   2       1327.04       1339.16        70.43 o                         
   5  14   2        462.43        429.87        38.10 o                         
   6  14   2        216.82        249.78        28.88 o                         
   7  14   2        102.04        104.16        40.15 o                         
   8  14   2          2.31        -29.25        29.25 o                         
   9  14   2        165.03        140.21        36.89 o                         
  10  14   2         22.30        -43.97        43.97 o                         
 -10  15   2        205.20        158.29        36.24 o                         
  -9  15   2        134.74        131.55        36.43 o                         
  -8  15   2       2618.31       2610.78        93.54 o                         
  -7  15   2          2.09        -23.48        35.68 o                         
  -6  15   2       2193.56       2091.01        89.16 o                         
  -5  15   2        526.89        466.76        54.50 o                         
  -4  15   2        108.47        118.88        34.75 o                         
  -3  15   2         61.70         95.87        32.61 o                         
  -2  15   2        138.81        142.08        39.13 o                         
  -1  15   2        226.52        235.24        31.30 o                         
   0  15   2       3485.41       3460.54        91.02 o                         
   1  15   2         16.35         -1.86        27.76 o                         
   2  15   2        687.02        593.93        37.92 o                         
   3  15   2        219.64        181.86        31.86 o                         
   4  15   2        112.76        100.34        28.88 o                         
   5  15   2         24.31         21.80        26.83 o                         
   6  15   2          6.09         38.85        27.58 o                         
   7  15   2         21.92         44.72        47.98 o                         
   8  15   2       1710.03       1752.72        78.26 o                         
   9  15   2        134.15        118.60        66.89 o                         
  10  15   2        696.29        612.56        61.12 o                         
  -9  16   2        286.84        264.31        42.58 o                         
  -8  16   2        165.91        232.26        40.34 o                         
  -7  16   2        302.89        336.05        42.76 o                         
  -6  16   2         38.94         89.72        42.58 o                         
  -5  16   2        627.32        639.12        49.10 o                         
  -4  16   2         69.17         33.35        33.63 o                         
  -3  16   2        527.12        547.91        42.39 o                         
  -2  16   2       1546.33       1750.49        79.00 o                         
  -1  16   2        242.84        132.20        31.58 o                         
   0  16   2        171.23        176.73        32.98 o                         
   1  16   2        966.15        847.90        44.81 o                         
   2  16   2        517.16        573.81        38.66 o                         
   3  16   2        242.88        215.96        36.89 o                         
   4  16   2        493.07        448.50        36.61 o                         
   5  16   2        387.20        343.59        34.28 o                         
   6  16   2        389.65        278.84        36.61 o                         
   7  16   2        255.74        180.74        44.72 o                         
   8  16   2         35.47         52.73        35.87 o                         
   9  16   2         18.19         21.24        41.64 o                         
  -8  17   2         88.27        138.72        48.07 o                         
  -7  17   2        214.86        224.99        67.73 o                         
  -6  17   2         46.64         11.65        47.51 o                         
  -5  17   2        243.24        176.46        49.66 o                         
  -4  17   2         31.31         19.10        39.04 o                         
  -3  17   2        252.54        296.55        41.92 o                         
  -2  17   2         64.78        106.49        37.17 o                         
  -1  17   2        523.10        598.49        47.51 o                         
   0  17   2         18.36         11.46        29.53 o                         
   1  17   2       1641.20       1312.52        59.35 o                         
   2  17   2        436.91        318.16        37.64 o                         
   3  17   2        319.39        346.86        36.71 o                         
   4  17   2          9.14          2.42        32.89 o                         
   5  17   2          2.16         94.10        31.02 o                         
   6  17   2          0.31        -13.04        42.20 o                         
   7  17   2         82.71         57.48        38.10 o                         
  -7  18   2        303.00        327.76        58.88 o                         
  -6  18   2        265.14        280.71        44.44 o                         
  -5  18   2        197.92        125.96        39.60 o                         
  -4  18   2        270.29        219.96        69.87 o                         
  -3  18   2        219.39        313.50        44.25 o                         
  -2  18   2        631.18        582.00        47.79 o                         
  -1  18   2        480.24        367.26        47.70 o                         
   0  18   2        119.71         89.72        32.98 o                         
   1  18   2        138.28         60.84        32.61 o                         
   2  18   2        735.77        601.38        53.10 o                         
   3  18   2         52.98        100.43        37.17 o                         
   4  18   2        189.79        158.66        46.58 o                         
   5  18   2        265.20        183.07        45.93 o                         
   6  18   2        697.78        647.03        66.99 o                         
  -5  19   2         38.52        166.21        66.24 o                         
  -4  19   2        372.38        289.00        47.14 o                         
  -3  19   2        120.48        142.92        49.28 o                         
  -2  19   2        186.08        137.33        46.40 o                         
  -1  19   2         36.13         29.25        47.23 o                         
   0  19   2        593.81        603.06       103.60 o                         
   1  19   2        128.14         86.18        44.63 o                         
   2  19   2        101.55         96.33        39.87 o                         
   3  19   2          0.72         10.99        57.76 o                         
   4  19   2        171.34        154.65        36.71 o                         
  -1  20   2        509.14        496.94        90.74 o                         
   0  20   2         51.04          2.70        67.27 o                         
 -15   0   3       2556.67       2315.26        98.48 o                         
 -13   0   3         55.22         84.13        32.33 o                         
 -11   0   3       1655.74       1559.40        72.02 o                         
  -9   0   3       2253.14       2006.69       113.66 o                         
  -7   0   3       8797.38       8572.90       284.15 o                         
  -5   0   3       5673.78       8160.46       612.56 o                         
  -1   0   3      29239.09      23305.06      1179.66 o                         
   1   0   3      14550.71      13513.00       486.42 o                         
   3   0   3       3969.80       3834.13       142.73 o                         
   5   0   3       6596.93       6662.26       200.49 o                         
   7   0   3        456.90        516.79        39.78 o                         
   9   0   3       2877.42       3037.01       113.10 o                         
  11   0   3        426.92        528.06        40.99 o                         
  13   0   3        275.01        292.54        41.64 o                         
 -15   1   3        135.99         31.02        63.91 o                         
 -14   1   3        377.91        427.63        49.56 o                         
 -13   1   3       1999.67       1752.72        56.55 o                         
 -12   1   3       1827.86       1644.00        55.43 o                         
 -11   1   3         23.60         39.69        20.31 o                         
 -10   1   3         29.24         15.56        23.29 o                         
  -9   1   3       1543.25       1568.72        52.27 o                         
  -8   1   3        425.66        488.28        25.43 o                         
  -7   1   3        162.07        190.24        24.78 o                         
  -6   1   3        713.86        600.08        23.20 o                         
  -5   1   3       6953.12       6622.76       134.72 o                         
  -4   1   3      14363.37      13495.58       308.38 o                         
  -3   1   3      17341.38      18992.99       431.73 o                         
  -2   1   3       3857.32       4647.37       115.43 o                         
  -1   1   3       3519.00        810.63       224.62 o                         
   0   1   3       8485.17       6053.05       181.77 o                         
   1   1   3         35.84         49.75        11.46 o                         
   2   1   3       2042.12       1992.81        53.10 o                         
   3   1   3       2700.47       2423.51        59.25 o                         
   4   1   3       8494.84       8365.05       175.15 o                         
   5   1   3         35.03         96.99        11.55 o                         
   6   1   3       3660.01       3594.14        83.76 o                         
   7   1   3        351.90        387.94        20.87 o                         
   8   1   3        650.27        712.06        31.77 o                         
   9   1   3        613.22        653.56        34.28 o                         
  10   1   3        660.22        723.43        32.33 o                         
  11   1   3        830.23        906.78        36.80 o                         
  12   1   3        748.23        811.75        37.73 o                         
  13   1   3        619.02        661.10        44.81 o                         
  14   1   3        157.92        285.74        64.00 o                         
 -15   2   3          3.59        -28.32        47.89 o                         
 -14   2   3        361.82        336.42        60.00 o                         
 -13   2   3         66.53        -12.48        29.53 o                         
 -12   2   3         57.36         32.61        26.18 o                         
 -11   2   3          0.23        -19.56        19.56 o                         
 -10   2   3       3727.96       3604.01       102.11 o                         
  -9   2   3        130.32        125.77        21.43 o                         
  -8   2   3       3166.75       2599.41        62.98 o                         
  -7   2   3        148.33        130.71        15.84 o                         
  -6   2   3      16503.25      16870.78       385.33 o                         
  -5   2   3        501.47        378.34        55.34 o                         
  -4   2   3        107.48        150.83        15.00 o                         
  -3   2   3       1194.33       1373.07        38.48 o                         
  -2   2   3       9414.99       9314.87       213.72 o                         
  -1   2   3       1731.49       1864.52        93.72 o                         
   0   2   3      18144.89      16513.49       419.90 o                         
   1   2   3         26.00         29.72        10.06 o                         
   2   2   3       2630.88       2526.83        66.15 o                         
   3   2   3          1.04        -11.37        11.37 o                         
   4   2   3       4744.91       5052.36       108.54 o                         
   5   2   3         33.90         11.83        13.14 o                         
   6   2   3        916.53        762.84        24.50 o                         
   7   2   3        168.85        188.38        17.61 o                         
   8   2   3       2989.49       3017.44        82.17 o                         
   9   2   3        113.67        127.64        21.80 o                         
  10   2   3        531.64        663.43        28.14 o                         
  11   2   3         72.45         49.75        17.05 o                         
  12   2   3        225.24        144.97        31.58 o                         
  13   2   3        220.99        221.92        45.93 o                         
  14   2   3       1151.25       1091.25        86.74 o                         
 -15   3   3         36.82         96.52       110.59 o                         
 -14   3   3        507.26        597.10        70.15 o                         
 -13   3   3       1404.32       1233.14        83.29 o                         
 -12   3   3       1821.89       1766.42        71.46 o                         
 -11   3   3        791.20        752.12        30.47 o                         
 -10   3   3        179.00        162.48        23.48 o                         
  -9   3   3        661.48        708.80        46.96 o                         
  -8   3   3        161.73        155.96        15.56 o                         
  -7   3   3       1732.29       2025.79        56.46 o                         
  -6   3   3        425.07       1042.15       111.33 o                         
  -5   3   3      19033.57      18919.95       430.89 o                         
  -4   3   3       4212.99       4557.19       108.17 o                         
  -3   3   3       9191.23      10319.29       236.73 o                         
  -2   3   3       3647.09       3469.67        88.60 o                         
  -1   3   3       2721.64       3040.64       119.07 o                         
   1   3   3       3748.55       1353.60        37.73 o                         
   2   3   3       4421.45       4226.17       100.53 o                         
   3   3   3       7426.96       6993.75       171.05 o                         
   4   3   3       2269.10       2025.60        48.63 o                         
   5   3   3        137.90         89.53        12.86 o                         
   6   3   3        231.15        277.17        15.47 o                         
   7   3   3        448.86        477.47        20.50 o                         
   8   3   3        458.41        557.50        30.00 o                         
   9   3   3        424.61        431.92        26.83 o                         
  10   3   3        773.92        851.35        40.15 o                         
  11   3   3        427.92        509.43        36.52 o                         
  12   3   3        308.47        341.54        38.76 o                         
  13   3   3        227.95        264.03        36.71 o                         
  14   3   3         55.74        132.85        47.98 o                         
 -15   4   3       2981.88       2793.38       107.79 o                         
 -14   4   3         16.09         36.61        41.18 o                         
 -13   4   3        263.64        298.87        41.74 o                         
 -12   4   3        240.79        233.66        40.99 o                         
 -11   4   3       1070.25       1109.04        63.45 o                         
 -10   4   3        170.20        126.24        18.17 o                         
  -9   4   3       1998.58       1755.52        59.25 o                         
  -8   4   3         36.64         43.04        15.09 o                         
  -7   4   3       3568.15       3462.96        82.64 o                         
  -6   4   3         40.55         41.74        18.17 o                         
  -5   4   3       1836.52        546.88       160.90 o                         
  -4   4   3          9.13         -6.43        16.12 o                         
  -3   4   3       3928.23       4177.54       106.30 o                         
  -2   4   3       2338.57       2309.85        59.35 o                         
  -1   4   3      12854.97      12044.34       290.68 o                         
   0   4   3       3588.38       3453.09        79.66 o                         
   1   4   3       2647.73       2508.20        75.18 o                         
   2   4   3         82.20         54.32        17.05 o                         
   3   4   3        156.62        122.14        19.66 o                         
   4   4   3         83.82         79.10        18.91 o                         
   5   4   3       4861.43       4833.05       110.40 o                         
   6   4   3        935.39        950.75        32.98 o                         
   7   4   3       1054.93        965.75        29.72 o                         
   8   4   3         79.39         45.84        19.29 o                         
   9   4   3       1254.73       1389.28        66.61 o                         
  10   4   3        271.71        298.69        29.25 o                         
  11   4   3        174.72        176.18        32.51 o                         
  12   4   3        103.14         97.17        38.66 o                         
  13   4   3        102.92        126.52        34.47 o                         
  14   4   3        507.63        719.70        68.57 o                         
 -15   5   3         94.36        172.45        82.27 o                         
 -14   5   3         52.57         88.88        56.64 o                         
 -13   5   3       1405.94       1265.47        65.03 o                         
 -12   5   3       2693.85       2609.10        94.19 o                         
 -11   5   3        218.32        210.46        34.19 o                         
 -10   5   3         70.02         39.60        23.48 o                         
  -9   5   3        950.79       1039.54        43.14 o                         
  -8   5   3         35.05          9.69        15.74 o                         
  -7   5   3        120.05        107.42        17.89 o                         
  -6   5   3       1410.68       1235.56        39.13 o                         
  -5   5   3       1169.32       1161.21        39.97 o                         
  -4   5   3       4529.79       4687.90       113.10 o                         
  -3   5   3       6537.24       7361.47       182.05 o                         
  -2   5   3        172.62        146.36        15.65 o                         
  -1   5   3       2763.78       2978.41        78.72 o                         
   0   5   3       1170.10        931.93        50.87 o                         
   1   5   3         21.21         32.51        18.54 o                         
   2   5   3       3312.69       3015.86        72.20 o                         
   3   5   3       2087.33       1998.21        54.22 o                         
   4   5   3      12968.19      12752.58       293.01 o                         
   5   5   3        803.24        841.10        32.61 o                         
   6   5   3       1459.05       1435.49        42.39 o                         
   7   5   3        174.34        164.72        14.72 o                         
   8   5   3         42.60         47.98        17.89 o                         
   9   5   3          7.21          7.08        25.53 o                         
  10   5   3         74.68         34.38        26.92 o                         
  11   5   3         16.17         21.33        34.56 o                         
  12   5   3        261.67        325.89        54.78 o                         
  13   5   3        278.81        382.54        57.76 o                         
  14   5   3        220.58        398.19        54.78 o                         
 -15   6   3        119.85        198.91        53.38 o                         
 -14   6   3        500.31        595.89        61.21 o                         
 -13   6   3        214.61        136.11        37.36 o                         
 -12   6   3         21.87         57.30        32.79 o                         
 -11   6   3         12.85          3.73        24.97 o                         
 -10   6   3       1067.24       1110.81        46.21 o                         
  -9   6   3          4.53         -4.84        22.64 o                         
  -8   6   3       3631.60       3422.53        88.69 o                         
  -7   6   3         64.48         54.69        20.22 o                         
  -6   6   3       6858.05       7332.68       182.98 o                         
  -5   6   3        433.65        446.45        66.43 o                         
  -4   6   3        375.78        622.25        25.15 o                         
  -3   6   3        432.94        674.89        26.46 o                         
  -2   6   3       2378.32       2841.64        69.59 o                         
  -1   6   3        723.00        740.57        28.32 o                         
   0   6   3       5660.78       5309.97       121.39 o                         
   1   6   3       1558.27       1661.89        62.79 o                         
   2   6   3       1358.81       1238.73        37.55 o                         
   3   6   3        502.06        541.76        24.13 o                         
   4   6   3         28.18         64.10        17.24 o                         
   5   6   3         25.60          5.31        15.47 o                         
   6   6   3       1913.71       1714.80        47.51 o                         
   7   6   3         18.90         -2.61        15.47 o                         
   8   6   3       2025.54       1968.40        58.79 o                         
   9   6   3         44.33         61.30        22.83 o                         
  10   6   3        528.13        581.73        30.47 o                         
  11   6   3         33.59         17.79        27.02 o                         
  12   6   3         61.73         54.97        31.12 o                         
  13   6   3         14.54         72.48        37.45 o                         
  14   6   3       1106.94       1137.46        66.52 o                         
 -14   7   3        187.71        204.13        51.05 o                         
 -13   7   3       1179.53       1099.45        76.30 o                         
 -12   7   3        923.89        838.40        45.09 o                         
 -11   7   3       2074.78       2015.73        68.38 o                         
 -10   7   3        576.85        660.36        40.99 o                         
  -9   7   3         88.00         77.98        22.45 o                         
  -8   7   3        663.28        758.09        33.73 o                         
  -7   7   3       1336.63       1613.07        54.04 o                         
  -6   7   3        107.78        115.90        21.15 o                         
  -5   7   3       6890.99       6574.04       166.11 o                         
  -4   7   3       3097.16       3391.97        87.20 o                         
  -3   7   3       2107.78       2325.69        60.18 o                         
  -2   7   3        178.52        366.05        23.38 o                         
  -1   7   3        426.94        513.34        44.16 o                         
   0   7   3       1687.32        840.35        64.38 o                         
   1   7   3       1439.25       1335.90        40.43 o                         
   2   7   3       6623.11       6719.56       151.86 o                         
   3   7   3       4158.55       3854.44        87.76 o                         
   4   7   3       2966.56       2932.10        70.25 o                         
   5   7   3        977.17        939.57        35.31 o                         
   6   7   3        213.84        215.12        20.78 o                         
   7   7   3        140.77        186.33        17.79 o                         
   8   7   3         37.74         44.16        25.71 o                         
   9   7   3        995.75        986.62        42.58 o                         
  10   7   3       1083.57       1094.41        65.31 o                         
  11   7   3        148.50        145.34        24.13 o                         
  12   7   3          4.85         51.99        30.19 o                         
  13   7   3        193.44        205.24        56.64 o                         
 -14   8   3          0.52        103.51        44.53 o                         
 -13   8   3          3.53         59.53        40.81 o                         
 -12   8   3        157.04        181.86        38.20 o                         
 -11   8   3        984.52        992.31        57.11 o                         
 -10   8   3       1519.16       1567.23        71.55 o                         
  -9   8   3       3688.77       3461.47        92.98 o                         
  -8   8   3        240.89        249.03        22.55 o                         
  -7   8   3       2313.55       2357.65        76.58 o                         
  -6   8   3         63.05         70.62        22.92 o                         
  -5   8   3       1289.24       2518.26       245.03 o                         
  -4   8   3        210.75        286.11        25.53 o                         
  -3   8   3       1167.88       1225.13        41.27 o                         
  -2   8   3        710.71       1281.58        41.37 o                         
  -1   8   3       6672.73       6500.81       148.23 o                         
   0   8   3        447.08        585.73        29.81 o                         
   1   8   3        339.04        330.18        28.69 o                         
   2   8   3       4508.17       4427.13       110.12 o                         
   3   8   3         29.38        -16.49        17.24 o                         
   4   8   3        225.87        228.16        21.43 o                         
   5   8   3       2830.57       2965.27        76.12 o                         
   6   8   3       1120.07       1116.96        40.71 o                         
   7   8   3       4071.87       3898.32       105.56 o                         
   8   8   3         13.69         -0.19        22.36 o                         
   9   8   3       1004.20       1017.83        46.21 o                         
  10   8   3         18.23         51.89        25.15 o                         
  11   8   3         21.70         76.95        27.48 o                         
  12   8   3          8.59         50.87        34.84 o                         
  13   8   3         43.29        101.92        36.06 o                         
 -14   9   3        439.98        469.93        91.30 o                         
 -13   9   3         47.85        110.96        35.03 o                         
 -12   9   3       1240.89       1204.16        79.56 o                         
 -11   9   3         38.24         26.37        33.82 o                         
 -10   9   3         71.48         63.26        32.61 o                         
  -9   9   3        464.79        512.04        29.81 o                         
  -8   9   3        135.37        136.58        23.94 o                         
  -7   9   3         40.24         24.22        26.09 o                         
  -6   9   3       1672.80       1509.47        55.34 o                         
  -5   9   3        965.31       1134.38        47.14 o                         
  -4   9   3       2146.04       2138.24        63.54 o                         
  -3   9   3         52.21         60.28        32.33 o                         
  -2   9   3         20.79          9.22        21.06 o                         
  -1   9   3        910.26        970.23        38.94 o                         
   0   9   3        388.21        398.47        26.46 o                         
   1   9   3        780.17        982.24        37.73 o                         
   2   9   3       4473.26       4448.00       102.20 o                         
   3   9   3        394.62        361.02        25.15 o                         
   4   9   3       5921.96       5861.69       131.27 o                         
   5   9   3        828.79        874.36        36.89 o                         
   6   9   3        976.04        967.99        46.58 o                         
   7   9   3        499.30        484.74        31.77 o                         
   8   9   3         15.08         22.83        13.04 o                         
   9   9   3          9.02          9.60        24.69 o                         
  10   9   3        401.59        418.59        32.51 o                         
  11   9   3          4.82          4.19        27.76 o                         
  12   9   3       1395.14       1253.91        70.90 o                         
  13   9   3          6.35         44.91        37.55 o                         
 -13  10   3        156.67        184.65        40.71 o                         
 -12  10   3          0.21         27.48        37.17 o                         
 -11  10   3        288.31        315.55        46.30 o                         
 -10  10   3        353.28        348.35        45.65 o                         
  -9  10   3         22.91         15.74        27.20 o                         
  -8  10   3       4153.29       4203.81       112.36 o                         
  -7  10   3        205.38        224.16        27.67 o                         
  -6  10   3       2091.12       2054.86        65.96 o                         
  -5  10   3        630.01        789.02        44.07 o                         
  -4  10   3         41.38         64.56        25.62 o                         
  -3  10   3        322.91        397.82        31.49 o                         
  -2  10   3       2134.04       2509.32        69.04 o                         
  -1  10   3       1325.19       1522.42        52.36 o                         
   0  10   3       2047.33       2054.67        66.61 o                         
   1  10   3       2686.11       2621.68        74.35 o                         
   2  10   3       2568.28       2323.83        65.68 o                         
   3  10   3         27.79         -7.17        22.08 o                         
   4  10   3         23.42         57.39        23.57 o                         
   5  10   3        433.87        444.49        31.12 o                         
   6  10   3       1111.03       1077.55        65.68 o                         
   7  10   3        826.31        820.97        42.30 o                         
   8  10   3       1165.69       1098.42        58.41 o                         
   9  10   3        129.07        166.30        27.48 o                         
  10  10   3         98.93        164.53        46.86 o                         
  11  10   3         75.78         94.75        33.91 o                         
  12  10   3        208.56        255.37        35.78 o                         
 -13  11   3       1087.01       1105.97        89.35 o                         
 -12  11   3        103.70        109.28        40.90 o                         
 -11  11   3        712.45        689.05        50.22 o                         
 -10  11   3        205.92        210.83        41.64 o                         
  -9  11   3        449.62        483.44        37.17 o                         
  -8  11   3         48.90          8.01        27.39 o                         
  -7  11   3        686.26        798.89        44.91 o                         
  -6  11   3         74.65         49.47        25.06 o                         
  -5  11   3       5329.88       5110.41       131.18 o                         
  -4  11   3       1009.11       1421.33        57.02 o                         
  -3  11   3       1925.52       2108.52        71.83 o                         
  -2  11   3        325.04        372.57        34.10 o                         
  -1  11   3        374.41        493.31        36.80 o                         
   0  11   3        261.24        279.68        31.30 o                         
   1  11   3       2517.43       2426.31        68.66 o                         
   2  11   3       1246.85       1380.15        50.22 o                         
   3  11   3        234.89        159.03        27.76 o                         
   4  11   3        141.52        146.46        26.18 o                         
   5  11   3       1149.28       1050.91        45.19 o                         
   6  11   3         18.58         21.15        25.62 o                         
   7  11   3         76.28         76.86        27.67 o                         
   8  11   3        124.85        107.23        24.97 o                         
   9  11   3       1138.39       1013.92        64.19 o                         
  10  11   3        787.67        713.00        50.87 o                         
  11  11   3        496.73        520.42        46.30 o                         
  12  11   3         94.93         29.91        39.60 o                         
 -12  12   3         49.82        120.74        49.19 o                         
 -11  12   3         37.08         43.51        42.95 o                         
 -10  12   3        659.79        611.26        53.76 o                         
  -9  12   3       2122.62       2020.57        73.04 o                         
  -8  12   3         14.55         13.23        33.26 o                         
  -7  12   3        561.06        480.73        37.17 o                         
  -6  12   3        128.18        163.60        31.21 o                         
  -5  12   3        192.80        248.94        32.33 o                         
  -4  12   3        868.62       1100.56        55.99 o                         
  -3  12   3         34.39         11.09        29.63 o                         
  -2  12   3        838.97       1217.30        58.32 o                         
  -1  12   3       1041.96       1124.13        62.42 o                         
   0  12   3         91.53         65.87        27.11 o                         
   1  12   3       1273.76       1586.42        64.75 o                         
   2  12   3        327.49        389.90        32.61 o                         
   3  12   3         30.07        228.91        30.84 o                         
   4  12   3        160.89        152.42        30.37 o                         
   5  12   3        590.73        680.85        41.18 o                         
   6  12   3        408.18        400.89        33.73 o                         
   7  12   3        884.90        842.12        54.97 o                         
   8  12   3        802.06        767.31        45.19 o                         
   9  12   3        254.70        220.90        31.68 o                         
  10  12   3        190.51        239.71        45.00 o                         
  11  12   3         81.59         67.36        50.68 o                         
 -12  13   3        451.46        510.92        62.79 o                         
 -11  13   3          0.94         68.76        56.46 o                         
 -10  13   3        605.41        672.93        46.86 o                         
  -9  13   3         42.93        108.72        32.61 o                         
  -8  13   3        207.30        159.03        47.79 o                         
  -7  13   3         30.00          5.59        31.21 o                         
  -6  13   3        566.29        587.32        43.42 o                         
  -5  13   3         85.00         59.53        33.07 o                         
  -4  13   3       1385.24       1597.32        65.22 o                         
  -3  13   3        227.46        226.39        37.27 o                         
  -2  13   3       1058.86       1303.11        68.38 o                         
  -1  13   3       1273.68       1259.78        58.32 o                         
   0  13   3        183.98        166.58        32.61 o                         
   1  13   3       1102.29       1122.74        47.70 o                         
   2  13   3        312.35        390.08        33.26 o                         
   3  13   3        465.39        507.19        38.76 o                         
   4  13   3        926.20        969.11        46.21 o                         
   5  13   3         23.01        -22.36        28.69 o                         
   6  13   3        315.16        273.53        32.61 o                         
   7  13   3         30.54         -4.10        31.21 o                         
   8  13   3          2.15        -19.56        21.33 o                         
   9  13   3         13.34         69.13        30.00 o                         
  10  13   3        193.73        190.99        43.04 o                         
  11  13   3          1.18         17.89        59.25 o                         
 -11  14   3         99.71        143.94        58.51 o                         
 -10  14   3         34.94         60.93        31.58 o                         
  -9  14   3        374.49        329.53        39.32 o                         
  -8  14   3        411.24        436.85        47.23 o                         
  -7  14   3        902.43       1013.64        64.84 o                         
  -6  14   3        355.37        307.07        39.50 o                         
  -5  14   3        974.89       1064.23        58.69 o                         
  -4  14   3         68.80         26.83        36.52 o                         
  -3  14   3        447.57        527.60        46.96 o                         
  -2  14   3       1178.03       1389.94        68.48 o                         
  -1  14   3        661.56        866.25        47.98 o                         
   0  14   3        837.69        831.32        46.96 o                         
   1  14   3        791.81        872.12        43.97 o                         
   2  14   3       2111.65       2056.44        68.20 o                         
   3  14   3        510.15        548.74        38.66 o                         
   4  14   3        198.68        196.11        31.40 o                         
   5  14   3         66.55         35.12        29.35 o                         
   6  14   3        474.01        444.03        39.87 o                         
   7  14   3        520.08        433.03        43.88 o                         
   8  14   3        161.53        124.10        34.28 o                         
   9  14   3        232.04        215.58        37.64 o                         
  10  14   3         16.83         50.68        43.69 o                         
 -10  15   3          4.84        -25.99        48.91 o                         
  -9  15   3        321.48        278.10        48.35 o                         
  -8  15   3          4.57        -16.30        38.76 o                         
  -7  15   3       1434.71       1651.36        81.52 o                         
  -6  15   3         99.32         94.66        43.04 o                         
  -5  15   3       1832.23       1733.81        75.37 o                         
  -4  15   3        478.76        507.01        44.72 o                         
  -3  15   3       1097.34       1227.92        65.22 o                         
  -2  15   3        172.02        224.34        37.27 o                         
  -1  15   3        182.79        164.53        37.08 o                         
   0  15   3        242.40        295.61        37.36 o                         
   1  15   3        646.50        738.43        55.81 o                         
   2  15   3        221.02        167.70        33.35 o                         
   3  15   3        235.92        194.90        34.38 o                         
   4  15   3        113.01        120.93        33.73 o                         
   5  15   3        350.45        313.41        37.55 o                         
   6  15   3         84.30         45.09        35.22 o                         
   7  15   3         14.58        -28.23        28.23 o                         
   8  15   3        160.07        158.66        37.36 o                         
   9  15   3        109.14        112.45        30.28 o                         
  -9  16   3        273.95        278.94        53.29 o                         
  -8  16   3          8.90        161.83        41.46 o                         
  -7  16   3         30.90         49.28        44.16 o                         
  -6  16   3         83.78        123.91        45.00 o                         
  -5  16   3         83.21         83.85        40.06 o                         
  -4  16   3        238.14        240.09        37.45 o                         
  -3  16   3         35.02         36.15        34.66 o                         
  -2  16   3        302.88        387.94        42.11 o                         
  -1  16   3        906.16        878.74        51.61 o                         
   0  16   3        661.98        787.34        54.22 o                         
   1  16   3       1089.30        989.04        51.33 o                         
   2  16   3         34.18         14.72        32.33 o                         
   3  16   3        372.69        426.05        40.43 o                         
   4  16   3        196.51        154.10        37.73 o                         
   5  16   3         60.99         66.33        34.01 o                         
   6  16   3         47.19         16.02        27.86 o                         
   7  16   3        623.09        525.08        40.90 o                         
   8  16   3        322.79        263.29        45.19 o                         
  -8  17   3        102.74        202.82        69.04 o                         
  -7  17   3        109.73         43.32        51.43 o                         
  -6  17   3        210.64        226.11        53.29 o                         
  -5  17   3         20.96         24.50        39.78 o                         
  -4  17   3        921.09        994.63        65.87 o                         
  -3  17   3         39.08         -7.08        37.83 o                         
  -2  17   3        683.78        678.62        60.00 o                         
  -1  17   3        616.30        545.76        46.86 o                         
   0  17   3        170.61         94.56        40.71 o                         
   1  17   3        572.43        504.58        57.86 o                         
   2  17   3        365.90        269.99        41.64 o                         
   3  17   3       1557.40       1548.13        89.44 o                         
   4  17   3       1184.87       1019.51        54.50 o                         
   5  17   3          1.24          2.89        31.30 o                         
   6  17   3          9.45         37.36        30.47 o                         
   7  17   3         16.19          8.29        69.59 o                         
  -7  18   3       1064.67        857.40       148.69 o                         
  -6  18   3        585.41        506.07        68.29 o                         
  -5  18   3        269.82        350.77        60.28 o                         
  -4  18   3        205.28        144.69        43.60 o                         
  -3  18   3         49.13         22.36        36.43 o                         
  -2  18   3        465.16        445.14        45.46 o                         
  -1  18   3        424.13        441.70        47.98 o                         
   0  18   3        215.12        225.27        40.90 o                         
   1  18   3       1475.55       1290.53        64.38 o                         
   2  18   3        312.81        290.68        45.37 o                         
   3  18   3        386.56        267.11        40.71 o                         
   4  18   3        328.37        375.27        56.83 o                         
   5  18   3         36.09         75.74        35.03 o                         
   6  18   3         72.87        121.39        34.56 o                         
  -4  19   3         45.94         21.61        57.76 o                         
  -3  19   3        563.29        522.38        65.40 o                         
  -2  19   3        168.18        111.43        57.76 o                         
  -1  19   3         10.44         80.96        62.89 o                         
   0  19   3         35.24         25.15        75.28 o                         
   1  19   3        526.50        453.72        60.84 o                         
   2  19   3         42.04         48.73        41.92 o                         
   3  19   3        245.54        254.81        55.62 o                         
 -14   0   4       1089.16        966.22        60.37 o                         
 -12   0   4       1037.32       1018.30        68.57 o                         
 -10   0   4        427.10        401.54        45.00 o                         
  -8   0   4        289.70        164.44        52.64 o                         
  -6   0   4       6211.47       6247.40       189.87 o                         
  -4   0   4        163.09        352.54        29.35 o                         
  -2   0   4        253.28        184.28        35.03 o                         
   0   0   4       5675.30       5326.27       197.70 o                         
   2   0   4       4994.00       4523.93       170.21 o                         
   4   0   4       1066.05        883.95        46.86 o                         
   6   0   4         86.32        166.49        24.69 o                         
   8   0   4        970.81       1110.44        50.78 o                         
  10   0   4        724.99        837.09        59.07 o                         
  12   0   4        603.40        723.43        48.91 o                         
  14   0   4         32.37        121.95        52.36 o                         
 -15   1   4        463.30        383.84        43.69 o                         
 -14   1   4          5.64         33.54        24.97 o                         
 -13   1   4         13.67         25.53        24.69 o                         
 -12   1   4        394.34        357.76        35.40 o                         
 -11   1   4       1194.56       1094.41        48.63 o                         
 -10   1   4       2173.72       1916.13        60.00 o                         
  -9   1   4       2429.35       2298.39        69.13 o                         
  -8   1   4       1658.15       1556.61        55.53 o                         
  -7   1   4         33.78         70.62        15.93 o                         
  -6   1   4       2405.85       3603.45       143.94 o                         
  -5   1   4        201.30        369.77        21.06 o                         
  -4   1   4      12228.03      13922.93       304.19 o                         
  -3   1   4       2343.69       4602.00       132.11 o                         
  -2   1   4       1343.29       1215.16        37.73 o                         
  -1   1   4       1400.15       1244.50        39.13 o                         
   0   1   4       8134.48       7469.82       182.32 o                         
   1   1   4        301.40        369.49        22.73 o                         
   2   1   4         80.56        107.42        17.79 o                         
   3   1   4        210.85        281.17        18.45 o                         
   4   1   4       4938.89       4768.86       118.32 o                         
   5   1   4       6654.29       7040.79       156.61 o                         
   6   1   4       2285.04       2031.19        47.51 o                         
   7   1   4       1373.01       1265.09        39.13 o                         
   8   1   4        595.78        690.36        40.43 o                         
   9   1   4        610.40        762.19        34.56 o                         
  10   1   4         50.77         96.52        25.15 o                         
  11   1   4        115.18        122.51        26.65 o                         
  12   1   4        618.49        668.18        33.17 o                         
  13   1   4        107.63        212.04        40.53 o                         
  14   1   4          6.47        104.35        51.89 o                         
 -15   2   4        386.20        357.20        46.96 o                         
 -14   2   4        114.61         61.86        25.81 o                         
 -13   2   4       1172.67        978.98        43.69 o                         
 -12   2   4        506.73        457.26        34.56 o                         
 -11   2   4        291.75        328.78        30.65 o                         
 -10   2   4         37.06         39.69        20.50 o                         
  -9   2   4        447.03        524.34        29.91 o                         
  -8   2   4          0.82          7.83        19.66 o                         
  -7   2   4       6115.92       5640.52       129.22 o                         
  -6   2   4        360.90        419.71        22.83 o                         
  -5   2   4      17837.42      17537.47       381.42 o                         
  -4   2   4        204.97        235.06        21.43 o                         
  -3   2   4        294.68        282.66        19.38 o                         
  -2   2   4        288.33        352.35        20.31 o                         
  -1   2   4       6558.73       7204.39       166.95 o                         
   0   2   4        273.57        291.51        17.14 o                         
   1   2   4      17097.25      15569.44       373.50 o                         
   2   2   4        322.12        463.22        26.09 o                         
   3   2   4       8878.61       8481.78       207.20 o                         
   4   2   4        545.56        612.66        24.60 o                         
   5   2   4        394.22        418.97        19.10 o                         
   6   2   4        649.04        749.98        25.53 o                         
   7   2   4         74.48         83.57        13.60 o                         
   8   2   4          4.61         -0.28        16.86 o                         
   9   2   4       3251.44       3321.54        86.74 o                         
  10   2   4         99.30        118.23        24.32 o                         
  11   2   4         52.02         33.35        20.78 o                         
  12   2   4         76.36         84.41        19.38 o                         
  13   2   4         87.10        177.67        38.66 o                         
  14   2   4         23.62        118.23        47.98 o                         
 -15   3   4        138.41        127.17        44.91 o                         
 -14   3   4         36.16         41.37        37.83 o                         
 -13   3   4         26.11         38.94        30.09 o                         
 -12   3   4        270.24        336.89        34.75 o                         
 -11   3   4       1136.28       1110.72        50.03 o                         
 -10   3   4       2049.59       1831.82        66.61 o                         
  -9   3   4       1741.41       1733.34        50.40 o                         
  -8   3   4        548.36        522.29        26.74 o                         
  -7   3   4        113.89        137.61        23.57 o                         
  -6   3   4       1040.87        389.90       174.59 o                         
  -5   3   4        297.37        399.49        25.06 o                         
  -4   3   4      15539.18      18136.43       435.83 o                         
  -3   3   4       4503.27       4821.78       121.58 o                         
  -2   3   4       3985.87       3610.16        92.33 o                         
  -1   3   4       1354.81        589.46        45.65 o                         
   0   3   4       6643.84       5961.94       139.66 o                         
   1   3   4        262.17        295.15        17.52 o                         
   2   3   4         48.46         62.14        12.02 o                         
   3   3   4        854.24       1051.65        48.91 o                         
   4   3   4       1472.63       1369.91        44.25 o                         
   5   3   4       5942.20       6016.07       135.00 o                         
   6   3   4       1130.44       1010.85        31.40 o                         
   7   3   4       2181.15       2126.41        50.78 o                         
   8   3   4        480.61        524.06        21.06 o                         
   9   3   4        709.33        852.00        36.61 o                         
  10   3   4         83.37         71.74        23.20 o                         
  11   3   4        267.85        153.63        19.66 o                         
  12   3   4        295.87        320.77        38.10 o                         
  13   3   4        206.46        258.44        37.08 o                         
  14   3   4        201.26        300.92        38.10 o                         
 -15   4   4         33.77        -28.51        42.86 o                         
 -14   4   4       1475.50       1326.68        68.85 o                         
 -13   4   4        145.40        187.82        38.57 o                         
 -12   4   4        748.95        714.77        42.67 o                         
 -11   4   4        227.64        204.31        26.83 o                         
 -10   4   4        157.61        142.54        23.76 o                         
  -9   4   4         57.94         40.81        18.35 o                         
  -8   4   4       1451.05       1575.15        47.42 o                         
  -7   4   4        124.41        140.77        21.33 o                         
  -6   4   4      11755.14      11490.56       265.89 o                         
  -5   4   4       1765.44       1938.12        56.55 o                         
  -4   4   4        688.07        767.96        32.33 o                         
  -3   4   4         56.94         79.75        17.98 o                         
  -2   4   4       2413.64       3227.62       180.93 o                         
  -1   4   4        181.05        260.68        22.27 o                         
   0   4   4       5433.54       5295.90       125.87 o                         
   1   4   4        578.24        666.41        26.09 o                         
   2   4   4       7292.37       7087.10       157.82 o                         
   3   4   4       2294.66       2392.40        58.60 o                         
   4   4   4       2519.59       2267.46        56.27 o                         
   5   4   4         87.63         65.87        13.32 o                         
   6   4   4         13.07         25.43        13.79 o                         
   7   4   4        671.70        674.33        26.37 o                         
   8   4   4        356.68        349.18        19.38 o                         
   9   4   4        139.89        162.11        21.80 o                         
  10   4   4       1666.93       1661.89        56.83 o                         
  11   4   4        148.55        167.23        31.02 o                         
  12   4   4       1348.81       1544.50        68.57 o                         
  13   4   4         10.25         45.37        32.98 o                         
  14   4   4         50.13        235.89        47.61 o                         
 -15   5   4        137.11        191.83        53.76 o                         
 -14   5   4         97.11        155.31        39.87 o                         
 -13   5   4        831.00        799.55        57.39 o                         
 -12   5   4        354.48        412.44        41.64 o                         
 -11   5   4       1142.95       1128.23        44.72 o                         
 -10   5   4        641.20        572.32        27.30 o                         
  -9   5   4       3002.77       2953.62        76.68 o                         
  -8   5   4       1808.29       1746.57        49.10 o                         
  -7   5   4       1110.73       1499.31        64.19 o                         
  -6   5   4        689.59        638.37        60.28 o                         
  -5   5   4         71.18        146.18        17.70 o                         
  -4   5   4       3301.71       3632.99        95.87 o                         
  -3   5   4       4363.13       4660.60       126.05 o                         
  -2   5   4        206.04        166.49        19.56 o                         
  -1   5   4       7327.21       6763.81       159.31 o                         
   0   5   4       1369.31       1254.01        37.73 o                         
   1   5   4        405.18        459.77        22.17 o                         
   2   5   4        720.57        935.75        31.58 o                         
   3   5   4        988.45       1088.36        35.87 o                         
   4   5   4       2364.51       2091.10        56.92 o                         
   5   5   4       1952.50       1960.95        52.08 o                         
   6   5   4        328.14        330.92        20.50 o                         
   7   5   4       2308.74       2204.85        55.99 o                         
   8   5   4       1061.71       1012.62        32.51 o                         
   9   5   4        927.62        996.96        43.97 o                         
  10   5   4        200.98        196.02        31.40 o                         
  11   5   4        351.38        278.84        35.22 o                         
  12   5   4       1788.13       1808.90        90.00 o                         
  13   5   4        294.22        384.12        42.58 o                         
  14   5   4          2.36        141.43        39.78 o                         
 -15   6   4        427.56        278.29        57.95 o                         
 -14   6   4        869.35        926.44        63.45 o                         
 -13   6   4       1427.06       1370.37        68.01 o                         
 -12   6   4       1080.85        958.30        55.25 o                         
 -11   6   4         81.91         88.79        24.88 o                         
 -10   6   4        235.32        236.92        28.79 o                         
  -9   6   4        103.26         82.64        24.04 o                         
  -8   6   4        226.17        246.24        27.39 o                         
  -7   6   4       7184.88       6848.59       172.36 o                         
  -6   6   4        625.65        624.40        34.94 o                         
  -5   6   4       9975.44      10444.59       243.35 o                         
  -4   6   4       1391.30       1655.36        49.19 o                         
  -3   6   4       1781.90       1586.70        48.17 o                         
  -2   6   4        548.46        644.89        31.96 o                         
  -1   6   4       2338.00       2204.30        60.00 o                         
   0   6   4       1161.45       1179.47        39.22 o                         
   1   6   4       7464.12       7002.13       165.46 o                         
   2   6   4        505.16        538.87        27.30 o                         
   3   6   4       6153.11       5731.17       130.80 o                         
   4   6   4       1483.84       1473.69        43.79 o                         
   5   6   4         91.42         70.06        16.96 o                         
   6   6   4        410.71        457.54        24.13 o                         
   7   6   4        433.30        478.22        24.97 o                         
   8   6   4         25.67         -1.02        15.09 o                         
   9   6   4       1426.33       1396.27        53.57 o                         
  10   6   4        241.95        312.38        27.86 o                         
  11   6   4        735.62        808.68        62.89 o                         
  12   6   4        273.38        179.44        55.90 o                         
  13   6   4        163.45        290.21        46.12 o                         
 -14   7   4         29.29         53.76        53.57 o                         
 -13   7   4         51.69         21.24        46.68 o                         
 -12   7   4        390.38        355.80        38.85 o                         
 -11   7   4         85.59         56.27        33.73 o                         
 -10   7   4       1849.70       1807.78        65.68 o                         
  -9   7   4         93.91         79.75        22.55 o                         
  -8   7   4       1210.69       1177.61        45.19 o                         
  -7   7   4         11.52         31.68        24.60 o                         
  -6   7   4       1273.08       1504.16        49.94 o                         
  -5   7   4         18.71          5.59        20.96 o                         
  -4   7   4      10736.47      12587.96       291.89 o                         
  -3   7   4       2322.20       2747.64        69.22 o                         
  -2   7   4       5737.54       5132.02       118.60 o                         
  -1   7   4        494.96        578.09        28.23 o                         
   0   7   4       6773.01       6654.25       151.39 o                         
   1   7   4        363.20        363.35        24.60 o                         
   2   7   4         61.75         83.76        18.63 o                         
   3   7   4         65.64         58.69        19.66 o                         
   4   7   4        197.53        187.82        21.15 o                         
   5   7   4        492.64        519.68        26.74 o                         
   6   7   4        243.74        188.29        23.20 o                         
   7   7   4         89.36         83.20        20.12 o                         
   8   7   4        853.39        837.09        28.88 o                         
   9   7   4          4.43         24.41        23.85 o                         
  10   7   4         34.83         18.35        26.46 o                         
  11   7   4        670.14        669.95        46.40 o                         
  12   7   4        120.51        193.88        57.39 o                         
  13   7   4        198.35        207.11        45.09 o                         
 -14   8   4        643.66        642.47        73.97 o                         
 -13   8   4          3.98         53.01        33.45 o                         
 -12   8   4        720.15        784.64        48.26 o                         
 -11   8   4        107.37         46.30        34.66 o                         
 -10   8   4          0.60          6.89        27.48 o                         
  -9   8   4         43.17          5.78        24.50 o                         
  -8   8   4        658.40        709.36        48.07 o                         
  -7   8   4         92.51         62.05        24.97 o                         
  -6   8   4       2609.05       2460.22        71.09 o                         
  -5   8   4        138.26        268.69        25.71 o                         
  -4   8   4        175.31        153.44        19.56 o                         
  -3   8   4        364.75        365.95        24.32 o                         
  -2   8   4       1804.05       2359.97        62.51 o                         
  -1   8   4        148.15        105.46        20.31 o                         
   0   8   4       1753.74       1668.59        48.73 o                         
   1   8   4        184.91        283.13        23.57 o                         
   2   8   4       3015.62       2885.15        77.61 o                         
   3   8   4        245.86        248.19        24.41 o                         
   4   8   4        280.91        327.01        24.69 o                         
   5   8   4        571.57        574.55        29.63 o                         
   6   8   4        185.23        233.10        24.22 o                         
   7   8   4       1428.05       1395.71        61.12 o                         
   8   8   4        372.05        330.09        39.69 o                         
   9   8   4        330.84        287.69        32.79 o                         
  10   8   4       1091.77       1241.71        57.02 o                         
  11   8   4        158.83        140.40        29.07 o                         
  12   8   4        555.13        568.22        46.68 o                         
  13   8   4         83.95        130.34        47.70 o                         
 -14   9   4        131.23        209.72        51.24 o                         
 -13   9   4        838.46        751.38        47.51 o                         
 -12   9   4        288.55        367.63        58.69 o                         
 -11   9   4        521.53        628.49        45.56 o                         
 -10   9   4        421.02        399.68        25.15 o                         
  -9   9   4       2614.15       2641.61        73.97 o                         
  -8   9   4        235.26        244.09        34.75 o                         
  -7   9   4        819.22        702.00        37.36 o                         
  -6   9   4         88.27         88.51        27.58 o                         
  -5   9   4        252.22        370.24        33.54 o                         
  -4   9   4        108.11        176.64        26.37 o                         
  -3   9   4       1352.08       1643.53        48.73 o                         
  -2   9   4        236.91        274.37        24.13 o                         
  -1   9   4       5940.09       5727.25       133.69 o                         
   0   9   4       1095.81       1141.37        43.23 o                         
   1   9   4       1873.50       1808.43        53.76 o                         
   2   9   4        410.23        499.74        30.56 o                         
   3   9   4       1296.12       1389.75        57.48 o                         
   4   9   4        740.39        777.65        35.50 o                         
   5   9   4       1802.30       1854.55        56.46 o                         
   6   9   4         18.79         18.63        22.27 o                         
   7   9   4        258.66        310.33        29.63 o                         
   8   9   4        283.47        274.65        27.86 o                         
   9   9   4        233.20        258.63        32.05 o                         
  10   9   4        609.55        503.00        35.50 o                         
  11   9   4         62.17         68.94        29.07 o                         
  12   9   4        128.98        123.26        33.17 o                         
 -13  10   4       1633.21       1355.00        76.12 o                         
 -12  10   4        454.13        499.83        53.57 o                         
 -11  10   4         12.35         46.68        39.87 o                         
 -10  10   4        304.23        256.95        38.20 o                         
  -9  10   4         99.23        111.52        25.53 o                         
  -8  10   4          4.77          8.48        31.40 o                         
  -7  10   4       2850.97       2579.75        81.33 o                         
  -6  10   4       1483.59       1601.98        59.16 o                         
  -5  10   4       3395.86       4512.00       126.24 o                         
  -4  10   4       1921.94       2296.44        69.97 o                         
  -3  10   4        250.40        234.59        28.88 o                         
  -2  10   4         98.38        101.64        25.99 o                         
  -1  10   4        242.54        185.49        27.39 o                         
   0  10   4         25.49         41.74        23.48 o                         
   1  10   4       1899.22       2050.29        59.63 o                         
   2  10   4        561.01        670.05        36.89 o                         
   3  10   4       2471.20       2330.81        67.27 o                         
   4  10   4          9.51          9.04        25.53 o                         
   5  10   4        473.31        461.82        31.68 o                         
   6  10   4        209.47        244.84        27.39 o                         
   7  10   4        592.64        550.24        34.47 o                         
   8  10   4        145.45         94.56        36.71 o                         
   9  10   4        519.17        589.18        46.77 o                         
  10  10   4        394.47        376.02        36.15 o                         
  11  10   4       1380.72       1501.73        96.33 o                         
  12  10   4         83.20        148.04        53.10 o                         
 -13  11   4          0.11        131.55        53.57 o                         
 -12  11   4        229.46        321.89        54.22 o                         
 -11  11   4         40.79          3.07        39.50 o                         
 -10  11   4       1895.35       1770.80        61.21 o                         
  -9  11   4        330.09        324.50        38.57 o                         
  -8  11   4       1564.33       1539.37        57.76 o                         
  -7  11   4        149.03         84.97        31.21 o                         
  -6  11   4        209.23        272.60        36.52 o                         
  -5  11   4         98.59        130.25        31.40 o                         
  -4  11   4       1282.42       1555.77        60.37 o                         
  -3  11   4       1746.46       1967.00        65.40 o                         
  -2  11   4       1612.71       1596.02        58.04 o                         
  -1  11   4        310.39        238.13        41.64 o                         
   0  11   4       3828.71       3936.80       105.65 o                         
   1  11   4       1759.60       1870.76        70.25 o                         
   2  11   4         85.24         97.82        29.91 o                         
   3  11   4        126.41        137.61        31.02 o                         
   4  11   4        357.56        356.26        33.54 o                         
   5  11   4        153.75        148.51        29.16 o                         
   6  11   4        627.12        639.39        40.43 o                         
   7  11   4          2.62         10.53        29.44 o                         
   8  11   4        105.95         98.10        29.91 o                         
   9  11   4        132.83        145.71        35.31 o                         
  10  11   4         13.92         18.82        32.61 o                         
  11  11   4         27.08         33.82        39.78 o                         
 -12  12   4        517.44        582.10        61.58 o                         
 -11  12   4         74.20         66.43        44.63 o                         
 -10  12   4         98.36        122.42        35.50 o                         
  -9  12   4        433.45        371.45        36.06 o                         
  -8  12   4        449.96        475.52        38.01 o                         
  -7  12   4       1242.52       1279.53        53.10 o                         
  -6  12   4       1092.88       1208.26        59.35 o                         
  -5  12   4        422.10        561.14        42.67 o                         
  -4  12   4        832.10       1000.88        54.50 o                         
  -3  12   4        406.54        605.86        39.78 o                         
  -2  12   4        144.17        174.31        30.65 o                         
  -1  12   4        531.02        478.87        36.52 o                         
   0  12   4        807.99        894.67        47.42 o                         
   1  12   4        318.04        349.18        33.63 o                         
   2  12   4       2079.47       1901.51        68.85 o                         
   3  12   4       1194.49       1253.17        52.64 o                         
   4  12   4        207.44        267.94        32.42 o                         
   5  12   4        348.43        389.80        38.66 o                         
   6  12   4        216.12        152.70        32.51 o                         
   7  12   4        708.97        591.79        50.31 o                         
   8  12   4        384.85        344.06        32.70 o                         
   9  12   4        173.11        166.21        33.26 o                         
  10  12   4        557.87        522.47        41.27 o                         
  11  12   4         40.68         96.61        53.38 o                         
 -12  13   4         90.74        151.11        51.43 o                         
 -11  13   4        299.60        314.53        61.58 o                         
 -10  13   4         17.62         46.86        35.68 o                         
  -9  13   4       1207.38       1241.43        57.48 o                         
  -8  13   4         42.69        108.26        33.82 o                         
  -7  13   4       1100.70       1205.19        76.40 o                         
  -6  13   4          0.25        -30.19        30.19 o                         
  -5  13   4        511.80        611.63        64.10 o                         
  -4  13   4         11.96         -7.08        34.84 o                         
  -3  13   4        777.47       1016.16        52.92 o                         
  -2  13   4        214.76        220.62        38.01 o                         
  -1  13   4       3100.42       2999.28        94.66 o                         
   0  13   4        246.88        256.76        35.78 o                         
   1  13   4       1433.01       1371.12        58.60 o                         
   2  13   4        287.20        280.24        34.94 o                         
   3  13   4       1277.54       1186.37        59.25 o                         
   4  13   4        122.23        141.61        33.73 o                         
   5  13   4       2066.90       1923.96        77.70 o                         
   6  13   4         15.88        -12.02        34.66 o                         
   7  13   4        101.63        119.72        41.18 o                         
   8  13   4         70.98         39.22        29.16 o                         
   9  13   4        382.59        390.27        47.33 o                         
  10  13   4         43.44        107.42        38.94 o                         
 -11  14   4         25.47        120.56        55.81 o                         
 -10  14   4         24.43         25.53        42.67 o                         
  -9  14   4         96.29         54.97        38.38 o                         
  -8  14   4       1222.48       1250.93        59.25 o                         
  -7  14   4       1420.72       1391.33        85.99 o                         
  -6  14   4       1850.05       1813.93        70.81 o                         
  -5  14   4       1676.68       1880.08        70.99 o                         
  -4  14   4       1224.43       1478.26        76.77 o                         
  -3  14   4        104.14         91.21        43.69 o                         
  -2  14   4        258.24        321.51        46.49 o                         
  -1  14   4         77.90         81.80        36.61 o                         
   0  14   4         82.03         59.16        32.24 o                         
   1  14   4        716.32        905.57        50.12 o                         
   2  14   4       2619.56       2482.77        80.68 o                         
   3  14   4       1194.85       1182.64        64.10 o                         
   4  14   4        115.86         76.30        35.03 o                         
   5  14   4         35.09         65.77        34.01 o                         
   6  14   4         29.02         31.86        33.73 o                         
   7  14   4         52.73          5.96        34.10 o                         
   8  14   4        104.31        117.57        37.27 o                         
   9  14   4        206.54        203.19        35.78 o                         
  10  14   4         89.92        140.68        42.39 o                         
 -10  15   4        282.13        469.27        51.33 o                         
  -9  15   4         86.20        108.54        53.20 o                         
  -8  15   4       2125.43       1962.62        80.77 o                         
  -7  15   4         59.23         66.89        38.48 o                         
  -6  15   4        273.30        254.90        44.53 o                         
  -5  15   4         31.05         -4.57        38.10 o                         
  -4  15   4        658.48        812.22        57.86 o                         
  -3  15   4        143.92        252.01        46.86 o                         
  -2  15   4        521.50        421.57        43.97 o                         
  -1  15   4        123.33         96.89        36.61 o                         
   0  15   4        534.80        595.14        45.28 o                         
   1  15   4        145.74        177.95        36.33 o                         
   2  15   4        261.39        255.18        38.85 o                         
   3  15   4        132.43        123.54        34.94 o                         
   4  15   4          8.92        -24.04        31.77 o                         
   5  15   4         79.88         36.24        34.01 o                         
   6  15   4        645.72        689.42        73.32 o                         
   7  15   4         93.80         76.21        40.99 o                         
   8  15   4        353.06        393.90        47.98 o                         
   9  15   4          4.85        -32.24        32.24 o                         
  -9  16   4          1.44        -63.07        66.33 o                         
  -8  16   4        209.02        220.34        54.13 o                         
  -7  16   4        802.08        789.39        61.86 o                         
  -6  16   4        332.21        293.10        45.46 o                         
  -5  16   4        197.08        302.79        50.68 o                         
  -4  16   4        212.73        269.43        47.51 o                         
  -3  16   4         46.83         -1.40        41.92 o                         
  -2  16   4         75.66         -4.10        38.57 o                         
  -1  16   4        115.91         92.42        38.48 o                         
   0  16   4         21.25         41.27        38.20 o                         
   1  16   4         45.22         12.86        39.32 o                         
   2  16   4       1359.22       1304.78        61.96 o                         
   3  16   4        845.84        828.80        60.18 o                         
   4  16   4         41.33         32.14        36.33 o                         
   5  16   4        355.84        369.21        39.41 o                         
   6  16   4        506.42        507.01        43.14 o                         
   7  16   4        190.95        172.73        39.41 o                         
   8  16   4         55.20         62.98        36.43 o                         
  -8  17   4         38.66         71.27        50.68 o                         
  -7  17   4        841.53        735.63        72.86 o                         
  -6  17   4         90.84        166.30        43.88 o                         
  -5  17   4        253.31        261.52        46.30 o                         
  -4  17   4        165.66        171.70        40.71 o                         
  -3  17   4        775.51        960.16        57.39 o                         
  -2  17   4        119.05        120.00        40.15 o                         
  -1  17   4        655.61        642.10        54.97 o                         
   0  17   4         25.55         25.90        42.67 o                         
   1  17   4        256.34        196.30        43.51 o                         
   2  17   4        253.02        286.76        44.53 o                         
   3  17   4        343.98        333.72        40.15 o                         
   4  17   4          0.15         21.80        35.68 o                         
   5  17   4        311.62        261.42        39.97 o                         
   6  17   4          0.72         11.18        42.95 o                         
  -6  18   4        551.15        702.19        70.62 o                         
  -5  18   4        188.34        211.39        49.10 o                         
  -4  18   4        117.47        149.53        54.32 o                         
  -3  18   4        130.94          4.66        37.83 o                         
  -2  18   4         43.24         32.98        40.34 o                         
  -1  18   4         53.51         43.14        38.94 o                         
   0  18   4        285.09        222.39        43.14 o                         
   1  18   4         26.38         15.74        39.41 o                         
   2  18   4       1023.23        824.42        57.76 o                         
   3  18   4        385.99        353.47        50.96 o                         
   4  18   4         23.30         32.79        37.92 o                         
   5  18   4          0.72        -14.35        47.51 o                         
  -4  19   4        573.42        444.21        85.43 o                         
  -3  19   4         21.10         58.60       104.53 o                         
  -2  19   4         85.83        225.09        91.67 o                         
  -1  19   4         25.50        -68.57        68.57 o                         
   0  19   4        484.58        293.28        70.53 o                         
   1  19   4        386.62        289.09        74.16 o                         
   2  19   4          2.57          0.28        59.63 o                         
   3  19   4          0.44        -37.17        76.30 o                         
 -15   0   5         29.80         29.16        45.37 o                         
 -13   0   5       2301.71       2136.66       113.48 o                         
 -11   0   5       4732.84       4881.40       175.80 o                         
  -9   0   5       2169.49       2141.78        99.22 o                         
  -7   0   5        931.81        373.59       373.41 o                         
  -5   0   5       1603.47       1599.84        66.71 o                         
  -3   0   5      20188.04      18778.90       673.77 o                         
  -1   0   5      14405.03      14273.14       462.75 o                         
   1   0   5       1477.24       1499.96        70.25 o                         
   3   0   5       4666.45       4395.73       149.16 o                         
   5   0   5       4133.01       3873.82       132.02 o                         
   7   0   5        592.66        640.05        41.83 o                         
   9   0   5        267.70        363.72        38.20 o                         
  11   0   5        742.52        785.76        59.63 o                         
  13   0   5        499.42        569.05        55.71 o                         
 -15   1   5        449.58        438.34        47.98 o                         
 -14   1   5        961.66        893.83        43.42 o                         
 -13   1   5        520.45        572.87        54.22 o                         
 -12   1   5          5.64          5.87        35.68 o                         
 -11   1   5        284.35        176.73        28.04 o                         
 -10   1   5        771.59        761.44        44.91 o                         
  -9   1   5       1029.18       1105.04        46.77 o                         
  -8   1   5       3625.97       3338.86        87.58 o                         
  -7   1   5        542.71        460.42        22.83 o                         
  -6   1   5       6951.30       7132.56       161.08 o                         
  -5   1   5       1325.11       1540.86        44.91 o                         
  -4   1   5       1258.96       1258.95        43.14 o                         
  -3   1   5       1197.97        432.57       211.58 o                         
  -2   1   5        846.94        941.72        37.73 o                         
  -1   1   5       2330.60       2292.24        65.77 o                         
   0   1   5       8014.26       7762.17       201.70 o                         
   1   1   5        360.88        355.05        22.27 o                         
   2   1   5        713.41        753.43        33.35 o                         
   3   1   5         50.26         30.74        16.02 o                         
   4   1   5        714.33        834.95        31.86 o                         
   5   1   5         74.24        133.88        18.26 o                         
   6   1   5        627.98        773.09        32.61 o                         
   7   1   5        103.45         67.17        21.15 o                         
   8   1   5        818.92        995.38        38.38 o                         
   9   1   5        900.89        990.44        37.73 o                         
  10   1   5        738.34        829.73        38.38 o                         
  11   1   5        109.28        136.67        29.16 o                         
  12   1   5         94.06        128.10        26.55 o                         
  13   1   5          2.54         27.58        22.92 o                         
  14   1   5         96.68        241.21        37.73 o                         
 -15   2   5          8.45         -5.68        44.16 o                         
 -14   2   5        155.63        107.05        28.69 o                         
 -13   2   5         77.17         31.30        33.82 o                         
 -12   2   5       4122.31       3574.48       110.31 o                         
 -11   2   5          0.89        -23.66        23.66 o                         
 -10   2   5       1835.39       1977.16        70.34 o                         
  -9   2   5        229.68        249.68        25.43 o                         
  -8   2   5        261.55        466.39        63.63 o                         
  -7   2   5        441.37        468.34        25.90 o                         
  -6   2   5        771.06       1004.88        37.55 o                         
  -5   2   5         87.55        121.21        19.01 o                         
  -4   2   5       7929.56      10321.43       251.45 o                         
  -3   2   5       2094.45       2040.04        56.92 o                         
  -2   2   5         73.71        101.36        18.17 o                         
  -1   2   5        754.57        919.82        36.89 o                         
   0   2   5       1710.24       1737.07        51.05 o                         
   1   2   5         30.44         25.43        15.37 o                         
   2   2   5       3260.96       2974.68        78.63 o                         
   3   2   5        925.23       1129.26        38.94 o                         
   4   2   5       4747.84       4333.22       116.92 o                         
   5   2   5          1.91         20.59        12.76 o                         
   6   2   5       1267.58       1259.69        41.46 o                         
   7   2   5        210.95        230.86        21.61 o                         
   8   2   5          1.15         -9.22        17.70 o                         
   9   2   5          6.22         -8.38        19.47 o                         
  10   2   5        272.02        263.01        33.45 o                         
  11   2   5         11.75         21.89        28.97 o                         
  12   2   5        106.09        186.05        24.69 o                         
  13   2   5         21.19         86.92        33.07 o                         
  14   2   5        154.32        265.34        36.43 o                         
 -15   3   5        477.18        368.66        67.54 o                         
 -14   3   5        958.56        926.81        68.76 o                         
 -13   3   5       1051.74        903.98        60.46 o                         
 -12   3   5         72.13         98.85        30.00 o                         
 -11   3   5          6.71         -4.94        23.38 o                         
 -10   3   5        241.83        264.12        23.38 o                         
  -9   3   5       1960.87       1956.20        60.84 o                         
  -8   3   5       1494.00       1404.75        47.89 o                         
  -7   3   5       1780.31       1905.33        54.22 o                         
  -6   3   5       1710.09       1900.48        52.55 o                         
  -5   3   5       4917.90       5118.05       123.26 o                         
  -4   3   5        738.18        959.88        36.99 o                         
  -3   3   5       3157.66       1162.80       650.02 o                         
  -2   3   5       3573.77       3544.01        88.69 o                         
  -1   3   5       3270.96       3139.58        79.28 o                         
   0   3   5       2419.40       2166.84        64.10 o                         
   1   3   5       1259.63       1238.54        44.44 o                         
   2   3   5       1385.93       1267.98        45.19 o                         
   3   3   5        627.44        577.63        32.70 o                         
   4   3   5         32.11         21.89        15.84 o                         
   5   3   5         86.93         90.56        20.22 o                         
   6   3   5       1226.27       1296.77        48.26 o                         
   7   3   5       1027.77       1099.45        39.41 o                         
   8   3   5        331.48        443.00        24.22 o                         
   9   3   5       2021.54       1867.60        54.87 o                         
  10   3   5        153.64         72.76        24.69 o                         
  11   3   5        118.90        170.87        26.65 o                         
  12   3   5         20.70         33.54        12.11 o                         
  13   3   5        321.56        354.40        40.53 o                         
  14   3   5        388.11        567.28        58.79 o                         
 -15   4   5        129.13        100.53        66.24 o                         
 -14   4   5        155.54         87.11        42.95 o                         
 -13   4   5        693.92        687.47        42.11 o                         
 -12   4   5         24.92          9.22        28.04 o                         
 -11   4   5       2344.37       2073.21        62.42 o                         
 -10   4   5        821.97        791.72        32.79 o                         
  -9   4   5       1313.38       1212.83        54.69 o                         
  -8   4   5        218.58        252.39        24.22 o                         
  -7   4   5       1815.46       2586.09       114.59 o                         
  -6   4   5         46.78         52.55        19.19 o                         
  -5   4   5        822.56        863.18        33.82 o                         
  -4   4   5        578.41        899.05        34.38 o                         
  -3   4   5      10466.42       9721.17       225.93 o                         
  -2   4   5        101.60        133.88        19.29 o                         
  -1   4   5       4428.51       4118.57       100.71 o                         
   0   4   5        878.65       1033.58        35.78 o                         
   1   4   5       1474.94       1556.89        44.63 o                         
   2   4   5        878.50        872.96        48.35 o                         
   3   4   5       3252.64       3008.69        77.14 o                         
   4   4   5        293.01        399.68        22.73 o                         
   5   4   5       2870.81       2559.54        68.66 o                         
   6   4   5       2117.42       2037.06        58.51 o                         
   7   4   5        167.67        194.25        28.14 o                         
   8   4   5        681.34        540.92        26.74 o                         
   9   4   5       1125.00       1154.04        36.33 o                         
  10   4   5        162.57        100.99        23.29 o                         
  11   4   5        642.74        600.27        32.61 o                         
  12   4   5         65.46        101.36        32.89 o                         
  13   4   5        246.31        413.93        42.86 o                         
 -15   5   5         63.26         36.43        43.79 o                         
 -14   5   5        499.86        551.91        50.78 o                         
 -13   5   5        195.97        180.18        33.82 o                         
 -12   5   5          4.15         24.41        31.86 o                         
 -11   5   5         41.06         23.94        20.03 o                         
 -10   5   5       1884.35       1610.46        50.12 o                         
  -9   5   5        631.28        680.01        30.84 o                         
  -8   5   5       3229.21       3101.29        82.64 o                         
  -7   5   5        239.92        261.79        25.71 o                         
  -6   5   5       3736.57       3968.38        95.59 o                         
  -5   5   5        115.89        114.87        20.59 o                         
  -4   5   5         89.33         95.03        21.99 o                         
  -3   5   5        337.18        358.50        31.86 o                         
  -2   5   5        259.90        163.78        20.31 o                         
  -1   5   5        131.75        119.07        20.50 o                         
   0   5   5       7100.60       6654.90       157.17 o                         
   1   5   5       1590.98       1502.01        42.86 o                         
   2   5   5       1003.51        773.18        30.65 o                         
   3   5   5        402.27        437.04        21.80 o                         
   4   5   5        282.56        297.10        21.43 o                         
   5   5   5          0.90        -10.99        19.75 o                         
   6   5   5       2121.25       2194.61        62.51 o                         
   7   5   5         20.09         17.24        20.50 o                         
   8   5   5        971.56       1089.29        37.83 o                         
   9   5   5         37.95         52.27        18.82 o                         
  10   5   5        669.06        682.25        36.80 o                         
  11   5   5         70.54        118.32        34.84 o                         
  12   5   5         22.89         55.81        29.91 o                         
  13   5   5         30.52         54.41        43.51 o                         
 -15   6   5         11.96         70.06        61.02 o                         
 -14   6   5          4.57         63.63        43.23 o                         
 -13   6   5        139.40        200.49        44.25 o                         
 -12   6   5       1540.41       1331.61        51.52 o                         
 -11   6   5         99.18         92.89        22.27 o                         
 -10   6   5        893.18        920.47        37.64 o                         
  -9   6   5          1.38        -12.39        18.73 o                         
  -8   6   5        145.12        255.09        31.96 o                         
  -7   6   5        240.16        278.19        26.74 o                         
  -6   6   5        247.45        468.72        35.03 o                         
  -5   6   5        560.10        750.54        34.01 o                         
  -4   6   5       8967.85       9870.88       230.58 o                         
  -3   6   5       2462.35       2442.89        66.89 o                         
  -2   6   5       1009.09        252.85        43.69 o                         
  -1   6   5        180.90        277.26        24.50 o                         
   0   6   5        584.51        649.46        28.88 o                         
   1   6   5         87.57         52.45        16.58 o                         
   2   6   5        228.58        179.62        20.12 o                         
   3   6   5          8.03          0.47        16.12 o                         
   4   6   5       1749.66       1567.32        49.19 o                         
   5   6   5        267.88        300.83        18.26 o                         
   6   6   5       1016.02        895.88        37.45 o                         
   7   6   5         10.97          7.36        18.45 o                         
   8   6   5          3.22        -10.53        16.96 o                         
   9   6   5         37.70         26.09        19.56 o                         
  10   6   5        602.34        493.12        29.72 o                         
  11   6   5        150.29        203.85        31.77 o                         
  12   6   5         48.14         59.81        30.47 o                         
  13   6   5         56.64        110.87        31.49 o                         
 -14   7   5       1221.91       1229.60        69.04 o                         
 -13   7   5       1242.50       1224.75        90.56 o                         
 -12   7   5        231.73        222.29        37.27 o                         
 -11   7   5         36.59         13.42        28.88 o                         
 -10   7   5        166.55        140.59        28.51 o                         
  -9   7   5       1860.56       2252.93        80.03 o                         
  -8   7   5        660.59        692.96        39.04 o                         
  -7   7   5       2186.49       2055.32        66.99 o                         
  -6   7   5       2041.67       2158.83        64.84 o                         
  -5   7   5       3304.36       3633.55        90.18 o                         
  -4   7   5        103.11        166.39        23.76 o                         
  -3   7   5       1350.00       1941.75       194.53 o                         
  -2   7   5       2460.28       2381.12        63.63 o                         
  -1   7   5       2871.43       2639.75        67.82 o                         
   0   7   5       1484.02       1487.48        45.74 o                         
   1   7   5       1384.52       1347.73        56.92 o                         
   2   7   5       1017.32       1138.30        39.78 o                         
   3   7   5       2124.36       1959.92        58.69 o                         
   4   7   5         30.94        -19.29        19.29 o                         
   5   7   5        225.40        260.68        22.92 o                         
   6   7   5        315.99        382.26        22.45 o                         
   7   7   5       1320.91       1231.93        39.13 o                         
   8   7   5         72.76         67.64        16.86 o                         
   9   7   5        999.45        902.87        38.01 o                         
  10   7   5        152.65        120.09        31.02 o                         
  11   7   5         11.06         -5.78        24.50 o                         
  12   7   5        285.60        244.28        34.47 o                         
  13   7   5        109.40        125.59        92.98 o                         
 -14   8   5         34.55        171.70        55.34 o                         
 -13   8   5        417.52        442.07        45.93 o                         
 -12   8   5        256.96        253.60        49.01 o                         
 -11   8   5        698.76        723.43        43.42 o                         
 -10   8   5       1273.25       1275.16        50.22 o                         
  -9   8   5       1480.85       1545.24        57.48 o                         
  -8   8   5          0.38         26.92        26.92 o                         
  -7   8   5        693.01        796.47        74.72 o                         
  -6   8   5       1381.46       1449.93        47.70 o                         
  -5   8   5       4400.15       4942.99       112.45 o                         
  -4   8   5        644.01        608.09        30.19 o                         
  -3   8   5       7771.51       7358.12       167.88 o                         
  -2   8   5        387.63        335.49        25.53 o                         
  -1   8   5       1422.62       1427.30        46.02 o                         
   0   8   5        234.89        231.33        23.76 o                         
   1   8   5         12.15         -4.19        21.52 o                         
   2   8   5       1479.78       1450.40        47.05 o                         
   3   8   5       2034.23       1865.82        58.51 o                         
   4   8   5        219.68        160.52        23.66 o                         
   5   8   5       1485.76       1550.65        54.13 o                         
   6   8   5       2863.61       2902.10        82.27 o                         
   7   8   5       1426.31       1394.50        46.86 o                         
   8   8   5        615.00        518.28        27.76 o                         
   9   8   5         61.17         56.18        20.12 o                         
  10   8   5         46.72         15.00        26.37 o                         
  11   8   5        127.69         80.68        32.51 o                         
  12   8   5        121.34        103.13        27.76 o                         
 -14   9   5        733.25        752.78        51.89 o                         
 -13   9   5          2.48         67.17        38.94 o                         
 -12   9   5         61.90         42.02        39.22 o                         
 -11   9   5         11.53        -23.66        33.82 o                         
 -10   9   5        745.27        665.11        45.37 o                         
  -9   9   5         38.53         93.82        30.56 o                         
  -8   9   5       1002.23       1104.20        50.50 o                         
  -7   9   5        595.78        690.82        42.02 o                         
  -6   9   5       3447.42       3530.32        96.71 o                         
  -5   9   5         60.74         90.74        21.80 o                         
  -4   9   5        854.38        882.09        35.68 o                         
  -3   9   5        514.57        604.46        31.49 o                         
  -2   9   5        323.04        224.90        24.32 o                         
  -1   9   5        111.83        157.26        23.01 o                         
   0   9   5       4512.87       4388.65       106.21 o                         
   1   9   5         39.53         58.41        22.64 o                         
   2   9   5        951.57        931.28        38.48 o                         
   3   9   5          7.43         -9.69        23.57 o                         
   4   9   5       1468.30       1437.54        49.47 o                         
   5   9   5         22.45        -25.15        25.15 o                         
   6   9   5        332.13        327.48        29.72 o                         
   7   9   5        162.73        145.80        22.92 o                         
   8   9   5        463.59        544.65        29.35 o                         
   9   9   5         85.48         89.81        27.58 o                         
  10   9   5        475.71        473.00        49.28 o                         
  11   9   5          8.02          8.01        38.20 o                         
  12   9   5        222.38        248.94        38.01 o                         
 -13  10   5        474.31        503.75        55.62 o                         
 -12  10   5       1107.21       1051.09        58.60 o                         
 -11  10   5        921.61        934.64        61.96 o                         
 -10  10   5        352.69        380.95        38.48 o                         
  -9  10   5        113.81        154.65        39.04 o                         
  -8  10   5         59.41        304.84        57.11 o                         
  -7  10   5        169.16        146.36        33.26 o                         
  -6  10   5        584.81        601.29        37.83 o                         
  -5  10   5        527.48        589.36        38.10 o                         
  -4  10   5       7252.16       7443.08       172.82 o                         
  -3  10   5       2634.05       2634.44        72.48 o                         
  -2  10   5       1987.44       1922.47        58.97 o                         
  -1  10   5        575.43        611.72        33.26 o                         
   0  10   5        180.50        210.74        29.16 o                         
   1  10   5        308.02        257.32        28.14 o                         
   2  10   5        354.41        378.90        33.91 o                         
   3  10   5         26.85         58.69        28.97 o                         
   4  10   5        403.23        455.11        33.35 o                         
   5  10   5        372.82        472.35        35.40 o                         
   6  10   5        982.69        936.31        46.40 o                         
   7  10   5          2.87         -6.99        25.99 o                         
   8  10   5        124.23         97.17        24.41 o                         
   9  10   5          6.96         19.47        17.89 o                         
  10  10   5        241.04        297.20        38.85 o                         
  11  10   5        145.35        114.69        31.12 o                         
  12  10   5        247.17        218.29        28.32 o                         
 -13  11   5        147.64        231.89        64.38 o                         
 -12  11   5        228.83        249.59        59.16 o                         
 -11  11   5         17.39         19.10        32.70 o                         
 -10  11   5         72.57        103.60        33.17 o                         
  -9  11   5        403.29        330.74        51.61 o                         
  -8  11   5        159.58        111.24        38.38 o                         
  -7  11   5       3016.81       2846.48        87.11 o                         
  -6  11   5        404.13        677.69        51.80 o                         
  -5  11   5       3142.39       3334.11        95.12 o                         
  -4  11   5         31.81         19.29        27.58 o                         
  -3  11   5       1879.66       2509.13        73.04 o                         
  -2  11   5       1047.07       1209.94        47.42 o                         
  -1  11   5       3567.10       3392.43        89.90 o                         
   0  11   5         19.80         59.25        27.95 o                         
   1  11   5       1663.31       1686.85        57.11 o                         
   2  11   5        504.24        620.58        39.13 o                         
   3  11   5       2290.30       2271.00        67.27 o                         
   4  11   5        154.28        168.44        32.42 o                         
   5  11   5          0.44         -1.77        27.39 o                         
   6  11   5        691.46        698.55        39.04 o                         
   7  11   5        215.35        190.34        34.75 o                         
   8  11   5        116.86         97.36        28.97 o                         
   9  11   5       1042.29        949.36        53.94 o                         
  10  11   5         63.68         49.84        37.83 o                         
  11  11   5         48.89         39.97        36.61 o                         
 -12  12   5        442.85        494.34        64.00 o                         
 -11  12   5        236.30        256.02        36.89 o                         
 -10  12   5        498.86        503.47        58.32 o                         
  -9  12   5        430.13        434.71        40.06 o                         
  -8  12   5        173.09        178.41        42.58 o                         
  -7  12   5        187.51        242.70        38.48 o                         
  -6  12   5        363.42        508.31        47.33 o                         
  -5  12   5       2335.82       2777.82        88.88 o                         
  -4  12   5        899.59        973.30        49.56 o                         
  -3  12   5        950.86       1005.72        46.86 o                         
  -2  12   5       1415.81       1485.99        56.37 o                         
  -1  12   5         43.96        114.03        34.01 o                         
   0  12   5          3.30        -29.81        29.81 o                         
   1  12   5         10.38         10.90        29.91 o                         
   2  12   5         53.16         35.50        29.25 o                         
   3  12   5       2897.44       2786.58        90.00 o                         
   4  12   5         32.55        -33.54        33.54 o                         
   5  12   5        227.60        193.69        33.54 o                         
   6  12   5       1495.72       1531.27        59.72 o                         
   7  12   5        864.86        742.34        76.95 o                         
   8  12   5        254.77        204.22        33.54 o                         
   9  12   5         49.98         48.35        24.78 o                         
  10  12   5        114.63         86.55        31.12 o                         
 -11  13   5          1.71        -34.10        34.10 o                         
 -10  13   5        927.34       1025.01        53.48 o                         
  -9  13   5        188.39        104.07        41.09 o                         
  -8  13   5        129.48         73.13        35.87 o                         
  -7  13   5        126.12         56.09        39.13 o                         
  -6  13   5       1101.61       1296.86        83.76 o                         
  -5  13   5         28.33        -37.83        37.83 o                         
  -4  13   5        239.68        338.28        39.97 o                         
  -3  13   5        229.07        221.27        36.43 o                         
  -2  13   5        767.16        849.95        48.45 o                         
  -1  13   5        267.61        291.42        44.72 o                         
   0  13   5       2650.35       2580.59        87.30 o                         
   1  13   5        407.78        364.93        43.04 o                         
   2  13   5       1452.29       1513.01        61.12 o                         
   3  13   5         87.34         15.74        34.47 o                         
   4  13   5        377.92        322.91        37.36 o                         
   5  13   5        229.27        234.59        35.40 o                         
   6  13   5        290.62        292.07        38.10 o                         
   7  13   5         13.31        -37.73        37.73 o                         
   8  13   5        463.13        441.98        43.42 o                         
   9  13   5         52.11         49.56        45.74 o                         
  10  13   5        266.51        206.83        34.75 o                         
 -11  14   5        174.65        185.59        45.28 o                         
 -10  14   5        537.02        523.50        66.15 o                         
  -9  14   5         68.82         63.07        40.71 o                         
  -8  14   5        355.18        260.40        42.11 o                         
  -7  14   5          7.24         -0.28        35.78 o                         
  -6  14   5        424.23        312.85        46.02 o                         
  -5  14   5        163.91        250.34        42.11 o                         
  -4  14   5       1452.91       1772.75        75.00 o                         
  -3  14   5       1234.51       1336.37        74.07 o                         
  -2  14   5        537.65        528.16        46.49 o                         
  -1  14   5         73.80         53.29        37.83 o                         
   0  14   5         15.57         16.49        37.17 o                         
   1  14   5          0.01        -15.28        35.40 o                         
   2  14   5        174.00        155.49        37.64 o                         
   3  14   5        148.16        140.03        37.73 o                         
   4  14   5        292.23        354.03        54.22 o                         
   5  14   5        130.60        152.98        39.32 o                         
   6  14   5        127.23        115.34        37.17 o                         
   7  14   5        129.53        112.82        35.68 o                         
   8  14   5         69.64         31.86        34.75 o                         
   9  14   5          1.98         47.79        35.22 o                         
 -10  15   5        121.49        195.93        45.74 o                         
  -9  15   5        774.34        738.80        64.56 o                         
  -8  15   5        315.46        298.50        43.51 o                         
  -7  15   5       2005.43       2022.25        96.43 o                         
  -6  15   5        109.82        192.29        41.92 o                         
  -5  15   5        768.63        884.05        51.52 o                         
  -4  15   5         20.65         46.68        41.64 o                         
  -3  15   5        730.81        840.63        64.66 o                         
  -2  15   5        340.02        382.35        48.26 o                         
  -1  15   5        929.33        861.87        53.10 o                         
   0  15   5         37.41        100.34        38.48 o                         
   1  15   5       3214.74       3056.67        97.26 o                         
   2  15   5         31.24         80.31        36.99 o                         
   3  15   5        795.78        844.73        54.69 o                         
   4  15   5          0.41          1.68        41.55 o                         
   5  15   5         73.89         74.44        39.78 o                         
   6  15   5        293.52        242.04        38.76 o                         
   7  15   5        215.88        180.83        38.76 o                         
   8  15   5          9.53        -14.72        77.14 o                         
  -9  16   5        568.56        544.74        60.09 o                         
  -8  16   5         19.47        -35.68        50.12 o                         
  -7  16   5        148.93         68.66        49.19 o                         
  -6  16   5        301.45        320.40        53.76 o                         
  -5  16   5        160.74        206.55        51.05 o                         
  -4  16   5        530.01        606.23        58.97 o                         
  -3  16   5        148.33        177.85        50.31 o                         
  -2  16   5       1086.39        894.95        64.56 o                         
  -1  16   5         11.15         32.70        45.46 o                         
   0  16   5         51.78         70.25        42.86 o                         
   1  16   5         25.60         18.63        39.87 o                         
   2  16   5        145.20         76.30        44.16 o                         
   3  16   5        550.97        554.33        48.82 o                         
   4  16   5        628.30        594.12        51.15 o                         
   5  16   5        133.36        177.76        47.51 o                         
   6  16   5        686.76        677.03        61.58 o                         
   7  16   5        263.96        210.83        43.88 o                         
  -7  17   5         97.86         42.67        56.46 o                         
  -6  17   5       1008.18       1151.25        78.91 o                         
  -5  17   5         29.10         21.89        45.65 o                         
  -4  17   5        107.12        136.02        46.40 o                         
  -3  17   5         86.05        107.05        44.25 o                         
  -2  17   5         54.12         46.49        42.76 o                         
  -1  17   5         20.38        -41.74        41.74 o                         
   0  17   5        427.21        421.85        48.26 o                         
   1  17   5          4.21         12.86        44.07 o                         
   2  17   5       2487.97       2188.08        90.56 o                         
   3  17   5        188.26        233.47        44.72 o                         
   4  17   5         42.60         58.14        47.42 o                         
   5  17   5         13.43         -4.47        48.35 o                         
   6  17   5        192.80        207.29        52.27 o                         
  -6  18   5        248.27        323.56        84.04 o                         
  -5  18   5         55.54        112.73        86.55 o                         
  -4  18   5        430.17        332.13        59.35 o                         
  -3  18   5        645.20        633.90        88.79 o                         
  -2  18   5        371.40        318.81        84.41 o                         
  -1  18   5        389.01        324.12        62.89 o                         
   0  18   5         63.11         58.60        74.63 o                         
   1  18   5          5.13        -72.20        72.20 o                         
   2  18   5          2.51         21.33        59.44 o                         
   3  18   5        629.08        532.91        69.87 o                         
   4  18   5        372.99        380.86        81.24 o                         
  -3  19   5         55.62        -34.28        67.82 o                         
  -2  19   5         96.58        -61.77        99.41 o                         
  -1  19   5         95.90        117.48        76.30 o                         
   0  19   5        272.05        301.20        83.10 o                         
   1  19   5       1070.19       1071.12       127.92 o                         
 -14   0   6        606.37        672.84        67.64 o                         
 -12   0   6          3.83         22.83        39.60 o                         
 -10   0   6       1948.40       1876.45        96.61 o                         
  -8   0   6       3566.21       3797.05       125.12 o                         
  -6   0   6       1281.51       1503.13        68.29 o                         
  -4   0   6       3199.91       3765.84       133.04 o                         
  -2   0   6       2863.40       2644.87       101.36 o                         
   0   0   6      15250.20      14524.78       526.94 o                         
   2   0   6        174.66        284.62        46.30 o                         
   4   0   6        137.40        194.53        24.78 o                         
   6   0   6       2315.71       2412.52        89.53 o                         
   8   0   6        895.42       1091.53        69.78 o                         
  10   0   6        113.20        162.57        44.07 o                         
  12   0   6        273.63        263.38        71.92 o                         
 -15   1   6         81.40         85.99        32.42 o                         
 -14   1   6        351.46        279.03        40.71 o                         
 -13   1   6       1204.36       1110.81        58.04 o                         
 -12   1   6       1417.17       1448.26        58.88 o                         
 -11   1   6         36.89         19.56        31.86 o                         
 -10   1   6       1018.42        957.18        51.71 o                         
  -9   1   6        174.12        152.70        24.69 o                         
  -8   1   6        647.03        547.63        31.30 o                         
  -7   1   6       4211.48       4028.66       101.74 o                         
  -6   1   6       3613.25       3970.15       100.06 o                         
  -5   1   6       5317.06       5902.78       142.17 o                         
  -4   1   6       8084.16       8009.25       188.66 o                         
  -3   1   6        641.57        561.97        29.91 o                         
  -2   1   6       7050.10       6780.02       170.03 o                         
  -1   1   6        152.06        172.45        21.89 o                         
   0   1   6       1179.84       1257.73        43.14 o                         
   1   1   6        307.17        330.92        26.46 o                         
   2   1   6        786.53        868.40        44.16 o                         
   3   1   6       6297.26       5847.34       137.88 o                         
   4   1   6       1312.83       1250.65        42.48 o                         
   5   1   6         10.66        -10.25        21.61 o                         
   6   1   6        197.43        218.85        15.93 o                         
   7   1   6         25.72         19.47        18.73 o                         
   8   1   6        182.82        221.17        28.32 o                         
   9   1   6        345.19        206.45        31.02 o                         
  10   1   6        694.34        717.00        42.11 o                         
  11   1   6        319.20        409.09        47.89 o                         
  12   1   6        479.19        539.71        51.52 o                         
  13   1   6         97.41        102.48        31.12 o                         
 -15   2   6       1146.48        937.80        48.45 o                         
 -14   2   6         36.72         16.21        38.57 o                         
 -13   2   6          9.87         11.65        35.22 o                         
 -12   2   6          8.46        -27.95        27.95 o                         
 -11   2   6       1411.57       1408.10        59.81 o                         
 -10   2   6        291.25        317.69        32.42 o                         
  -9   2   6       5553.82       7168.99       164.90 o                         
  -8   2   6        171.27        132.39        24.60 o                         
  -7   2   6       7072.65       6900.58       159.03 o                         
  -6   2   6       1986.98       2125.66        58.79 o                         
  -5   2   6       1012.15       1181.99        40.25 o                         
  -4   2   6         63.82         78.82        20.59 o                         
  -3   2   6       5028.02       7010.89       165.65 o                         
  -2   2   6        816.58        954.01        38.29 o                         
  -1   2   6        469.58        923.74        36.99 o                         
   0   2   6       1089.09       1198.01        42.39 o                         
   1   2   6      12442.61      11932.17       290.21 o                         
   2   2   6        209.39        233.10        18.54 o                         
   3   2   6        199.16        274.74        22.73 o                         
   4   2   6        499.21        649.92        30.28 o                         
   5   2   6       1566.92       1455.24        45.93 o                         
   6   2   6        171.15        178.41        25.99 o                         
   7   2   6       1083.46       1167.46        46.58 o                         
   8   2   6         14.03         -3.82        14.81 o                         
   9   2   6       2572.06       2599.04        78.54 o                         
  10   2   6          9.30          0.84        27.67 o                         
  11   2   6        179.10        196.21        35.96 o                         
  12   2   6          7.57         -1.86        34.19 o                         
  13   2   6        584.38        747.47        46.49 o                         
 -15   3   6        237.72        162.11        29.63 o                         
 -14   3   6        327.60        242.79        39.22 o                         
 -13   3   6        768.70        668.18        47.42 o                         
 -12   3   6       1966.97       1871.23        61.58 o                         
 -11   3   6         13.64         66.33        28.14 o                         
 -10   3   6       1805.36       1696.73        65.03 o                         
  -9   3   6        860.59        923.27        38.85 o                         
  -7   3   6        655.80        623.00        33.26 o                         
  -6   3   6       7316.37       8011.02       181.58 o                         
  -5   3   6       2225.47       2265.78        63.82 o                         
  -4   3   6       4471.04       4059.69       101.36 o                         
  -3   3   6       3593.78       3731.93        94.00 o                         
  -2   3   6       3521.26       3521.38        94.28 o                         
  -1   3   6         91.68         92.98        19.47 o                         
   0   3   6         87.07        127.54        20.59 o                         
   1   3   6        403.69        452.97        26.46 o                         
   2   3   6       1974.46       1721.14        52.45 o                         
   3   3   6        689.25        780.54        33.82 o                         
   4   3   6        499.48        635.20        29.72 o                         
   5   3   6        383.66        424.28        24.60 o                         
   6   3   6        385.67        464.52        28.23 o                         
   7   3   6        510.88        484.83        32.42 o                         
   8   3   6        734.57        693.99        30.93 o                         
   9   3   6        886.49        610.89        52.73 o                         
  10   3   6        868.28        809.42        40.15 o                         
  11   3   6         87.15        103.23        32.89 o                         
  12   3   6        374.60        428.93        44.35 o                         
  13   3   6         82.54        160.34        41.37 o                         
 -15   4   6         29.08        -48.35        48.35 o                         
 -14   4   6        560.39        468.34        56.64 o                         
 -13   4   6        149.03         46.40        33.91 o                         
 -12   4   6         47.21         73.51        31.96 o                         
 -11   4   6        244.86        211.49        25.53 o                         
 -10   4   6       1238.86       1179.85        53.01 o                         
  -9   4   6        469.73        437.04        33.35 o                         
  -8   4   6       3007.76       3043.81        81.89 o                         
  -7   4   6        113.77        124.93        20.12 o                         
  -6   4   6       1902.08       2087.93        61.49 o                         
  -5   4   6         69.49         44.72        20.96 o                         
  -4   4   6       2811.59       3437.06       284.62 o                         
  -3   4   6          2.47          2.24        19.56 o                         
  -2   4   6       4509.17       4406.45       108.91 o                         
  -1   4   6        128.71        132.11        21.89 o                         
   0   4   6      11952.18      11106.35       256.67 o                         
   1   4   6        387.43        425.58        23.29 o                         
   2   4   6        278.72        264.50        26.27 o                         
   3   4   6          2.97          4.57        19.38 o                         
   4   4   6         13.19          9.41        18.82 o                         
   5   4   6        139.73        133.41        18.63 o                         
   6   4   6        908.08       1040.01        41.64 o                         
   7   4   6         27.59         26.09        22.36 o                         
   8   4   6        448.85        471.98        29.81 o                         
   9   4   6        152.94         94.47        24.13 o                         
  10   4   6        610.13        697.62        38.48 o                         
  11   4   6         18.40         32.24        32.89 o                         
  12   4   6        170.84        203.19        27.95 o                         
  13   4   6          3.08        -35.03        39.60 o                         
 -15   5   6         83.35        218.94       100.62 o                         
 -14   5   6        654.76        587.59        53.57 o                         
 -13   5   6       2175.35       2043.77        78.17 o                         
 -12   5   6       1047.97        898.86        47.42 o                         
 -11   5   6        188.80        216.33        27.30 o                         
 -10   5   6        925.91        864.76        40.90 o                         
  -9   5   6        287.53        312.94        29.81 o                         
  -8   5   6       1138.37       1163.82        44.72 o                         
  -7   5   6        454.14        517.81        29.53 o                         
  -6   5   6       1505.67       1562.29        51.15 o                         
  -5   5   6       4833.53       4814.23       119.34 o                         
  -4   5   6       3112.93       2969.28        79.00 o                         
  -3   5   6        635.46        644.89        33.73 o                         
  -2   5   6       1854.21       1939.24        56.92 o                         
  -1   5   6        739.04        915.72        36.24 o                         
   0   5   6       1291.30       1310.47        42.39 o                         
   1   5   6        725.62        712.06        33.17 o                         
   2   5   6        347.45        426.70        24.69 o                         
   3   5   6       3596.69       3310.73        86.08 o                         
   4   5   6       1870.82       1684.06        52.73 o                         
   5   5   6        768.37        874.82        39.78 o                         
   6   5   6        397.21        516.60        31.49 o                         
   7   5   6        372.97        374.62        30.37 o                         
   8   5   6          2.40         -1.77        23.66 o                         
   9   5   6        545.93        255.09        49.10 o                         
  10   5   6        113.79        109.94        23.29 o                         
  11   5   6        128.91        202.26        34.94 o                         
  12   5   6        141.22        297.38        46.86 o                         
  13   5   6         44.69        153.44        44.63 o                         
 -14   6   6          9.16         -5.96        45.28 o                         
 -13   6   6          1.30         39.78        39.04 o                         
 -12   6   6          0.89        -25.15        25.15 o                         
 -11   6   6       1318.61       1188.79        46.30 o                         
 -10   6   6         36.21         76.21        23.76 o                         
  -9   6   6       4971.61       4985.10       122.61 o                         
  -8   6   6       2241.64       2303.80        70.62 o                         
  -7   6   6       2037.38       2764.50        79.28 o                         
  -6   6   6        192.65        240.65        26.18 o                         
  -5   6   6       1260.23       1373.17        48.91 o                         
  -4   6   6        285.12        298.41        26.27 o                         
  -3   6   6       3668.48       4618.68       121.67 o                         
  -2   6   6        536.98        572.41        30.28 o                         
  -1   6   6       1979.50       1602.35        50.31 o                         
   0   6   6       1638.61       1592.57        49.38 o                         
   1   6   6       4560.87       4279.46       101.27 o                         
   2   6   6        501.50        500.30        27.76 o                         
   3   6   6         96.46         76.30        17.14 o                         
   4   6   6        113.91         92.51        21.24 o                         
   5   6   6       1780.29       1784.12        63.63 o                         
   6   6   6          2.96        -23.66        23.66 o                         
   7   6   6        401.45        464.15        31.96 o                         
   8   6   6         99.21         87.11        25.25 o                         
   9   6   6       2367.55       2339.01        67.36 o                         
  10   6   6         94.47        110.12        26.37 o                         
  11   6   6         33.52         90.84        28.79 o                         
  12   6   6         39.86         75.93        44.91 o                         
 -14   7   6        702.85        628.21        59.72 o                         
 -13   7   6        263.45        193.88        31.96 o                         
 -12   7   6       1708.16       1395.25        68.01 o                         
 -11   7   6        105.01         62.14        31.49 o                         
 -10   7   6        872.93        847.71        44.53 o                         
  -9   7   6        359.57        396.05        28.32 o                         
  -8   7   6        704.43        554.89       136.95 o                         
  -7   7   6        205.65        174.87        28.97 o                         
  -6   7   6       4803.66       5330.28       127.17 o                         
  -5   7   6       1697.56       1964.86        60.93 o                         
  -4   7   6       2256.64       2155.48        64.38 o                         
  -3   7   6         73.13         44.25        23.20 o                         
  -2   7   6         23.20         74.63        23.76 o                         
  -1   7   6        121.49        155.12        22.08 o                         
   0   7   6         11.38         27.67        21.06 o                         
   1   7   6        598.55        662.22        30.00 o                         
   2   7   6       4682.80       4282.91       102.95 o                         
   3   7   6         68.75         48.35        20.96 o                         
   4   7   6       1040.37       1083.05        38.20 o                         
   5   7   6         38.95         14.25        25.62 o                         
   6   7   6        266.70        275.58        29.35 o                         
   7   7   6          6.58        -11.74        25.43 o                         
   8   7   6         63.98         25.90        25.53 o                         
   9   7   6        287.46        196.49        37.73 o                         
  10   7   6        692.95        633.71        46.02 o                         
  11   7   6         62.67         97.26        38.48 o                         
  12   7   6        521.08        601.85        55.62 o                         
 -14   8   6        188.55        188.94        56.46 o                         
 -13   8   6         90.38        169.19        45.37 o                         
 -12   8   6        286.53        262.82        38.94 o                         
 -11   8   6         37.58         -3.91        40.06 o                         
 -10   8   6       1037.53       1068.05        47.61 o                         
  -9   8   6         43.94         29.53        38.76 o                         
  -8   8   6       3294.64       3210.58        92.51 o                         
  -7   8   6       1392.37       1504.25        62.51 o                         
  -6   8   6        417.13        567.56        36.15 o                         
  -5   8   6        238.61        434.34        28.23 o                         
  -4   8   6        853.95        824.79        37.55 o                         
  -3   8   6         18.12         10.34        21.89 o                         
  -2   8   6       2958.91       2848.91        74.72 o                         
  -1   8   6        363.23        356.92        26.92 o                         
   0   8   6       4753.99       4394.71       106.39 o                         
   1   8   6         20.85         14.81        22.64 o                         
   2   8   6        843.88        874.64        37.27 o                         
   3   8   6        175.21        194.34        25.81 o                         
   4   8   6       1080.44       1114.63        45.74 o                         
   5   8   6        222.22        209.72        23.66 o                         
   6   8   6       1164.06       1200.90        52.36 o                         
   7   8   6        157.42        129.31        28.97 o                         
   8   8   6         65.43        102.11        28.42 o                         
   9   8   6         64.20         48.82        23.01 o                         
  10   8   6        198.85        226.86        30.84 o                         
  11   8   6         36.63         82.92        39.32 o                         
  12   8   6         85.13         63.07        53.94 o                         
 -13   9   6       1408.16       1306.18        71.27 o                         
 -12   9   6        813.00        755.85        48.91 o                         
 -11   9   6        463.61        489.31        44.35 o                         
 -10   9   6        155.38        155.59        32.89 o                         
  -9   9   6        758.93        870.54        49.66 o                         
  -8   9   6        535.56        531.88        45.00 o                         
  -7   9   6        643.70        699.11        37.27 o                         
  -6   9   6        638.29        674.33        36.52 o                         
  -5   9   6       2420.17       2659.50        70.90 o                         
  -4   9   6        126.68         92.23        25.90 o                         
  -3   9   6        653.86        474.77        30.19 o                         
  -2   9   6        238.37        254.53        26.46 o                         
  -1   9   6         57.25         41.37        23.48 o                         
   0   9   6        274.89        349.18        28.14 o                         
   1   9   6       2073.31       1893.40        60.84 o                         
   2   9   6        361.02        372.38        37.08 o                         
   3   9   6       6375.53       6150.41       151.86 o                         
   4   9   6       2556.57       2541.46        78.63 o                         
   5   9   6       1169.13       1133.36        50.12 o                         
   6   9   6        268.06        255.46        28.97 o                         
   7   9   6         80.25        104.72        19.10 o                         
   8   9   6        280.79        246.24        35.78 o                         
   9   9   6        593.22        444.21        42.39 o                         
  10   9   6          9.30         20.68        36.89 o                         
  11   9   6        507.52        445.42        45.19 o                         
 -13  10   6        151.74         35.03        65.77 o                         
 -12  10   6         71.72         92.14        43.60 o                         
 -11  10   6        454.04        353.56        39.41 o                         
 -10  10   6         15.50         31.12        34.10 o                         
  -9  10   6       2948.90       2769.90        88.88 o                         
  -8  10   6       1167.95       1287.17        55.43 o                         
  -7  10   6       1101.37       1291.83        57.39 o                         
  -6  10   6          2.84        -31.21        31.21 o                         
  -5  10   6        169.09        245.86        29.63 o                         
  -4  10   6       1068.87       1241.90        48.73 o                         
  -3  10   6       1420.88       1494.47        55.25 o                         
  -2  10   6        752.92        787.81        40.15 o                         
  -1  10   6        598.75        558.53        36.71 o                         
   0  10   6       1408.63       1414.16        53.10 o                         
   1  10   6        939.94       1008.80        44.72 o                         
   2  10   6         34.36         19.10        29.07 o                         
   3  10   6        367.55        407.04        34.28 o                         
   4  10   6        397.57        365.21        32.05 o                         
   5  10   6       1628.82       1652.66        57.30 o                         
   6  10   6        834.09        775.60        39.97 o                         
   7  10   6        267.68        378.44        36.33 o                         
   8  10   6         64.55        105.09        26.09 o                         
   9  10   6        140.30        156.15        32.61 o                         
  10  10   6        190.19        213.63        43.23 o                         
  11  10   6         95.16        142.26        43.69 o                         
 -12  11   6       1339.54       1217.58        82.92 o                         
 -11  11   6        195.82        249.59        32.79 o                         
 -10  11   6        646.06        699.49        61.86 o                         
  -9  11   6        118.05        112.26        38.38 o                         
  -8  11   6        885.41       1008.70        66.05 o                         
  -7  11   6         98.40        171.05        35.40 o                         
  -6  11   6       1984.03       2079.55        89.07 o                         
  -5  11   6       1133.52       1327.24        59.16 o                         
  -4  11   6       1057.35       1143.14        49.19 o                         
  -3  11   6        244.45        268.78        32.24 o                         
  -2  11   6         86.72        193.32        35.68 o                         
  -1  11   6         27.50        -10.25        26.83 o                         
   0  11   6         10.45         -5.22        27.95 o                         
   1  11   6        108.13         55.53        28.97 o                         
   2  11   6       2793.86       2679.90        86.92 o                         
   3  11   6          3.83         19.10        32.89 o                         
   4  11   6       2202.66       2150.17        73.88 o                         
   5  11   6         21.18         41.37        31.96 o                         
   6  11   6         13.44         15.56        29.16 o                         
   7  11   6         38.67          5.03        29.16 o                         
   8  11   6          1.71          1.96        25.15 o                         
   9  11   6         10.48         13.88        40.25 o                         
  10  11   6        363.25        359.81        61.12 o                         
 -12  12   6         27.18         53.94        52.64 o                         
 -11  12   6         39.38        125.87        40.53 o                         
 -10  12   6         72.90         78.35        33.54 o                         
  -9  12   6         26.27         57.86        42.02 o                         
  -8  12   6       2786.45       2483.88        92.33 o                         
  -7  12   6       1184.93       1433.72        88.51 o                         
  -6  12   6        579.27        698.65        53.10 o                         
  -5  12   6        671.55        801.69        49.19 o                         
  -4  12   6        207.54        231.89        36.15 o                         
  -3  12   6        171.45        158.01        33.54 o                         
  -2  12   6        666.03        704.98        40.62 o                         
  -1  12   6        189.25        274.00        33.91 o                         
   0  12   6       1396.11       1526.33        59.81 o                         
   1  12   6        291.80        318.81        36.15 o                         
   2  12   6        504.18        536.17        40.81 o                         
   3  12   6        497.20        530.58        40.34 o                         
   4  12   6        213.62        207.11        33.35 o                         
   5  12   6         16.33         55.62        33.07 o                         
   6  12   6        495.93        442.91        39.78 o                         
   7  12   6        717.18        682.34        51.89 o                         
   8  12   6         13.12         31.96        28.88 o                         
   9  12   6        366.21        332.69        32.33 o                         
  10  12   6          9.51         24.88        40.62 o                         
 -11  13   6        767.77        707.22        57.95 o                         
 -10  13   6         14.47         -1.96        42.58 o                         
  -9  13   6        244.74        249.50        45.19 o                         
  -8  13   6         23.71         16.02        42.11 o                         
  -7  13   6        276.93        336.79        49.10 o                         
  -6  13   6         43.36         68.29        42.76 o                         
  -5  13   6       1906.94       2074.52        80.03 o                         
  -4  13   6          0.69        -31.49        45.74 o                         
  -3  13   6       1060.15        996.40        50.12 o                         
  -2  13   6        500.27        524.24        40.15 o                         
  -1  13   6        468.54        402.57        48.73 o                         
   0  13   6         31.85         22.92        32.24 o                         
   1  13   6         23.35         20.68        34.47 o                         
   2  13   6        271.58        254.62        36.61 o                         
   3  13   6       3022.46       2924.56        87.02 o                         
   4  13   6        397.49        378.07        39.87 o                         
   5  13   6        218.24        236.36        38.48 o                         
   6  13   6         22.66        -15.93        36.15 o                         
   7  13   6          0.64        -32.05        33.54 o                         
   8  13   6          0.85        -14.35        33.26 o                         
   9  13   6        377.23        289.09        32.33 o                         
 -10  14   6        790.15        780.26        73.04 o                         
  -9  14   6         67.04         37.17        41.18 o                         
  -8  14   6        169.03         93.54        42.67 o                         
  -7  14   6        687.30        697.81        52.27 o                         
  -6  14   6        351.44        431.26        48.54 o                         
  -5  14   6         69.29        173.85        43.79 o                         
  -4  14   6        638.09        744.30        52.08 o                         
  -3  14   6       1158.10       1213.95        56.37 o                         
  -2  14   6        502.90        541.29        46.02 o                         
  -1  14   6        558.07        589.92        43.79 o                         
   0  14   6       1004.56       1078.11        72.58 o                         
   1  14   6          6.58        -24.50        39.50 o                         
   2  14   6        116.47        101.64        41.74 o                         
   3  14   6         17.03         66.33        54.04 o                         
   4  14   6        111.15         71.64        37.36 o                         
   5  14   6        469.34        392.97        47.33 o                         
   6  14   6        536.04        451.11        46.58 o                         
   7  14   6        270.30        241.30        47.33 o                         
   8  14   6         46.54        -13.60        35.03 o                         
  -9  15   6       1014.68       1053.14        92.61 o                         
  -8  15   6        353.98        512.22        57.67 o                         
  -7  15   6        196.67        186.05        47.14 o                         
  -6  15   6        947.47       1102.52        64.75 o                         
  -5  15   6        383.81        398.19        53.38 o                         
  -4  15   6       1158.41       1211.34        87.48 o                         
  -3  15   6         22.31         12.20        45.56 o                         
  -2  15   6          7.96        117.11        42.76 o                         
  -1  15   6         83.07         52.82        39.97 o                         
   0  15   6        199.07        203.10        43.14 o                         
   1  15   6         33.09        -33.17        37.92 o                         
   2  15   6         96.10         94.28        39.97 o                         
   3  15   6        252.47        201.89        46.12 o                         
   4  15   6        418.34        315.18        46.49 o                         
   5  15   6         55.31         35.78        47.14 o                         
   6  15   6         13.88          2.61        41.09 o                         
   7  15   6        144.32        135.37        49.19 o                         
  -8  16   6        516.55        497.69        82.27 o                         
  -7  16   6       1112.62       1155.44       101.27 o                         
  -6  16   6         52.63         50.96        41.37 o                         
  -5  16   6         98.08         98.01        46.86 o                         
  -4  16   6        328.99        317.41        70.53 o                         
  -3  16   6        199.30        124.93        50.40 o                         
  -2  16   6        488.79        465.73        60.28 o                         
  -1  16   6         61.85         99.97        45.37 o                         
   0  16   6       1393.68       1292.58        68.48 o                         
   1  16   6        472.87        418.50        46.58 o                         
   2  16   6          0.70        -39.50        39.50 o                         
   3  16   6         67.89         99.97        45.84 o                         
   4  16   6        812.59        788.18        55.99 o                         
   5  16   6          9.34         46.02        47.51 o                         
   6  16   6        121.14         53.48        70.15 o                         
  -7  17   6         76.92         69.41        60.84 o                         
  -6  17   6          0.77        -14.63        69.22 o                         
  -5  17   6       1811.96       1763.53       141.43 o                         
  -4  17   6         50.13         28.23        49.10 o                         
  -3  17   6        918.49        741.78        63.63 o                         
  -2  17   6        150.65        124.47        53.57 o                         
  -1  17   6         39.36         32.51        43.04 o                         
   0  17   6        501.89        338.94        58.60 o                         
   1  17   6         15.94        -16.12        49.56 o                         
   2  17   6          8.78        -21.89        44.72 o                         
   3  17   6        939.46        820.23        62.70 o                         
   4  17   6         49.75        -23.76        46.77 o                         
   5  17   6        174.80         92.79        53.01 o                         
  -5  18   6         43.39        108.82        88.60 o                         
  -4  18   6        204.76        322.35        73.69 o                         
  -3  18   6        769.91        644.05        78.45 o                         
  -2  18   6        426.78        329.15        89.72 o                         
  -1  18   6        203.93        174.31        96.33 o                         
   0  18   6        342.00        411.23       122.14 o                         
   1  18   6         54.01         63.17        73.79 o                         
   2  18   6         56.60         18.54        92.70 o                         
   3  18   6         51.02         38.57       104.16 o                         
 -15   0   7       1151.28       1047.46        92.89 o                         
 -13   0   7       2218.33       2065.66       101.27 o                         
 -11   0   7        137.78        122.70        58.79 o                         
  -9   0   7        123.92        165.74        36.43 o                         
  -7   0   7       7592.63       8478.24       285.46 o                         
  -5   0   7       4621.48       4471.29       160.06 o                         
  -3   0   7        568.82        640.89        44.07 o                         
  -1   0   7       4195.64       4010.68       141.43 o                         
   1   0   7      12646.01      12483.80       457.63 o                         
   3   0   7       4713.27       4067.79       160.71 o                         
   5   0   7        182.69        199.28        26.37 o                         
   7   0   7        122.95        130.52        23.85 o                         
   9   0   7        634.29        642.00        59.63 o                         
  11   0   7        419.78        730.79        73.32 o                         
  13   0   7        220.06        109.00        69.04 o                         
 -15   1   7         41.34          2.33        44.72 o                         
 -14   1   7         67.00         71.46        39.97 o                         
 -13   1   7          4.36        -37.27        37.27 o                         
 -12   1   7        980.13        812.96        60.18 o                         
 -11   1   7       3084.47       2706.08        92.05 o                         
 -10   1   7        852.88       1130.94        48.91 o                         
  -9   1   7       3667.06       5182.24       515.11 o                         
  -8   1   7        463.20        599.33        32.98 o                         
  -7   1   7       1200.72       1383.23        48.91 o                         
  -6   1   7       1080.74       1515.62        50.59 o                         
  -5   1   7       1539.80       1533.69        50.59 o                         
  -4   1   7       1267.49       1241.90        44.72 o                         
  -3   1   7       3815.02       3356.38        86.83 o                         
  -2   1   7       4575.71       4014.31       106.86 o                         
  -1   1   7         46.64         48.07        21.43 o                         
   0   1   7       2358.33       2061.38        62.51 o                         
   1   1   7        674.94        752.68        34.19 o                         
   2   1   7         13.69         10.25        17.61 o                         
   3   1   7        599.26        662.59        25.53 o                         
   4   1   7       1338.90       1446.30        53.76 o                         
   5   1   7       1101.49       1220.75        62.23 o                         
   6   1   7        577.41        663.15        51.24 o                         
   7   1   7        649.51        770.94        33.45 o                         
   8   1   7        568.97        640.14        38.85 o                         
   9   1   7        666.21        594.95        46.68 o                         
  10   1   7        177.85        313.41        36.15 o                         
  11   1   7         49.76         41.64        32.42 o                         
  12   1   7        191.17        163.41        41.37 o                         
  13   1   7         44.73        115.90        47.61 o                         
 -15   2   7        119.43        214.28        51.24 o                         
 -14   2   7       1731.62       1687.32        75.28 o                         
 -13   2   7         41.80        -14.25        33.54 o                         
 -12   2   7        548.70        635.11        49.84 o                         
 -11   2   7         19.30         39.41        33.35 o                         
 -10   2   7         93.47         74.25        28.42 o                         
  -9   2   7        272.96        274.28        30.56 o                         
  -8   2   7       6203.03       6128.80       158.29 o                         
  -7   2   7          6.93          0.37        23.29 o                         
  -6   2   7       3534.40       4333.50       109.94 o                         
  -5   2   7        120.77        120.09        23.29 o                         
  -4   2   7        589.06        494.52       268.32 o                         
  -3   2   7         64.73         62.70        22.64 o                         
  -2   2   7        607.47        824.14        36.80 o                         
  -1   2   7        110.37        144.87        23.38 o                         
   0   2   7       2631.37       2441.03        70.71 o                         
   1   2   7        126.53        193.41        21.71 o                         
   2   2   7       1678.74       1627.79        51.71 o                         
   3   2   7         14.16        -13.88        20.40 o                         
   4   2   7       2510.75       2309.85        73.23 o                         
   5   2   7        144.59        141.98        23.29 o                         
   6   2   7         53.80         46.68        21.33 o                         
   7   2   7        161.90        150.18        25.53 o                         
   8   2   7        378.44        260.86        31.40 o                         
   9   2   7         33.50         11.93        29.16 o                         
  10   2   7       1721.69       1909.61        82.64 o                         
  11   2   7         14.23         70.34        30.93 o                         
  12   2   7          4.75         42.11        37.36 o                         
  13   2   7        109.57         79.66        39.13 o                         
 -15   3   7        168.65        183.26        96.80 o                         
 -14   3   7         14.79        -40.62        40.62 o                         
 -13   3   7        117.64         69.97        32.89 o                         
 -12   3   7        827.12        735.82        60.18 o                         
 -11   3   7       1108.67       1071.12        45.65 o                         
 -10   3   7       1726.77       1819.71        60.28 o                         
  -9   3   7       2302.74       2681.21        75.74 o                         
  -8   3   7        887.48       1082.40        48.07 o                         
  -7   3   7         29.35         10.71        22.92 o                         
  -6   3   7        109.66        133.51        24.13 o                         
  -5   3   7       2415.68       2306.59        66.43 o                         
  -4   3   7       2033.37       1885.30        59.07 o                         
  -3   3   7       6081.61       5860.20       142.17 o                         
  -2   3   7       1071.20       1068.70        42.76 o                         
  -1   3   7       3495.57       3178.25        87.20 o                         
   0   3   7       3759.76       3459.70        93.63 o                         
   1   3   7        100.75         59.63        19.47 o                         
   2   3   7        243.96        324.59        32.70 o                         
   3   3   7       1514.21       1585.68        53.20 o                         
   4   3   7       3927.89       3780.19       102.02 o                         
   5   3   7        224.24        231.14        27.39 o                         
   6   3   7       1124.03       1298.54        65.03 o                         
   7   3   7        973.47       1106.43        43.97 o                         
   8   3   7        647.62        645.64        48.17 o                         
   9   3   7         73.98         95.59        28.42 o                         
  10   3   7         57.36         91.02        28.97 o                         
  11   3   7         47.94         85.53        35.59 o                         
  12   3   7         64.86         77.23        40.34 o                         
 -15   4   7        736.39        571.48        84.59 o                         
 -14   4   7          9.80        -43.97        68.85 o                         
 -13   4   7       2420.66       2180.35        75.56 o                         
 -12   4   7        619.61        519.40        32.14 o                         
 -11   4   7        556.12        534.96        41.27 o                         
 -10   4   7        112.90         92.33        29.81 o                         
  -9   4   7       1040.66        959.98        42.95 o                         
  -8   4   7       1537.11       1553.63        48.73 o                         
  -7   4   7       8625.87       9263.44       210.27 o                         
  -6   4   7        404.75        391.57        29.63 o                         
  -5   4   7       6885.52       6123.39       149.44 o                         
  -4   4   7       1028.11       1036.75        42.20 o                         
  -3   4   7        711.43        766.38        35.50 o                         
  -2   4   7        110.82         84.87        22.73 o                         
  -1   4   7       2891.83       2861.86        76.49 o                         
   0   4   7          1.08         -5.12        20.87 o                         
   1   4   7       7887.99       7718.11       192.76 o                         
   2   4   7        512.26        588.90        37.27 o                         
   3   4   7       4720.99       4252.35       113.38 o                         
   4   4   7         58.41         39.50        26.46 o                         
   5   4   7        496.32        569.80        31.40 o                         
   6   4   7        429.40        486.98        31.96 o                         
   7   4   7        743.31        765.17        39.22 o                         
   8   4   7         29.01          8.48        26.65 o                         
   9   4   7       1162.41       1287.45        47.70 o                         
  10   4   7         35.93         50.12        34.19 o                         
  11   4   7        122.96        272.70        40.71 o                         
  12   4   7          4.82         34.56        49.47 o                         
 -14   5   7          3.57          8.66        57.02 o                         
 -13   5   7         10.61        -28.04        29.81 o                         
 -12   5   7       1894.75       1616.89        58.88 o                         
 -11   5   7       3036.01       2738.69        94.00 o                         
 -10   5   7        742.35        886.56        43.79 o                         
  -9   5   7       1436.66       1978.83       112.54 o                         
  -8   5   7        506.90        879.02        41.92 o                         
  -7   5   7        184.22        188.19        28.32 o                         
  -6   5   7        238.67        327.01        28.79 o                         
  -5   5   7        219.58        182.98        26.27 o                         
  -4   5   7       2634.84       2470.56        70.43 o                         
  -3   5   7       1260.53       1188.79        44.63 o                         
  -2   5   7       5242.35       4679.61       117.02 o                         
  -1   5   7         38.22         17.24        21.24 o                         
   0   5   7       2756.82       2588.98        71.18 o                         
   1   5   7        103.51         91.67        21.06 o                         
   2   5   7          9.77          1.40        29.44 o                         
   3   5   7        560.67        603.43        33.17 o                         
   4   5   7       2256.03       1997.28        61.30 o                         
   5   5   7       1479.48       1442.02        49.38 o                         
   6   5   7       1276.59       1353.32        53.29 o                         
   7   5   7        671.82        612.75        37.92 o                         
   8   5   7        717.98        666.88        44.63 o                         
   9   5   7       1018.05        852.56        39.04 o                         
  10   5   7        228.84        363.72        33.07 o                         
  11   5   7         53.04        163.23        37.08 o                         
  12   5   7        324.23        355.89        52.36 o                         
 -14   6   7       1347.99       1152.46        79.47 o                         
 -13   6   7        124.27         75.00        34.19 o                         
 -12   6   7       1078.75        949.08        42.58 o                         
 -11   6   7          2.55         14.25        27.48 o                         
 -10   6   7         47.76         55.53        31.96 o                         
  -9   6   7         78.40         84.50        30.47 o                         
  -8   6   7       2817.64       2617.30        76.77 o                         
  -7   6   7        455.20        554.80        35.22 o                         
  -6   6   7       5043.28       4863.89       123.63 o                         
  -5   6   7        105.51         99.50        26.46 o                         
  -4   6   7       1341.05       2038.37        69.97 o                         
  -3   6   7        183.81        164.90        25.90 o                         
  -2   6   7        301.38        293.38        29.35 o                         
  -1   6   7        367.29        390.18        27.48 o                         
   0   6   7         98.99        122.51        22.73 o                         
   1   6   7        250.93        269.71        24.04 o                         
   2   6   7        719.98        693.43        33.45 o                         
   3   6   7        131.41         93.91        24.60 o                         
   4   6   7       1554.34       1581.58        57.39 o                         
   5   6   7        261.09        286.11        31.96 o                         
   6   6   7        484.61        473.47        34.66 o                         
   7   6   7          6.47          5.03        27.30 o                         
   8   6   7        411.41        386.82        32.70 o                         
   9   6   7         95.94         33.07        28.79 o                         
  10   6   7       1553.65       1736.32        67.45 o                         
  11   6   7         34.16         90.84        35.12 o                         
  12   6   7         14.78         73.69        57.39 o                         
 -14   7   7         75.24         63.07        48.73 o                         
 -13   7   7        183.10        195.37        37.92 o                         
 -12   7   7        161.23        130.80        35.87 o                         
 -11   7   7       1427.09       1566.48        59.44 o                         
 -10   7   7         21.56         11.27        31.49 o                         
  -9   7   7       5324.14       5049.48       133.32 o                         
  -8   7   7         10.65         37.45        30.19 o                         
  -7   7   7         21.11         10.34        29.35 o                         
  -6   7   7        161.78        254.53        32.24 o                         
  -5   7   7        943.64        817.71        42.39 o                         
  -4   7   7        449.57        510.27        33.45 o                         
  -3   7   7       3992.49       3883.79       101.92 o                         
  -2   7   7       1798.72       1723.37        56.74 o                         
  -1   7   7       3580.47       3209.74        86.46 o                         
   0   7   7        928.29       1031.71        39.87 o                         
   1   7   7          8.29        -19.56        19.56 o                         
   2   7   7         84.82         81.33        23.48 o                         
   3   7   7        163.88        165.28        22.08 o                         
   4   7   7       1194.60       1327.89        49.56 o                         
   5   7   7        153.49        170.96        34.28 o                         
   6   7   7         71.15         79.75        28.51 o                         
   7   7   7       1384.05       1541.70        57.48 o                         
   8   7   7        239.31        226.30        31.12 o                         
   9   7   7          4.47        -24.69        27.20 o                         
  10   7   7         65.54        152.61        24.97 o                         
  11   7   7         82.90        148.23        30.19 o                         
  12   7   7         66.21        109.56        56.27 o                         
 -13   8   7       1433.21       1496.80        74.35 o                         
 -12   8   7        325.09        326.92        38.85 o                         
 -11   8   7        687.67        690.82        45.74 o                         
 -10   8   7        343.90        286.30        38.57 o                         
  -9   8   7        332.14        321.70        36.89 o                         
  -8   8   7        768.85        800.57        52.55 o                         
  -7   8   7       1268.62       1581.58        60.74 o                         
  -6   8   7       1444.33       1453.47        57.86 o                         
  -5   8   7       3818.78       3315.76        92.70 o                         
  -4   8   7        278.34        303.81        33.35 o                         
  -3   8   7        800.08        892.43        41.37 o                         
  -2   8   7          0.14        -22.45        22.45 o                         
  -1   8   7       1169.30       1254.94        46.02 o                         
   0   8   7         20.48        -21.99        21.99 o                         
   1   8   7       4638.60       4465.23       114.13 o                         
   2   8   7       3057.57       2767.11        76.49 o                         
   3   8   7        435.58        497.13        34.84 o                         
   4   8   7         32.43         -1.02        24.50 o                         
   5   8   7         15.32          2.52        30.65 o                         
   6   8   7        110.48        112.45        30.65 o                         
   7   8   7        458.31        416.64        36.15 o                         
   8   8   7        105.36         65.31        30.28 o                         
   9   8   7        801.83        805.51        78.82 o                         
  10   8   7        194.60        344.15        39.78 o                         
  11   8   7         44.08        123.72        43.69 o                         
 -13   9   7        184.96        275.77        48.82 o                         
 -12   9   7       1290.17       1152.27        56.64 o                         
 -11   9   7        475.59        424.37        40.53 o                         
 -10   9   7        590.43        672.65        50.50 o                         
  -9   9   7        209.48        210.18        38.38 o                         
  -8   9   7        867.60       1094.69        56.18 o                         
  -7   9   7         68.03         30.84        26.46 o                         
  -6   9   7        435.22        520.24        33.26 o                         
  -5   9   7        113.75        101.92        28.79 o                         
  -4   9   7       2265.36       2170.57        65.50 o                         
  -3   9   7        243.84        242.60        30.19 o                         
  -2   9   7        880.03        893.18        42.11 o                         
  -1   9   7        649.16        710.95        39.41 o                         
   0   9   7        686.97        734.52        36.52 o                         
   1   9   7        323.85        353.56        31.96 o                         
   2   9   7        409.46        532.72        33.54 o                         
   3   9   7        495.44        499.46        32.05 o                         
   4   9   7        771.11        661.75        45.37 o                         
   5   9   7         51.76         68.01        21.52 o                         
   6   9   7        309.46        263.94        33.82 o                         
   7   9   7         73.81         35.68        34.47 o                         
   8   9   7         91.34         64.00        30.84 o                         
   9   9   7        106.97          2.24        30.28 o                         
  10   9   7        350.54        536.54        56.64 o                         
  11   9   7         66.24        104.35        64.75 o                         
 -13  10   7        128.20        180.83        81.15 o                         
 -12  10   7        445.05        428.65        43.88 o                         
 -11  10   7          1.36        -36.33        36.33 o                         
 -10  10   7        388.55        622.53        54.04 o                         
  -9  10   7        300.13        354.31        52.64 o                         
  -8  10   7        176.10        177.20        45.74 o                         
  -7  10   7        609.64        789.20        56.18 o                         
  -6  10   7       1267.37       1387.98        50.78 o                         
  -5  10   7        230.93        231.42        33.45 o                         
  -4  10   7       3456.23       3234.24        88.32 o                         
  -3  10   7       1622.35       1651.73        56.92 o                         
  -2  10   7        393.84        417.85        32.79 o                         
  -1  10   7        511.75        507.01        34.75 o                         
   0  10   7        235.62        269.43        30.00 o                         
   1  10   7         29.02        -27.39        27.39 o                         
   2  10   7         23.56         -7.45        26.55 o                         
   3  10   7          6.16        -26.37        27.39 o                         
   4  10   7        300.20        232.82        35.22 o                         
   5  10   7         24.18         80.12        36.52 o                         
   6  10   7        804.81        821.63        52.45 o                         
   7  10   7         12.32         34.47        36.61 o                         
   8  10   7        189.07        227.51        44.07 o                         
   9  10   7         32.09         25.43        30.56 o                         
  10  10   7       1202.98       1064.42        70.90 o                         
 -12  11   7         46.25         34.01        34.47 o                         
 -11  11   7       1363.64       1404.38        66.43 o                         
 -10  11   7         16.20        -43.69        47.51 o                         
  -9  11   7       5098.43       4818.89       133.60 o                         
  -8  11   7         76.35         43.79        41.27 o                         
  -7  11   7        623.05        850.13        50.68 o                         
  -6  11   7         16.32          9.13        28.79 o                         
  -5  11   7        479.57        510.83        39.60 o                         
  -4  11   7        747.03        898.39        45.93 o                         
  -3  11   7       1627.99       1706.23        68.85 o                         
  -2  11   7       2175.51       2055.88        70.81 o                         
  -1  11   7       1531.39       1479.65        55.15 o                         
   0  11   7         79.29         70.90        34.47 o                         
   1  11   7        217.40        223.78        34.38 o                         
   2  11   7          1.88         28.23        28.97 o                         
   3  11   7         92.90        131.83        32.24 o                         
   4  11   7         65.75         81.43        29.91 o                         
   5  11   7         22.10         30.74        27.95 o                         
   6  11   7         41.00         -1.68        31.68 o                         
   7  11   7        734.22        768.52        46.77 o                         
   8  11   7        196.18        173.94        35.87 o                         
   9  11   7         88.34        126.89        38.01 o                         
  10  11   7         50.18         77.14        51.05 o                         
 -11  12   7          5.03        -42.30        42.30 o                         
 -10  12   7        115.25        163.41        46.40 o                         
  -9  12   7        286.51        268.97        47.51 o                         
  -8  12   7        309.39        300.18        45.46 o                         
  -7  12   7        439.00        452.13        52.27 o                         
  -6  12   7       2375.30       2331.00        85.53 o                         
  -5  12   7       1143.07       1126.84        55.25 o                         
  -4  12   7       1196.20       1300.40        64.66 o                         
  -3  12   7        227.42        212.23        34.84 o                         
  -2  12   7        109.38         98.10        31.96 o                         
  -1  12   7        964.40        999.57        50.22 o                         
   0  12   7         29.94         57.39        34.19 o                         
   1  12   7       6851.30       6644.00       160.15 o                         
   2  12   7       1298.02       1321.83        58.32 o                         
   3  12   7        294.19        247.54        39.41 o                         
   4  12   7         14.96         24.50        35.87 o                         
   5  12   7          0.86         45.00        30.28 o                         
   6  12   7        134.67        122.33        30.37 o                         
   7  12   7         39.82         52.82        20.12 o                         
   8  12   7         66.19        149.25        48.35 o                         
   9  12   7        219.73        146.36        72.76 o                         
 -11  13   7         14.98         84.87        38.94 o                         
 -10  13   7        729.83        730.23        90.93 o                         
  -9  13   7        266.06        129.03        44.44 o                         
  -8  13   7        202.81        339.96        46.86 o                         
  -7  13   7         98.92         93.72        40.15 o                         
  -6  13   7        296.41        329.99        47.61 o                         
  -5  13   7        378.26        417.01        45.65 o                         
  -4  13   7       2326.96       2186.69        81.43 o                         
  -3  13   7          0.82         27.67        32.42 o                         
  -2  13   7        900.20        977.49        49.56 o                         
  -1  13   7         20.89         15.19        36.06 o                         
   0  13   7         51.52         62.79        33.17 o                         
   1  13   7         44.22         44.07        32.51 o                         
   2  13   7         55.86         38.10        35.22 o                         
   3  13   7         16.65          4.01        37.64 o                         
   4  13   7        640.50        659.70        47.51 o                         
   5  13   7         18.35         20.03        40.71 o                         
   6  13   7        979.09        874.17        57.39 o                         
   7  13   7          0.07        -28.88        28.88 o                         
   8  13   7         38.77         50.78        64.94 o                         
 -10  14   7        125.91        248.38        53.66 o                         
  -9  14   7        491.39        427.16        58.14 o                         
  -8  14   7        378.99        497.13        53.85 o                         
  -7  14   7       1355.96       1732.78       132.95 o                         
  -6  14   7        344.52        392.41        46.49 o                         
  -5  14   7         11.76         -3.07        39.50 o                         
  -4  14   7       1825.43       1734.55        93.26 o                         
  -3  14   7        449.56        415.33        44.16 o                         
  -2  14   7         50.26         20.78        41.83 o                         
  -1  14   7        310.75        274.19        47.79 o                         
   0  14   7        209.52        213.72        40.15 o                         
   1  14   7         52.53        104.53        39.22 o                         
   2  14   7         11.02        -28.69        35.22 o                         
   3  14   7        188.77        203.85        40.81 o                         
   4  14   7        714.30        684.77        50.12 o                         
   5  14   7         22.14        -23.01        37.73 o                         
   6  14   7        112.56        106.58        35.96 o                         
   7  14   7          7.79         45.00        35.40 o                         
   8  14   7        124.00        165.28        41.55 o                         
  -9  15   7       2206.29       2090.35       120.00 o                         
  -8  15   7         33.64        133.79        52.45 o                         
  -7  15   7        316.53        411.23        54.50 o                         
  -6  15   7         38.25         89.72        51.52 o                         
  -5  15   7        385.04        522.75        50.78 o                         
  -4  15   7         89.43         66.15        46.40 o                         
  -3  15   7        570.47        532.91        53.38 o                         
  -2  15   7          3.30         -2.33        40.53 o                         
  -1  15   7        503.63        526.48        45.74 o                         
   0  15   7        156.94        177.29        45.37 o                         
   1  15   7         96.63         71.55        44.16 o                         
   2  15   7          0.51        -12.20        58.04 o                         
   3  15   7         89.98         27.67        43.79 o                         
   4  15   7          4.66          0.75        38.66 o                         
   5  15   7        478.52        300.46        46.12 o                         
   6  15   7         77.39        131.18        53.29 o                         
   7  15   7        141.35         17.70        46.40 o                         
  -8  16   7         11.15         77.23        71.55 o                         
  -7  16   7        237.92        291.51        58.60 o                         
  -6  16   7       1236.42       1276.74        69.32 o                         
  -5  16   7        241.69        282.94        49.01 o                         
  -4  16   7        570.08        522.47        56.83 o                         
  -3  16   7          4.65         -7.73        46.68 o                         
  -2  16   7          1.02         26.92        42.86 o                         
  -1  16   7          9.05        -40.25        41.37 o                         
   0  16   7         33.42         87.58        46.21 o                         
   1  16   7       1377.11       1228.48        98.76 o                         
   2  16   7        489.96        424.93        53.38 o                         
   3  16   7        399.29        482.32        58.69 o                         
   4  16   7        112.61        311.08        77.05 o                         
   5  16   7         39.31        126.15       158.57 o                         
  -6  17   7         12.90        144.31        61.49 o                         
  -5  17   7         18.05          2.14        69.50 o                         
  -4  17   7        423.29        363.53        70.06 o                         
  -3  17   7         75.17        103.60        69.22 o                         
  -2  17   7        419.85        466.57        65.77 o                         
  -1  17   7          6.65        -14.16        45.28 o                         
   0  17   7        140.41        337.91        85.71 o                         
   1  17   7         26.20         29.72        55.43 o                         
   2  17   7         65.29        -33.54        51.80 o                         
   3  17   7         12.42         95.31        72.48 o                         
   4  17   7         45.06        -18.17       178.32 o                         
  -3  18   7         69.52        223.97        66.52 o                         
  -2  18   7         12.13         65.59        63.26 o                         
  -1  18   7        112.42        158.75        66.24 o                         
   0  18   7         18.99         31.86        96.99 o                         
   1  18   7          6.63         10.62        62.98 o                         
 -14   0   8       1278.27       1293.51        83.20 o                         
 -12   0   8       2219.26       1804.43       103.88 o                         
 -10   0   8       3998.51       4446.97       148.51 o                         
  -8   0   8          3.30        105.00        40.71 o                         
  -6   0   8       4831.83       4822.34       172.64 o                         
  -4   0   8       7676.81       7054.58       241.02 o                         
  -2   0   8       3505.51       3293.77       123.07 o                         
   0   0   8        287.39        289.93        36.15 o                         
   2   0   8       2274.22       1993.37        95.77 o                         
   4   0   8       4957.84       4726.75       164.72 o                         
   6   0   8         44.86         23.38        43.60 o                         
   8   0   8        222.10        241.21        76.21 o                         
  10   0   8        277.32        508.59        80.59 o                         
  12   0   8         35.21         70.53        57.20 o                         
 -15   1   8        710.47        585.08        58.32 o                         
 -14   1   8        618.93        613.77        49.38 o                         
 -13   1   8        402.64        464.43        44.25 o                         
 -12   1   8        237.80        213.35        41.18 o                         
 -11   1   8        830.89        827.22        51.61 o                         
 -10   1   8        985.82        909.85        45.00 o                         
  -9   1   8        249.20        357.94        30.56 o                         
  -8   1   8        973.72       1100.56        46.49 o                         
  -7   1   8        962.56       1116.31        45.93 o                         
  -6   1   8       2334.97       2066.22        64.19 o                         
  -5   1   8        213.66        229.56        32.05 o                         
  -4   1   8         58.16         76.95        24.60 o                         
  -3   1   8       1449.33       1499.13        50.96 o                         
  -2   1   8       1055.78       1295.37        46.96 o                         
  -1   1   8        860.08        797.22        37.92 o                         
   0   1   8        449.73        425.39        31.12 o                         
   1   1   8       4383.74       4029.87       107.70 o                         
   2   1   8       1383.99       1430.37        50.87 o                         
   3   1   8       2852.83       2740.37        69.32 o                         
   4   1   8       1175.46       1340.19        49.94 o                         
   5   1   8       2048.80       1901.69        79.00 o                         
   6   1   8          3.99          3.82        26.27 o                         
   7   1   8         83.89         78.45        21.43 o                         
   8   1   8       1338.33       1260.99        91.02 o                         
   9   1   8        658.61        502.35        60.65 o                         
  10   1   8        140.96        190.24        39.13 o                         
  11   1   8        197.69        282.66        39.87 o                         
  12   1   8         47.72        101.36        42.86 o                         
 -15   2   8          2.59        -38.66        42.20 o                         
 -14   2   8         55.23        -26.37        37.73 o                         
 -13   2   8       2998.17       2703.10        98.57 o                         
 -12   2   8        235.13        250.71        56.92 o                         
 -11   2   8       2037.98       1933.93        67.36 o                         
 -10   2   8         42.61         11.55        29.81 o                         
  -9   2   8       3072.28       2936.76        80.59 o                         
  -8   2   8         23.19         -3.91        27.30 o                         
  -7   2   8       1278.45       2264.85        73.41 o                         
  -6   2   8         27.75         21.24        24.97 o                         
  -5   2   8       3987.79       3598.80        95.49 o                         
  -4   2   8        101.20        127.82        25.25 o                         
  -3   2   8       2370.27       1991.32        63.63 o                         
  -2   2   8          8.84        -26.37        26.37 o                         
  -1   2   8       1150.47       1125.07        45.56 o                         
   0   2   8          8.24        -18.63        21.71 o                         
   1   2   8          5.80        -10.34        20.50 o                         
   2   2   8         16.77        -12.30        18.73 o                         
   3   2   8        189.23        154.19        27.76 o                         
   4   2   8        118.83        162.76        25.53 o                         
   5   2   8       3681.03       3612.30       113.20 o                         
   6   2   8        752.90        804.02        36.99 o                         
   7   2   8         23.83        -10.34        26.18 o                         
   8   2   8         31.86         18.45        23.11 o                         
   9   2   8        364.03        356.26        35.87 o                         
  10   2   8         31.05         55.53        30.09 o                         
  11   2   8       1128.51       1401.58       113.85 o                         
  12   2   8         24.13         24.13        43.60 o                         
 -14   3   8        426.54        467.97        72.30 o                         
 -13   3   8        619.21        620.95        56.55 o                         
 -12   3   8        523.59        444.68        49.10 o                         
 -11   3   8       1305.91       1190.00        62.51 o                         
 -10   3   8       1472.56       1487.20        57.67 o                         
  -9   3   8         18.88        -16.30        33.07 o                         
  -8   3   8       6246.03       6556.61       154.75 o                         
  -7   3   8       1295.89       1466.61        54.32 o                         
  -6   3   8       5058.58       4749.30       115.90 o                         
  -5   3   8        503.83        531.04        32.42 o                         
  -4   3   8         11.83        -24.69        24.69 o                         
  -3   3   8        708.41        811.66        39.60 o                         
  -2   3   8        876.57        970.50        42.30 o                         
  -1   3   8       1900.44       1715.46        58.32 o                         
   0   3   8        492.02        403.03        29.63 o                         
   1   3   8       1464.74       1455.90        52.27 o                         
   2   3   8        297.49        332.79        26.18 o                         
   3   3   8          1.87        -23.57        23.57 o                         
   4   3   8         50.80         39.22        25.43 o                         
   5   3   8       1031.03       1061.81        46.21 o                         
   6   3   8        608.11        659.15        38.94 o                         
   7   3   8        167.07        162.29        29.35 o                         
   8   3   8        861.79        970.23        51.71 o                         
   9   3   8        214.36        251.27        24.78 o                         
  10   3   8         58.04        105.00        31.02 o                         
  11   3   8          1.08        -24.13        30.00 o                         
  12   3   8         96.11        101.74        47.79 o                         
 -14   4   8        527.63        570.73        71.36 o                         
 -13   4   8        179.23        176.92        50.12 o                         
 -12   4   8        892.59        827.78        59.07 o                         
 -11   4   8         98.80        130.15        34.94 o                         
 -10   4   8        971.38        987.46        46.58 o                         
  -9   4   8        105.48        121.12        31.96 o                         
  -8   4   8          1.95          1.86        26.92 o                         
  -7   4   8        832.01        913.21        41.46 o                         
  -6   4   8       2164.44       2233.08        66.24 o                         
  -5   4   8        740.67        782.22        39.22 o                         
  -4   4   8       4585.04       4184.62       107.79 o                         
  -3   4   8        596.41        671.07        35.59 o                         
  -2   4   8        726.64        668.46        35.22 o                         
  -1   4   8        946.33       1200.25        65.12 o                         
   0   4   8        343.08        391.67        34.56 o                         
   1   4   8        907.51        998.83        47.33 o                         
   2   4   8       6603.20       6060.13       155.59 o                         
   3   4   8       4947.06       4715.38       125.49 o                         
   4   4   8       2015.42       2025.98        63.26 o                         
   5   4   8          7.82        -23.01        23.01 o                         
   6   4   8        212.50        214.56        31.49 o                         
   7   4   8        566.45        492.19        34.84 o                         
   8   4   8        104.49         98.10        28.79 o                         
   9   4   8         18.82         50.12        26.27 o                         
  10   4   8         52.40        149.72        32.42 o                         
  11   4   8         63.77         69.41        32.33 o                         
  12   4   8         51.89        132.85        39.87 o                         
 -14   5   8        102.88         22.83        55.99 o                         
 -13   5   8         77.27         11.55        34.94 o                         
 -12   5   8          0.56          1.12        38.48 o                         
 -11   5   8        384.62        430.98        40.53 o                         
 -10   5   8        346.76        317.51        37.83 o                         
  -9   5   8        272.17        292.07        34.94 o                         
  -8   5   8       2092.80       2285.07        69.59 o                         
  -7   5   8       2334.23       2174.85        66.24 o                         
  -6   5   8       1306.00       1384.63        52.08 o                         
  -5   5   8        648.83        702.84        37.36 o                         
  -4   5   8          3.45         -5.03        24.78 o                         
  -3   5   8        456.36        516.88        33.17 o                         
  -2   5   8        247.58        263.19        27.02 o                         
  -1   5   8       1177.00       1139.97        44.53 o                         
   0   5   8        101.01         94.19        25.99 o                         
   1   5   8        817.71        821.91        39.78 o                         
   2   5   8       2593.09       2452.21        80.40 o                         
   3   5   8       5491.46       5138.45       136.39 o                         
   4   5   8        672.99        691.01        39.04 o                         
   5   5   8       2032.56       1853.06        60.84 o                         
   6   5   8        252.52        259.56        34.94 o                         
   7   5   8         14.85        -27.11        27.76 o                         
   8   5   8        137.52        148.51        32.14 o                         
   9   5   8         65.59        154.47        28.97 o                         
  10   5   8         24.60         50.68        25.53 o                         
  11   5   8        397.01        482.22        50.96 o                         
 -14   6   8         13.37         86.46       162.11 o                         
 -13   6   8       1374.64       1307.67        68.38 o                         
 -12   6   8        277.40        215.21        33.91 o                         
 -11   6   8        947.01       1030.41        62.79 o                         
 -10   6   8         37.06        -15.28        35.12 o                         
  -9   6   8        478.30        896.44        72.30 o                         
  -8   6   8         68.73         89.35        27.76 o                         
  -7   6   8        707.74        979.82        59.35 o                         
  -6   6   8        387.52        319.37        33.54 o                         
  -5   6   8       2745.95       2428.17        73.23 o                         
  -4   6   8        189.98        239.44        35.50 o                         
  -3   6   8       3433.50       3230.23        89.07 o                         
  -2   6   8        156.25        113.94        25.43 o                         
  -1   6   8        358.51        333.44        29.16 o                         
   0   6   8         74.65         69.50        24.22 o                         
   1   6   8         66.66         48.82        21.89 o                         
   2   6   8          1.10         13.32        27.95 o                         
   3   6   8        183.90        171.98        28.69 o                         
   4   6   8         51.89         55.90        26.55 o                         
   5   6   8       1305.75       1295.47        50.03 o                         
   6   6   8        875.59        845.66        43.32 o                         
   7   6   8         69.69         91.12        31.02 o                         
   8   6   8        155.37        156.89        32.79 o                         
   9   6   8         22.71         49.94        30.00 o                         
  10   6   8         42.54         92.70        28.51 o                         
  11   6   8        923.59        886.47        65.50 o                         
 -13   7   8        276.13        248.75        45.93 o                         
 -12   7   8         74.71        177.29        32.14 o                         
 -11   7   8        288.67        291.05        34.94 o                         
 -10   7   8        645.16        583.96        46.30 o                         
  -9   7   8        931.72       1034.51        52.17 o                         
  -8   7   8       6468.82       7299.24       181.39 o                         
  -7   7   8         34.26         43.69        30.09 o                         
  -6   7   8       4478.81       4354.37       115.34 o                         
  -5   7   8        257.87        291.33        31.96 o                         
  -4   7   8          0.78         38.29        27.67 o                         
  -3   7   8         30.48          4.75        28.51 o                         
  -2   7   8        434.26        519.58        34.10 o                         
  -1   7   8        931.33        931.56        42.39 o                         
   0   7   8       2526.70       2316.09        69.87 o                         
   1   7   8        201.07        216.70        26.74 o                         
   2   7   8         53.04         39.32        29.63 o                         
   3   7   8        367.58        429.03        33.73 o                         
   4   7   8         13.89        -34.19        42.95 o                         
   5   7   8        111.35         86.74        32.98 o                         
   6   7   8        427.99        433.96        37.17 o                         
   7   7   8        815.48        775.70        44.07 o                         
   8   7   8        105.17        154.47        35.87 o                         
   9   7   8         38.01         91.58        33.26 o                         
  10   7   8        244.63        267.66        38.57 o                         
  11   7   8         67.52        121.12        33.17 o                         
 -13   8   8        509.08        497.41        49.19 o                         
 -12   8   8       1081.20       1036.28        74.81 o                         
 -11   8   8        546.30        467.04        47.79 o                         
 -10   8   8       1002.34       1025.10        54.13 o                         
  -9   8   8         75.34        116.46        44.44 o                         
  -8   8   8         36.48         66.71        36.80 o                         
  -7   8   8        393.09        516.51        39.78 o                         
  -6   8   8       2045.91       2160.04        72.20 o                         
  -5   8   8        774.20        878.55        50.12 o                         
  -4   8   8       4928.54       4740.73       130.15 o                         
  -3   8   8        882.51        846.22        44.53 o                         
  -2   8   8        195.87        151.39        30.37 o                         
  -1   8   8        437.72        430.24        32.51 o                         
   0   8   8        344.64        264.78        32.70 o                         
   1   8   8       2637.16       2466.09        76.77 o                         
   2   8   8       5227.29       4980.25       122.14 o                         
   3   8   8       2822.37       2689.97        75.18 o                         
   4   8   8       1562.74       1668.41        70.06 o                         
   5   8   8         22.32         14.35        33.63 o                         
   6   8   8        150.01        154.65        37.36 o                         
   7   8   8         71.63        133.41        40.99 o                         
   8   8   8         87.99        106.30        32.24 o                         
   9   8   8         56.82         63.45        32.79 o                         
  10   8   8        161.15        147.02        31.02 o                         
  11   8   8         30.70        147.02        95.31 o                         
 -13   9   8        438.74        501.04        48.91 o                         
 -12   9   8         58.38         33.17        39.69 o                         
 -11   9   8        303.80        484.37        53.29 o                         
 -10   9   8        114.02        117.20        55.71 o                         
  -9   9   8        342.92        382.35        43.97 o                         
  -8   9   8       3436.45       3656.47       112.17 o                         
  -7   9   8       1729.68       1738.84        68.20 o                         
  -6   9   8        142.90        157.64        34.10 o                         
  -5   9   8        916.36        909.11        44.07 o                         
  -4   9   8        109.69         86.36        28.51 o                         
  -3   9   8        260.94        216.61        30.93 o                         
  -2   9   8        364.40        376.02        35.87 o                         
  -1   9   8       2430.81       2252.46        67.82 o                         
   0   9   8        198.72        211.77        29.25 o                         
   1   9   8       1089.67       1130.47        51.80 o                         
   2   9   8        516.39        460.24        33.82 o                         
   3   9   8       3813.28       3808.23       100.71 o                         
   4   9   8        125.12        110.03        34.84 o                         
   5   9   8        532.68        494.06        43.60 o                         
   6   9   8        101.47         98.66        35.03 o                         
   7   9   8        231.69        265.15        36.43 o                         
   8   9   8         23.73         29.25        32.24 o                         
   9   9   8        158.71        195.37        51.52 o                         
  10   9   8         58.29         46.12        29.81 o                         
 -12  10   8        321.40        256.30        64.28 o                         
 -11  10   8       1026.10       1027.34        64.10 o                         
 -10  10   8        515.47        463.96        54.41 o                         
  -9  10   8        535.87        660.08        49.47 o                         
  -8  10   8          1.09         -2.98        27.11 o                         
  -7  10   8        175.78        241.86        39.41 o                         
  -6  10   8       1541.07       1753.84        64.00 o                         
  -5  10   8       3203.01       2928.47        83.48 o                         
  -4  10   8        488.72        490.52        38.20 o                         
  -3  10   8       1848.55       1890.23        63.26 o                         
  -2  10   8       1651.84       1507.98        59.53 o                         
  -1  10   8        373.79        378.90        34.10 o                         
   0  10   8        880.48        908.83        44.25 o                         
   1  10   8       1020.43       1039.54        66.89 o                         
   2  10   8        280.57        232.08        30.65 o                         
   3  10   8        111.91         97.36        28.51 o                         
   4  10   8        335.90        370.98        42.11 o                         
   5  10   8       1086.85       1053.24        53.38 o                         
   6  10   8        369.81        388.03        40.25 o                         
   7  10   8        200.52        199.00        38.76 o                         
   8  10   8        207.67        253.78        39.41 o                         
   9  10   8        201.19        133.88        56.09 o                         
  10  10   8         36.47        111.33        28.42 o                         
 -12  11   8         41.08         67.92        60.00 o                         
 -11  11   8         40.05        139.84        72.76 o                         
 -10  11   8        645.87        728.55        55.15 o                         
  -9  11   8          3.65        -37.27        39.78 o                         
  -8  11   8       3763.08       4270.52       123.07 o                         
  -7  11   8         51.14         76.12        32.42 o                         
  -6  11   8       3488.81       3337.56        99.50 o                         
  -5  11   8        247.91        259.93        36.15 o                         
  -4  11   8        236.72        220.90        40.15 o                         
  -3  11   8          6.39        -16.02        31.49 o                         
  -2  11   8        426.93        433.96        36.33 o                         
  -1  11   8        100.85         82.92        33.63 o                         
   0  11   8       2798.46       2703.76        83.66 o                         
   1  11   8        139.76        119.34        31.21 o                         
   2  11   8         14.69         -1.96        29.25 o                         
   3  11   8        226.74        229.28        32.05 o                         
   4  11   8         44.32         92.89        30.74 o                         
   5  11   8        445.29        399.87        37.27 o                         
   6  11   8        172.46        233.57        43.60 o                         
   7  11   8        463.16        417.29        46.77 o                         
   8  11   8         86.35         21.80        37.45 o                         
   9  11   8         64.02        187.17        41.27 o                         
 -11  12   8        518.08        514.37        62.98 o                         
 -10  12   8       1344.88       1249.16        85.81 o                         
  -9  12   8         27.10         64.75        42.48 o                         
  -8  12   8        106.56        150.28        46.30 o                         
  -7  12   8         53.14        157.54        42.39 o                         
  -6  12   8        500.67        608.37        45.93 o                         
  -5  12   8        241.65        306.05        35.96 o                         
  -4  12   8       1685.80       1735.02        64.56 o                         
  -3  12   8       2327.79       2189.20        72.39 o                         
  -2  12   8         15.87         -2.79        36.06 o                         
  -1  12   8         71.15         76.77        31.86 o                         
   0  12   8         36.20         37.64        33.82 o                         
   1  12   8       1256.70       1252.70        56.18 o                         
   2  12   8        795.40        781.75        46.58 o                         
   3  12   8        653.41        711.13        56.27 o                         
   4  12   8        958.59        910.13        47.42 o                         
   5  12   8        115.71        106.86        35.40 o                         
   6  12   8        353.58        370.33        49.47 o                         
   7  12   8         82.25         27.30        39.50 o                         
   8  12   8        113.66        130.71        45.00 o                         
 -10  13   8         17.42        -27.39        49.01 o                         
  -9  13   8         80.17         58.69        48.26 o                         
  -8  13   8        307.70        344.81        54.59 o                         
  -7  13   8        649.75        781.66        56.46 o                         
  -6  13   8        123.18        210.65        63.17 o                         
  -5  13   8        374.34        335.86        43.97 o                         
  -4  13   8        391.61        497.78        44.91 o                         
  -3  13   8        358.27        266.17        39.78 o                         
  -2  13   8        391.55        462.01        43.97 o                         
  -1  13   8        408.40        449.43        49.10 o                         
   0  13   8         27.72         18.35        40.62 o                         
   1  13   8       1969.15       2015.08        70.81 o                         
   2  13   8        388.70        345.64        41.27 o                         
   3  13   8        894.14        799.73        67.45 o                         
   4  13   8         12.58         -3.07        31.86 o                         
   5  13   8         66.10         62.98        31.77 o                         
   6  13   8         48.36         57.02        35.78 o                         
   7  13   8        173.74        197.98        52.17 o                         
   8  13   8         56.75        101.92        46.68 o                         
  -9  14   8        586.48        778.12        68.57 o                         
  -8  14   8         24.25         20.40        50.31 o                         
  -7  14   8        208.89        318.81        48.91 o                         
  -6  14   8        547.20        533.84        50.68 o                         
  -5  14   8        477.83        447.38        51.71 o                         
  -4  14   8         17.33        102.48        43.14 o                         
  -3  14   8        702.45        714.49        49.66 o                         
  -2  14   8        754.06        763.68        50.12 o                         
  -1  14   8         31.27        -37.36        37.36 o                         
   0  14   8         10.25         11.65        36.24 o                         
   1  14   8        350.96        338.38        42.67 o                         
   2  14   8         27.16         39.87        40.06 o                         
   3  14   8        108.16         55.71        38.57 o                         
   4  14   8        231.03        211.77        40.62 o                         
   5  14   8        188.15        171.24        37.64 o                         
   6  14   8         73.84        117.76        51.52 o                         
   7  14   8         10.52         16.30        46.49 o                         
  -8  15   8       1257.76       1541.61       103.60 o                         
  -7  15   8         20.07         31.02        52.17 o                         
  -6  15   8       2002.57       1896.48        89.72 o                         
  -5  15   8         97.94        109.00        45.46 o                         
  -4  15   8          8.94        110.03        41.55 o                         
  -3  15   8          9.31        -37.64        39.50 o                         
  -2  15   8        507.24        459.96        52.82 o                         
  -1  15   8        101.07        115.71        42.11 o                         
   0  15   8       1425.73       1301.80        80.31 o                         
   1  15   8         10.73         53.20        49.56 o                         
   2  15   8         33.05         41.83        45.93 o                         
   3  15   8        137.49        134.90        45.74 o                         
   4  15   8         13.59         41.55        45.65 o                         
   5  15   8         42.42         -0.28        81.15 o                         
   6  15   8         25.57        -46.40        46.40 o                         
  -7  16   8          3.13         40.25        60.84 o                         
  -6  16   8        204.44        308.38        58.41 o                         
  -5  16   8         68.01         81.80        51.43 o                         
  -4  16   8        262.72        311.82        68.76 o                         
  -3  16   8       1505.65       1319.04        71.46 o                         
  -2  16   8        379.98        443.65        52.73 o                         
  -1  16   8         42.06         98.20        51.99 o                         
   0  16   8        150.87         65.40        50.87 o                         
   1  16   8         11.81         34.66        53.85 o                         
   2  16   8        564.96        495.92        78.07 o                         
   3  16   8        456.99        321.23        97.92 o                         
   4  16   8        387.58        299.71        59.07 o                         
  -5  17   8        623.88        659.70        64.66 o                         
  -4  17   8          1.39        -58.97        58.97 o                         
  -3  17   8        160.89        124.10        79.56 o                         
  -2  17   8         16.65         94.94        97.45 o                         
  -1  17   8        100.68         57.20        69.32 o                         
   0  17   8         94.01        277.26       106.39 o                         
   1  17   8       1602.67       1390.31       169.75 o                         
   2  17   8         23.03         -1.12        57.48 o                         
 -13   0   9         10.24         -4.19        63.26 o                         
 -11   0   9        133.12        121.58        59.44 o                         
  -9   0   9       3785.84       4505.20       168.54 o                         
  -7   0   9         51.01        141.24        43.97 o                         
  -5   0   9        562.10        622.35        56.64 o                         
  -3   0   9        744.15        908.18        77.42 o                         
  -1   0   9       1954.71       1821.48        83.57 o                         
   1   0   9        254.16        273.44        39.13 o                         
   3   0   9       2233.35       2008.55        94.38 o                         
   5   0   9       1739.85       1860.98       111.24 o                         
   7   0   9         72.54         82.82        35.50 o                         
   9   0   9       1859.80       2038.18       369.12 o                         
  11   0   9        273.12        281.27        61.40 o                         
 -14   1   9        363.35        300.55        47.33 o                         
 -13   1   9       1129.84       1077.27        62.42 o                         
 -12   1   9       1946.94       1869.09        92.33 o                         
 -11   1   9        358.33        251.17        37.08 o                         
 -10   1   9        584.92        892.71        41.18 o                         
  -9   1   9        284.49        325.99        35.40 o                         
  -8   1   9         44.44         50.68        30.00 o                         
  -7   1   9      13197.70      13033.38       306.51 o                         
  -6   1   9         41.40         86.74        28.14 o                         
  -5   1   9       2728.15       2572.11        75.93 o                         
  -4   1   9       3400.93       3042.69        85.06 o                         
  -3   1   9       1793.90       1767.81        58.88 o                         
  -2   1   9         44.56         68.29        25.53 o                         
  -1   1   9          6.70          6.89        25.81 o                         
   0   1   9        777.40        929.61        47.42 o                         
   1   1   9        407.19        437.97        32.42 o                         
   2   1   9        118.92        108.91        24.69 o                         
   3   1   9         12.02          0.56        16.30 o                         
   4   1   9       4214.99       4119.40       112.82 o                         
   5   1   9         15.86          8.85        30.47 o                         
   6   1   9         96.54         48.26        25.06 o                         
   7   1   9        356.26        423.44        27.20 o                         
   8   1   9        484.40        517.91        35.31 o                         
   9   1   9        208.21        260.96        42.30 o                         
  10   1   9         15.74         39.32        34.94 o                         
  11   1   9         39.52         20.31        51.43 o                         
 -14   2   9         70.85          0.19        43.97 o                         
 -13   2   9        246.47        237.48        53.38 o                         
 -12   2   9        132.97        212.32        46.58 o                         
 -11   2   9         74.04         41.46        34.19 o                         
 -10   2   9       7415.07       7347.31       163.60 o                         
  -9   2   9        128.02        140.40        34.10 o                         
  -8   2   9        576.98        956.90        45.84 o                         
  -7   2   9         44.26         54.04        29.72 o                         
  -6   2   9      14216.01      13222.32       310.15 o                         
  -5   2   9        641.09        660.26        38.48 o                         
  -4   2   9       2828.50       2520.59        74.72 o                         
  -3   2   9         74.76         90.84        26.92 o                         
  -2   2   9       3757.32       3476.75        98.57 o                         
  -1   2   9        613.24        697.81        38.94 o                         
   0   2   9       1171.10       1224.57        49.19 o                         
   1   2   9         33.18          4.75        23.48 o                         
   2   2   9         91.03        118.51        25.34 o                         
   3   2   9         96.15        117.20        27.02 o                         
   4   2   9         61.86         95.87        27.30 o                         
   5   2   9         21.97          9.60        26.27 o                         
   6   2   9       1878.54       1788.40        72.20 o                         
   7   2   9         10.23         11.37        25.43 o                         
   8   2   9         55.19         52.45        25.06 o                         
   9   2   9          7.94         57.58        32.70 o                         
  10   2   9         69.09         47.98        37.55 o                         
  11   2   9         29.77         91.02        40.25 o                         
 -14   3   9        215.75        205.24        47.79 o                         
 -13   3   9       1035.16        984.20        61.40 o                         
 -12   3   9       1065.62        891.97        49.84 o                         
 -11   3   9       1065.42       1009.82        51.24 o                         
 -10   3   9        533.85        657.19        47.51 o                         
  -9   3   9         17.44        110.59        32.24 o                         
  -8   3   9          6.69         27.86        30.37 o                         
  -7   3   9       4733.26       4552.53       119.62 o                         
  -6   3   9        839.94       1053.52        47.23 o                         
  -5   3   9       3550.86       3237.69        89.90 o                         
  -4   3   9        669.95        670.88        39.97 o                         
  -3   3   9       2541.86       2237.93        72.11 o                         
  -2   3   9        650.90        743.74        40.62 o                         
  -1   3   9          1.88         -9.13        24.60 o                         
   0   3   9         12.12         36.24        25.25 o                         
   1   3   9        645.00        706.10        38.10 o                         
   2   3   9         37.13         17.52        25.34 o                         
   3   3   9         28.48          5.31        26.74 o                         
   4   3   9       3059.19       3019.96        89.44 o                         
   5   3   9        616.84        724.36        44.81 o                         
   6   3   9       1100.68       1186.18        51.43 o                         
   7   3   9        176.01        207.76        30.84 o                         
   8   3   9         83.12        178.69        30.47 o                         
   9   3   9        670.17        506.07        37.27 o                         
  10   3   9         95.78        150.37        35.87 o                         
  11   3   9        302.36        327.01        36.43 o                         
 -14   4   9         17.40          8.66        38.29 o                         
 -13   4   9         76.29         82.17        49.75 o                         
 -12   4   9        886.72        773.74        53.38 o                         
 -11   4   9        474.57        402.10        41.37 o                         
 -10   4   9        392.85        355.52        40.71 o                         
  -9   4   9       5502.15       6127.96       155.21 o                         
  -8   4   9        280.57        230.21        34.01 o                         
  -7   4   9        451.51        467.13        35.68 o                         
  -6   4   9          2.77         -7.36        28.32 o                         
  -5   4   9         24.17         32.05        28.88 o                         
  -4   4   9        121.92        112.17        30.28 o                         
  -3   4   9        998.10        995.29        47.33 o                         
  -2   4   9        427.65        458.84        35.22 o                         
  -1   4   9       3064.78       2738.51        82.54 o                         
   0   4   9        205.89        219.22        28.69 o                         
   1   4   9       1255.65       1488.78        56.83 o                         
   2   4   9        366.60        380.12        29.63 o                         
   3   4   9          6.78        -17.98        27.02 o                         
   4   4   9        215.55        275.30        32.14 o                         
   5   4   9       1223.94       1243.39        63.26 o                         
   6   4   9        179.94        165.83        29.53 o                         
   7   4   9        302.51        326.92        34.75 o                         
   8   4   9        242.90        244.65        31.96 o                         
   9   4   9        631.73        740.48        47.14 o                         
  10   4   9         51.19         65.87        34.47 o                         
  11   4   9         50.78        149.44        34.84 o                         
 -14   5   9        329.85        220.52        52.27 o                         
 -13   5   9       1105.13        959.60        52.73 o                         
 -12   5   9       3638.19       3058.81       106.12 o                         
 -11   5   9        341.54        233.66        39.04 o                         
 -10   5   9        255.23        431.17        43.97 o                         
  -9   5   9        766.34        836.63        43.51 o                         
  -8   5   9         50.03         39.97        34.94 o                         
  -7   5   9       4740.40       4504.18       115.34 o                         
  -6   5   9        244.83        238.41        34.47 o                         
  -5   5   9        406.32        423.90        37.45 o                         
  -4   5   9       3964.94       3508.98       102.30 o                         
  -3   5   9        478.21        430.70        34.66 o                         
  -2   5   9          8.43         16.96        26.55 o                         
  -1   5   9       1764.61       1737.26        62.05 o                         
   0   5   9        247.93        233.85        32.33 o                         
   1   5   9         44.47         73.23        27.11 o                         
   2   5   9       1439.21       1483.01        74.35 o                         
   3   5   9          8.06         -7.64        27.67 o                         
   4   5   9       3798.97       3628.70        99.59 o                         
   5   5   9        177.59        203.10        34.84 o                         
   6   5   9        114.00         11.09        31.68 o                         
   7   5   9         51.27        105.28        32.51 o                         
   8   5   9        100.49         56.64        31.12 o                         
   9   5   9         57.88         80.03        31.12 o                         
  10   5   9        230.98        287.51        33.35 o                         
  11   5   9         11.03         93.63        33.54 o                         
 -13   6   9         43.85         91.21        37.45 o                         
 -12   6   9         93.06        193.23        41.55 o                         
 -11   6   9        259.29        225.46        41.74 o                         
 -10   6   9       3200.77       3074.46        91.86 o                         
  -9   6   9        808.09        999.85        52.08 o                         
  -8   6   9       2531.36       2469.26        77.98 o                         
  -7   6   9        196.63        182.79        36.33 o                         
  -6   6   9       1945.46       2151.47        79.75 o                         
  -5   6   9        422.43        454.93        37.73 o                         
  -4   6   9       2588.62       2379.17        78.63 o                         
  -3   6   9          3.78        -16.68        27.95 o                         
  -2   6   9       1275.21       1223.73        52.55 o                         
  -1   6   9        874.49        975.35        45.37 o                         
   0   6   9       5004.53       4701.60       129.22 o                         
   1   6   9          9.87        -27.58        27.58 o                         
   2   6   9        474.60        564.21        46.77 o                         
   3   6   9         39.76         -3.26        30.28 o                         
   4   6   9        133.85        102.11        31.49 o                         
   5   6   9         51.38         50.50        29.44 o                         
   6   6   9        762.87        788.93        58.41 o                         
   7   6   9        274.02        220.15        36.06 o                         
   8   6   9        159.35        182.05        35.12 o                         
   9   6   9         31.49         40.53        33.45 o                         
  10   6   9         44.25        132.20        31.49 o                         
 -13   7   9        992.29        934.36        49.01 o                         
 -12   7   9        214.01        241.48        43.51 o                         
 -11   7   9       2048.37       1773.78        79.47 o                         
 -10   7   9        152.92        170.77        40.81 o                         
  -9   7   9        669.24        692.87        51.15 o                         
  -8   7   9        190.93        247.63        39.97 o                         
  -7   7   9       1741.97       2201.41        85.99 o                         
  -6   7   9        188.63        198.72        36.80 o                         
  -5   7   9       5009.79       4543.21       123.54 o                         
  -4   7   9         58.87         71.83        31.12 o                         
  -3   7   9       1746.55       1717.97        65.96 o                         
  -2   7   9         27.99        -13.60        28.14 o                         
  -1   7   9        254.96        276.89        32.14 o                         
   0   7   9          7.63         43.23        26.27 o                         
   1   7   9        193.26        166.77        30.00 o                         
   2   7   9        345.50        385.71        37.73 o                         
   3   7   9        386.96        406.67        35.59 o                         
   4   7   9         50.20         11.27        30.37 o                         
   5   7   9         59.80         61.68        28.88 o                         
   6   7   9         83.09         80.40        40.15 o                         
   7   7   9         17.38         12.30        32.33 o                         
   8   7   9         37.35        108.07        35.22 o                         
   9   7   9        359.48        373.78        44.07 o                         
  10   7   9        124.30        250.43        35.78 o                         
 -13   8   9          1.35        -13.79        47.05 o                         
 -12   8   9         70.05         24.60        53.01 o                         
 -11   8   9        798.08        817.81        51.99 o                         
 -10   8   9        411.01        357.85        48.54 o                         
  -9   8   9       1551.94       1841.88        73.41 o                         
  -8   8   9        336.88        280.99        38.66 o                         
  -7   8   9         68.62         73.41        34.28 o                         
  -6   8   9         22.34         18.73        33.35 o                         
  -5   8   9        160.03        162.29        37.08 o                         
  -4   8   9         76.46         73.23        33.17 o                         
  -3   8   9        871.92        908.18        46.58 o                         
  -2   8   9        338.70        361.02        41.92 o                         
  -1   8   9       3303.79       2966.20        87.02 o                         
   0   8   9          6.56         13.23        26.37 o                         
   1   8   9        138.39        125.12        28.51 o                         
   2   8   9        275.10        292.35        36.33 o                         
   3   8   9          3.68          2.14        31.30 o                         
   4   8   9         26.53         21.80        33.07 o                         
   5   8   9        833.17        820.51        50.78 o                         
   6   8   9        126.32        117.11        37.36 o                         
   7   8   9        277.69        265.80        37.92 o                         
   8   8   9          1.65        -37.55        37.55 o                         
   9   8   9         48.86         80.59        36.43 o                         
  10   8   9        136.68        206.36        49.66 o                         
 -12   9   9       1338.84       1263.14        72.48 o                         
 -11   9   9        242.62        233.75        46.58 o                         
 -10   9   9        141.20        153.82        41.64 o                         
  -9   9   9         79.35         84.41        40.90 o                         
  -8   9   9        457.68        479.99        48.82 o                         
  -7   9   9        556.33        571.10        47.05 o                         
  -6   9   9        130.55        215.31        38.10 o                         
  -5   9   9          6.26        -12.11        33.45 o                         
  -4   9   9       1024.05        957.09        53.48 o                         
  -3   9   9        214.94        180.18        31.49 o                         
  -2   9   9         53.17         76.12        29.72 o                         
  -1   9   9       1219.86       1041.40        49.84 o                         
   0   9   9        351.47        313.59        33.17 o                         
   1   9   9        291.48        295.43        34.10 o                         
   2   9   9       5356.19       4839.95       126.24 o                         
   3   9   9         32.02         19.19        31.86 o                         
   4   9   9       2551.61       2356.99        78.17 o                         
   5   9   9        178.37        173.19        40.34 o                         
   6   9   9         16.18         16.02        35.87 o                         
   7   9   9         32.88         33.45        35.12 o                         
   8   9   9         13.01         -6.71        36.52 o                         
   9   9   9         22.61         10.25        42.58 o                         
 -12  10   9        185.62        104.44        53.57 o                         
 -11  10   9        324.21        237.39        52.17 o                         
 -10  10   9        549.32        577.25        49.28 o                         
  -9  10   9        158.27        224.72        39.32 o                         
  -8  10   9       1351.09       1392.64        88.88 o                         
  -7  10   9        107.77         70.53        31.86 o                         
  -6  10   9        135.42        222.29        41.27 o                         
  -5  10   9         68.34         62.23        32.61 o                         
  -4  10   9        115.39        163.13        35.40 o                         
  -3  10   9       1265.04       1254.47        52.92 o                         
  -2  10   9       1047.88       1072.06        59.35 o                         
  -1  10   9        329.50        365.86        36.06 o                         
   0  10   9       2067.76       2067.71        67.54 o                         
   1  10   9        370.70        381.23        37.83 o                         
   2  10   9          2.48         -5.87        30.28 o                         
   3  10   9         13.21         20.78        27.76 o                         
   4  10   9         32.58         17.79        38.76 o                         
   5  10   9        401.30        389.90        47.14 o                         
   6  10   9         70.06         89.16        39.32 o                         
   7  10   9        616.01        624.77        49.75 o                         
   8  10   9        123.27        104.16        43.42 o                         
   9  10   9         52.01         66.15        71.46 o                         
 -11  11   9        895.27        802.53        91.12 o                         
 -10  11   9         29.75         85.99        49.84 o                         
  -9  11   9        536.86        645.26        52.92 o                         
  -8  11   9         13.13         25.34        32.05 o                         
  -7  11   9       1416.31       1561.83        93.44 o                         
  -6  11   9        172.74        128.66        35.31 o                         
  -5  11   9       2683.34       2515.10        84.41 o                         
  -4  11   9        490.63        509.43        61.96 o                         
  -3  11   9       1141.19       1121.53        52.08 o                         
  -2  11   9        120.54        136.58        33.73 o                         
  -1  11   9         39.46         80.96        32.33 o                         
   0  11   9        316.67        309.31        37.83 o                         
   1  11   9       1085.13       1114.54        60.93 o                         
   2  11   9        242.81        289.84        35.50 o                         
   3  11   9        309.09        257.51        34.75 o                         
   4  11   9         39.79         28.60        44.53 o                         
   5  11   9        227.72        252.29        45.19 o                         
   6  11   9         34.09          8.76        36.80 o                         
   7  11   9         19.55         36.33        40.62 o                         
   8  11   9         21.14          8.01        41.09 o                         
 -10  12   9        667.79        689.42        61.96 o                         
  -9  12   9       1033.27       1318.85        77.42 o                         
  -8  12   9         27.35         50.50        52.36 o                         
  -7  12   9         85.87         78.35        45.65 o                         
  -6  12   9         43.30         36.06        34.56 o                         
  -5  12   9          0.27        -15.47        35.96 o                         
  -4  12   9          7.44         -4.01        38.48 o                         
  -3  12   9        175.50        229.65        37.83 o                         
  -2  12   9        966.12        794.05        57.95 o                         
  -1  12   9       1500.91       1460.65       100.15 o                         
   0  12   9         93.83         80.40        40.15 o                         
   1  12   9         24.98         -7.27        33.17 o                         
   2  12   9        443.54        391.95        38.85 o                         
   3  12   9        183.14        140.77        36.61 o                         
   4  12   9         61.37         45.65        32.89 o                         
   5  12   9        187.18        201.61        43.14 o                         
   6  12   9         95.63        158.75        43.60 o                         
   7  12   9        120.54        143.94        55.25 o                         
 -10  13   9         59.67        180.46        64.56 o                         
  -9  13   9          3.50         22.36        59.44 o                         
  -8  13   9        131.50        132.76        47.42 o                         
  -7  13   9        534.08        485.02        52.17 o                         
  -6  13   9        457.78        478.22        42.20 o                         
  -5  13   9         52.77         29.53        37.08 o                         
  -4  13   9        958.52        930.35        59.16 o                         
  -3  13   9          6.48         -2.33        40.06 o                         
  -2  13   9        417.04        419.99        41.37 o                         
  -1  13   9          2.20         17.98        38.66 o                         
   0  13   9        255.85        232.63        40.15 o                         
   1  13   9          6.39        -14.44        33.45 o                         
   2  13   9       2037.52       2132.46       119.81 o                         
   3  13   9         45.34         86.46        39.41 o                         
   4  13   9        850.78        892.25        81.99 o                         
   5  13   9         70.89        125.12        43.14 o                         
   6  13   9         21.16         81.24        47.98 o                         
   7  13   9         41.73        110.21        49.38 o                         
  -8  14   9        992.72       1072.06        65.68 o                         
  -7  14   9        109.88        197.32        51.52 o                         
  -6  14   9         29.33         40.43        46.49 o                         
  -5  14   9         69.02         69.04        40.99 o                         
  -4  14   9          4.70        -31.96        36.33 o                         
  -3  14   9        677.01        714.86        48.17 o                         
  -2  14   9        819.55        866.07        68.94 o                         
  -1  14   9        576.54        614.43        51.05 o                         
   0  14   9         39.80         11.09        40.62 o                         
   1  14   9        135.16        118.04        41.37 o                         
   2  14   9         88.82         97.08        42.58 o                         
   3  14   9          9.87        -26.55        36.06 o                         
   4  14   9         41.90         55.43        38.48 o                         
   5  14   9          3.52         85.81        49.56 o                         
   6  14   9        111.24        188.47       105.74 o                         
  -7  15   9       1082.08       1294.16        75.28 o                         
  -6  15   9        161.78        192.67        60.93 o                         
  -5  15   9       1106.56       1057.52        70.99 o                         
  -4  15   9         12.82         55.81        42.39 o                         
  -3  15   9        384.57        450.36        50.31 o                         
  -2  15   9         14.63         29.72        41.37 o                         
  -1  15   9         14.13         62.33        41.92 o                         
   0  15   9        136.18        292.54        45.28 o                         
   1  15   9        578.29        580.42        62.70 o                         
   2  15   9        141.92        120.28        53.10 o                         
   3  15   9         10.24         25.53        41.27 o                         
   4  15   9         43.02        108.72        64.66 o                         
  -5  16   9        201.69        277.35        62.14 o                         
  -4  16   9          1.00         20.12        68.38 o                         
  -3  16   9        352.00        459.96        64.56 o                         
  -2  16   9        780.32        575.11        66.33 o                         
  -1  16   9         50.29        194.16        57.67 o                         
   0  16   9          7.95        -37.92        55.90 o                         
   1  16   9          6.89         47.33        53.29 o                         
   2  16   9        573.01        467.13        77.70 o                         
 -14   0  10       2954.20       2990.52       170.03 o                         
 -12   0  10       1651.14       1459.90       102.30 o                         
 -10   0  10       1329.26       1608.69        97.17 o                         
  -8   0  10       4690.97       5144.88       192.01 o                         
  -6   0  10       1322.60       1547.01       120.18 o                         
  -4   0  10        172.54        140.21        43.69 o                         
  -2   0  10        196.32        191.92        42.20 o                         
   0   0  10       1183.02       1243.01        91.12 o                         
   2   0  10       3309.70       3170.51       122.23 o                         
   4   0  10       2049.93       2011.07       100.15 o                         
   6   0  10       1085.89        922.24        69.97 o                         
   8   0  10        633.06       1112.77       165.46 o                         
  10   0  10        317.85        247.82        79.47 o                         
 -14   1  10          7.01         69.69        48.45 o                         
 -13   1  10         92.72        180.09        53.20 o                         
 -12   1  10       1080.63       1004.32        72.86 o                         
 -11   1  10       1542.23       1522.14        52.73 o                         
 -10   1  10        965.24       1218.88        60.18 o                         
  -9   1  10       2889.70       2774.19        90.46 o                         
  -8   1  10       1500.45       1498.38        61.21 o                         
  -7   1  10         18.10        -28.32        31.12 o                         
  -6   1  10        381.51        419.90        37.36 o                         
  -5   1  10         29.39         10.99        29.44 o                         
  -4   1  10       1468.86       1679.87        60.93 o                         
  -3   1  10       2881.57       2618.14        78.82 o                         
  -2   1  10       1705.33       1685.92        60.09 o                         
  -1   1  10        898.26        936.41        45.37 o                         
   0   1  10        167.76        156.42        31.68 o                         
   1   1  10        161.21        215.21        30.74 o                         
   2   1  10        177.18        197.42        28.97 o                         
   3   1  10         79.56         84.31        19.29 o                         
   4   1  10       1106.16       1104.76        51.61 o                         
   5   1  10       2128.49       2197.03        79.75 o                         
   6   1  10        346.18        382.91        30.84 o                         
   7   1  10        215.17        320.96        36.80 o                         
   8   1  10        259.65        233.57        32.98 o                         
   9   1  10        174.14        126.89        40.15 o                         
  10   1  10        331.92        386.54        48.54 o                         
 -14   2  10         86.15        101.55        48.17 o                         
 -13   2  10        560.74        478.87        62.14 o                         
 -12   2  10          7.21         13.70        35.59 o                         
 -11   2  10        488.70        635.39        46.77 o                         
 -10   2  10        214.15        221.73        39.97 o                         
  -9   2  10       3373.53       4415.30       119.72 o                         
  -8   2  10        105.69         93.17        37.45 o                         
  -7   2  10       1142.03       1207.42        53.57 o                         
  -6   2  10        455.18        353.75        36.43 o                         
  -5   2  10       8125.87       7100.70       176.27 o                         
  -4   2  10        223.30        174.31        33.17 o                         
  -3   2  10         12.62         72.95        30.65 o                         
  -2   2  10          6.88          6.99        30.47 o                         
  -1   2  10        878.58        837.28        49.75 o                         
   0   2  10        285.00        292.54        33.54 o                         
   1   2  10       1895.23       1847.56        64.75 o                         
   2   2  10        820.66        845.29        43.32 o                         
   3   2  10       6923.27       6552.70       171.24 o                         
   4   2  10        100.50         82.64        30.93 o                         
   5   2  10        414.70        141.61        34.56 o                         
   6   2  10         18.23        -22.45        25.62 o                         
   7   2  10        166.93        185.31        31.02 o                         
   8   2  10         11.84          8.85        27.11 o                         
   9   2  10        262.76        289.84        47.05 o                         
  10   2  10         63.05         80.40        43.23 o                         
 -14   3  10         43.93         46.21        54.04 o                         
 -13   3  10        706.45        715.04        70.15 o                         
 -12   3  10        935.19       1074.66        53.94 o                         
 -11   3  10       1512.15       1451.70        63.54 o                         
 -10   3  10        714.43        869.51        57.76 o                         
  -9   3  10       1060.48       1203.23        55.53 o                         
  -8   3  10        356.40        314.34        37.64 o                         
  -7   3  10        171.45        149.90        34.75 o                         
  -6   3  10        623.95        668.37        42.67 o                         
  -5   3  10         16.19         -6.61        28.60 o                         
  -4   3  10       7723.97       7222.00       178.04 o                         
  -3   3  10       2335.44       2185.20        74.53 o                         
  -2   3  10       1339.91       1361.99        59.44 o                         
  -1   3  10        324.97        312.76        36.52 o                         
   0   3  10        970.05       1050.16        52.73 o                         
   1   3  10         16.73         25.90        26.55 o                         
   2   3  10          2.63          0.84        25.53 o                         
   3   3  10        701.63        748.03        42.95 o                         
   4   3  10         19.86         74.07        33.07 o                         
   5   3  10       3662.06       3540.47       103.32 o                         
   6   3  10        453.23        537.19        41.37 o                         
   7   3  10         35.74         73.69        33.07 o                         
   8   3  10        106.47        251.64        33.07 o                         
   9   3  10        124.76         79.94        26.37 o                         
  10   3  10        272.28        350.67        43.42 o                         
 -13   4  10         28.30         25.71        35.12 o                         
 -12   4  10       1009.42       1009.35        62.33 o                         
 -11   4  10        159.45        154.47        40.53 o                         
 -10   4  10        776.59        860.48        60.09 o                         
  -9   4  10         71.55        111.89        36.33 o                         
  -8   4  10       3266.13       3185.79        94.84 o                         
  -7   4  10        289.22        321.98        39.41 o                         
  -6   4  10        770.54        771.32        44.35 o                         
  -5   4  10          1.67        -31.68        31.68 o                         
  -4   4  10        136.00         76.02        35.12 o                         
  -3   4  10        545.73        493.68        44.16 o                         
  -2   4  10         23.53         44.07        31.40 o                         
  -1   4  10        868.83        892.99        45.74 o                         
   0   4  10       3075.35       2863.53        88.97 o                         
   1   4  10          9.86        -26.37        26.37 o                         
   2   4  10        826.26        830.38        41.74 o                         
   3   4  10        461.94        510.55        40.06 o                         
   4   4  10        335.55        312.76        35.12 o                         
   5   4  10        862.10        872.68        44.07 o                         
   6   4  10       1169.08       1119.20        50.12 o                         
   7   4  10        105.46        116.64        35.96 o                         
   8   4  10        589.91        738.80        47.61 o                         
   9   4  10         26.75         23.76        28.51 o                         
  10   4  10        619.03        820.97        53.94 o                         
 -13   5  10        244.95        271.76        52.27 o                         
 -12   5  10        857.87        736.19        52.64 o                         
 -11   5  10       2108.66       2206.07        99.31 o                         
 -10   5  10       1008.79       1178.36        66.80 o                         
  -9   5  10        565.61        629.61        48.45 o                         
  -8   5  10        924.19        942.56        48.91 o                         
  -7   5  10        144.51        181.95        36.15 o                         
  -6   5  10        862.74        866.53        50.22 o                         
  -5   5  10         29.28         59.07        36.80 o                         
  -4   5  10         52.51         24.88        33.54 o                         
  -3   5  10       5169.40       4856.16       136.86 o                         
  -2   5  10       1263.26       1297.33        57.30 o                         
  -1   5  10        551.20        608.56        41.55 o                         
   0   5  10        260.99        221.36        34.38 o                         
   1   5  10        371.58        334.84        34.10 o                         
   2   5  10       1186.69       1159.35        57.86 o                         
   3   5  10       1371.54       1276.55        58.32 o                         
   4   5  10        353.79        353.94        35.78 o                         
   5   5  10       3234.25       3225.57        93.44 o                         
   6   5  10        213.49        178.97        33.73 o                         
   7   5  10        259.13        301.20        40.15 o                         
   8   5  10         44.15         57.30        35.22 o                         
   9   5  10          5.81         20.59        34.01 o                         
  10   5  10        333.62        362.69        40.43 o                         
 -13   6  10        648.07        484.37        58.97 o                         
 -12   6  10         83.20         74.91        44.72 o                         
 -11   6  10        365.89        647.41        69.78 o                         
 -10   6  10         24.02         34.66        39.41 o                         
  -9   6  10       1036.62       1399.62        63.17 o                         
  -8   6  10         20.75        -19.47        36.80 o                         
  -7   6  10        869.22        881.53        51.99 o                         
  -6   6  10        902.86        991.09        50.68 o                         
  -5   6  10       8205.29       7350.38       195.55 o                         
  -4   6  10        110.90        115.25        33.17 o                         
  -3   6  10        371.96        275.40        35.40 o                         
  -2   6  10        124.06         90.18        33.26 o                         
  -1   6  10       1398.59       1429.53        71.09 o                         
   0   6  10         23.19        -21.99        28.69 o                         
   1   6  10         61.84         21.43        28.79 o                         
   2   6  10        123.67        118.41        38.76 o                         
   3   6  10       1731.21       1804.71        85.34 o                         
   4   6  10          1.52        -30.37        30.37 o                         
   5   6  10        387.58        207.67        33.82 o                         
   6   6  10        119.29         88.88        35.87 o                         
   7   6  10        126.48        160.62        36.24 o                         
   8   6  10          5.55         29.07        36.61 o                         
   9   6  10         21.38         47.61        40.06 o                         
  10   6  10          1.89         83.29        43.79 o                         
 -12   7  10        850.29        781.84        58.51 o                         
 -11   7  10        634.04        621.23        50.78 o                         
 -10   7  10       1150.57       1195.59        61.30 o                         
  -9   7  10        365.92        389.34        42.20 o                         
  -8   7  10        230.37        194.16        40.90 o                         
  -7   7  10        159.95        217.17        41.37 o                         
  -6   7  10        142.14        117.95        40.43 o                         
  -5   7  10        485.97        549.12        43.04 o                         
  -4   7  10       4553.37       4241.82       123.72 o                         
  -3   7  10        794.87        752.78        44.72 o                         
  -2   7  10        811.91        748.58        51.05 o                         
  -1   7  10         14.44         -9.69        29.25 o                         
   0   7  10       1106.66       1083.98        59.07 o                         
   1   7  10        280.93        224.25        35.22 o                         
   2   7  10        230.34        123.44        38.20 o                         
   3   7  10       1071.18       1024.35        51.05 o                         
   4   7  10         76.14         54.78        33.07 o                         
   5   7  10       1824.16       1653.78        65.87 o                         
   6   7  10         19.11         59.35        41.46 o                         
   7   7  10        235.84        214.84        37.45 o                         
   8   7  10        430.11        506.17        45.37 o                         
   9   7  10          0.85         -9.78        38.48 o                         
 -12   8  10        773.33        681.23        61.02 o                         
 -11   8  10        108.30        162.29        47.98 o                         
 -10   8  10          5.18         -5.03        39.87 o                         
  -9   8  10        266.29        258.81        43.79 o                         
  -8   8  10       1608.75       1598.16        66.15 o                         
  -7   8  10        133.03         71.46        42.30 o                         
  -6   8  10        774.08        841.75        51.15 o                         
  -5   8  10        105.53         43.32        35.68 o                         
  -4   8  10         18.72        -18.63        35.31 o                         
  -3   8  10        123.02        132.67        39.78 o                         
  -2   8  10         58.91         16.58        35.87 o                         
  -1   8  10       1373.39       1289.60        55.25 o                         
   0   8  10       1989.50       1906.54        74.25 o                         
   1   8  10        449.59        335.86        40.71 o                         
   2   8  10         15.34        -15.84        33.17 o                         
   3   8  10        127.03        127.54        34.75 o                         
   4   8  10        147.72        128.48        36.71 o                         
   5   8  10        344.35        325.52        41.37 o                         
   6   8  10        386.69        323.28        44.53 o                         
   7   8  10        298.52        301.67        39.97 o                         
   8   8  10        250.74        331.67        47.89 o                         
   9   8  10        201.08        278.84        43.97 o                         
 -12   9  10        226.24        195.55        46.96 o                         
 -11   9  10       1629.85       1840.39       124.47 o                         
 -10   9  10         93.75        135.84        44.91 o                         
  -9   9  10        644.34        561.14        65.40 o                         
  -8   9  10        616.98        678.99        47.14 o                         
  -7   9  10        543.17        506.73        46.58 o                         
  -6   9  10        275.29        307.45        43.04 o                         
  -5   9  10        767.63        790.79        51.99 o                         
  -4   9  10        439.42        400.43        42.30 o                         
  -3   9  10       2308.17       2164.23        79.47 o                         
  -2   9  10         44.82        -33.63        33.63 o                         
  -1   9  10         19.33         26.65        30.74 o                         
   0   9  10          9.50        -20.12        28.04 o                         
   1   9  10        119.95         75.84        42.76 o                         
   2   9  10          2.44         -3.17        34.10 o                         
   3   9  10         94.56        109.47        36.71 o                         
   4   9  10         22.52         28.88        36.99 o                         
   5   9  10       2090.02       2042.93        79.38 o                         
   6   9  10         35.19         16.21        37.64 o                         
   7   9  10         88.79        140.96        41.18 o                         
   8   9  10        133.08        142.45        49.38 o                         
 -11  10  10        246.01        304.28        56.92 o                         
 -10  10  10         17.77         32.24        49.01 o                         
  -9  10  10        371.83        450.36        53.48 o                         
  -8  10  10        140.53        147.39        43.88 o                         
  -7  10  10       2192.74       2165.91        82.17 o                         
  -6  10  10        536.56        550.89        42.39 o                         
  -5  10  10       3519.24       3467.99       108.72 o                         
  -4  10  10          3.81        -15.37        33.73 o                         
  -3  10  10        152.14         93.26        34.75 o                         
  -2  10  10          8.83         70.06        33.54 o                         
  -1  10  10        825.55        772.71        46.30 o                         
   0  10  10          4.46         -6.52        30.65 o                         
   1  10  10         79.09         24.60        32.24 o                         
   2  10  10        216.53        157.36        40.06 o                         
   3  10  10        532.66        557.78        47.61 o                         
   4  10  10        208.09        224.16        39.41 o                         
   5  10  10         33.31         56.18        40.53 o                         
   6  10  10        115.76        157.92        41.09 o                         
   7  10  10        218.83        202.63        49.66 o                         
   8  10  10         10.30        -18.35        50.12 o                         
 -10  11  10       1686.82       1876.73       183.07 o                         
  -9  11  10         32.48         22.45        36.24 o                         
  -8  11  10        733.28        707.13        51.61 o                         
  -7  11  10          5.99         11.93        35.59 o                         
  -6  11  10         11.92         -3.07        37.27 o                         
  -5  11  10        512.03        489.03        46.58 o                         
  -4  11  10       1685.20       1823.62        76.86 o                         
  -3  11  10        204.13        195.93        40.62 o                         
  -2  11  10        402.43        387.29        43.60 o                         
  -1  11  10         53.17         52.36        35.22 o                         
   0  11  10         57.00        106.58        38.10 o                         
   1  11  10         12.84         12.67        33.07 o                         
   2  11  10          2.47         25.15        35.78 o                         
   3  11  10       1054.44       1042.89        62.98 o                         
   4  11  10         30.03         70.15        43.32 o                         
   5  11  10         10.27         53.48        42.11 o                         
   6  11  10         60.96        116.27        58.23 o                         
   7  11  10        406.56        377.88        54.69 o                         
 -10  12  10        109.69        175.06        55.06 o                         
  -9  12  10        117.62        181.39        50.03 o                         
  -8  12  10        547.17        656.72        50.96 o                         
  -7  12  10        220.84        227.51        39.41 o                         
  -6  12  10        698.76        693.24        60.37 o                         
  -5  12  10        498.67        526.48        47.42 o                         
  -4  12  10        329.60        336.42        42.48 o                         
  -3  12  10          1.77         27.76        38.29 o                         
  -2  12  10        468.93        505.52        42.39 o                         
  -1  12  10        338.26        305.49        39.87 o                         
   0  12  10        816.00        829.92        51.43 o                         
   1  12  10         12.28          1.49        34.75 o                         
   2  12  10        390.28        282.85        49.01 o                         
   3  12  10        522.90        530.11        49.10 o                         
   4  12  10        212.97        287.88        48.91 o                         
   5  12  10        132.90        113.76        45.28 o                         
   6  12  10        242.60        302.23        54.78 o                         
  -9  13  10        313.70        374.62        56.37 o                         
  -8  13  10         94.51         92.98        47.05 o                         
  -7  13  10         14.37         59.63        38.10 o                         
  -6  13  10         18.80         18.26        46.77 o                         
  -5  13  10         33.46          0.37        40.62 o                         
  -4  13  10        223.13        261.61        42.02 o                         
  -3  13  10        593.55        538.78        46.21 o                         
  -2  13  10         83.98        100.62        40.71 o                         
  -1  13  10        129.46        108.72        42.11 o                         
   0  13  10         92.08         56.09        41.37 o                         
   1  13  10         14.89          6.15        38.85 o                         
   2  13  10         77.78        103.23        38.94 o                         
   3  13  10        135.52        117.02        39.22 o                         
   4  13  10         16.55         61.58        51.89 o                         
   5  13  10       1935.31       1857.81       179.06 o                         
  -7  14  10       1119.04       1056.22        73.41 o                         
  -6  14  10        310.08        413.28        61.86 o                         
  -5  14  10        927.16        882.56        53.38 o                         
  -4  14  10          2.92        -16.30        42.11 o                         
  -3  14  10         88.64         89.07        40.43 o                         
  -2  14  10        113.70        177.39        41.37 o                         
  -1  14  10        274.41        216.24        48.26 o                         
   0  14  10          4.20         42.30        39.60 o                         
   1  14  10        567.05        458.37        46.68 o                         
   2  14  10        237.49        282.76        47.33 o                         
   3  14  10         31.39        128.01        41.37 o                         
   4  14  10        133.11        183.35        90.56 o                         
  -6  15  10        148.06        278.94        62.70 o                         
  -5  15  10         19.60         24.32        58.41 o                         
  -4  15  10        805.37        903.24        64.38 o                         
  -3  15  10          3.25         58.51        56.18 o                         
  -2  15  10        613.22        472.26        61.30 o                         
  -1  15  10        154.84        175.71        50.78 o                         
   0  15  10         81.84        177.57        53.66 o                         
   1  15  10         21.75        165.46        51.43 o                         
   2  15  10         36.54        -16.68        52.64 o                         
   3  15  10         87.71        164.72        57.30 o                         
  -3  16  10        164.21        234.78        57.48 o                         
  -2  16  10        165.75        135.65        58.41 o                         
  -1  16  10        151.05         42.67        50.59 o                         
   0  16  10         38.99         54.22        65.12 o                         
 -13   0  11       3744.43       3501.07       174.13 o                         
 -11   0  11       1888.35       2366.50       113.38 o                         
  -9   0  11        193.75        175.34        57.11 o                         
  -7   0  11       2539.92       2481.09       127.82 o                         
  -5   0  11        209.29        297.66        50.96 o                         
  -3   0  11        744.31        936.22        67.73 o                         
  -1   0  11        660.81        721.47        63.17 o                         
   1   0  11       2057.35       1998.68        93.35 o                         
   3   0  11        131.18        118.60        34.38 o                         
   5   0  11        611.40        706.94        73.32 o                         
   7   0  11        915.31        737.13        71.74 o                         
   9   0  11        363.94        264.87        67.36 o                         
 -13   1  11        136.28        124.93        60.28 o                         
 -12   1  11        287.36        439.46        46.30 o                         
 -11   1  11        130.14        133.79        39.13 o                         
 -10   1  11       1130.23       1176.59        62.79 o                         
  -9   1  11       1395.22       1492.23        63.35 o                         
  -8   1  11        799.91        850.41        50.22 o                         
  -7   1  11         27.73         82.54        40.71 o                         
  -6   1  11         35.90         40.62        38.57 o                         
  -5   1  11        658.02        559.83        42.02 o                         
  -4   1  11        171.52        146.46        34.66 o                         
  -3   1  11        975.08        989.23        49.28 o                         
  -2   1  11       1788.68       1686.95        62.05 o                         
  -1   1  11       2203.54       2093.61        70.06 o                         
   0   1  11       1579.79       1765.67        62.79 o                         
   1   1  11       1268.50       1314.10        53.20 o                         
   2   1  11        903.33        923.74        48.54 o                         
   3   1  11        213.71        199.28        22.08 o                         
   4   1  11        323.06        231.61        28.60 o                         
   5   1  11        159.15        160.62        26.09 o                         
   6   1  11       1024.26       1019.04        68.94 o                         
   7   1  11        132.59        119.16        35.78 o                         
   8   1  11         62.50        121.39        36.71 o                         
   9   1  11        415.56        497.13        53.48 o                         
 -13   2  11          3.21        -49.19        49.19 o                         
 -12   2  11       1734.95       1475.93        64.56 o                         
 -11   2  11        203.23        170.77        35.78 o                         
 -10   2  11       1729.55       1646.79        70.71 o                         
  -9   2  11         15.71         44.72        38.94 o                         
  -8   2  11         23.39         62.42        36.52 o                         
  -7   2  11        538.27        594.77        46.77 o                         
  -6   2  11       1899.36       1963.00        75.74 o                         
  -5   2  11        165.06        186.24        36.89 o                         
  -4   2  11       5084.69       4542.10       122.79 o                         
  -3   2  11        216.23        236.55        34.56 o                         
  -2   2  11       3382.53       2743.35        82.73 o                         
  -1   2  11          3.94          3.82        30.74 o                         
   0   2  11        555.38        442.07        38.01 o                         
   1   2  11         89.47         61.12        31.21 o                         
   2   2  11       1001.82       1022.86        62.42 o                         
   3   2  11       1304.04       1364.13        58.60 o                         
   4   2  11       1048.50       1036.00        51.52 o                         
   5   2  11         14.86         -9.88        30.28 o                         
   6   2  11        573.22        795.07        51.71 o                         
   7   2  11        115.77        137.23        30.19 o                         
   8   2  11         28.71         57.95        40.34 o                         
   9   2  11         36.43         48.63        47.51 o                         
 -13   3  11        200.61        188.19        41.18 o                         
 -12   3  11        492.73        478.59        48.26 o                         
 -11   3  11        294.38        429.96        49.10 o                         
 -10   3  11        351.28        516.14        47.51 o                         
  -9   3  11       1881.65       1846.54        72.11 o                         
  -8   3  11        576.21        545.67        44.63 o                         
  -7   3  11       1394.44       1402.51        64.66 o                         
  -6   3  11         18.61         41.27        42.76 o                         
  -5   3  11        225.75        189.87        37.92 o                         
  -4   3  11        158.10        164.44        36.06 o                         
  -3   3  11        132.29        159.03        34.75 o                         
  -2   3  11        749.89        743.65        45.46 o                         
  -1   3  11       1739.96       1615.02        64.28 o                         
   0   3  11        115.57        107.51        32.70 o                         
   1   3  11       1079.59       1051.09        61.96 o                         
   2   3  11         89.31         87.58        28.14 o                         
   3   3  11        200.10        221.64        36.24 o                         
   4   3  11        859.40        810.26        48.35 o                         
   5   3  11        628.30        657.10        45.46 o                         
   6   3  11        346.11        376.39        41.83 o                         
   7   3  11         99.11         88.69        33.73 o                         
   8   3  11        245.18        302.32        37.92 o                         
   9   3  11        265.91        395.11        36.06 o                         
 -13   4  11       1332.91       1255.03        61.21 o                         
 -12   4  11        262.80        145.99        55.99 o                         
 -11   4  11       1405.06       1644.18        75.65 o                         
 -10   4  11        221.39        188.01        40.43 o                         
  -9   4  11        254.79        244.93        46.12 o                         
  -8   4  11        113.56        105.09        37.45 o                         
  -7   4  11       1929.39       2080.29        75.37 o                         
  -6   4  11        491.67        497.60        46.77 o                         
  -5   4  11        115.76        105.28        37.45 o                         
  -4   4  11         39.65         71.92        45.19 o                         
  -3   4  11        112.34        143.47        37.55 o                         
  -2   4  11         61.37         14.35        33.73 o                         
  -1   4  11         18.84         -4.10        31.40 o                         
   0   4  11          1.62          0.84        32.51 o                         
   1   4  11        532.08        597.00        44.16 o                         
   2   4  11        256.97        263.19        30.19 o                         
   3   4  11         45.79         11.55        33.45 o                         
   4   4  11        593.30        535.89        41.83 o                         
   5   4  11        585.04        700.88        61.77 o                         
   6   4  11        124.64        164.25        37.45 o                         
   7   4  11        153.01        205.34        38.38 o                         
   8   4  11         25.16         95.22        40.99 o                         
   9   4  11        280.16        298.32        37.27 o                         
 -12   5  11        472.77        676.01        55.81 o                         
 -11   5  11        227.23        366.89        68.29 o                         
 -10   5  11        923.52       1208.36        57.02 o                         
  -9   5  11        275.70        248.66        42.48 o                         
  -8   5  11       1726.53       1703.81        75.93 o                         
  -7   5  11        371.58        461.73        43.97 o                         
  -6   5  11        653.74        675.36        49.10 o                         
  -5   5  11       1680.14       1639.81        68.10 o                         
  -4   5  11        179.64         72.02        37.08 o                         
  -3   5  11       1971.06       1957.31        79.19 o                         
  -2   5  11        326.43        268.41        38.48 o                         
  -1   5  11        403.66        454.00        43.79 o                         
   0   5  11       1303.77       1325.19        62.42 o                         
   1   5  11        492.40        479.71        43.23 o                         
   2   5  11         15.00         62.14        41.64 o                         
   3   5  11          0.24         27.76        34.66 o                         
   4   5  11        746.48        690.54        52.36 o                         
   5   5  11         33.02         21.99        32.70 o                         
   6   5  11        635.96        606.13        51.43 o                         
   7   5  11          9.92        -32.51        36.52 o                         
   8   5  11        240.88        272.32        46.40 o                         
   9   5  11         60.35        164.16        38.29 o                         
 -12   6  11        499.04        521.73        52.55 o                         
 -11   6  11        374.77        415.33        59.63 o                         
 -10   6  11       2117.77       1963.74        78.82 o                         
  -9   6  11        434.46        370.98        47.61 o                         
  -8   6  11        567.29        675.64        49.38 o                         
  -7   6  11        170.56        201.80        41.92 o                         
  -6   6  11       1198.27       1273.20        66.52 o                         
  -5   6  11         90.53        100.06        38.85 o                         
  -4   6  11       3882.81       3426.53       105.84 o                         
  -3   6  11        763.79        768.89        50.78 o                         
  -2   6  11       2320.24       2061.19        77.89 o                         
  -1   6  11         35.27         77.79        44.81 o                         
   0   6  11        663.41        662.78        45.56 o                         
   1   6  11        170.80        146.83        34.01 o                         
   2   6  11        607.79        605.30        49.94 o                         
   3   6  11        972.32        934.64        52.55 o                         
   4   6  11       1525.32       1532.29        70.90 o                         
   5   6  11        119.71        119.44        34.10 o                         
   6   6  11        345.12        692.87        52.73 o                         
   7   6  11        267.24        306.79        50.78 o                         
   8   6  11         28.82        -33.91        47.51 o                         
   9   6  11          1.57          0.09        41.46 o                         
 -12   7  11         63.09         43.42        46.58 o                         
 -11   7  11        322.03        410.39        58.51 o                         
 -10   7  11        318.66        298.87        48.07 o                         
  -9   7  11       1844.19       1801.63        70.53 o                         
  -8   7  11        601.53        527.88        47.23 o                         
  -7   7  11       3334.31       3218.77       104.62 o                         
  -6   7  11        395.56        406.95        50.50 o                         
  -5   7  11         54.37         48.73        37.36 o                         
  -4   7  11         12.94         50.12        39.97 o                         
  -3   7  11        176.61        201.61        40.62 o                         
  -2   7  11         66.15         72.95        38.01 o                         
  -1   7  11        625.99        704.33        47.89 o                         
   0   7  11        124.38         96.61        36.61 o                         
   1   7  11        551.41        546.23        41.83 o                         
   2   7  11          6.03         40.43        37.36 o                         
   3   7  11         33.11         57.02        38.10 o                         
   4   7  11        473.23        419.52        43.79 o                         
   5   7  11        367.20        332.32        41.37 o                         
   6   7  11         77.47         76.95        42.86 o                         
   7   7  11         87.04        129.22        43.69 o                         
   8   7  11        251.09        202.82        52.36 o                         
 -11   8  11       1838.16       2197.31       112.64 o                         
 -10   8  11        437.32        354.77        49.38 o                         
  -9   8  11        217.39        187.17        41.46 o                         
  -8   8  11         37.27         48.54        42.11 o                         
  -7   8  11        989.61       1046.34        57.11 o                         
  -6   8  11        125.99         78.07        40.06 o                         
  -5   8  11        299.66        285.27        42.58 o                         
  -4   8  11        450.52        387.94        42.20 o                         
  -3   8  11        132.32         98.10        36.99 o                         
  -2   8  11         91.64        116.83        35.31 o                         
  -1   8  11          2.23          3.73        38.94 o                         
   0   8  11         40.88         32.61        36.80 o                         
   1   8  11          3.60          5.87        38.66 o                         
   2   8  11          3.43        -23.01        36.89 o                         
   3   8  11       1151.16       1194.94        58.23 o                         
   4   8  11        293.61        223.41        39.60 o                         
   5   8  11        306.24        311.27        55.34 o                         
   6   8  11       1034.27       1063.20        74.44 o                         
   7   8  11         25.50         43.23        43.60 o                         
   8   8  11        249.65        362.41        80.87 o                         
 -11   9  11        437.79        574.09        64.66 o                         
 -10   9  11       2255.50       2299.14       145.80 o                         
  -9   9  11         73.87        124.19        39.78 o                         
  -8   9  11       2137.38       2128.18        84.31 o                         
  -7   9  11        240.22        337.07        47.51 o                         
  -6   9  11        165.96        210.93        45.93 o                         
  -5   9  11        213.06        204.03        47.79 o                         
  -4   9  11        255.60        350.12        49.94 o                         
  -3   9  11        374.71        310.71        49.28 o                         
  -2   9  11        255.54        274.09        39.69 o                         
  -1   9  11        272.26        235.89        37.08 o                         
   0   9  11       2828.78       2713.72       116.55 o                         
   1   9  11        852.66        889.26        60.00 o                         
   2   9  11          6.70         43.32        39.97 o                         
   3   9  11         62.32         55.99        38.01 o                         
   4   9  11        502.21        440.39        45.56 o                         
   5   9  11         34.33         91.21        45.46 o                         
   6   9  11       1766.56       1745.64        73.51 o                         
   7   9  11         10.23         96.05        49.56 o                         
 -10  10  11        797.84        755.01        68.76 o                         
  -9  10  11        310.66        361.20        57.95 o                         
  -8  10  11        316.22        437.78        53.85 o                         
  -7  10  11        123.44         96.52        45.84 o                         
  -6  10  11        158.71        198.35        46.77 o                         
  -5  10  11        732.09        749.05        50.68 o                         
  -4  10  11       4460.79       3965.12       110.21 o                         
  -3  10  11       1548.83       1479.84        94.84 o                         
  -2  10  11       1340.88       1322.11        80.68 o                         
  -1  10  11        129.94        104.72        34.01 o                         
   0  10  11         76.40        100.53        31.49 o                         
   1  10  11        186.97        129.78        42.95 o                         
   2  10  11         88.92         25.06        42.02 o                         
   3  10  11        590.83        644.61        61.30 o                         
   4  10  11        828.28        844.73        66.61 o                         
   5  10  11        148.08        170.12        44.91 o                         
   6  10  11        229.50        421.85        57.76 o                         
   7  10  11        125.26        147.11        61.02 o                         
  -9  11  11       2075.09       1910.54        97.64 o                         
  -8  11  11         24.72         35.50        38.57 o                         
  -7  11  11        998.44        976.56        54.13 o                         
  -6  11  11         36.20         58.51        40.99 o                         
  -5  11  11        216.94        217.17        42.39 o                         
  -4  11  11        361.04        473.19        47.79 o                         
  -3  11  11         16.15         53.10        37.64 o                         
  -2  11  11         92.86         39.69        37.08 o                         
  -1  11  11        727.20        630.73        48.45 o                         
   0  11  11          1.37         23.66        35.96 o                         
   1  11  11        532.54        634.46        54.69 o                         
   2  11  11         24.12         57.76        40.90 o                         
   3  11  11        253.44        344.06        46.68 o                         
   4  11  11        190.47        250.06        47.98 o                         
   5  11  11         74.55         28.23        60.37 o                         
   6  11  11        317.26        449.34        83.01 o                         
  -9  12  11        338.83        334.84        49.19 o                         
  -8  12  11         21.45         84.50        40.71 o                         
  -7  12  11         11.02         16.30        46.30 o                         
  -6  12  11         43.65        105.74        41.37 o                         
  -5  12  11         61.45         52.36        39.69 o                         
  -4  12  11        257.80        260.68        43.04 o                         
  -3  12  11         11.53         43.42        39.13 o                         
  -2  12  11       1191.46       1042.43        55.25 o                         
  -1  12  11         75.01        112.54        37.92 o                         
   0  12  11        120.83        115.80        41.92 o                         
   1  12  11          5.65         33.82        32.61 o                         
   2  12  11        165.21         70.99        43.04 o                         
   3  12  11        318.79        283.60        45.65 o                         
   4  12  11        445.70        415.89        65.68 o                         
   5  12  11         28.66         97.92        61.96 o                         
  -7  13  11          1.97         58.41        51.52 o                         
  -6  13  11        401.30        413.75        55.06 o                         
  -5  13  11        174.57        157.73        43.14 o                         
  -4  13  11        504.45        570.36        55.62 o                         
  -3  13  11         70.88         87.39        43.42 o                         
  -2  13  11        117.91        134.53        51.99 o                         
  -1  13  11         59.11         71.64        42.86 o                         
   0  13  11        295.73        280.71        45.28 o                         
   1  13  11        235.89        227.23        40.71 o                         
   2  13  11         21.17         15.93        34.84 o                         
   3  13  11          3.64         18.45        63.07 o                         
   4  13  11         91.28        113.01        80.77 o                         
  -6  14  11        241.26        372.66        66.89 o                         
  -5  14  11         81.34        116.46        54.32 o                         
  -4  14  11       2637.10       2429.76       107.33 o                         
  -3  14  11        450.68        490.80        61.68 o                         
  -2  14  11        103.86        139.28        61.12 o                         
  -1  14  11        335.06        419.43        53.01 o                         
   0  14  11          5.53         25.06        47.05 o                         
   1  14  11         63.10         96.05        42.95 o                         
   2  14  11         34.25         61.12        38.10 o                         
  -3  15  11         63.84         73.79        50.22 o                         
  -2  15  11          0.94         21.80        50.50 o                         
  -1  15  11        551.87        650.02        61.30 o                         
 -12   0  12        214.62        277.45        73.32 o                         
 -10   0  12       2148.45       2299.51       133.32 o                         
  -8   0  12       2710.62       2917.85       133.97 o                         
  -6   0  12        289.33        304.00        65.77 o                         
  -4   0  12        871.61        974.60        72.95 o                         
  -2   0  12        159.73        135.93        65.31 o                         
   0   0  12         27.66        -43.88        43.88 o                         
   2   0  12        164.12        112.36        46.12 o                         
   4   0  12        519.75        468.06        38.29 o                         
   6   0  12       1400.15       1421.61       286.48 o                         
   8   0  12        366.53        428.84        56.37 o                         
 -12   1  12         27.90         18.63        34.28 o                         
 -11   1  12       1053.86       1014.01        53.57 o                         
 -10   1  12        179.86        210.83        51.80 o                         
  -9   1  12         24.48        124.56        49.66 o                         
  -8   1  12        170.21        251.36        45.56 o                         
  -7   1  12       1058.96       1088.08        56.27 o                         
  -6   1  12       1139.08       1160.75        59.53 o                         
  -5   1  12        154.25        177.39        38.20 o                         
  -4   1  12       1336.54       1354.16        59.16 o                         
  -3   1  12        830.70        804.48        47.51 o                         
  -2   1  12         86.91         37.73        33.82 o                         
  -1   1  12        465.60        419.43        43.60 o                         
   0   1  12         64.31         33.82        33.35 o                         
   1   1  12         62.31         33.54        30.74 o                         
   2   1  12        125.74         89.44        28.69 o                         
   3   1  12        254.41        248.84        26.83 o                         
   4   1  12        509.70        463.96        33.45 o                         
   5   1  12        118.25        185.21        27.39 o                         
   6   1  12         15.62         14.91        36.80 o                         
   7   1  12        149.67        106.86        38.94 o                         
   8   1  12         60.04        101.92        37.92 o                         
 -12   2  12         16.61        -27.48        43.79 o                         
 -11   2  12        922.60       1091.25        74.53 o                         
 -10   2  12          5.19          1.30        40.06 o                         
  -9   2  12       2835.39       2734.03        97.92 o                         
  -8   2  12         54.65         78.72        44.53 o                         
  -7   2  12        478.27        464.80        46.02 o                         
  -6   2  12         30.82         57.58        39.22 o                         
  -5   2  12        101.09        106.67        39.69 o                         
  -4   2  12         11.83         28.23        35.59 o                         
  -3   2  12       1366.38       1401.77        60.00 o                         
  -2   2  12          1.62        -32.98        32.98 o                         
  -1   2  12       3187.80       2929.59        92.14 o                         
   0   2  12        105.99        100.34        32.61 o                         
   1   2  12        276.45        197.42        46.77 o                         
   2   2  12         25.72         20.50        31.02 o                         
   3   2  12         17.07          2.14        35.40 o                         
   4   2  12         47.45         36.15        32.79 o                         
   5   2  12        111.43        103.97        38.20 o                         
   6   2  12         32.48         43.97        30.28 o                         
   7   2  12        331.48        526.11        49.28 o                         
   8   2  12         40.81        178.88        51.61 o                         
 -12   3  12        168.55        207.57        51.71 o                         
 -11   3  12        517.33        535.52        45.74 o                         
 -10   3  12        148.21        127.82        43.88 o                         
  -9   3  12          5.63        212.88        47.98 o                         
  -8   3  12        327.54        338.75        45.00 o                         
  -7   3  12       1136.14       1084.91        60.65 o                         
  -6   3  12       1502.97       1544.12        67.08 o                         
  -5   3  12        663.15        660.45        49.10 o                         
  -4   3  12        572.10        543.06        43.79 o                         
  -3   3  12        636.64        627.28        45.00 o                         
  -2   3  12         20.28         40.71        34.66 o                         
  -1   3  12          2.58         31.12        38.20 o                         
   0   3  12         50.64         40.43        34.28 o                         
   1   3  12         29.15         34.66        35.50 o                         
   2   3  12        468.59        482.41        48.73 o                         
   3   3  12       1194.18       1273.94        99.13 o                         
   4   3  12         57.26         99.87        37.92 o                         
   5   3  12         86.61        169.47        35.96 o                         
   6   3  12         10.12         23.20        33.35 o                         
   7   3  12          0.88         57.39        35.96 o                         
   8   3  12         48.40         53.76        47.05 o                         
 -12   4  12        524.52        612.47        57.11 o                         
 -11   4  12        146.70        181.39        47.51 o                         
 -10   4  12       2987.91       2997.79        98.57 o                         
  -9   4  12         44.01        117.85        43.32 o                         
  -8   4  12       2313.93       2280.78        94.00 o                         
  -7   4  12        183.61        169.75        41.09 o                         
  -6   4  12        277.65        213.54        45.37 o                         
  -5   4  12         54.11         15.28        37.55 o                         
  -4   4  12        474.44        507.57        45.19 o                         
  -3   4  12        274.14        217.45        48.35 o                         
  -2   4  12        205.06        265.89        40.25 o                         
  -1   4  12        259.22        253.41        43.23 o                         
   0   4  12        759.89        757.53        48.63 o                         
   1   4  12         87.71          3.17        33.17 o                         
   2   4  12         71.83         63.45        28.60 o                         
   3   4  12        165.64        181.95        39.41 o                         
   4   4  12        114.00         76.49        36.43 o
[truncated: 50,547 more chars]
