# Supplementary material for: Conversion of 2-methyl-4-styryl­quino­lines into 2,4-distyryl­quino­lines: synthesis, and spectroscopic and structural characterization of five examples
Source: Acta Crystallogr C Struct Chem. 2023 Feb 22;79(Pt 3):94–103. doi: 10.1107/S2053229623001432 (PMC9985948; doi:10.1107/S2053229623001432)
Supplement: Supplementary file 5 [file c-79-00094-IIdsup5.hkl]

data_IId                                                                        
_shelx_title ' IIdcg'                                                           
_shelx_refln_list_code          4                                               
_shelx_F_calc_maximum      238.97                                               
_exptl_crystal_F_000       560.00                                               
_reflns_d_resolution_high  0.7692                                               
                                                                                
loop_                                                                           
 _space_group_symop_operation_xyz                                               
 'x, y, z'                                                                      
 '-x, -y, -z'                                                                   
                                                                                
_cell_length_a     9.9051                                                       
_cell_length_b    11.3936                                                       
_cell_length_c    11.8192                                                       
_cell_angle_alpha  77.727                                                       
_cell_angle_beta   76.116                                                       
_cell_angle_gamma  86.448                                                       
                                                                                
_shelx_F_squared_multiplier     1.000                                           
                                                                                
loop_                                                                           
 _refln_index_h                                                                 
 _refln_index_k                                                                 
 _refln_index_l                                                                 
 _refln_F_squared_calc                                                          
 _refln_F_squared_meas                                                          
 _refln_F_squared_sigma                                                         
 _refln_observed_status                                                         
   2   0   0         25.55         28.49         1.41 o                         
   3   0   0       5943.37       6059.73        65.51 o                         
   4   0   0       3946.58       3930.94        53.00 o                         
   5   0   0       2240.12       2207.59        29.24 o                         
   6   0   0       1437.95       1398.19        23.22 o                         
   7   0   0        760.10        718.80        14.81 o                         
   8   0   0        567.05        551.18        13.43 o                         
   9   0   0        180.78        193.69        10.64 o                         
  10   0   0        104.61        119.71         9.91 o                         
  11   0   0        719.60        766.44        23.39 o                         
  12   0   0        211.52        233.57        15.37 o                         
 -12   1   0         13.88         21.76        13.69 o                         
 -11   1   0          0.11         14.87         9.84 o                         
 -10   1   0         45.95         38.67         9.25 o                         
  -9   1   0        155.83        167.38         9.95 o                         
  -8   1   0         36.89         38.03         6.55 o                         
  -7   1   0        814.11        845.34        15.69 o                         
  -6   1   0          1.37          2.02         2.64 o                         
  -5   1   0         69.93         66.66         3.85 o                         
  -4   1   0        457.20        500.39         9.49 o                         
  -3   1   0       1173.29       1213.48        14.76 o                         
  -2   1   0       9460.94       9665.74       274.48 o                         
  -1   1   0         18.06         17.90         1.14 o                         
   1   1   0        951.87        969.50        12.43 o                         
   2   1   0       2067.17       2041.61        29.56 o                         
   3   1   0         24.62         29.56         2.47 o                         
   4   1   0        261.58        253.46         6.21 o                         
   5   1   0        832.91        852.20        12.61 o                         
   6   1   0       1182.51       1180.23        20.93 o                         
   7   1   0        182.57        176.91         8.25 o                         
   8   1   0        140.01        154.83         9.44 o                         
   9   1   0         74.14         81.77         8.13 o                         
  10   1   0          0.82         -4.45         7.11 o                         
  11   1   0        224.87        216.79        19.01 o                         
  12   1   0          7.55        -10.22        14.06 o                         
 -12   2   0        266.12        272.22        15.51 o                         
 -11   2   0        210.47        208.06        12.14 o                         
 -10   2   0        332.36        339.62        14.39 o                         
  -9   2   0        709.98        720.68        18.08 o                         
  -8   2   0       1604.70       1569.00        27.30 o                         
  -7   2   0        716.59        692.51        11.93 o                         
  -6   2   0       3739.51       3850.54        45.20 o                         
  -5   2   0        663.81        669.79        11.27 o                         
  -4   2   0         44.70         24.86         2.66 o                         
  -3   2   0       7136.05       7209.09        78.02 o                         
  -2   2   0       8014.12       8056.29       104.09 o                         
  -1   2   0        374.17        355.97         5.66 o                         
   0   2   0       9046.68       9007.75       222.40 o                         
   1   2   0         76.51         82.20         3.13 o                         
   2   2   0       2075.82       2166.08        28.66 o                         
   3   2   0       7428.73       7414.42        88.08 o                         
   4   2   0        726.41        742.57        10.34 o                         
   5   2   0       3565.02       3447.75        39.78 o                         
   6   2   0         53.03         42.80         3.61 o                         
   7   2   0        577.23        518.41        13.02 o                         
   8   2   0       1099.83       1086.71        21.63 o                         
   9   2   0        734.44        713.78        17.72 o                         
  10   2   0        305.45        298.43        13.79 o                         
  11   2   0        556.54        540.71        19.13 o                         
  12   2   0        623.19        627.86        20.31 o                         
 -12   3   0        192.93        155.73        15.60 o                         
 -11   3   0          0.95         -5.56         8.09 o                         
 -10   3   0         88.30         70.84         8.56 o                         
  -9   3   0         28.93         29.27         6.60 o                         
  -8   3   0        386.85        380.91        10.13 o                         
  -7   3   0          2.22          0.09         4.08 o                         
  -6   3   0        459.86        463.74         9.88 o                         
  -5   3   0         39.47         46.52         3.34 o                         
  -4   3   0       6391.53       6602.78        69.77 o                         
  -3   3   0        252.49        261.14         5.98 o                         
  -2   3   0        161.06        158.70         4.76 o                         
  -1   3   0       1134.08       1112.06        13.59 o                         
   0   3   0       1620.75       1593.37        20.16 o                         
   1   3   0        213.14        205.13         5.55 o                         
   2   3   0       1021.97       1113.58        14.94 o                         
   3   3   0       3400.79       3486.05        43.96 o                         
   4   3   0        212.94        245.78         6.23 o                         
   5   3   0        159.91        115.47         4.51 o                         
   6   3   0         83.48         92.23         5.33 o                         
   7   3   0         96.55         86.93         4.58 o                         
   8   3   0          5.28         -5.78         5.78 o                         
   9   3   0        638.91        648.90        16.52 o                         
  10   3   0         43.46         57.53         8.74 o                         
  11   3   0         46.63         29.42         8.96 o                         
  12   3   0         78.16         96.33        11.88 o                         
 -11   4   0         42.52         30.35         7.66 o                         
 -10   4   0        232.56        240.27        12.19 o                         
  -9   4   0        486.40        501.02        13.50 o                         
  -8   4   0        769.36        773.82        16.95 o                         
  -7   4   0       1129.88       1098.82        18.32 o                         
  -6   4   0        135.26        128.79         6.34 o                         
  -5   4   0       1586.97       1493.28        19.79 o                         
  -4   4   0         50.53         43.62         3.26 o                         
  -3   4   0      10943.14      11352.24       127.71 o                         
  -2   4   0       1741.42       1879.53        25.65 o                         
  -1   4   0       1133.32       1094.29        14.84 o                         
   0   4   0       5106.40       5058.15        58.90 o                         
   1   4   0       1993.22       1895.21        27.48 o                         
   2   4   0       1199.60       1140.25        15.94 o                         
   3   4   0       1923.88       1919.67        24.49 o                         
   4   4   0       3399.38       3274.13        42.81 o                         
   5   4   0        273.77        269.10         8.33 o                         
   6   4   0        591.50        583.33        10.10 o                         
   7   4   0         65.55         64.85         7.04 o                         
   8   4   0        475.12        463.79        11.23 o                         
   9   4   0        466.58        450.48        14.63 o                         
  10   4   0        300.33        287.42        14.57 o                         
  11   4   0         21.47         19.36        10.06 o                         
  12   4   0         35.54         46.24        11.84 o                         
 -11   5   0         93.26         70.80        11.41 o                         
 -10   5   0         57.94         45.59         4.99 o                         
  -9   5   0         63.33         73.33         6.47 o                         
  -8   5   0        246.54        254.33         9.71 o                         
  -7   5   0        560.78        574.89        12.38 o                         
  -6   5   0        479.09        466.18        10.52 o                         
  -5   5   0       1729.60       1703.19        22.97 o                         
  -4   5   0          5.95         10.55         3.76 o                         
  -3   5   0       2819.49       2755.40        35.02 o                         
  -2   5   0        721.85        703.94        12.38 o                         
  -1   5   0        508.22        426.12         9.06 o                         
   0   5   0        331.91        345.78         8.19 o                         
   1   5   0       3846.72       3978.69        48.18 o                         
   2   5   0       7249.13       7659.77        88.84 o                         
   3   5   0       1292.13       1249.36        18.11 o                         
   4   5   0        387.96        348.13         9.03 o                         
   5   5   0        223.23        244.08         8.11 o                         
   6   5   0       2913.45       2889.88        37.59 o                         
   7   5   0        980.25        999.64        18.88 o                         
   8   5   0       1023.86        991.40        20.53 o                         
   9   5   0        148.79        145.89         7.62 o                         
  10   5   0         88.12         78.55         9.36 o                         
  11   5   0         76.21         60.15         9.57 o                         
 -11   6   0        172.90        190.70        15.85 o                         
 -10   6   0        113.68        146.00        10.84 o                         
  -9   6   0         70.64         87.87         7.79 o                         
  -8   6   0        117.09        118.08         9.66 o                         
  -7   6   0        162.49        148.37         7.78 o                         
  -6   6   0       1279.80       1301.33        21.19 o                         
  -5   6   0          8.40          7.12         4.46 o                         
  -4   6   0         94.15         74.68         5.69 o                         
  -3   6   0       1380.72       1431.59        21.32 o                         
  -2   6   0       2449.61       2389.45        31.84 o                         
  -1   6   0        388.77        499.77        10.21 o                         
   0   6   0        338.65        380.41         9.39 o                         
   1   6   0         31.61         23.95         4.13 o                         
   2   6   0        395.04        336.73         9.13 o                         
   3   6   0        850.78        830.34        14.32 o                         
   4   6   0        246.32        265.77         9.24 o                         
   5   6   0        243.66        244.02         9.29 o                         
   6   6   0         93.63         96.82         6.56 o                         
   7   6   0       1461.02       1449.49        25.94 o                         
   8   6   0         22.58         13.83         6.82 o                         
   9   6   0         91.97         83.81         8.44 o                         
  10   6   0         20.64          9.52         9.91 o                         
  11   6   0        368.96        318.62        23.85 o                         
 -10   7   0         32.64         64.11        10.22 o                         
  -9   7   0        382.23        433.10        17.37 o                         
  -8   7   0        165.92        185.21        11.75 o                         
  -7   7   0          6.81         12.31         7.42 o                         
  -6   7   0        104.92        119.73         7.57 o                         
  -5   7   0        475.68        506.66        15.21 o                         
  -4   7   0       1868.42       1804.36        34.03 o                         
  -3   7   0         22.89         17.37         5.08 o                         
  -2   7   0       1024.53        977.50        17.29 o                         
  -1   7   0        756.65        678.62        12.82 o                         
   0   7   0       4761.11       4574.93        56.51 o                         
   1   7   0        733.53        701.52        13.92 o                         
   2   7   0       1618.05       1657.16        25.88 o                         
   3   7   0        353.53        340.16        10.12 o                         
   4   7   0        386.47        391.93        11.11 o                         
   5   7   0        607.84        598.11        14.14 o                         
   6   7   0       1221.93       1252.11        25.24 o                         
   7   7   0         71.11         74.06         5.88 o                         
   8   7   0        800.77        804.92        20.10 o                         
   9   7   0        581.44        637.69        19.72 o                         
  10   7   0        107.17        107.79         9.03 o                         
 -10   8   0        107.31        105.75        11.97 o                         
  -9   8   0          9.95         22.69         9.07 o                         
  -8   8   0        449.25        439.15        19.81 o                         
  -7   8   0         77.60         72.81         9.32 o                         
  -6   8   0         26.96         28.04         6.52 o                         
  -5   8   0          8.85         15.07         5.75 o                         
  -4   8   0          8.45         16.31         5.26 o                         
  -3   8   0         74.67         75.08         6.70 o                         
  -2   8   0        359.78        370.42        11.81 o                         
  -1   8   0        319.31        313.85         9.79 o                         
   0   8   0          0.70          4.32         5.12 o                         
   1   8   0        821.89        815.67        17.99 o                         
   2   8   0        169.69        182.12         8.83 o                         
   3   8   0         85.50         93.92         7.14 o                         
   4   8   0         76.95         78.63         7.21 o                         
   5   8   0        688.62        694.09        15.51 o                         
   6   8   0        473.37        513.88        14.92 o                         
   7   8   0          1.82         -1.73         5.88 o                         
   8   8   0         44.81         50.23         9.32 o                         
   9   8   0         49.33         36.04         8.51 o                         
  10   8   0          3.36         17.49         8.52 o                         
  -9   9   0          5.46         -3.21        10.37 o                         
  -8   9   0        497.18        577.32        21.38 o                         
  -7   9   0        110.70        127.98        11.73 o                         
  -6   9   0        910.79        892.54        20.82 o                         
  -5   9   0        414.35        433.43        13.86 o                         
  -4   9   0        980.55        947.35        19.70 o                         
  -3   9   0        405.41        424.28        13.47 o                         
  -2   9   0        553.09        564.79        14.39 o                         
  -1   9   0       6868.82       6736.95        78.96 o                         
   0   9   0        852.41        838.74        17.89 o                         
   1   9   0        490.78        508.93        13.78 o                         
   2   9   0         17.83         21.34         5.95 o                         
   3   9   0       2225.33       2157.85        32.69 o                         
   4   9   0        546.38        521.20        14.85 o                         
   5   9   0        116.49        108.53         8.60 o                         
   6   9   0        583.26        581.18        18.73 o                         
   7   9   0       1452.75       1476.06        33.68 o                         
   8   9   0          6.38          8.28         8.34 o                         
   9   9   0        372.51        336.13        21.91 o                         
  -8  10   0         65.36         89.34        13.14 o                         
  -7  10   0        309.07        322.83        17.57 o                         
  -6  10   0        165.44        137.41         9.95 o                         
  -5  10   0         41.73         48.76         7.78 o                         
  -4  10   0         15.74         13.06         6.19 o                         
  -3  10   0          2.32         -1.12         6.24 o                         
  -2  10   0         75.29         67.87         8.47 o                         
  -1  10   0        249.39        260.69        10.86 o                         
   0  10   0         15.34         20.52         6.84 o                         
   1  10   0         91.18         86.95         8.30 o                         
   2  10   0         21.13         18.05         6.76 o                         
   3  10   0          2.02         -3.17         7.67 o                         
   4  10   0        326.54        288.60        12.46 o                         
   5  10   0        235.07        229.55        11.24 o                         
   6  10   0          0.26          9.11         7.01 o                         
   7  10   0         45.58         37.52         8.53 o                         
   8  10   0          3.74         -4.01         8.58 o                         
   9  10   0         40.17         15.51        12.64 o                         
  -8  11   0          9.35         46.75        26.50 o                         
  -7  11   0        416.41        450.29        20.46 o                         
  -6  11   0          2.88         -5.38         7.98 o                         
  -5  11   0        334.98        307.91        14.39 o                         
  -4  11   0        242.81        251.58        12.06 o                         
  -3  11   0        291.77        314.36        13.85 o                         
  -2  11   0         44.94         40.06         8.04 o                         
  -1  11   0       1165.93       1134.38        22.90 o                         
   0  11   0        217.45        226.41        11.14 o                         
   1  11   0        120.41        122.54        10.94 o                         
   2  11   0        466.45        478.38        16.00 o                         
   3  11   0        191.79        190.67        11.51 o                         
   4  11   0       1020.69       1000.06        25.48 o                         
   5  11   0         16.33         28.90         8.09 o                         
   6  11   0        173.29        181.63        11.12 o                         
   7  11   0        108.32         98.44         9.03 o                         
   8  11   0        205.37        193.77        14.65 o                         
  -6  12   0         31.08         35.74         9.47 o                         
  -5  12   0        818.20        862.70        24.30 o                         
  -4  12   0        104.53        106.71        10.72 o                         
  -3  12   0        115.29        140.25        11.41 o                         
  -2  12   0         50.83         53.52         8.95 o                         
  -1  12   0        183.50        193.25        11.88 o                         
   0  12   0         39.44         45.61         8.35 o                         
   1  12   0          0.89         -6.36         6.36 o                         
   2  12   0          2.61         13.62         8.39 o                         
   3  12   0         11.15          9.60         8.57 o                         
   4  12   0         10.19         18.46         8.46 o                         
   5  12   0         25.15         40.57         8.86 o                         
   6  12   0        110.66        133.97        17.03 o                         
   7  12   0         19.16         28.09         9.77 o                         
  -5  13   0         25.13         33.84        10.88 o                         
  -4  13   0        358.14        378.56        19.47 o                         
  -3  13   0         62.22         76.46        10.25 o                         
  -2  13   0        158.18        178.36        12.35 o                         
  -1  13   0         70.48         65.69         9.69 o                         
   0  13   0        260.27        283.53        14.81 o                         
   1  13   0          2.52         -7.36         7.36 o                         
   2  13   0         17.20         11.07         9.68 o                         
   3  13   0        282.30        290.55        14.87 o                         
   4  13   0        126.92        122.67        11.69 o                         
   5  13   0          2.58         17.87        11.74 o                         
  -2  14   0        295.18        281.71        16.64 o                         
  -1  14   0          7.99         13.67         9.55 o                         
   0  14   0        121.41        149.83        13.04 o                         
   1  14   0        552.13        623.59        20.53 o                         
   2  14   0        169.33        170.33        12.90 o                         
   3  14   0          3.93          8.42        11.49 o                         
  -2 -14   1         45.78         32.14        11.22 o                         
  -1 -14   1        107.30        123.80        15.30 o                         
   0 -14   1        109.52        127.01        17.64 o                         
   1 -14   1        159.04        157.84        16.05 o                         
   2 -14   1          8.10          3.29        11.50 o                         
  -4 -13   1          4.75         -2.99        11.55 o                         
  -3 -13   1        160.48        169.50        13.21 o                         
  -2 -13   1         85.48        103.78        10.89 o                         
  -1 -13   1        443.03        455.32        18.22 o                         
   0 -13   1          7.84         17.21         8.06 o                         
   1 -13   1        427.93        432.39        18.19 o                         
   2 -13   1          2.28          2.75         8.91 o                         
   3 -13   1        255.67        298.69        16.71 o                         
   4 -13   1        172.40        168.01        18.14 o                         
   5 -13   1        147.92        183.91        23.51 o                         
  -6 -12   1        114.61        102.66        14.98 o                         
  -5 -12   1        367.27        340.00        16.04 o                         
  -4 -12   1          2.96          2.35         8.92 o                         
  -3 -12   1         12.16         14.25        10.07 o                         
  -2 -12   1        525.32        562.27        19.35 o                         
  -1 -12   1         17.19         10.91         8.24 o                         
   0 -12   1        603.78        587.44        17.80 o                         
   1 -12   1         67.40         69.28         8.39 o                         
   2 -12   1        499.25        515.95        17.45 o                         
   3 -12   1         13.42         -1.32         7.95 o                         
   4 -12   1         16.18         16.44         8.22 o                         
   5 -12   1          2.32         13.68        12.37 o                         
   6 -12   1         95.82        111.54        14.99 o                         
  -7 -11   1        183.96        159.43        12.02 o                         
  -6 -11   1          3.63          2.19         8.70 o                         
  -5 -11   1        180.43        198.81        12.47 o                         
  -4 -11   1         82.92        100.17        10.26 o                         
  -3 -11   1         96.52         96.31        10.56 o                         
  -2 -11   1        193.52        217.01        13.61 o                         
  -1 -11   1         11.47          7.42         6.96 o                         
   0 -11   1        287.27        285.13        12.82 o                         
   1 -11   1        331.67        357.48        13.74 o                         
   2 -11   1        263.55        262.16        12.63 o                         
   3 -11   1         14.28         16.83         7.06 o                         
   4 -11   1        622.88        636.03        18.01 o                         
   5 -11   1         66.18        103.23        17.24 o                         
   6 -11   1        193.64        218.52        15.57 o                         
   7 -11   1          4.46         10.61        11.86 o                         
  -8 -10   1        203.02        199.41        15.81 o                         
  -7 -10   1          6.86          5.53        11.40 o                         
  -6 -10   1        177.63        169.74        11.64 o                         
  -5 -10   1        137.61        136.79        11.18 o                         
  -4 -10   1        323.92        341.53        15.35 o                         
  -3 -10   1        246.37        238.63        11.83 o                         
  -2 -10   1         34.83         36.48         7.27 o                         
  -1 -10   1        124.53        109.21         9.21 o                         
   0 -10   1        500.95        507.98        15.61 o                         
   1 -10   1        123.10        126.52         8.80 o                         
   2 -10   1        492.16        514.89        16.29 o                         
   3 -10   1        194.02        214.91        11.83 o                         
   4 -10   1          3.71          4.43         6.37 o                         
   5 -10   1        434.31        471.33        16.74 o                         
   6 -10   1         49.92         47.18         7.75 o                         
   7 -10   1         66.39         89.53        11.27 o                         
   8 -10   1          5.12         16.65         9.88 o                         
  -9  -9   1        154.65        126.40        12.50 o                         
  -8  -9   1         41.83         46.52         7.70 o                         
  -7  -9   1          6.96          7.05         8.36 o                         
  -6  -9   1        509.65        517.86        18.18 o                         
  -5  -9   1        660.43        656.05        18.32 o                         
  -4  -9   1        168.61        168.14        10.47 o                         
  -3  -9   1        122.73        125.82         8.76 o                         
  -2  -9   1       2291.83       2315.72        34.68 o                         
  -1  -9   1         53.78         54.80         7.44 o                         
   0  -9   1         27.80         21.22         6.19 o                         
   1  -9   1       2868.68       2833.25        43.78 o                         
   2  -9   1        870.33        851.44        18.01 o                         
   3  -9   1       2291.30       2188.94        33.14 o                         
   4  -9   1         69.93         79.32         7.64 o                         
   5  -9   1        273.15        338.89        13.33 o                         
   6  -9   1        250.41        220.21        11.24 o                         
   7  -9   1        437.65        474.54        19.06 o                         
   8  -9   1         23.73         23.00        10.03 o                         
   9  -9   1        230.83        302.33        19.49 o                         
 -10  -8   1          1.38          3.23        11.69 o                         
  -9  -8   1         56.53         66.53         9.57 o                         
  -8  -8   1        789.37        785.52        29.72 o                         
  -7  -8   1        162.16        168.48        10.46 o                         
  -6  -8   1         62.53         68.36         8.36 o                         
  -5  -8   1        190.95        183.98        10.69 o                         
  -4  -8   1        686.46        634.47        16.30 o                         
  -3  -8   1        451.92        465.63        13.04 o                         
  -2  -8   1          3.15          4.91         5.41 o                         
  -1  -8   1          1.19          7.95         5.44 o                         
   0  -8   1         17.56         16.59         5.59 o                         
   1  -8   1       1429.61       1410.00        23.09 o                         
   2  -8   1         45.41         45.45         6.21 o                         
   3  -8   1         18.37         19.04         5.71 o                         
   4  -8   1        117.93        116.56         8.66 o                         
   5  -8   1        134.36        144.44         8.44 o                         
   6  -8   1          9.41         19.19         5.10 o                         
   7  -8   1         30.27         33.71         8.06 o                         
   8  -8   1        395.85        382.17        20.35 o                         
   9  -8   1        184.75        200.48        12.81 o                         
  10  -8   1          1.15          1.66         9.54 o                         
 -10  -7   1        321.50        294.28        18.43 o                         
  -9  -7   1        405.33        400.54        15.45 o                         
  -8  -7   1        401.78        392.92        22.35 o                         
  -7  -7   1        926.41        948.31        20.61 o                         
  -6  -7   1         14.99         14.52         6.90 o                         
  -5  -7   1       2832.19       2875.31        43.09 o                         
  -4  -7   1       1337.18       1304.13        21.36 o                         
  -3  -7   1        268.88        244.49         9.83 o                         
  -2  -7   1       1143.32       1167.27        20.04 o                         
  -1  -7   1       4173.99       4165.35        52.70 o                         
   0  -7   1        678.51        646.12        13.58 o                         
   1  -7   1       1142.11       1069.80        18.35 o                         
   2  -7   1        660.85        646.47        12.25 o                         
   3  -7   1        506.87        504.39        12.17 o                         
   4  -7   1        858.69        824.68        15.71 o                         
   5  -7   1        210.72        206.97         9.00 o                         
   6  -7   1       3661.23       3372.81        48.86 o                         
   7  -7   1         70.61         49.83         8.21 o                         
   8  -7   1        392.30        452.21        19.32 o                         
   9  -7   1        210.93        229.91        14.59 o                         
  10  -7   1        576.12        600.81        21.16 o                         
 -11  -6   1          0.55          8.91        10.28 o                         
 -10  -6   1        242.63        225.16        14.39 o                         
  -9  -6   1          7.35          7.87         7.06 o                         
  -8  -6   1        874.70        893.14        20.54 o                         
  -7  -6   1        162.86        159.63         8.67 o                         
  -6  -6   1         54.30         53.54         6.86 o                         
  -5  -6   1          1.64         -4.80         5.18 o                         
  -4  -6   1         74.89         73.32         6.07 o                         
  -3  -6   1        433.21        420.18        10.37 o                         
  -2  -6   1        206.11        257.27         9.27 o                         
  -1  -6   1       2053.59       2048.40        32.40 o                         
   0  -6   1        769.34        738.01        13.80 o                         
   1  -6   1        406.91        398.28         9.67 o                         
   2  -6   1         46.51         51.82         4.64 o                         
   3  -6   1        256.88        285.97         9.07 o                         
   4  -6   1         42.55         49.81         4.87 o                         
   5  -6   1         57.14         60.66         5.37 o                         
   6  -6   1        245.06        241.39        10.41 o                         
   7  -6   1          8.19         -0.43         6.33 o                         
   8  -6   1         51.12         56.37         7.77 o                         
   9  -6   1        152.61        159.32         9.77 o                         
  10  -6   1        411.90        423.15        19.46 o                         
  11  -6   1         11.00         17.75         9.76 o                         
 -11  -5   1        263.04        263.41        20.95 o                         
 -10  -5   1        302.77        292.39        14.16 o                         
  -9  -5   1        515.36        529.74        17.24 o                         
  -8  -5   1        136.12        122.77         9.24 o                         
  -7  -5   1        901.28        950.63        16.78 o                         
  -6  -5   1       1176.33       1178.19        20.78 o                         
  -5  -5   1        198.15        202.49         8.22 o                         
  -4  -5   1        585.96        529.07        11.63 o                         
  -3  -5   1         84.27        117.55         6.19 o                         
  -2  -5   1       3781.36       3729.40        44.60 o                         
  -1  -5   1        469.21        444.11        10.29 o                         
   0  -5   1       1404.21       1339.73        19.00 o                         
   1  -5   1         87.71         74.11         4.37 o                         
   2  -5   1       5131.56       5131.61        58.49 o                         
   3  -5   1        936.53        883.47        14.54 o                         
   4  -5   1       1705.99       1593.68        21.80 o                         
   5  -5   1        121.38        117.88         5.68 o                         
   6  -5   1        937.82        945.38        17.70 o                         
   7  -5   1       1598.37       1574.23        25.51 o                         
   8  -5   1         32.63         40.46         6.04 o                         
   9  -5   1        261.93        260.56        15.45 o                         
  10  -5   1         74.01         63.55         9.10 o                         
  11  -5   1        574.38        590.61        19.62 o                         
 -11  -4   1          8.22         16.44         9.25 o                         
 -10  -4   1         32.92         39.72         9.51 o                         
  -9  -4   1        179.65        176.58        11.21 o                         
  -8  -4   1         24.84         17.76         7.19 o                         
  -7  -4   1        650.08        654.28        14.10 o                         
  -6  -4   1          3.14         -2.24         4.06 o                         
  -5  -4   1       1183.97       1218.58        19.36 o                         
  -4  -4   1       3098.80       3133.79        40.28 o                         
  -3  -4   1          4.98          1.90         3.47 o                         
  -2  -4   1       1610.84       1668.20        22.89 o                         
  -1  -4   1        527.66        530.79        10.52 o                         
   0  -4   1       2388.26       2352.07        30.01 o                         
   1  -4   1        190.78        194.98         6.33 o                         
   2  -4   1       4279.85       4442.89        55.31 o                         
   3  -4   1         37.04         42.33         3.45 o                         
   4  -4   1       1264.99       1213.32        16.99 o                         
   5  -4   1       1049.48       1119.48        16.43 o                         
   6  -4   1        608.61        621.03        12.27 o                         
   7  -4   1         46.51         41.37         5.52 o                         
   8  -4   1        771.44        752.91        15.44 o                         
   9  -4   1        369.64        307.73        16.76 o                         
  10  -4   1        123.19        120.43         9.55 o                         
  11  -4   1        247.68        277.08        15.55 o                         
  12  -4   1          4.48         -1.04        10.92 o                         
 -11  -3   1         66.24         73.02        10.95 o                         
 -10  -3   1        449.59        472.90        16.33 o                         
  -9  -3   1        255.19        256.71        12.29 o                         
  -8  -3   1       1257.10       1285.80        24.43 o                         
  -7  -3   1        207.65        211.92         9.19 o                         
  -6  -3   1       2832.85       2834.85        34.16 o                         
  -5  -3   1       1410.92       1443.82        22.00 o                         
  -4  -3   1       4127.26       4180.35        53.03 o                         
  -3  -3   1       3042.25       3092.39        39.71 o                         
  -2  -3   1       1470.13       1448.46        18.76 o                         
  -1  -3   1       2852.00       2889.20        35.00 o                         
   0  -3   1       1874.26       1934.21        24.42 o                         
   1  -3   1       6964.04       6784.21        77.26 o                         
   2  -3   1          8.95         11.34         2.71 o                         
   3  -3   1         16.19         38.19         2.87 o                         
   4  -3   1        616.96        800.51        14.74 o                         
   5  -3   1       1693.98       1615.66        20.72 o                         
   6  -3   1        882.77        868.96        14.41 o                         
   7  -3   1        435.09        405.16         8.62 o                         
   8  -3   1         50.03         42.97         4.52 o                         
   9  -3   1        820.98        810.78        20.64 o                         
  10  -3   1        726.63        740.64        17.78 o                         
  11  -3   1         58.70         46.97         7.61 o                         
  12  -3   1        100.87        114.95        11.75 o                         
 -12  -2   1        312.95        301.84        20.24 o                         
 -11  -2   1          5.60          4.31         8.48 o                         
 -10  -2   1        635.50        636.02        20.78 o                         
  -9  -2   1         41.64         41.80         7.58 o                         
  -8  -2   1        402.52        385.38        13.35 o                         
  -7  -2   1        671.36        669.21        14.91 o                         
  -6  -2   1       1367.77       1336.32        19.68 o                         
  -5  -2   1         10.67         10.72         3.17 o                         
  -4  -2   1       1453.24       1386.41        22.01 o                         
  -3  -2   1         13.61         14.83         2.99 o                         
  -2  -2   1       1760.44       1673.08        23.55 o                         
  -1  -2   1       2918.30       2846.98        32.42 o                         
   0  -2   1       7779.60       7839.22       124.68 o                         
   1  -2   1       5050.15       5028.74        57.19 o                         
   2  -2   1         12.34         14.18         1.53 o                         
   3  -2   1       3459.42       3556.58        41.63 o                         
   4  -2   1       1930.10       1945.22        23.33 o                         
   5  -2   1       1622.18       1540.34        22.10 o                         
   6  -2   1        183.97        195.79         5.40 o                         
   7  -2   1       4160.21       4077.69        49.16 o                         
   8  -2   1       1757.57       1760.23        29.06 o                         
   9  -2   1         18.07          9.82         5.88 o                         
  10  -2   1         48.54         55.50         7.90 o                         
  11  -2   1        232.96        240.04        13.08 o                         
  12  -2   1        504.44        503.00        22.60 o                         
 -12  -1   1        158.92        164.79        15.76 o                         
 -11  -1   1        169.26        165.54        12.22 o                         
 -10  -1   1        112.55        124.14        10.75 o                         
  -9  -1   1        146.22        163.91        10.57 o                         
  -8  -1   1         13.47          7.83         4.28 o                         
  -7  -1   1       1440.28       1453.91        23.20 o                         
  -6  -1   1       1490.51       1626.45        25.75 o                         
  -5  -1   1        786.49        771.59        13.68 o                         
  -4  -1   1        115.97        139.36         6.27 o                         
  -3  -1   1        334.01        339.35         7.29 o                         
  -2  -1   1        935.07        975.53        13.65 o                         
  -1  -1   1        258.95        252.88         5.00 o                         
   0  -1   1         51.61         48.99         2.21 o                         
   1  -1   1       1879.46       1889.05        24.15 o                         
   2  -1   1        290.69        303.13         5.10 o                         
   3  -1   1       4909.88       5103.68        53.58 o                         
   4  -1   1       2484.79       2472.68        27.55 o                         
   5  -1   1        388.70        408.36         7.40 o                         
   6  -1   1       4203.44       4054.23        47.50 o                         
   7  -1   1        229.94        241.59         8.30 o                         
   8  -1   1        145.10        151.84         8.13 o                         
   9  -1   1        815.01        825.86        19.81 o                         
  10  -1   1        315.71        314.86        13.68 o                         
  11  -1   1         83.93         78.07         9.82 o                         
  12  -1   1         33.68         23.72         9.02 o                         
 -12   0   1        386.25        376.71        20.85 o                         
 -11   0   1          9.86          8.15         8.84 o                         
 -10   0   1        413.03        414.17        16.01 o                         
  -9   0   1        521.36        529.40        15.95 o                         
  -8   0   1        333.20        334.23        11.25 o                         
  -7   0   1       2076.40       2083.42        29.19 o                         
  -6   0   1        898.80        875.98        16.27 o                         
  -5   0   1       2886.41       2771.55        44.71 o                         
  -4   0   1       2621.56       2573.42        36.50 o                         
  -3   0   1       4345.17       4254.84        51.77 o                         
  -2   0   1         32.13         43.33         2.58 o                         
  -1   0   1        625.98        585.57         7.88 o                         
   1   0   1       3980.29       3802.17        57.72 o                         
   2   0   1       3210.75       3322.65        46.38 o                         
   3   0   1       1415.69       1482.33        16.80 o                         
   4   0   1       4074.08       4080.14        45.32 o                         
   5   0   1       4806.51       4972.01        60.26 o                         
   6   0   1       1106.18       1017.82        16.24 o                         
   7   0   1        122.57        113.25         6.49 o                         
   8   0   1       2672.42       2617.01        43.18 o                         
   9   0   1        586.43        552.48        14.98 o                         
  10   0   1        981.48       1018.22        21.78 o                         
  11   0   1        394.28        372.32        14.82 o                         
  12   0   1        383.71        405.25        20.96 o                         
 -12   1   1        106.44        108.10        12.94 o                         
 -11   1   1          8.10         -2.75        10.08 o                         
 -10   1   1         31.27         37.09         8.50 o                         
  -9   1   1       1373.19       1386.63        27.45 o                         
  -8   1   1       1084.57       1085.43        20.73 o                         
  -7   1   1         38.39         44.05         5.21 o                         
  -6   1   1        360.06        356.06         9.61 o                         
  -5   1   1         90.89         95.12         3.82 o                         
  -4   1   1        449.95        447.30         8.00 o                         
  -3   1   1         35.55         33.58         2.34 o                         
  -2   1   1       4197.52       4111.33        47.20 o                         
  -1   1   1         81.38         79.31         2.53 o                         
   0   1   1       1153.80       1125.63        16.21 o                         
   1   1   1          6.10          4.42         0.84 o                         
   2   1   1       5159.19       5349.62        63.01 o                         
   3   1   1         33.05         44.19         2.19 o                         
   4   1   1        984.30       1048.51        13.26 o                         
   5   1   1        474.34        473.95        10.73 o                         
   6   1   1          1.63          3.60         2.90 o                         
   7   1   1         36.93         41.55         6.27 o                         
   8   1   1        537.49        531.59        13.33 o                         
   9   1   1        303.07        315.17        12.40 o                         
  10   1   1        151.83        145.02        10.30 o                         
  11   1   1         96.86         93.15         9.47 o                         
  12   1   1          3.06          5.74         8.43 o                         
 -12   2   1         94.60        102.86        14.23 o                         
 -11   2   1        714.13        726.34        21.20 o                         
 -10   2   1       1069.83       1041.17        25.90 o                         
  -9   2   1       1370.34       1477.59        32.45 o                         
  -8   2   1        801.86        834.08        18.47 o                         
  -7   2   1        654.84        620.15        13.09 o                         
  -6   2   1       2662.09       2561.22        34.12 o                         
  -5   2   1        640.09        596.90        10.70 o                         
  -4   2   1       1143.92       1034.74        14.93 o                         
  -3   2   1        492.75        437.85         7.52 o                         
  -2   2   1       8892.16       8685.72       127.46 o                         
  -1   2   1       5415.03       5375.18        66.46 o                         
   0   2   1       4132.12       3999.82        41.89 o                         
   1   2   1        891.21        961.06        13.54 o                         
   2   2   1      19042.56      18617.54       393.35 o                         
   3   2   1      11882.94      11861.93       162.45 o                         
   4   2   1       3156.76       3237.28        38.97 o                         
   5   2   1       7410.51       7488.66        89.80 o                         
   6   2   1       1489.28       1467.57        21.17 o                         
   7   2   1       1842.78       1795.89        29.24 o                         
   8   2   1        814.74        796.62        18.01 o                         
   9   2   1       1544.08       1567.70        29.53 o                         
  10   2   1         43.38         48.89         7.51 o                         
  11   2   1        496.83        518.49        16.83 o                         
  12   2   1        175.59        170.67        11.47 o                         
 -12   3   1         64.18         31.91        48.45 o                         
 -11   3   1        177.71        175.92        12.57 o                         
 -10   3   1          5.24          4.06         6.79 o                         
  -9   3   1        629.40        610.53        21.81 o                         
  -8   3   1         22.30         15.05         4.78 o                         
  -7   3   1        434.04        436.91        11.01 o                         
  -6   3   1          0.12         -0.77         3.73 o                         
  -5   3   1          4.24          8.69         3.46 o                         
  -4   3   1       1050.62       1062.74        15.07 o                         
  -3   3   1         52.62         62.58         3.77 o                         
  -2   3   1       1651.18       1667.09        21.22 o                         
  -1   3   1        948.28        987.08        13.60 o                         
   0   3   1       1259.09       1300.16        16.78 o                         
   1   3   1         17.69         25.71         2.45 o                         
   2   3   1       4108.43       4125.73        46.02 o                         
   3   3   1       6390.53       6684.58        68.22 o                         
   4   3   1         98.01        113.02         4.91 o                         
   5   3   1       1642.65       1773.30        29.91 o                         
   6   3   1         54.08         48.70         4.65 o                         
   7   3   1         21.25         14.40         3.62 o                         
   8   3   1          7.74          9.78         2.67 o                         
   9   3   1        195.68        185.16         9.85 o                         
  10   3   1         57.48         53.27         7.88 o                         
  11   3   1        100.61        105.48         9.18 o                         
  12   3   1         13.46          7.72         8.75 o                         
 -11   4   1         93.00         74.97        10.14 o                         
 -10   4   1        307.60        361.67        22.41 o                         
  -9   4   1         51.38         42.71         7.57 o                         
  -8   4   1       1231.53       1184.38        19.76 o                         
  -7   4   1         66.18         73.35         6.15 o                         
  -6   4   1        892.71        862.72        16.26 o                         
  -5   4   1        606.75        531.37        10.30 o                         
  -4   4   1         87.23         53.31         3.99 o                         
  -3   4   1       3676.23       3672.62        42.46 o                         
  -2   4   1        745.13        666.21        10.52 o                         
  -1   4   1        809.04        779.91        11.96 o                         
   0   4   1        168.07        168.26         4.93 o                         
   1   4   1       9297.72       9381.71       110.35 o                         
   2   4   1        171.70        154.78         5.65 o                         
   3   4   1       2027.49       1925.56        23.87 o                         
   4   4   1        142.41        159.01         5.02 o                         
   5   4   1       1913.78       1877.77        25.96 o                         
   6   4   1       1236.02       1196.59        20.00 o                         
   7   4   1        818.19        815.17        15.34 o                         
   8   4   1        453.14        442.40        11.40 o                         
   9   4   1        525.60        505.51        14.25 o                         
  10   4   1        700.64        714.81        17.70 o                         
  11   4   1        753.92        757.97        20.15 o                         
  12   4   1        510.30        454.60        17.05 o                         
 -11   5   1         71.01         35.69        16.16 o                         
 -10   5   1        497.93        483.85        16.83 o                         
  -9   5   1         42.62         38.44         6.62 o                         
  -8   5   1        413.23        416.52        12.19 o                         
  -7   5   1         45.74         50.15         6.17 o                         
  -6   5   1       1021.17        944.98        16.91 o                         
  -5   5   1          1.93          0.29         3.80 o                         
  -4   5   1        106.15         81.31         5.80 o                         
  -3   5   1          3.03          5.14         3.09 o                         
  -2   5   1        170.61        160.18         5.50 o                         
  -1   5   1       4423.98       4565.72        52.03 o                         
   0   5   1        419.52        443.13        10.25 o                         
   1   5   1         51.86         21.34         3.55 o                         
   2   5   1       1534.82       1681.17        23.88 o                         
   3   5   1        780.18        762.87        14.34 o                         
   4   5   1          4.03          6.21         3.70 o                         
   5   5   1       2417.96       2437.79        29.40 o                         
   6   5   1          7.27          6.14         4.29 o                         
   7   5   1        923.98        944.64        19.75 o                         
   8   5   1         75.66         69.26         6.56 o                         
   9   5   1        233.75        225.90         9.54 o                         
  10   5   1        257.24        236.97        11.45 o                         
  11   5   1         22.81         19.77         9.00 o                         
  12   5   1        171.01        129.02        23.35 o                         
 -11   6   1        312.99        316.06        16.77 o                         
 -10   6   1        202.30        187.37        12.65 o                         
  -9   6   1        623.59        617.37        14.38 o                         
  -8   6   1        105.51        109.23         7.15 o                         
  -7   6   1       2155.74       2044.22        30.24 o                         
  -6   6   1        286.18        278.85         8.52 o                         
  -5   6   1       1968.99       1901.22        27.12 o                         
  -4   6   1        135.55        135.79         5.69 o                         
  -3   6   1        900.83        860.41        13.93 o                         
  -2   6   1        586.01        553.57        11.32 o                         
  -1   6   1       2811.92       2808.20        34.43 o                         
   0   6   1       1571.70       1485.67        19.60 o                         
   1   6   1        123.94        117.10         5.83 o                         
   2   6   1        129.79         80.58         5.45 o                         
   3   6   1        352.83        305.92         8.49 o                         
   4   6   1       1576.95       1551.28        21.88 o                         
   5   6   1        254.19        263.97         8.73 o                         
   6   6   1       3593.47       3705.77        75.70 o                         
   7   6   1        211.70        192.54         9.91 o                         
   8   6   1        265.03        261.39        10.95 o                         
   9   6   1        560.76        561.87        15.38 o                         
  10   6   1         50.21         43.18         7.25 o                         
  11   6   1         14.68         16.98         7.89 o                         
 -10   7   1         14.60         14.88         7.95 o                         
  -9   7   1        419.70        468.19        17.34 o                         
  -8   7   1        105.42         93.72         8.38 o                         
  -7   7   1        396.66        401.65        12.27 o                         
  -6   7   1         21.64         22.34         6.07 o                         
  -5   7   1        566.01        515.27        12.18 o                         
  -4   7   1        192.58        205.50         8.70 o                         
  -3   7   1       2580.86       2549.12        34.41 o                         
  -2   7   1        137.18        157.67         6.72 o                         
  -1   7   1       2535.78       2458.51        31.68 o                         
   0   7   1        973.55       1000.39        16.26 o                         
   1   7   1         28.96         13.06         4.28 o                         
   2   7   1        956.60        917.27        15.98 o                         
   3   7   1         44.72         47.05         5.04 o                         
   4   7   1       1255.60       1248.61        18.77 o                         
   5   7   1        887.44        912.78        16.92 o                         
   6   7   1       1553.64       1540.30        24.79 o                         
   7   7   1       1938.33       2008.00        33.09 o                         
   8   7   1        378.37        361.50        15.50 o                         
   9   7   1         12.10          7.67         6.74 o                         
  10   7   1        900.03        872.42        21.12 o                         
  11   7   1        367.15        311.84        15.67 o                         
 -10   8   1         20.03         -2.79        12.17 o                         
  -9   8   1          3.78          6.09         9.69 o                         
  -8   8   1        317.65        329.71        14.99 o                         
  -7   8   1        278.69        253.86        12.77 o                         
  -6   8   1        137.26        178.07        10.58 o                         
  -5   8   1         64.69         56.75         5.37 o                         
  -4   8   1       1004.38        983.40        18.83 o                         
  -3   8   1         17.99         17.81         5.11 o                         
  -2   8   1        330.24        329.47        10.98 o                         
  -1   8   1         77.31         81.25         6.64 o                         
   0   8   1        482.26        499.51        11.98 o                         
   1   8   1        353.17        353.64        10.87 o                         
   2   8   1         52.20         38.19         6.06 o                         
   3   8   1        531.61        526.45        12.78 o                         
   4   8   1        316.76        335.26        10.60 o                         
   5   8   1        172.96        168.26         8.58 o                         
   6   8   1         60.87         48.34         5.97 o                         
   7   8   1        148.60        160.78        10.74 o                         
   8   8   1         10.89         12.34         7.59 o                         
   9   8   1        540.93        528.06        23.81 o                         
  10   8   1        249.53        203.47        11.85 o                         
  -9   9   1        210.44        243.67        16.22 o                         
  -8   9   1        189.40        222.68        13.47 o                         
  -7   9   1        137.93        166.34        11.66 o                         
  -6   9   1        795.90        797.77        19.76 o                         
  -5   9   1        126.56        131.67         7.34 o                         
  -4   9   1        230.85        240.95        11.11 o                         
  -3   9   1        364.13        386.03        15.26 o                         
  -2   9   1         42.64         51.13         6.62 o                         
  -1   9   1        332.79        343.03        12.61 o                         
   0   9   1        921.86        876.84        17.99 o                         
   1   9   1         12.79         18.93         5.79 o                         
   2   9   1       1013.27       1028.60        21.93 o                         
   3   9   1        863.92        854.57        17.56 o                         
   4   9   1        808.11        803.59        17.42 o                         
   5   9   1       1084.80       1090.32        21.23 o                         
   6   9   1         57.56         61.49         7.62 o                         
   7   9   1        931.56        970.88        23.56 o                         
   8   9   1        406.42        374.48        18.75 o                         
   9   9   1        277.38        255.59        13.12 o                         
  10   9   1          4.34         17.20        10.68 o                         
  -8  10   1         55.98         47.68         9.45 o                         
  -7  10   1          5.24         -2.47         7.74 o                         
  -6  10   1          6.45         14.54         6.69 o                         
  -5  10   1         66.74         61.43         7.13 o                         
  -4  10   1          0.68          4.40         5.52 o                         
  -3  10   1        446.78        444.22        14.02 o                         
  -2  10   1         12.33         17.11         6.53 o                         
  -1  10   1          8.42          8.90         6.33 o                         
   0  10   1        145.59        152.00         9.20 o                         
   1  10   1        123.36        121.59         8.17 o                         
   2  10   1         87.38         88.25         8.20 o                         
   3  10   1        162.43        168.46         9.61 o                         
   4  10   1        191.10        175.34         9.53 o                         
   5  10   1          2.31         -4.67         6.48 o                         
   6  10   1          2.35         -0.98         6.27 o                         
   7  10   1         19.31         26.22         8.74 o                         
   8  10   1        131.44        118.55        11.54 o                         
   9  10   1          5.47          7.28         9.17 o                         
  -7  11   1         10.00         13.32         8.05 o                         
  -6  11   1        137.67        135.62        13.11 o                         
  -5  11   1        118.28        103.08         8.90 o                         
  -4  11   1         29.68         37.70         9.86 o                         
  -3  11   1        729.34        749.79        20.40 o                         
  -2  11   1        381.97        378.46        15.99 o                         
  -1  11   1       1611.71       1578.42        27.72 o                         
   0  11   1         65.18         56.27         7.75 o                         
   1  11   1       1332.91       1348.85        25.86 o                         
   2  11   1        371.56        371.16        13.28 o                         
   3  11   1        876.90        825.33        18.43 o                         
   4  11   1        554.34        543.93        16.80 o                         
   5  11   1        461.84        474.07        15.81 o                         
   6  11   1        211.92        209.06        12.69 o                         
   7  11   1        268.24        221.70        14.78 o                         
   8  11   1        135.42        133.58        13.18 o                         
  -6  12   1          3.35         13.40         6.24 o                         
  -5  12   1         60.82         83.40        11.11 o                         
  -4  12   1         20.55         18.31         7.47 o                         
  -3  12   1          7.30          1.68         6.69 o                         
  -2  12   1         93.22         93.21         8.86 o                         
  -1  12   1        208.61        215.61        11.70 o                         
   0  12   1        219.75        225.53        11.56 o                         
   1  12   1         89.79         88.72         8.47 o                         
   2  12   1         12.02         11.43         6.81 o                         
   3  12   1         72.69         51.46         8.26 o                         
   4  12   1          1.76         -7.05         7.05 o                         
   5  12   1        355.74        340.57        16.76 o                         
   6  12   1         23.66         23.07         7.97 o                         
   7  12   1          0.41         -4.39         7.00 o                         
  -5  13   1         55.72         21.58         9.51 o                         
  -4  13   1          8.06         17.03        10.13 o                         
  -3  13   1         81.00         89.16         9.20 o                         
  -2  13   1        109.69        110.06        10.73 o                         
  -1  13   1         75.02         77.41         9.42 o                         
   0  13   1         38.18         58.69         9.13 o                         
   1  13   1          3.44          5.16         6.66 o                         
   2  13   1        315.62        334.44        13.99 o                         
   3  13   1          3.19         19.27         8.00 o                         
   4  13   1        631.52        632.95        19.40 o                         
   5  13   1         25.69         25.29        11.07 o                         
   6  13   1         88.78         83.35        19.68 o                         
  -3  14   1        259.00        242.94        20.29 o                         
  -2  14   1         11.01         11.99         9.33 o                         
  -1  14   1         34.73         20.03        11.32 o                         
   0  14   1          0.75          1.14         9.53 o                         
   1  14   1        104.24        108.13        11.44 o                         
   2  14   1         68.30         72.78        10.33 o                         
   3  14   1         12.37         17.32        11.10 o                         
  -4 -13   2         76.50         64.61        11.79 o                         
  -3 -13   2         38.29         35.80        14.82 o                         
  -2 -13   2          4.70        -10.59        10.93 o                         
  -1 -13   2         54.79         42.11        11.52 o                         
   0 -13   2          6.53          2.36         7.91 o                         
   1 -13   2         27.75         26.22         8.34 o                         
   2 -13   2          1.38          8.98         9.70 o                         
   3 -13   2        172.27        161.26        15.15 o                         
   4 -13   2        211.67        250.52        23.35 o                         
  -5 -12   2        503.53        479.06        25.78 o                         
  -4 -12   2         54.79         66.01        10.31 o                         
  -3 -12   2        432.83        438.44        21.62 o                         
  -2 -12   2        187.38        179.30        12.37 o                         
  -1 -12   2        290.34        302.26        14.61 o                         
   0 -12   2        290.39        274.01        14.55 o                         
   1 -12   2         18.79         26.99         9.92 o                         
   2 -12   2        176.62        197.33        12.92 o                         
   3 -12   2        240.17        264.96        14.07 o                         
   4 -12   2         95.33         89.23         9.67 o                         
   5 -12   2         52.19         74.27        14.29 o                         
   6 -12   2        125.95        130.40        15.99 o                         
  -7 -11   2         14.16         12.62        10.15 o                         
  -6 -11   2         74.60         71.63        10.48 o                         
  -5 -11   2        533.44        499.75        26.36 o                         
  -4 -11   2        146.85        150.76        11.85 o                         
  -3 -11   2        655.90        656.31        20.09 o                         
  -2 -11   2          2.64          3.94         7.85 o                         
  -1 -11   2        115.13        112.28        10.16 o                         
   0 -11   2          4.24         -5.15         7.93 o                         
   1 -11   2        719.53        744.39        19.23 o                         
   2 -11   2        307.36        294.51        14.01 o                         
   3 -11   2         29.07         36.91         8.11 o                         
   4 -11   2          8.05          3.45         7.33 o                         
   5 -11   2         31.74         26.96        10.33 o                         
   6 -11   2        324.80        343.13        16.85 o                         
   7 -11   2         10.13         23.37        11.06 o                         
  -8 -10   2        366.81        271.09        14.53 o                         
  -7 -10   2         96.20         85.71         9.94 o                         
  -6 -10   2         59.16         67.46         9.61 o                         
  -5 -10   2        237.85        227.55        13.27 o                         
  -4 -10   2        534.30        534.05        17.85 o                         
  -3 -10   2         42.14         35.73         8.24 o                         
  -2 -10   2        474.60        459.28        15.96 o                         
  -1 -10   2         33.35         41.05         8.53 o                         
   0 -10   2       1345.30       1353.69        25.04 o                         
   1 -10   2         19.52         10.83         6.70 o                         
   2 -10   2         41.35         54.96         7.71 o                         
   3 -10   2         12.76         12.59         7.13 o                         
   4 -10   2        398.63        410.71        16.01 o                         
   5 -10   2        354.41        349.00        14.46 o                         
   6 -10   2        120.21        135.86        10.91 o                         
   7 -10   2        205.28        224.81        14.14 o                         
   8 -10   2         29.04         25.66        10.00 o                         
  -9  -9   2        198.09        204.89        16.81 o                         
  -8  -9   2         15.07         17.14         8.50 o                         
  -7  -9   2        237.72        226.71        12.41 o                         
  -6  -9   2        463.52        468.07        16.28 o                         
  -5  -9   2        357.39        355.98        16.47 o                         
  -4  -9   2        579.74        585.44        17.02 o                         
  -3  -9   2         33.84         32.14         7.76 o                         
  -2  -9   2        247.04        249.45        11.61 o                         
  -1  -9   2        553.79        541.15        15.51 o                         
   0  -9   2        772.04        754.49        17.83 o                         
   1  -9   2       1088.43       1089.85        22.26 o                         
   2  -9   2        331.10        339.37        11.93 o                         
   3  -9   2         40.25         43.90         7.79 o                         
   4  -9   2        126.60        147.13         8.91 o                         
   5  -9   2         19.85         25.67         6.04 o                         
   6  -9   2        686.05        627.26        15.35 o                         
   7  -9   2        412.77        427.89        17.52 o                         
   8  -9   2         68.96         83.32        10.57 o                         
   9  -9   2        209.77        237.47        23.30 o                         
  -9  -8   2        192.32        167.16        13.46 o                         
  -8  -8   2        337.76        358.04        16.43 o                         
  -7  -8   2         42.65         57.92         8.43 o                         
  -6  -8   2         87.90         82.61         9.23 o                         
  -5  -8   2        173.43        171.79        10.34 o                         
  -4  -8   2        149.49        159.09        10.02 o                         
  -3  -8   2        114.60        124.22         8.43 o                         
  -2  -8   2         22.47         16.53         5.89 o                         
  -1  -8   2       2597.66       2496.67        37.38 o                         
   0  -8   2        221.72        243.04        10.55 o                         
   1  -8   2        209.32        196.98         9.61 o                         
   2  -8   2         37.10         36.83         6.14 o                         
   3  -8   2        711.14        726.80        15.78 o                         
   4  -8   2          2.52          6.66         5.22 o                         
   5  -8   2         94.44        106.27         7.71 o                         
   6  -8   2        185.52        180.23        11.17 o                         
   7  -8   2        149.47        161.76        11.69 o                         
   8  -8   2         78.85         87.04        10.16 o                         
   9  -8   2         35.26         43.67        11.72 o                         
  10  -8   2         11.06          0.90         9.41 o                         
 -10  -7   2        375.56        325.70        19.37 o                         
  -9  -7   2        166.89        154.40        11.39 o                         
  -8  -7   2       1608.31       1607.78        30.70 o                         
  -7  -7   2       1231.96       1278.53        24.69 o                         
  -6  -7   2       2054.31       2137.83        34.15 o                         
  -5  -7   2        104.83         93.02         8.38 o                         
  -4  -7   2        808.70        809.38        17.63 o                         
  -3  -7   2       1043.03        943.68        17.77 o                         
  -2  -7   2        136.87        145.99         8.05 o                         
  -1  -7   2        345.39        347.75        11.52 o                         
   0  -7   2       1330.11       1253.22        20.09 o                         
   1  -7   2       1326.28       1301.90        23.23 o                         
   2  -7   2        593.46        593.42        12.33 o                         
   3  -7   2       1302.43       1257.51        20.88 o                         
   4  -7   2        121.63        128.00         6.94 o                         
   5  -7   2       2087.96       1997.15        29.36 o                         
   6  -7   2        763.54        668.11        16.43 o                         
   7  -7   2       1085.78       1052.43        22.90 o                         
   8  -7   2        142.34        145.14         8.89 o                         
   9  -7   2        330.67        383.87        15.76 o                         
  10  -7   2        371.45        382.39        18.65 o                         
 -10  -6   2          1.99          1.35        11.00 o                         
  -9  -6   2         12.34         14.87        10.49 o                         
  -8  -6   2         84.54         89.32         8.39 o                         
  -7  -6   2        238.13        240.75        10.82 o                         
  -6  -6   2         23.66         19.71         6.66 o                         
  -5  -6   2         13.43          6.19         5.66 o                         
  -4  -6   2          7.64         10.35         5.80 o                         
  -3  -6   2       1769.98       1811.21        26.05 o                         
  -2  -6   2          3.42          1.14         4.46 o                         
  -1  -6   2         61.62         56.97         5.64 o                         
   0  -6   2         12.21         10.95         4.33 o                         
   1  -6   2         51.43         48.51         4.95 o                         
   2  -6   2         73.09         60.07         4.87 o                         
   3  -6   2        708.26        740.93        15.89 o                         
   4  -6   2        132.64        132.86         6.32 o                         
   5  -6   2        152.91        169.74         8.34 o                         
   6  -6   2         48.62         67.78         7.29 o                         
   7  -6   2          0.84         -5.85         5.85 o                         
   8  -6   2         56.03         42.73         6.67 o                         
   9  -6   2        167.45        159.34         9.07 o                         
  10  -6   2         19.86         16.55         8.81 o                         
  11  -6   2          7.46          9.44         8.77 o                         
 -11  -5   2        287.99        260.86        15.26 o                         
 -10  -5   2        628.87        611.71        23.89 o                         
  -9  -5   2        261.20        253.51        14.00 o                         
  -8  -5   2        178.11        170.80        10.66 o                         
  -7  -5   2        504.16        502.43        15.43 o                         
  -6  -5   2        632.46        625.40        14.50 o                         
  -5  -5   2       1718.62       1680.79        26.69 o                         
  -4  -5   2        228.81        243.26         9.36 o                         
  -3  -5   2       1834.47       1731.38        27.56 o                         
  -2  -5   2       1600.64       1566.44        22.12 o                         
  -1  -5   2       2676.98       2572.42        33.89 o                         
   0  -5   2        872.86        804.07        14.31 o                         
   1  -5   2       2069.68       2079.94        28.33 o                         
   2  -5   2       5146.06       5169.73        62.08 o                         
   3  -5   2         63.47         41.62         5.16 o                         
   4  -5   2       1870.48       1697.28        23.02 o                         
   5  -5   2        630.23        639.40        13.06 o                         
   6  -5   2       1212.05       1181.31        19.64 o                         
   7  -5   2        230.01        261.33        10.32 o                         
   8  -5   2       1033.57       1038.13        22.48 o                         
   9  -5   2        312.11        323.10        12.39 o                         
  10  -5   2        210.49        225.63        11.58 o                         
  11  -5   2         22.25         33.33         8.88 o                         
 -11  -4   2         20.89         14.83        12.31 o                         
 -10  -4   2          7.88         21.54         8.66 o                         
  -9  -4   2         11.00         10.41         8.64 o                         
  -8  -4   2         65.46         57.30         7.40 o                         
  -7  -4   2        289.57        276.92        11.90 o                         
  -6  -4   2          1.60         -3.94         4.79 o                         
  -5  -4   2         72.85         73.17         6.02 o                         
  -4  -4   2          0.36          2.24         3.85 o                         
  -3  -4   2        519.55        472.23        10.30 o                         
  -2  -4   2        379.05        408.18         9.85 o                         
  -1  -4   2         19.85         29.87         4.07 o                         
   0  -4   2          1.53          6.20         3.33 o                         
   1  -4   2        129.44        113.74         5.57 o                         
   2  -4   2        149.87        193.16         6.76 o                         
   3  -4   2        957.81       1076.16        17.51 o                         
   4  -4   2         16.94          5.46         3.68 o                         
   5  -4   2         11.73         17.06         4.42 o                         
   6  -4   2        350.89        350.59        10.13 o                         
   7  -4   2         39.17         41.20         4.94 o                         
   8  -4   2        971.61        948.01        17.89 o                         
   9  -4   2         57.58         46.19         7.60 o                         
  10  -4   2        129.17        125.57        11.80 o                         
  11  -4   2          3.76         16.27         8.42 o                         
  12  -4   2        137.86        139.11        14.36 o                         
 -11  -3   2        271.70        235.65        19.91 o                         
 -10  -3   2        464.94        456.00        26.17 o                         
  -9  -3   2        511.86        519.76        17.63 o                         
  -8  -3   2        281.54        288.16        11.21 o                         
  -7  -3   2       1207.51       1190.62        24.27 o                         
  -6  -3   2       3638.20       3676.72        47.05 o                         
  -5  -3   2         55.50         56.33         5.79 o                         
  -4  -3   2       3068.25       3101.78        39.55 o                         
  -3  -3   2       1162.99       1145.73        16.71 o                         
  -2  -3   2        710.55        602.27        11.52 o                         
  -1  -3   2        287.47        298.44         7.15 o                         
   0  -3   2       2690.33       2685.00        34.67 o                         
   1  -3   2       3527.54       3556.22        42.63 o                         
   2  -3   2       7981.39       8007.82        91.13 o                         
   3  -3   2         42.22         83.39         2.96 o                         
   4  -3   2        847.72        792.80        13.54 o                         
   5  -3   2       3115.52       3038.07        41.99 o                         
   6  -3   2       1289.44       1258.82        17.76 o                         
   7  -3   2       2694.56       2663.38        33.00 o                         
   8  -3   2        401.53        399.74        14.43 o                         
   9  -3   2       1074.41       1098.63        21.67 o                         
  10  -3   2        593.69        577.28        17.13 o                         
  11  -3   2        276.13        280.53        15.47 o                         
  12  -3   2          6.86          1.43        11.85 o                         
 -11  -2   2         24.27         32.25        11.05 o                         
 -10  -2   2         11.79          8.11         9.51 o                         
  -9  -2   2        264.93        281.32        10.59 o                         
  -8  -2   2        128.33        109.89         7.75 o                         
  -7  -2   2         39.09         42.89         6.55 o                         
  -6  -2   2       1646.59       1615.77        25.43 o                         
  -5  -2   2       1545.36       1540.11        23.44 o                         
  -4  -2   2        755.56        702.01        14.59 o                         
  -3  -2   2        103.60        104.24         4.86 o                         
  -2  -2   2       4291.01       4334.13        49.19 o                         
  -1  -2   2         80.49        105.84         4.47 o                         
   0  -2   2       6758.10       6675.19        79.14 o                         
   1  -2   2         55.43         52.72         3.47 o                         
   2  -2   2       3826.57       3842.91        44.81 o                         
   3  -2   2         50.89         44.96         3.32 o                         
   4  -2   2       2088.37       2199.83        25.24 o                         
   5  -2   2       1795.62       1786.70        23.46 o                         
   6  -2   2         48.23         64.67         4.02 o                         
   7  -2   2        527.89        495.94         9.69 o                         
   8  -2   2       2624.84       2654.04        33.93 o                         
   9  -2   2       1144.07       1123.81        22.77 o                         
  10  -2   2          3.25         -4.89         5.73 o                         
  11  -2   2        573.26        572.83        16.60 o                         
  12  -2   2         99.78         83.33         7.65 o                         
 -11  -1   2         19.95         24.69         9.61 o                         
 -10  -1   2        365.74        377.01        16.07 o                         
  -9  -1   2        567.59        567.56        15.20 o                         
  -8  -1   2        358.57        373.06        12.17 o                         
  -7  -1   2         36.37         44.54         6.46 o                         
  -6  -1   2       2453.43       2510.37        37.04 o                         
  -5  -1   2        351.56        334.51         9.65 o                         
  -4  -1   2        252.96        260.92         6.64 o                         
  -3  -1   2       1648.72       1588.95        21.96 o                         
  -2  -1   2       1942.48       2022.76        25.35 o                         
  -1  -1   2      57106.29      57729.71      1178.67 o                         
   0  -1   2         12.83         12.56         1.75 o                         
   1  -1   2       1041.39       1010.44        12.95 o                         
   2  -1   2       2278.70       2276.45        24.79 o                         
   3  -1   2       1437.60       1356.95        15.63 o                         
   4  -1   2       2017.22       2107.65        24.08 o                         
   5  -1   2       5930.73       6096.00        76.51 o                         
   6  -1   2        333.80        374.57         8.08 o                         
   7  -1   2          8.80         11.44         3.37 o                         
   8  -1   2          7.90          6.70         4.44 o                         
   9  -1   2         23.36         24.58         5.62 o                         
  10  -1   2        254.91        264.23        11.48 o                         
  11  -1   2         17.74         24.34         7.37 o                         
  12  -1   2        327.60        374.20        23.72 o                         
 -11   0   2         76.33         70.99        13.63 o                         
 -10   0   2       1252.86       1235.22        27.10 o                         
  -9   0   2         87.49         81.55         7.48 o                         
  -8   0   2       1402.82       1415.55        25.17 o                         
  -7   0   2        320.94        325.65        11.47 o                         
  -6   0   2       1179.60       1114.52        18.11 o                         
  -5   0   2        412.58        410.32        10.45 o                         
  -4   0   2       1672.25       1630.06        22.05 o                         
  -3   0   2       1642.76       1653.58        22.70 o                         
  -2   0   2        141.34        134.48         4.78 o                         
  -1   0   2         56.22         49.59         3.18 o                         
   0   0   2       1062.18       1130.68        14.95 o                         
   1   0   2         20.65         22.77         1.65 o                         
   2   0   2       1283.58       1306.97        14.18 o                         
   3   0   2       9547.80       9632.61       111.90 o                         
   4   0   2       1096.15       1211.11        14.70 o                         
   5   0   2       5471.00       5415.14        61.02 o                         
   6   0   2       2545.18       2522.75        35.58 o                         
   7   0   2        879.10        855.35        13.81 o                         
   8   0   2        471.44        440.30        10.61 o                         
   9   0   2        740.34        743.85        16.81 o                         
  10   0   2        429.69        418.97        13.67 o                         
  11   0   2        292.35        290.74        11.83 o                         
  12   0   2        307.47        320.15        14.71 o                         
 -11   1   2         45.41         41.52        10.98 o                         
 -10   1   2        523.05        474.96        15.34 o                         
  -9   1   2       1066.50       1103.79        24.30 o                         
  -8   1   2        164.65        172.96         9.13 o                         
  -7   1   2        418.07        396.81        11.66 o                         
  -6   1   2          7.22          4.51         4.12 o                         
  -5   1   2        476.29        443.92         7.84 o                         
  -4   1   2        122.64        152.40         6.96 o                         
  -3   1   2       2600.18       2635.43        33.89 o                         
  -2   1   2       1502.38       1551.73        23.06 o                         
  -1   1   2      19257.28      19738.56       442.09 o                         
   0   1   2        130.67        127.60         3.47 o                         
   1   1   2       2830.81       2858.79        28.88 o                         
   2   1   2      12403.01      13045.35       503.35 o                         
   3   1   2        154.24        170.55         6.67 o                         
   4   1   2         78.13         66.03         4.59 o                         
   5   1   2         83.05        119.50         3.66 o                         
   6   1   2        721.04        680.87        11.41 o                         
   7   1   2         13.93         15.46         3.44 o                         
   8   1   2        692.70        683.75        13.91 o                         
   9   1   2        231.45        240.35        10.19 o                         
  10   1   2        189.89        186.92         9.43 o                         
  11   1   2        204.50        197.55         9.81 o                         
  12   1   2         19.40         39.15         8.30 o                         
 -11   2   2        280.34        254.55        14.88 o                         
 -10   2   2        532.93        514.99        17.72 o                         
  -9   2   2        570.18        575.64        16.08 o                         
  -8   2   2        264.36        265.57        11.89 o                         
  -7   2   2       1922.07       1907.75        29.30 o                         
  -6   2   2        199.41        186.83         6.33 o                         
  -5   2   2       3561.33       3462.08        50.19 o                         
  -4   2   2        215.13        194.75         6.62 o                         
  -3   2   2        818.85        783.00        14.21 o                         
  -2   2   2       1356.46       1311.75        19.02 o                         
  -1   2   2      10145.45       9866.26       384.00 o                         
   0   2   2       4574.92       4482.02        48.77 o                         
   1   2   2       7719.90       7695.28        82.25 o                         
   2   2   2       5370.51       5374.47        58.13 o                         
   3   2   2        403.04        416.80         6.69 o                         
   4   2   2       2067.78       2002.20        25.49 o                         
   5   2   2       1641.37       1686.31        19.06 o                         
   6   2   2       1794.60       1734.50        24.94 o                         
   7   2   2        436.56        423.26         9.42 o                         
   8   2   2       2300.60       2197.02        35.46 o                         
   9   2   2        142.15        142.65         7.67 o                         
  10   2   2        105.59        112.76         7.66 o                         
  11   2   2        634.83        627.50        16.25 o                         
  12   2   2        256.45        275.15        11.81 o                         
 -11   3   2          7.90         12.37        10.41 o                         
 -10   3   2          3.58          6.07         7.88 o                         
  -9   3   2        488.78        517.37        16.23 o                         
  -8   3   2         65.93         63.69         5.20 o                         
  -7   3   2        247.97        272.05         9.43 o                         
  -6   3   2        345.23        344.00         9.99 o                         
  -5   3   2        139.65        157.65         6.46 o                         
  -4   3   2       4222.90       4595.80        54.72 o                         
  -3   3   2          2.01         10.72         3.26 o                         
  -2   3   2         74.50         74.78         3.65 o                         
  -1   3   2         49.75         49.71         2.54 o                         
   0   3   2        216.01        207.22         4.27 o                         
   1   3   2        205.47        240.83         4.88 o                         
   2   3   2        219.75        235.84         4.06 o                         
   3   3   2        836.91        864.56        14.51 o                         
   4   3   2        114.67        131.42         4.34 o                         
   5   3   2        291.46        373.02         7.42 o                         
   6   3   2        630.06        661.72        12.01 o                         
   7   3   2        140.57        140.40         5.79 o                         
   8   3   2          0.17         -4.12         4.12 o                         
   9   3   2          0.98         -3.13         3.13 o                         
  10   3   2        282.37        262.92         9.69 o                         
  11   3   2          4.77          0.64         7.93 o                         
  12   3   2         22.91         19.14         9.13 o                         
 -11   4   2        216.51        183.99        16.43 o                         
 -10   4   2        256.04        252.06        14.36 o                         
  -9   4   2        316.81        343.18        11.58 o                         
  -8   4   2        205.26        211.40         9.89 o                         
  -7   4   2       2225.90       2264.64        33.33 o                         
  -6   4   2       2655.65       2713.87        35.91 o                         
  -5   4   2        208.25        219.91         8.20 o                         
  -4   4   2       3633.43       3398.49        40.23 o                         
  -3   4   2       1782.26       1758.38        22.71 o                         
  -2   4   2       3203.03       3116.46        37.70 o                         
  -1   4   2        908.76        891.72        12.30 o                         
   0   4   2       4977.53       4981.87        55.33 o                         
   1   4   2       3837.25       3936.50        42.70 o                         
   2   4   2       3689.53       3576.92        44.19 o                         
   3   4   2        508.95        443.23         7.32 o                         
   4   4   2        198.21        179.57         6.01 o                         
   5   4   2       6954.14       6754.83        78.68 o                         
   6   4   2       2305.70       2296.20        30.55 o                         
   7   4   2       1074.58       1025.53        20.51 o                         
   8   4   2        370.78        389.25        11.70 o                         
   9   4   2        510.01        523.98        13.94 o                         
  10   4   2         47.41         49.91         7.19 o                         
  11   4   2       1121.91       1105.84        26.25 o                         
  12   4   2        195.57        197.36         9.96 o                         
 -11   5   2         10.51         -8.47         8.47 o                         
 -10   5   2         22.57         16.96         6.42 o                         
  -9   5   2         20.65         17.00         6.64 o                         
  -8   5   2         74.34         75.84         7.80 o                         
  -7   5   2         10.44          9.36         5.22 o                         
  -6   5   2          9.34          6.44         4.29 o                         
  -5   5   2          2.48          4.86         3.86 o                         
  -4   5   2          0.42          6.94         3.55 o                         
  -3   5   2        129.86        134.54         6.31 o                         
  -2   5   2       1262.83       1278.53        17.52 o                         
  -1   5   2        264.59        298.16         6.75 o                         
   0   5   2        527.48        532.42         9.59 o                         
   1   5   2        196.79        223.49         6.78 o                         
   2   5   2        789.07        916.79        17.19 o                         
   3   5   2          5.72          5.98         2.95 o                         
   4   5   2       1958.26       2033.70        23.77 o                         
   5   5   2          0.94          1.61         3.80 o                         
   6   5   2        737.12        756.16        14.29 o                         
   7   5   2        486.69        461.16        12.13 o                         
   8   5   2          2.88         -4.56         4.74 o                         
   9   5   2         82.19         75.87         5.88 o                         
  10   5   2         11.21          7.56         5.18 o                         
  11   5   2        165.59        128.64        13.90 o                         
  12   5   2          7.95          3.37         5.67 o                         
 -10   6   2        350.38        360.28        13.55 o                         
  -9   6   2         46.67         51.88         7.43 o                         
  -8   6   2        132.44        144.41         8.56 o                         
  -7   6   2        662.07        658.10        15.75 o                         
  -6   6   2        424.40        413.90        11.24 o                         
  -5   6   2        134.01        138.06         6.93 o                         
  -4   6   2        169.14        165.57         7.21 o                         
  -3   6   2       1584.61       1525.65        19.50 o                         
  -2   6   2        109.34         92.81         5.04 o                         
  -1   6   2       3587.70       3527.79        41.88 o                         
   0   6   2       3529.43       3705.39        43.64 o                         
   1   6   2       4874.50       5063.82        55.70 o                         
   2   6   2         12.67         15.46         3.58 o                         
   3   6   2       2980.95       2954.04        36.20 o                         
   4   6   2       1001.70        985.88        15.95 o                         
   5   6   2       2505.60       2414.44        32.71 o                         
   6   6   2        382.33        372.77        11.39 o                         
   7   6   2        474.39        451.85        13.40 o                         
   8   6   2        768.66        773.48        18.66 o                         
   9   6   2        317.46        302.85        10.83 o                         
  10   6   2        446.93        469.92        12.45 o                         
  11   6   2        222.67        197.38        11.36 o                         
 -10   7   2        317.05        303.56        13.31 o                         
  -9   7   2         15.02         25.74         6.96 o                         
  -8   7   2        143.66        148.11         9.29 o                         
  -7   7   2        267.29        253.26         9.69 o                         
  -6   7   2        296.65        308.98        10.49 o                         
  -5   7   2         82.05         91.23         6.84 o                         
  -4   7   2        403.90        366.51        10.12 o                         
  -3   7   2        440.52        435.73         9.44 o                         
  -2   7   2          6.46          1.53         3.24 o                         
  -1   7   2        497.70        424.49         9.75 o                         
   0   7   2         97.44        121.42         5.83 o                         
   1   7   2       3435.46       3588.14        45.10 o                         
   2   7   2         16.79         13.56         4.06 o                         
   3   7   2        515.79        471.19        10.51 o                         
   4   7   2         67.79         73.19         5.55 o                         
   5   7   2        146.75        142.17         7.53 o                         
   6   7   2         12.20         17.32         5.54 o                         
   7   7   2       1390.51       1387.88        27.26 o                         
   8   7   2        749.36        743.04        17.80 o                         
   9   7   2        119.53        123.27        12.69 o                         
  10   7   2          8.38          9.48         6.38 o                         
  11   7   2         63.12         57.74         6.92 o                         
 -10   8   2        110.12         90.44        13.05 o                         
  -9   8   2        200.21        260.95        15.07 o                         
  -8   8   2         41.32         28.11         8.70 o                         
  -7   8   2       1556.98       1511.18        22.65 o                         
  -6   8   2         75.96         83.72         5.15 o                         
  -5   8   2        642.08        624.51        13.79 o                         
  -4   8   2        607.89        577.81        12.35 o                         
  -3   8   2       2477.22       2407.97        32.93 o                         
  -2   8   2       5381.06       5187.23        56.65 o                         
  -1   8   2        242.06        238.59         8.14 o                         
   0   8   2        368.88        346.80         9.57 o                         
   1   8   2        133.24        134.63         6.44 o                         
   2   8   2       1294.95       1164.93        17.22 o                         
   3   8   2        142.06        134.09         6.94 o                         
   4   8   2        646.74        616.71        13.34 o                         
   5   8   2        136.83        129.79         6.69 o                         
   6   8   2        209.16        206.81        10.20 o                         
   7   8   2       1140.17       1108.12        23.90 o                         
   8   8   2        893.26        856.31        20.43 o                         
   9   8   2        513.20        499.85        16.39 o                         
  10   8   2          5.24         10.40         7.42 o                         
  -9   9   2        301.41        311.61        21.57 o                         
  -8   9   2        138.34        109.83        10.85 o                         
  -7   9   2        380.59        361.33        14.28 o                         
  -6   9   2          5.98         11.35         7.07 o                         
  -5   9   2        485.02        504.43        15.98 o                         
  -4   9   2        183.98        192.71         8.95 o                         
  -3   9   2        505.76        482.17        12.09 o                         
  -2   9   2         59.27         54.38         5.64 o                         
  -1   9   2        922.98        880.27        15.92 o                         
   0   9   2        202.53        213.68         9.12 o                         
   1   9   2        350.47        364.86        11.24 o                         
   2   9   2       1250.81       1208.83        20.71 o                         
   3   9   2          5.35         10.42         5.49 o                         
   4   9   2       1185.97       1166.29        20.47 o                         
   5   9   2        140.37        143.65        10.25 o                         
   6   9   2        355.94        335.30        11.09 o                         
   7   9   2         41.11         41.37         8.17 o                         
   8   9   2        238.05        245.66        12.89 o                         
   9   9   2         51.97         74.46        10.36 o                         
  10   9   2        140.95        130.10        11.05 o                         
  -8  10   2         12.75         -4.25        12.54 o                         
  -7  10   2          9.07         21.20         7.72 o                         
  -6  10   2        376.40        379.71        15.06 o                         
  -5  10   2          1.79         -0.16         4.79 o                         
  -4  10   2        224.77        256.07        11.46 o                         
  -3  10   2          8.48          6.36         5.39 o                         
  -2  10   2       2577.94       2490.76        35.83 o                         
  -1  10   2          5.72          4.15         5.52 o                         
   0  10   2         13.91         15.80         5.54 o                         
   1  10   2        284.90        270.91        11.10 o                         
   2  10   2        174.40        184.08         9.02 o                         
   3  10   2        332.38        377.22        12.38 o                         
   4  10   2         57.40         48.11         7.02 o                         
   5  10   2        151.48        149.68         8.60 o                         
   6  10   2        117.95         99.92         7.87 o                         
   7  10   2         99.89        108.27         9.93 o                         
   8  10   2        168.51        156.24        11.25 o                         
   9  10   2        248.55        220.67        18.04 o                         
  -7  11   2        152.36        177.50        14.47 o                         
  -6  11   2        603.46        676.15        20.49 o                         
  -5  11   2         22.10         28.65         6.39 o                         
  -4  11   2        672.09        663.25        16.64 o                         
  -3  11   2        108.41        102.32         8.06 o                         
  -2  11   2        779.96        748.87        15.96 o                         
  -1  11   2        132.04        132.05         9.01 o                         
   0  11   2        200.05        220.41        10.83 o                         
   1  11   2         15.12         10.07         6.45 o                         
   2  11   2        304.80        332.83        12.02 o                         
   3  11   2          6.61          2.36         6.18 o                         
   4  11   2         49.00         56.05         7.03 o                         
   5  11   2        686.01        680.74        16.47 o                         
   6  11   2         71.35         72.91         8.84 o                         
   7  11   2        295.34        301.60        15.66 o                         
   8  11   2        172.76        179.75        18.26 o                         
  -6  12   2          4.40         11.96        10.04 o                         
  -5  12   2        477.59        506.00        20.46 o                         
  -4  12   2         30.49         37.06         7.50 o                         
  -3  12   2         21.23         22.65         7.11 o                         
  -2  12   2          1.35         -3.98         6.64 o                         
  -1  12   2         93.75         91.11         8.87 o                         
   0  12   2        171.30        169.02        10.28 o                         
   1  12   2         23.66         22.20         7.58 o                         
   2  12   2         42.38         36.20         7.67 o                         
   3  12   2         34.21         44.12         7.87 o                         
   4  12   2        171.79        178.35        10.82 o                         
   5  12   2          1.73         -6.72         6.72 o                         
   6  12   2        132.82        111.23         9.06 o                         
   7  12   2          0.35         -5.80        10.41 o                         
  -5  13   2         43.57         18.02         8.23 o                         
  -4  13   2         54.08         64.88        13.67 o                         
  -3  13   2        677.70        649.01        19.83 o                         
  -2  13   2          3.90         15.55         7.64 o                         
  -1  13   2        389.12        424.18        17.67 o                         
   0  13   2        387.39        406.63        18.15 o                         
   1  13   2        410.77        436.47        16.36 o                         
   2  13   2        110.50        122.83        10.33 o                         
   3  13   2        438.69        442.32        17.50 o                         
   4  13   2        245.68        228.74        11.56 o                         
   5  13   2        349.72        372.74        28.83 o                         
   6  13   2        217.24        216.46        15.83 o                         
  -3  14   2        130.97        134.91        16.69 o                         
  -2  14   2         33.66         41.07        13.33 o                         
  -1  14   2         50.16         49.96        11.18 o                         
   0  14   2         31.17         32.20        14.82 o                         
   1  14   2         19.83         26.46        11.31 o                         
   2  14   2        141.18        171.41        16.48 o                         
   3  14   2         10.10         13.55        10.80 o                         
   4  14   2          9.69         -5.08        11.36 o                         
  -2 -13   3          2.57          5.91        10.65 o                         
  -1 -13   3         16.49         14.94         9.67 o                         
   0 -13   3         26.07          6.73         9.51 o                         
   1 -13   3         63.90         55.82        16.02 o                         
   2 -13   3         32.29         26.35        11.13 o                         
   3 -13   3          8.39          6.86        10.96 o                         
  -5 -12   3         60.17         61.63        15.31 o                         
  -4 -12   3        196.38        212.14        17.39 o                         
  -3 -12   3        220.42        207.06        14.68 o                         
  -2 -12   3          3.77         13.10         8.38 o                         
  -1 -12   3          5.16         24.41         9.55 o                         
   0 -12   3        434.02        467.35        17.86 o                         
   1 -12   3        125.27        149.47        10.99 o                         
   2 -12   3          3.75          3.60         7.84 o                         
   3 -12   3        623.89        659.68        28.59 o                         
   4 -12   3        115.37        149.45        11.16 o                         
   5 -12   3        462.80        473.22        20.43 o                         
   6 -12   3          2.09         10.52         7.37 o                         
  -6 -11   3         20.04         29.09        12.00 o                         
  -5 -11   3         30.57         35.70         9.91 o                         
  -4 -11   3        135.72        145.67        12.05 o                         
  -3 -11   3          9.04          5.45         8.16 o                         
  -2 -11   3          1.67          5.84         8.19 o                         
  -1 -11   3          0.53         -0.43         7.72 o                         
   0 -11   3        164.30        182.88        11.87 o                         
   1 -11   3         20.69         23.86         7.90 o                         
   2 -11   3          1.64          7.73        10.81 o                         
   3 -11   3        389.26        411.74        18.04 o                         
   4 -11   3        134.61        138.16        11.56 o                         
   5 -11   3        124.86        123.96         9.76 o                         
   6 -11   3         38.87         24.09        10.17 o                         
   7 -11   3        132.20        182.97        23.57 o                         
  -7 -10   3        239.86        251.46        14.38 o                         
  -6 -10   3         86.59         98.53        11.30 o                         
  -5 -10   3        126.35        140.07        11.88 o                         
  -4 -10   3         34.66         40.72         9.80 o                         
  -3 -10   3        605.16        609.82        19.70 o                         
  -2 -10   3         68.45         55.35         9.37 o                         
  -1 -10   3        298.75        323.80        13.70 o                         
   0 -10   3       3144.60       3095.73        45.45 o                         
   1 -10   3        385.13        381.09        15.18 o                         
   2 -10   3       1068.74       1021.73        23.21 o                         
   3 -10   3        337.56        362.06        14.38 o                         
   4 -10   3         22.12         18.36         7.01 o                         
   5 -10   3        121.33        124.14        10.87 o                         
   6 -10   3        772.52        773.88        21.24 o                         
   7 -10   3          2.57          6.61         8.53 o                         
   8 -10   3        196.35        194.21        22.59 o                         
  -8  -9   3         29.94         29.89         9.87 o                         
  -7  -9   3        376.07        337.83        15.76 o                         
  -6  -9   3         37.39         45.37         9.64 o                         
  -5  -9   3        404.71        398.52        19.16 o                         
  -4  -9   3         11.10         -1.81         7.65 o                         
  -3  -9   3        278.33        258.33        12.98 o                         
  -2  -9   3         70.99         68.15         8.37 o                         
  -1  -9   3        608.37        600.82        17.95 o                         
   0  -9   3       2966.02       2978.47        42.81 o                         
   1  -9   3        483.09        505.14        14.95 o                         
   2  -9   3         78.47         74.33         7.73 o                         
   3  -9   3        229.07        243.56        12.22 o                         
   4  -9   3       1090.91       1041.40        21.63 o                         
   5  -9   3         11.30         10.86         7.04 o                         
   6  -9   3        379.25        383.94        16.37 o                         
   7  -9   3          2.16         15.10         8.43 o                         
   8  -9   3        443.78        453.27        18.89 o                         
   9  -9   3         13.96         30.94         8.83 o                         
  -9  -8   3         26.04         15.73         7.53 o                         
  -8  -8   3         23.15         27.31         8.76 o                         
  -7  -8   3          7.29         -6.18         8.59 o                         
  -6  -8   3        507.66        483.64        20.01 o                         
  -5  -8   3        172.90        178.87        11.54 o                         
  -4  -8   3        208.07        207.21        12.68 o                         
  -3  -8   3        645.40        639.50        16.75 o                         
  -2  -8   3        530.23        534.88        15.83 o                         
  -1  -8   3         15.75          9.57         6.19 o                         
   0  -8   3       4157.92       4126.85        52.15 o                         
   1  -8   3         67.04         58.17         6.67 o                         
   2  -8   3         20.48         23.28         6.37 o                         
   3  -8   3        718.47        726.43        14.74 o                         
   4  -8   3        397.24        406.43        12.97 o                         
   5  -8   3        764.09        693.52        16.27 o                         
   6  -8   3         12.93          1.00         7.22 o                         
   7  -8   3         47.83         66.46         9.40 o                         
   8  -8   3         16.03         24.18         9.28 o                         
   9  -8   3        388.37        403.05        15.57 o                         
  10  -8   3         13.07         18.82         6.48 o                         
  -9  -7   3        145.52        125.28        10.70 o                         
  -8  -7   3         64.12         74.44         8.85 o                         
  -7  -7   3        425.11        448.39        15.81 o                         
  -6  -7   3        159.95        145.98        10.24 o                         
  -5  -7   3         37.59         39.41         8.00 o                         
  -4  -7   3        413.82        421.43        14.12 o                         
  -3  -7   3        303.88        329.95        12.74 o                         
  -2  -7   3       2443.27       2378.74        34.18 o                         
  -1  -7   3         12.51          4.45         5.34 o                         
   0  -7   3        728.01        726.88        15.40 o                         
   1  -7   3        229.30        212.70        10.42 o                         
   2  -7   3       2413.88       2358.63        34.39 o                         
   3  -7   3        227.47        220.59         8.34 o                         
   4  -7   3        401.57        412.02        12.45 o                         
   5  -7   3        392.94        402.82        10.88 o                         
   6  -7   3         67.62         99.86         8.64 o                         
   7  -7   3        116.89        151.87        10.90 o                         
   8  -7   3         33.20         44.68         8.54 o                         
   9  -7   3        815.97        839.06        24.10 o                         
  10  -7   3          3.20         -0.19         6.73 o                         
 -10  -6   3        270.76        221.75        16.84 o                         
  -9  -6   3          1.76          3.59         6.76 o                         
  -8  -6   3        107.22        116.16         9.41 o                         
  -7  -6   3        126.46        140.69         9.81 o                         
  -6  -6   3        212.22        240.77        11.59 o                         
  -5  -6   3          2.40          3.18         6.05 o                         
  -4  -6   3        410.81        418.70        14.23 o                         
  -3  -6   3       1667.64       1778.47        27.19 o                         
  -2  -6   3        803.44        815.53        15.87 o                         
  -1  -6   3        183.90        191.69         8.79 o                         
   0  -6   3         63.76         89.89         6.59 o                         
   1  -6   3       1451.27       1437.11        22.75 o                         
   2  -6   3         87.22         96.50         6.57 o                         
   3  -6   3       1041.60       1016.65        18.01 o                         
   4  -6   3          3.18          7.94         3.77 o                         
   5  -6   3        506.13        493.26        12.87 o                         
   6  -6   3        116.47        124.85         8.08 o                         
   7  -6   3          0.91         -5.59         5.59 o                         
   8  -6   3         52.15         62.79         8.58 o                         
   9  -6   3          1.06          1.45         5.49 o                         
  10  -6   3         70.23         59.95         7.89 o                         
  11  -6   3         58.95         65.58        12.26 o                         
 -10  -5   3        204.75        195.61        20.87 o                         
  -9  -5   3         94.45         86.41         9.43 o                         
  -8  -5   3       1293.09       1325.74        24.24 o                         
  -7  -5   3        345.63        357.28        12.79 o                         
  -6  -5   3       1315.44       1368.01        24.49 o                         
  -5  -5   3       1141.66       1123.45        21.22 o                         
  -4  -5   3       2045.67       2075.72        31.63 o                         
  -3  -5   3       3982.30       4132.36        52.21 o                         
  -2  -5   3       1615.12       1547.91        22.47 o                         
  -1  -5   3       2376.80       2209.62        34.38 o                         
   0  -5   3       1357.99       1375.06        27.24 o                         
   1  -5   3       3617.59       3544.27        44.87 o                         
   2  -5   3        582.25        575.27        12.01 o                         
   3  -5   3       2713.84       2656.37        35.19 o                         
   4  -5   3        557.29        556.75        10.61 o                         
   5  -5   3       1614.77       1522.08        23.12 o                         
   6  -5   3        307.98        308.97        10.43 o                         
   7  -5   3       1488.16       1448.36        26.91 o                         
   8  -5   3        440.33        438.39        13.37 o                         
   9  -5   3        761.51        755.01        23.28 o                         
  10  -5   3        265.50        276.42        16.31 o                         
  11  -5   3          6.49          2.68         8.35 o                         
 -11  -4   3          1.82          9.43        11.05 o                         
 -10  -4   3          0.45          1.24         9.03 o                         
  -9  -4   3         48.14         37.65         8.75 o                         
  -8  -4   3         90.37         83.23         9.07 o                         
  -7  -4   3        476.91        482.57        14.42 o                         
  -6  -4   3          0.83         -2.00         5.38 o                         
  -5  -4   3         84.56         88.77         7.24 o                         
  -4  -4   3          0.94         -2.41         4.03 o                         
  -3  -4   3        955.10       1051.55        17.61 o                         
  -2  -4   3         38.61         39.39         4.80 o                         
  -1  -4   3         74.11         82.50         5.19 o                         
   0  -4   3       1238.92       1215.32        19.32 o                         
   1  -4   3        747.70        799.70        13.66 o                         
   2  -4   3       1128.91       1298.06        20.92 o                         
   3  -4   3         61.90         81.97         4.81 o                         
   4  -4   3        434.01        437.32         7.85 o                         
   5  -4   3        267.53        273.76         8.66 o                         
   6  -4   3         32.86         40.13         5.44 o                         
   7  -4   3        612.96        610.89        12.95 o                         
   8  -4   3          9.01          3.61         5.45 o                         
   9  -4   3         46.03         42.99         6.47 o                         
  10  -4   3         43.13         39.89         7.29 o                         
  11  -4   3          6.40          7.96         8.45 o                         
  12  -4   3         43.17         49.91        11.48 o                         
 -11  -3   3        263.59        241.88        15.39 o                         
 -10  -3   3        171.47        165.67        12.90 o                         
  -9  -3   3        428.91        430.84        14.17 o                         
  -8  -3   3        439.27        427.98        13.48 o                         
  -7  -3   3        641.89        672.46        17.23 o                         
  -6  -3   3        104.47        107.75         8.32 o                         
  -5  -3   3       1386.89       1394.53        22.23 o                         
  -4  -3   3         62.90         48.51         4.74 o                         
  -3  -3   3       2240.10       2167.06        28.07 o                         
  -2  -3   3        929.29        904.14        14.87 o                         
  -1  -3   3       1631.34       1560.56        20.80 o                         
   0  -3   3       1372.95       1380.03        20.49 o                         
   1  -3   3       3881.41       3955.78        47.67 o                         
   2  -3   3       5623.49       5539.59        67.13 o                         
   3  -3   3       2181.89       2159.25        28.50 o                         
   4  -3   3       3761.12       3813.85        48.00 o                         
   5  -3   3        516.06        529.94        10.26 o                         
   6  -3   3       4228.68       4140.92        52.79 o                         
   7  -3   3       1027.55       1004.26        17.61 o                         
   8  -3   3        128.50        136.87         8.17 o                         
   9  -3   3         46.41         62.75         6.13 o                         
  10  -3   3        133.38        166.96        14.22 o                         
  11  -3   3        657.73        703.14        36.04 o                         
  12  -3   3        583.05        610.30        26.68 o                         
 -11  -2   3          1.21         -9.21        10.38 o                         
 -10  -2   3         15.71         29.61         6.88 o                         
  -9  -2   3        127.81        104.37         9.12 o                         
  -8  -2   3         57.26         60.87         7.81 o                         
  -7  -2   3        264.96        274.71        12.43 o                         
  -6  -2   3         11.31         20.61         6.35 o                         
  -5  -2   3       1180.12       1158.66        18.32 o                         
  -4  -2   3        233.87        282.64         8.59 o                         
  -3  -2   3          6.21         13.45         3.77 o                         
  -2  -2   3       1194.07       1255.99        18.10 o                         
  -1  -2   3       4701.91       4988.02        61.00 o                         
   0  -2   3        240.36        242.83         6.31 o                         
   1  -2   3          2.54          4.69         2.50 o                         
   2  -2   3        710.61        735.07        10.85 o                         
   3  -2   3          5.66          6.17         2.18 o                         
   4  -2   3        793.83        795.92        12.28 o                         
   5  -2   3        827.98        846.70        14.19 o                         
   6  -2   3        412.35        435.50        10.38 o                         
   7  -2   3          2.40          1.97         3.64 o                         
   8  -2   3        646.25        623.63        10.26 o                         
   9  -2   3         21.97         24.72         3.19 o                         
  10  -2   3        499.28        470.46        11.01 o                         
  11  -2   3          6.04         -0.29         7.15 o                         
  12  -2   3         36.49         35.71         9.82 o                         
 -11  -1   3        175.32        170.39        13.51 o                         
 -10  -1   3        121.99        127.18         9.25 o                         
  -9  -1   3        541.65        580.70        18.16 o                         
  -8  -1   3       1055.14       1024.68        20.41 o                         
  -7  -1   3        482.80        492.95        15.19 o                         
  -6  -1   3        458.08        399.79        12.54 o                         
  -5  -1   3       1293.22       1340.09        21.28 o                         
  -4  -1   3       6209.93       6159.81        72.39 o                         
  -3  -1   3         18.56         25.47         3.56 o                         
  -2  -1   3       2237.65       2139.64        28.97 o                         
  -1  -1   3      21328.81      21611.26       833.05 o                         
   0  -1   3      11337.25      11303.26       146.42 o                         
   1  -1   3        863.33        810.34        10.94 o                         
   2  -1   3         81.24         83.45         3.17 o                         
   3  -1   3       2401.16       2393.33        26.36 o                         
   4  -1   3       1673.49       1649.90        31.11 o                         
   5  -1   3        848.16        819.29        11.75 o                         
   6  -1   3       1454.95       1399.74        19.10 o                         
   7  -1   3       1960.02       1837.79        22.88 o                         
   8  -1   3         40.28         33.05         4.10 o                         
   9  -1   3       2003.74       1966.46        29.53 o                         
  10  -1   3        123.26        133.11         7.01 o                         
  11  -1   3        358.89        394.17        13.56 o                         
  12  -1   3        372.73        397.06        16.19 o                         
 -11   0   3        463.43        427.03        22.08 o                         
 -10   0   3         78.03         78.54         9.00 o                         
  -9   0   3          2.83          8.74         7.09 o                         
  -8   0   3        143.79        147.95         9.40 o                         
  -7   0   3         55.99         71.72         6.90 o                         
  -6   0   3       1108.50       1113.65        19.94 o                         
  -5   0   3        132.17        139.59         5.98 o                         
  -4   0   3        690.97        669.42        12.81 o                         
  -3   0   3         17.59         19.71         3.47 o                         
  -2   0   3       4775.66       4811.86        56.52 o                         
  -1   0   3      21357.72      23036.79       686.46 o                         
   0   0   3      11461.57      11743.67       204.06 o                         
   1   0   3        615.13        664.97        10.08 o                         
   2   0   3       3248.44       3285.79        35.01 o                         
   3   0   3        514.76        534.07         7.34 o                         
   4   0   3       1546.25       1587.46        17.99 o                         
   5   0   3        339.42        312.23         7.97 o                         
   6   0   3        238.36        240.38         6.81 o                         
   7   0   3       4199.89       4111.01        49.41 o                         
   8   0   3        142.75        140.47        10.38 o                         
   9   0   3        161.15        160.72         7.18 o                         
  10   0   3        138.76        133.97         7.22 o                         
  11   0   3        659.94        667.58        14.88 o                         
  12   0   3         37.88         56.00         6.47 o                         
 -11   1   3        358.88        344.88        20.84 o                         
 -10   1   3        205.76        215.73        12.64 o                         
  -9   1   3        114.31        130.19         9.83 o                         
  -8   1   3        317.23        323.15        15.07 o                         
  -7   1   3        803.32        806.10        16.62 o                         
  -6   1   3        585.15        573.41        13.57 o                         
  -5   1   3        818.09        798.02        14.15 o                         
  -4   1   3       1855.89       1951.50        26.30 o                         
  -3   1   3       1226.28       1135.42        17.47 o                         
  -2   1   3        446.35        500.05         9.56 o                         
  -1   1   3       7991.16       7909.67        98.09 o                         
   0   1   3        463.36        457.73         8.96 o                         
   1   1   3       3922.78       3980.11        45.16 o                         
   2   1   3        718.94        714.18         8.67 o                         
   3   1   3       4961.83       5021.02        52.98 o                         
   4   1   3       6405.45       6853.30        96.99 o                         
   5   1   3         10.07         17.53         2.91 o                         
   6   1   3        261.37        225.03         4.85 o                         
   7   1   3       1887.53       1896.86        26.83 o                         
   8   1   3        892.10        887.38        14.38 o                         
   9   1   3         16.67          6.61         4.26 o                         
  10   1   3        507.76        497.22        11.69 o                         
  11   1   3        110.24        113.36         8.82 o                         
  12   1   3        231.97        247.67        11.74 o                         
 -11   2   3         39.94         33.18        13.50 o                         
 -10   2   3        259.98        255.79        14.44 o                         
  -9   2   3         68.72         67.69         9.52 o                         
  -8   2   3       1187.70       1164.16        24.08 o                         
  -7   2   3        250.67        258.85        10.16 o                         
  -6   2   3       1024.92       1038.56        16.09 o                         
  -5   2   3       1187.15       1142.07        19.99 o                         
  -4   2   3        825.23        743.96        13.70 o                         
  -3   2   3       3087.17       3068.88        43.84 o                         
  -2   2   3        322.44        338.37         7.82 o                         
  -1   2   3       8049.83       8047.95        99.68 o                         
   0   2   3         36.40         42.44         3.03 o                         
   1   2   3       3551.86       3441.54        39.29 o                         
   2   2   3        642.89        701.64         8.81 o                         
   3   2   3       1049.71       1006.91        13.27 o                         
   4   2   3        707.26        678.96        12.84 o                         
   5   2   3       1180.06       1113.41        24.38 o                         
   6   2   3         85.78         62.70         5.14 o                         
   7   2   3        600.74        563.88        10.77 o                         
   8   2   3        719.84        709.48        15.33 o                         
   9   2   3        676.93        631.85        17.05 o                         
  10   2   3        722.26        735.67        20.77 o                         
  11   2   3        170.59        142.43         9.57 o                         
  12   2   3        511.03        510.17        25.65 o                         
 -11   3   3        211.14        201.35        15.43 o                         
 -10   3   3         20.32         12.72         8.42 o                         
  -9   3   3        259.24        258.05        13.27 o                         
  -8   3   3        202.51        239.99        12.24 o                         
  -7   3   3        952.52        973.87        18.55 o                         
  -6   3   3        100.30        111.90         6.73 o                         
  -5   3   3        154.63        192.01         8.02 o                         
  -4   3   3       1051.76       1103.62        18.97 o                         
  -3   3   3       1279.52       1290.92        21.44 o                         
  -2   3   3          4.92          9.09         2.39 o                         
  -1   3   3       1385.94       1464.76        18.28 o                         
   0   3   3       6980.19       6942.09        75.42 o                         
   1   3   3        184.91        200.02         4.35 o                         
   2   3   3       1747.76       1728.54        18.89 o                         
   3   3   3        170.82        201.57         4.44 o                         
   4   3   3       2896.88       2978.36        44.92 o                         
   5   3   3        149.00        153.54         4.79 o                         
   6   3   3        919.94        935.51        15.12 o                         
   7   3   3          9.24         13.04         3.35 o                         
   8   3   3        348.30        357.80         9.54 o                         
   9   3   3        206.39        205.41         8.50 o                         
  10   3   3        276.70        242.34         9.17 o                         
  11   3   3        293.98        275.09        10.67 o                         
  12   3   3         24.94         19.51        13.15 o                         
 -11   4   3        407.18        403.45        20.41 o                         
 -10   4   3         11.97         10.87         8.47 o                         
  -9   4   3       1052.98       1085.61        25.76 o                         
  -8   4   3       1149.83       1152.12        22.77 o                         
  -7   4   3       1696.80       1654.92        29.85 o                         
  -6   4   3         32.28         32.84         5.54 o                         
  -5   4   3       1483.19       1493.14        22.24 o                         
  -4   4   3        774.10        770.17        14.40 o                         
  -3   4   3       4112.61       4004.86        48.67 o                         
  -2   4   3       2828.32       2766.20        36.01 o                         
  -1   4   3        575.21        568.86        10.69 o                         
   0   4   3       1823.51       1719.63        21.38 o                         
   1   4   3       5484.46       5611.69        59.43 o                         
   2   4   3       2693.24       2544.80        27.57 o                         
   3   4   3        922.65        930.38        12.28 o                         
   4   4   3       8419.06       8573.65        90.28 o                         
   5   4   3        101.59        110.68         4.59 o                         
   6   4   3       2664.94       2578.59        31.80 o                         
   7   4   3       1146.68       1154.04        18.17 o                         
   8   4   3       1227.39       1244.75        21.71 o                         
   9   4   3        324.06        320.48        10.41 o                         
  10   4   3        395.77        411.81        13.82 o                         
  11   4   3        253.18        251.24        10.44 o                         
  12   4   3         82.54         69.14        15.55 o                         
 -11   5   3         18.82         13.28        15.79 o                         
 -10   5   3         40.11         26.24         9.91 o                         
  -9   5   3          4.94         -2.04         6.58 o                         
  -8   5   3        326.24        354.38        14.93 o                         
  -7   5   3         81.54        101.52         7.85 o                         
  -6   5   3        670.70        657.41        14.09 o                         
  -5   5   3       1058.58       1080.14        17.46 o                         
  -4   5   3        545.31        556.81        11.89 o                         
  -3   5   3          9.54          8.93         4.05 o                         
  -2   5   3        312.08        293.63         8.48 o                         
  -1   5   3         74.17         92.40         3.93 o                         
   0   5   3        189.31        222.86         6.14 o                         
   1   5   3       2165.25       2566.37        30.71 o                         
   2   5   3        259.95        309.98         7.31 o                         
   3   5   3        777.66        838.45        11.25 o                         
   4   5   3         35.22         27.94         3.57 o                         
   5   5   3        367.51        367.98         9.65 o                         
   6   5   3         52.97         51.70         4.62 o                         
   7   5   3         12.56          9.38         4.48 o                         
   8   5   3         43.29         43.27         6.80 o                         
   9   5   3         58.04         47.37         5.03 o                         
  10   5   3         21.27         12.53         5.47 o                         
  11   5   3         42.86         37.68         8.25 o                         
  12   5   3         55.54         55.80        17.94 o                         
 -10   6   3        214.76        230.85        12.25 o                         
  -9   6   3        104.45        113.15         9.32 o                         
  -8   6   3        342.44        360.67        13.89 o                         
  -7   6   3        167.69        176.76         9.44 o                         
  -6   6   3        318.09        354.48        11.17 o                         
  -5   6   3        200.80        200.25         8.34 o                         
  -4   6   3       4979.76       4833.58        56.98 o                         
  -3   6   3        227.48        246.31         8.43 o                         
  -2   6   3       2706.36       2520.68        31.21 o                         
  -1   6   3        550.94        510.67         9.02 o                         
   0   6   3       1283.95       1170.20        17.70 o                         
   1   6   3       3083.52       3195.60        36.78 o                         
   2   6   3       1381.89       1377.51        18.54 o                         
   3   6   3        742.26        665.29        10.64 o                         
   4   6   3       1969.94       2028.46        25.70 o                         
   5   6   3       2401.27       2370.32        30.74 o                         
   6   6   3        390.51        414.37        11.01 o                         
   7   6   3        410.14        388.68        11.56 o                         
   8   6   3        344.40        345.91        11.03 o                         
   9   6   3       1384.72       1428.35        26.02 o                         
  10   6   3        403.06        382.93        17.44 o                         
  11   6   3        492.48        489.42        14.54 o                         
 -10   7   3          2.30         -6.44         8.99 o                         
  -9   7   3          5.37         -6.82         6.82 o                         
  -8   7   3         65.58         51.02         8.07 o                         
  -7   7   3         52.68         52.63         7.25 o                         
  -6   7   3        232.93        239.04         9.92 o                         
  -5   7   3        191.81        215.08         9.01 o                         
  -4   7   3          6.34          0.35         4.29 o                         
  -3   7   3        555.15        571.46        12.12 o                         
  -2   7   3        928.18        856.94        16.25 o                         
  -1   7   3         10.34         20.16         4.40 o                         
   0   7   3        182.88        183.02         7.08 o                         
   1   7   3         23.38         30.97         4.17 o                         
   2   7   3         59.33         58.77         4.65 o                         
   3   7   3          0.87          4.96         3.80 o                         
   4   7   3        117.20        128.20         6.56 o                         
   5   7   3         16.66         12.44         4.83 o                         
   6   7   3          2.68         -1.00         5.83 o                         
   7   7   3         15.03          9.65         5.86 o                         
   8   7   3        631.36        638.46        15.84 o                         
   9   7   3         13.63         12.73         6.09 o                         
  10   7   3         64.51         48.48         6.39 o                         
  11   7   3         29.84         27.70         6.41 o                         
  -9   8   3        321.96        313.44        13.04 o                         
  -8   8   3        371.21        367.32        14.02 o                         
  -7   8   3        123.57        131.66         8.85 o                         
  -6   8   3        285.54        313.14        11.93 o                         
  -5   8   3        766.61        748.19        14.48 o                         
  -4   8   3         10.55          8.42         4.64 o                         
  -3   8   3         57.66         63.11         5.30 o                         
  -2   8   3        548.46        540.84        11.42 o                         
  -1   8   3       2267.95       2272.40        30.38 o                         
   0   8   3         13.74          8.08         4.24 o                         
   1   8   3       1023.88       1012.33        16.22 o                         
   2   8   3        771.67        787.75        13.89 o                         
   3   8   3        940.65        913.10        15.23 o                         
   4   8   3        672.42        657.97        13.98 o                         
   5   8   3       1469.83       1410.28        23.90 o                         
   6   8   3       2251.76       2232.80        36.69 o                         
   7   8   3        375.59        390.88        13.74 o                         
   8   8   3        900.89        880.15        20.26 o                         
   9   8   3         64.40         59.23         7.79 o                         
  10   8   3        314.72        316.94        12.32 o                         
  11   8   3         24.74         19.85         8.27 o                         
  -9   9   3        225.93        237.27        24.25 o                         
  -8   9   3        180.58        219.55        14.29 o                         
  -7   9   3        173.90        165.46         7.58 o                         
  -6   9   3          7.61          3.87         4.61 o                         
  -5   9   3        388.68        382.60        13.34 o                         
  -4   9   3         24.06         32.58         8.12 o                         
  -3   9   3        174.38        175.32         7.57 o                         
  -2   9   3       1969.73       1893.45        27.69 o                         
  -1   9   3       2835.15       2767.45        35.86 o                         
   0   9   3          9.87         16.87         5.21 o                         
   1   9   3        529.61        585.28        14.05 o                         
   2   9   3         42.04         42.29         5.50 o                         
   3   9   3        280.00        309.40         9.98 o                         
   4   9   3        113.28        119.84         7.19 o                         
   5   9   3        365.30        381.37        11.70 o                         
   6   9   3        476.86        518.20        14.54 o                         
   7   9   3         20.47         14.05         7.00 o                         
   8   9   3         63.47         63.78         8.43 o                         
   9   9   3         14.05         21.31         9.05 o                         
  10   9   3        659.13        632.32        21.15 o                         
  -8  10   3         41.27         45.19        16.11 o                         
  -7  10   3        232.08        270.80        13.06 o                         
  -6  10   3          9.30          8.38         7.33 o                         
  -5  10   3        412.27        433.21        14.82 o                         
  -4  10   3        124.69        139.13         9.74 o                         
  -3  10   3         40.18         39.42         5.73 o                         
  -2  10   3        810.18        791.65        14.74 o                         
  -1  10   3        298.65        296.41        11.17 o                         
   0  10   3       1298.44       1258.38        20.57 o                         
   1  10   3         16.27         17.67         5.40 o                         
   2  10   3       1416.12       1343.91        20.63 o                         
   3  10   3        501.15        414.61        12.42 o                         
   4  10   3        371.63        377.87        11.72 o                         
   5  10   3         24.62         19.15         6.34 o                         
   6  10   3        373.84        381.15        15.40 o                         
   7  10   3         50.26         61.22         9.30 o                         
   8  10   3         57.96         54.71        11.80 o                         
   9  10   3          9.78         31.11         9.56 o                         
  -7  11   3        495.38        502.50        18.61 o                         
  -6  11   3          2.22          0.58         7.47 o                         
  -5  11   3        215.49        196.83        12.26 o                         
  -4  11   3          7.08          3.30         7.16 o                         
  -3  11   3         27.97         26.63         6.29 o                         
  -2  11   3        738.15        725.99        15.97 o                         
  -1  11   3         30.76         22.52         6.76 o                         
   0  11   3         39.04         27.24         6.51 o                         
   1  11   3         42.02         27.17         6.87 o                         
   2  11   3        466.52        484.11        14.20 o                         
   3  11   3         37.84         34.18         6.76 o                         
   4  11   3        909.49        914.76        18.03 o                         
   5  11   3          9.51          0.63         6.41 o                         
   6  11   3        298.20        310.02        13.42 o                         
   7  11   3        200.07        211.74        12.48 o                         
   8  11   3        197.97        207.96        12.43 o                         
   9  11   3         21.81         12.77        10.02 o                         
  -6  12   3         23.63         25.86        13.41 o                         
  -5  12   3        114.09        112.33        17.34 o                         
  -4  12   3        248.56        265.05        13.90 o                         
  -3  12   3         21.91         19.42         6.92 o                         
  -2  12   3        108.46        104.91         8.32 o                         
  -1  12   3         11.13         14.62         7.14 o                         
   0  12   3         67.49         62.72         8.25 o                         
   1  12   3         51.09         44.70         8.07 o                         
   2  12   3          1.45          3.90         6.36 o                         
   3  12   3        985.34        956.40        19.23 o                         
   4  12   3          8.32          2.56         6.93 o                         
   5  12   3        227.36        234.71        11.40 o                         
   6  12   3         80.92         59.82         7.53 o                         
   7  12   3        187.74        196.08        14.23 o                         
   8  12   3         11.99         -5.12        12.22 o                         
  -5  13   3         35.99         35.95        11.33 o                         
  -4  13   3        738.89        765.20        32.18 o                         
  -3  13   3         19.31         20.74         8.13 o                         
  -2  13   3        298.25        257.26        12.25 o                         
  -1  13   3         47.70         53.11        10.35 o                         
   0  13   3        447.03        494.30        19.77 o                         
   1  13   3        175.22        157.10        10.83 o                         
   2  13   3        101.08        103.53        10.33 o                         
   3  13   3        241.47        239.53        11.99 o                         
   4  13   3         50.97         37.92         7.82 o                         
   5  13   3        253.18        267.45        19.85 o                         
   6  13   3          3.01         -0.66        10.64 o                         
  -3  14   3         94.66         85.94        10.80 o                         
  -2  14   3         52.80         80.85        10.83 o                         
  -1  14   3         64.94         83.35         9.94 o                         
   0  14   3        130.14        154.66        14.79 o                         
   1  14   3          6.31         22.42        10.46 o                         
   2  14   3         13.61         28.44        13.65 o                         
   3  14   3         18.09         25.56         9.91 o                         
   4  14   3          0.23         -0.48        10.44 o                         
  -1 -13   4          3.60         35.43        15.75 o                         
   0 -13   4          9.95         15.79        13.43 o                         
   1 -13   4         18.76         11.03        12.20 o                         
   2 -13   4         10.11          7.91        12.90 o                         
  -4 -12   4        500.00        474.71        25.69 o                         
  -3 -12   4         20.54         18.03        12.43 o                         
  -2 -12   4         91.02        101.04        12.20 o                         
  -1 -12   4        225.13        235.58        15.76 o                         
   0 -12   4        741.74        735.05        22.05 o                         
   1 -12   4         82.33         72.91        10.36 o                         
   2 -12   4        152.87        152.47        12.06 o                         
   3 -12   4         10.34         20.07         8.79 o                         
   4 -12   4        133.93        143.03        13.59 o                         
   5 -12   4        294.68        271.31        15.43 o                         
  -5 -11   4        138.97        122.69        13.81 o                         
  -4 -11   4         71.40         78.51        10.65 o                         
  -3 -11   4          1.40         -4.39         8.93 o                         
  -2 -11   4        190.93        170.73        12.80 o                         
  -1 -11   4        284.83        279.63        15.34 o                         
   0 -11   4        106.41         97.29        10.62 o                         
   1 -11   4          0.68         -7.15         8.05 o                         
   2 -11   4        154.59        160.92        11.99 o                         
   3 -11   4         58.24         56.87         9.06 o                         
   4 -11   4         69.87         87.85         9.97 o                         
   5 -11   4         20.65         14.65         8.25 o                         
   6 -11   4        111.16        142.87        16.04 o                         
   7 -11   4        142.67        138.69        19.75 o                         
  -6 -10   4        582.00        648.14        25.89 o                         
  -5 -10   4         47.61         40.46         9.60 o                         
  -4 -10   4        208.34        240.09        14.58 o                         
  -3 -10   4        210.60        216.02        12.72 o                         
  -2 -10   4        169.49        188.72        11.74 o                         
  -1 -10   4        921.57        937.42        23.55 o                         
   0 -10   4         10.32         17.40         8.51 o                         
   1 -10   4        232.71        243.63        12.98 o                         
   2 -10   4         19.54         15.90         7.28 o                         
   3 -10   4        528.97        548.48        15.79 o                         
   4 -10   4        148.21        179.00        11.48 o                         
   5 -10   4        282.89        311.74        13.08 o                         
   6 -10   4         11.06         18.65         9.38 o                         
   7 -10   4        467.71        508.42        19.88 o                         
   8 -10   4        196.55        237.35        23.95 o                         
  -7  -9   4         12.83         10.44        10.37 o                         
  -6  -9   4         20.04         11.56         9.28 o                         
  -5  -9   4         29.89         28.94         9.23 o                         
  -4  -9   4        204.23        204.20        12.66 o                         
  -3  -9   4         54.48         51.92         8.74 o                         
  -2  -9   4         11.18          3.99         6.76 o                         
  -1  -9   4         12.71          5.99         7.36 o                         
   0  -9   4         46.44         50.39         8.06 o                         
   1  -9   4        810.10        801.21        18.51 o                         
   2  -9   4        516.41        515.82        15.41 o                         
   3  -9   4         19.71         12.09         5.98 o                         
   4  -9   4        146.95        161.45         9.88 o                         
   5  -9   4       1350.00       1248.46        21.14 o                         
   6  -9   4         74.51         76.08        10.48 o                         
   7  -9   4          1.01         -5.07         9.15 o                         
   8  -9   4        103.85        147.85        12.12 o                         
   9  -9   4         51.49         49.30         9.87 o                         
  -8  -8   4        505.69        494.25        27.50 o                         
  -7  -8   4        624.43        652.33        20.95 o                         
  -6  -8   4        245.00        236.15        17.17 o                         
  -5  -8   4        370.46        378.34        15.65 o                         
  -4  -8   4        204.40        189.50        11.94 o                         
  -3  -8   4        626.38        626.56        17.74 o                         
  -2  -8   4        326.25        317.94        12.24 o                         
  -1  -8   4        611.92        616.92        15.73 o                         
   0  -8   4         93.85        103.13         9.08 o                         
   1  -8   4         16.31         17.20         7.37 o                         
   2  -8   4       1021.16        940.51        18.39 o                         
   3  -8   4          6.21          9.18         5.39 o                         
   4  -8   4       1013.76       1006.41        23.74 o                         
   5  -8   4        865.70        810.33        16.95 o                         
   6  -8   4        552.01        549.56        16.78 o                         
   7  -8   4         10.46          7.97         7.99 o                         
   8  -8   4        521.18        544.89        17.33 o                         
   9  -8   4        116.43        103.00         9.99 o                         
  10  -8   4         28.45         20.78        14.33 o                         
  -9  -7   4         67.13         44.90         9.23 o                         
  -8  -7   4          7.23         19.99         8.80 o                         
  -7  -7   4        105.63        121.50        12.99 o                         
  -6  -7   4         19.43         25.45         8.21 o                         
  -5  -7   4        570.61        575.25        18.25 o                         
  -4  -7   4          3.67         -6.50         6.50 o                         
  -3  -7   4        666.97        708.13        16.84 o                         
  -2  -7   4        335.28        351.81        11.70 o                         
  -1  -7   4        728.70        718.35        16.12 o                         
   0  -7   4        312.16        326.31        12.87 o                         
   1  -7   4        181.61        210.46        10.91 o                         
   2  -7   4       1724.32       1744.14        31.67 o                         
   3  -7   4         77.50         89.19         8.01 o                         
   4  -7   4        117.59        103.94         7.71 o                         
   5  -7   4        315.63        273.20        10.16 o                         
   6  -7   4        620.52        620.70        16.74 o                         
   7  -7   4         21.65         14.96         7.17 o                         
   8  -7   4        468.20        478.23        17.04 o                         
   9  -7   4          8.77         21.78         7.73 o                         
  10  -7   4        205.24        206.46        16.65 o                         
  -9  -6   4        372.74        404.42        17.31 o                         
  -8  -6   4        167.87        169.08        11.84 o                         
  -7  -6   4         40.57         45.75         8.54 o                         
  -6  -6   4        447.46        431.81        16.15 o                         
  -5  -6   4         25.28          8.94         6.73 o                         
  -4  -6   4        293.94        304.29        12.19 o                         
  -3  -6   4        107.69        116.31         8.35 o                         
  -2  -6   4        466.13        454.05        13.52 o                         
  -1  -6   4        265.10        251.81         9.57 o                         
   0  -6   4        846.87        855.56        17.40 o                         
   1  -6   4        646.76        688.17        15.36 o                         
   2  -6   4        914.80        834.63        17.02 o                         
   3  -6   4       1762.32       1760.74        27.77 o                         
   4  -6   4         19.44         22.96         3.99 o                         
   5  -6   4        321.20        311.45        11.66 o                         
   6  -6   4        184.63        196.27        11.26 o                         
   7  -6   4        876.99        903.68        19.16 o                         
   8  -6   4         36.55         37.97         7.11 o                         
   9  -6   4        236.32        240.90        11.68 o                         
  10  -6   4          1.68          1.59         8.01 o                         
  11  -6   4        408.70        459.53        23.66 o                         
 -10  -5   4         95.05        118.83        16.00 o                         
  -9  -5   4         43.84         58.54         8.78 o                         
  -8  -5   4        470.78        436.22        14.22 o                         
  -7  -5   4        404.50        408.07        14.06 o                         
  -6  -5   4        374.44        383.85        15.06 o                         
  -5  -5   4        335.41        346.24        13.55 o                         
  -4  -5   4        474.47        472.62        13.16 o                         
  -3  -5   4         14.65          4.96         5.02 o                         
  -2  -5   4        905.22        845.38        16.29 o                         
  -1  -5   4        336.85        354.52        10.90 o                         
   0  -5   4       1186.99       1086.15        18.44 o                         
   1  -5   4        751.99        734.83        14.26 o                         
   2  -5   4        957.03        902.44        16.82 o                         
   3  -5   4         10.62         16.19         4.49 o                         
   4  -5   4        442.02        437.01        11.13 o                         
   5  -5   4       2725.01       2623.45        35.03 o                         
   6  -5   4        148.39        138.67         7.74 o                         
   7  -5   4       1204.15       1193.68        22.90 o                         
   8  -5   4         72.50         77.60         8.25 o                         
   9  -5   4        639.68        687.76        19.62 o                         
  10  -5   4        152.63        165.67        10.69 o                         
  11  -5   4        850.31        939.80        23.16 o                         
 -10  -4   4         65.01         83.51        11.61 o                         
  -9  -4   4         13.34          4.62         7.72 o                         
  -8  -4   4        301.49        306.46        14.03 o                         
  -7  -4   4        556.06        542.83        16.10 o                         
  -6  -4   4         16.17         12.28         6.06 o                         
  -5  -4   4        392.82        390.41        12.36 o                         
  -4  -4   4        217.91        264.95        10.33 o                         
  -3  -4   4        388.79        380.94        13.75 o                         
  -2  -4   4         79.31         79.29         6.03 o                         
  -1  -4   4        200.61        172.23         7.14 o                         
   0  -4   4        142.48        165.30         8.05 o                         
   1  -4   4       2354.03       2422.04        32.21 o                         
   2  -4   4       1637.69       1822.15        24.37 o                         
   3  -4   4         42.20         69.77         5.61 o                         
   4  -4   4         32.17         32.10         3.56 o                         
   5  -4   4        451.35        413.73         9.59 o                         
   6  -4   4        764.27        741.82        19.73 o                         
   7  -4   4        278.73        277.79        10.57 o                         
   8  -4   4        370.13        368.43        13.54 o                         
   9  -4   4         25.22         23.01         6.20 o                         
  10  -4   4         55.80         62.60         7.11 o                         
  11  -4   4          0.96          9.60         6.95 o                         
  12  -4   4        151.87        144.85        14.91 o                         
 -10  -3   4        486.68        472.01        19.01 o                         
  -9  -3   4        302.00        297.18        13.60 o                         
  -8  -3   4        579.93        583.90        17.85 o                         
  -7  -3   4        869.81        862.19        19.91 o                         
  -6  -3   4       1166.80       1189.49        22.47 o                         
  -5  -3   4       1140.61       1159.68        18.54 o                         
  -4  -3   4       1327.86       1351.45        21.07 o                         
  -3  -3   4       2276.85       2234.09        33.41 o                         
  -2  -3   4        642.50        589.20        11.66 o                         
  -1  -3   4      12577.55      13128.77       143.03 o                         
   0  -3   4        819.98        756.23        13.33 o                         
   1  -3   4        534.02        420.82         8.81 o                         
   2  -3   4        240.47        210.87         7.17 o                         
   3  -3   4       3751.77       3568.29        44.19 o                         
   4  -3   4        278.23        245.14         6.43 o                         
   5  -3   4       1633.34       1578.07        21.50 o                         
   6  -3   4       1325.86       1315.07        20.22 o                         
   7  -3   4       2229.09       2264.45        34.34 o                         
   8  -3   4        703.52        701.73        17.20 o                         
   9  -3   4        217.36        231.82        12.29 o                         
  10  -3   4       1148.05       1169.83        39.53 o                         
  11  -3   4        134.84        170.68        11.31 o                         
  12  -3   4        670.16        708.98        24.29 o                         
 -11  -2   4         37.43         17.73        11.47 o                         
 -10  -2   4          0.39          5.35         8.77 o                         
  -9  -2   4         29.59         33.42         8.20 o                         
  -8  -2   4          9.63          0.25         7.90 o                         
  -7  -2   4        601.65        603.47        17.27 o                         
  -6  -2   4         67.44         60.04         8.24 o                         
  -5  -2   4         36.28         45.59         5.17 o                         
  -4  -2   4         17.35         22.07         4.81 o                         
  -3  -2   4        154.94        165.93         6.73 o                         
  -2  -2   4       1742.22       1882.22        24.86 o                         
  -1  -2   4        203.30        194.03         6.55 o                         
   0  -2   4         16.79         11.33         2.81 o                         
   1  -2   4        184.17        202.76         6.36 o                         
   2  -2   4       1010.68        958.14        13.70 o                         
   3  -2   4         27.44         26.23         3.29 o                         
   4  -2   4        620.13        641.94         9.55 o                         
   5  -2   4        336.01        340.83         8.65 o                         
   6  -2   4         18.88         14.58         4.16 o                         
   7  -2   4       1350.91       1320.83        19.95 o                         
   8  -2   4          3.76          3.02         4.27 o                         
   9  -2   4        389.31        390.39        11.84 o                         
  10  -2   4         37.49         28.77         5.89 o                         
  11  -2   4         64.92         51.40         7.78 o                         
  12  -2   4          0.29         -5.87         8.61 o                         
 -11  -1   4        540.33        519.51        27.94 o                         
 -10  -1   4         73.61         66.92         9.25 o                         
  -9  -1   4        521.12        544.73        16.81 o                         
  -8  -1   4        546.42        510.14        17.79 o                         
  -7  -1   4       2012.08       1984.83        35.54 o                         
  -6  -1   4        542.05        561.51        13.88 o                         
  -5  -1   4       2592.54       2583.87        36.74 o                         
  -4  -1   4        776.39        753.98        14.89 o                         
  -3  -1   4        517.13        478.65        10.36 o                         
  -2  -1   4         67.50        118.49         5.73 o                         
  -1  -1   4        355.42        308.30         7.62 o                         
   0  -1   4        908.58        818.78        12.41 o                         
   1  -1   4         23.84         21.27         2.24 o                         
   2  -1   4       3817.38       3739.58        46.10 o                         
   3  -1   4        618.93        635.72         8.62 o                         
   4  -1   4       6558.61       6592.63        75.48 o                         
   5  -1   4       1459.97       1408.57        20.09 o                         
   6  -1   4       2258.99       2182.94        25.19 o                         
   7  -1   4       1964.93       1973.05        25.32 o                         
   8  -1   4       3430.57       3408.21        42.40 o                         
   9  -1   4        501.50        520.18        10.88 o                         
  10  -1   4       1328.52       1326.12        21.35 o                         
  11  -1   4        865.73        848.00        19.61 o                         
  12  -1   4         22.98         39.26         7.11 o                         
 -11   0   4         68.96         53.02        14.18 o                         
 -10   0   4         69.05         66.39         9.78 o                         
  -9   0   4          0.80          8.49         7.56 o                         
  -8   0   4         42.59         39.95         7.94 o                         
  -7   0   4        322.64        333.10        13.56 o                         
  -6   0   4         56.93         61.69         6.12 o                         
  -5   0   4        274.26        279.87         9.54 o                         
  -4   0   4        421.48        464.32        12.13 o                         
  -3   0   4          2.56          7.66         4.03 o                         
  -2   0   4       2599.64       2826.97        35.77 o                         
  -1   0   4       2292.19       2406.78        33.23 o                         
   0   0   4        417.08        451.30         8.74 o                         
   1   0   4         86.67         98.89         4.62 o                         
   2   0   4        912.56        952.99        12.69 o                         
   3   0   4        228.51        249.13         5.58 o                         
   4   0   4        685.41        684.56        10.43 o                         
   5   0   4         10.44         18.37         2.38 o                         
   6   0   4        833.52        805.31        11.61 o                         
   7   0   4          8.58         19.14         4.26 o                         
   8   0   4        482.25        463.18         9.08 o                         
   9   0   4         56.74         57.38         4.79 o                         
  10   0   4          3.22          8.53         4.64 o                         
  11   0   4         62.01         47.49         5.57 o                         
  12   0   4         96.77         95.13        13.56 o                         
 -11   1   4        623.21        609.10        24.97 o                         
 -10   1   4       1094.36       1189.16        29.87 o                         
  -9   1   4        475.19        491.24        17.09 o                         
  -8   1   4        847.44        849.02        20.36 o                         
  -7   1   4        493.73        494.13        15.70 o                         
  -6   1   4       1456.13       1437.69        22.69 o                         
  -5   1   4        171.04        177.10         7.67 o                         
  -4   1   4        758.97        672.14        14.42 o                         
  -3   1   4        508.15        463.24        10.54 o                         
  -2   1   4       7085.21       7144.53        86.35 o                         
  -1   1   4        205.97        171.58         6.28 o                         
   0   1   4       1524.12       1450.39        20.24 o                         
   1   1   4       1827.98       1868.42        25.31 o                         
   2   1   4       3535.93       3633.47        38.64 o                         
   3   1   4       4933.92       4932.38        50.52 o                         
   4   1   4       3278.43       3482.26        43.21 o                         
   5   1   4       3170.93       3361.18        66.26 o                         
   6   1   4        245.71        265.46        10.11 o                         
   7   1   4       1520.11       1459.63        25.66 o                         
   8   1   4        282.87        281.59        10.73 o                         
   9   1   4        200.91        220.22         6.81 o                         
  10   1   4        106.71        101.34         9.87 o                         
  11   1   4        414.13        439.68        16.29 o                         
  12   1   4        215.30        218.35        15.21 o                         
 -11   2   4        288.17        256.69        18.23 o                         
 -10   2   4        148.10        150.29        13.17 o                         
  -9   2   4        299.10        302.38        15.16 o                         
  -8   2   4        572.64        561.26        17.08 o                         
  -7   2   4         67.16         61.07         4.40 o                         
  -6   2   4        315.44        328.07        10.36 o                         
  -5   2   4          9.97         13.76         4.45 o                         
  -4   2   4       1307.54       1244.48        19.14 o                         
  -3   2   4        450.46        448.33        10.41 o                         
  -2   2   4       2145.43       2157.96        31.05 o                         
  -1   2   4        336.94        370.17         9.62 o                         
   0   2   4        652.94        639.20        11.82 o                         
   1   2   4       2033.77       2040.87        24.71 o                         
   2   2   4       1430.68       1411.09        16.25 o                         
   3   2   4        339.40        374.30         5.85 o                         
   4   2   4       4868.56       5368.25        69.40 o                         
   5   2   4       3814.61       4084.12        61.79 o                         
   6   2   4        171.71        185.21         9.27 o                         
   7   2   4        821.55        793.00        15.02 o                         
   8   2   4        233.20        226.39         9.91 o                         
   9   2   4       1179.95       1199.34        25.90 o                         
  10   2   4        146.73        142.92        10.37 o                         
  11   2   4        427.54        418.90        14.86 o                         
  12   2   4         43.46         43.71        10.52 o                         
 -11   3   4          4.81          9.78        13.30 o                         
 -10   3   4        352.15        351.42        17.59 o                         
  -9   3   4        136.78        134.14        12.53 o                         
  -8   3   4        817.30        831.93        20.68 o                         
  -7   3   4        523.14        532.02        14.14 o                         
  -6   3   4        123.09        122.17         6.35 o                         
  -5   3   4       1066.69       1038.74        19.66 o                         
  -4   3   4         93.52         94.90         6.65 o                         
  -3   3   4       1003.00        918.76        15.82 o                         
  -2   3   4       1318.37       1470.72        21.35 o                         
  -1   3   4       2123.04       2128.51        29.97 o                         
   0   3   4        231.76        230.56         7.14 o                         
   1   3   4       2478.46       2416.57        28.15 o                         
   2   3   4        501.62        478.11         6.85 o                         
   3   3   4        511.52        489.37         7.29 o                         
   4   3   4       1710.96       1735.84        20.69 o                         
   5   3   4        828.56        850.31        17.41 o                         
   6   3   4       1052.35       1067.53        26.32 o                         
   7   3   4        478.42        480.85        10.33 o                         
   8   3   4        320.66        335.39        12.03 o                         
   9   3   4          5.65          8.02         5.88 o                         
  10   3   4       2150.67       2012.62        52.00 o                         
  11   3   4        117.88         86.57         8.44 o                         
  12   3   4         84.76         78.83        16.90 o                         
 -10   4   4         77.39         86.67        11.70 o                         
  -9   4   4        136.98        146.95        11.89 o                         
  -8   4   4        289.93        300.93        11.79 o                         
  -7   4   4         46.11         56.81         7.05 o                         
  -6   4   4         57.52         62.89         6.16 o                         
  -5   4   4          7.41         10.08         5.12 o                         
  -4   4   4        338.30        344.62        11.49 o                         
  -3   4   4       1818.61       1848.26        32.74 o                         
  -2   4   4         45.86         32.83         3.37 o                         
  -1   4   4       1058.76        963.76        14.81 o                         
   0   4   4         10.45         12.28         2.91 o                         
   1   4   4       3042.04       3007.66        33.61 o                         
   2   4   4        488.41        466.01         7.07 o                         
   3   4   4       1772.33       1816.54        21.07 o                         
   4   4   4        430.77        434.58         8.06 o                         
   5   4   4        765.71        744.82        10.84 o                         
   6   4   4        947.46        901.83        13.99 o                         
   7   4   4        115.07         93.61         6.17 o                         
   8   4   4       1673.21       1588.49        34.70 o                         
   9   4   4        508.88        519.05        18.30 o                         
  10   4   4        687.74        688.52        21.78 o                         
  11   4   4        169.46        154.63        10.75 o                         
  12   4   4        543.83        505.66        21.84 o                         
 -10   5   4         26.88         52.18        13.33 o                         
  -9   5   4         30.33         28.08         6.79 o                         
  -8   5   4        300.91        339.33        13.78 o                         
  -7   5   4        322.76        326.12        12.65 o                         
  -6   5   4        226.88        257.29        10.07 o                         
  -5   5   4        118.91        115.52         7.59 o                         
  -4   5   4        730.46        749.06        14.37 o                         
  -3   5   4         13.83         10.43         4.44 o                         
  -2   5   4       1155.50       1154.71        17.83 o                         
  -1   5   4        480.82        487.84         9.86 o                         
   0   5   4       1629.25       1627.68        20.51 o                         
   1   5   4        573.55        671.97         9.96 o                         
   2   5   4       2986.07       2932.68        32.23 o                         
   3   5   4         32.81         33.27         2.35 o                         
   4   5   4       1712.59       1706.10        22.51 o                         
   5   5   4        474.47        457.18         8.37 o                         
   6   5   4        190.33        215.59         7.50 o                         
   7   5   4        116.52        106.03         6.79 o                         
   8   5   4        209.34        221.83         7.07 o                         
   9   5   4          2.24         -1.48         7.29 o                         
  10   5   4         25.29         20.51         8.63 o                         
  11   5   4         78.95         91.32        11.61 o                         
  12   5   4          8.00          5.39        11.85 o                         
 -10   6   4         72.23         61.52         8.28 o                         
  -9   6   4        744.55        766.45        21.22 o                         
  -8   6   4        247.66        263.01        12.62 o                         
  -7   6   4        577.10        588.69        14.61 o                         
  -6   6   4        509.36        536.40        13.77 o                         
  -5   6   4       2852.90       2731.31        39.19 o                         
  -4   6   4        916.54        933.33        18.44 o                         
  -3   6   4        185.02        191.53         9.84 o                         
  -2   6   4       2516.56       2405.64        33.82 o                         
  -1   6   4        649.20        635.17        11.90 o                         
   0   6   4       2065.55       2030.54        31.86 o                         
   1   6   4         84.07         57.61         3.88 o                         
   2   6   4       1280.07       1168.48        16.12 o                         
   3   6   4        367.34        382.50         8.01 o                         
   4   6   4       1963.10       1862.54        24.26 o                         
   5   6   4        922.20        871.62        14.50 o                         
   6   6   4       6163.55       6177.98        79.81 o                         
   7   6   4        573.98        560.10        11.91 o                         
   8   6   4        623.68        635.65        21.13 o                         
   9   6   4        604.02        600.98        20.12 o                         
  10   6   4        336.81        325.04        17.57 o                         
  11   6   4        377.99        393.59        18.17 o                         
  12   6   4         76.15         69.39         8.74 o                         
  -9   7   4         58.93         42.96        12.39 o                         
  -8   7   4        584.11        620.37        18.65 o                         
  -7   7   4        163.59        183.56        10.67 o                         
  -6   7   4         80.37         82.52         7.83 o                         
  -5   7   4        151.90        161.03         9.10 o                         
  -4   7   4        714.81        679.92        15.91 o                         
  -3   7   4        107.71        116.97         6.83 o                         
  -2   7   4          4.80          6.34         3.41 o                         
  -1   7   4          4.17          3.70         2.86 o                         
   0   7   4        138.92        158.07         6.81 o                         
   1   7   4        192.93        176.33         7.05 o                         
   2   7   4          1.01         -1.73         3.10 o                         
   3   7   4         62.02         71.68         4.67 o                         
   4   7   4        678.12        701.73        10.86 o                         
   5   7   4         11.33         12.23         4.46 o                         
   6   7   4       2988.20       3009.56        41.45 o                         
   7   7   4        151.34        160.27         8.48 o                         
   8   7   4        194.44        176.01         9.10 o                         
   9   7   4          0.04          0.80         4.82 o                         
  10   7   4          7.28          2.07         5.38 o                         
  11   7   4         12.89          9.07         8.00 o                         
  -9   8   4         15.42          1.48         9.27 o                         
  -8   8   4        911.26        919.74        27.55 o                         
  -7   8   4        171.55        173.46        10.56 o                         
  -6   8   4        234.32        257.61        11.75 o                         
  -5   8   4        119.47        121.26         8.95 o                         
  -4   8   4        470.85        493.40        11.93 o                         
  -3   8   4        970.64        968.14        18.08 o                         
  -2   8   4       1800.39       1711.15        27.57 o                         
  -1   8   4        817.70        788.77        14.61 o                         
   0   8   4        503.42        517.63        11.70 o                         
   1   8   4       1158.81       1124.95        18.76 o                         
   2   8   4        724.52        755.81        13.57 o                         
   3   8   4       2445.40       2352.19        28.61 o                         
   4   8   4        590.95        627.44        11.80 o                         
   5   8   4        850.05        832.72        16.01 o                         
   6   8   4        650.82        625.35        14.63 o                         
   7   8   4       1384.94       1426.46        30.69 o                         
   8   8   4         70.50         77.28         7.23 o                         
   9   8   4        362.23        376.99        12.97 o                         
  10   8   4        288.29        247.47        15.31 o                         
  11   8   4        527.93        466.58        17.49 o                         
  -8   9   4          4.80          1.49        11.49 o                         
  -7   9   4         11.26          0.69         6.98 o                         
  -6   9   4        527.83        529.24        14.56 o                         
  -5   9   4        500.40        490.22        13.06 o                         
  -4   9   4         43.20         38.79         6.16 o                         
  -3   9   4        815.81        776.23        16.25 o                         
  -2   9   4        472.13        478.42        12.01 o                         
  -1   9   4         85.35        104.19         6.28 o                         
   0   9   4          5.98          1.53         4.96 o                         
   1   9   4          5.34          6.40         5.48 o                         
   2   9   4          2.73         -0.12         4.51 o                         
   3   9   4         76.56         85.98         6.14 o                         
   4   9   4         40.53         34.42         5.60 o                         
   5   9   4         65.44         57.52         7.45 o                         
   6   9   4         36.58         44.27         7.59 o                         
   7   9   4          8.39         12.69         6.50 o                         
   8   9   4         34.77         37.86         7.47 o                         
   9   9   4        224.30        205.94        10.08 o                         
  10   9   4          0.90         -6.76         6.76 o                         
  -8  10   4         44.41         88.10        17.80 o                         
  -7  10   4        395.80        434.24        20.78 o                         
  -6  10   4         19.74         28.42         9.68 o                         
  -5  10   4        401.71        378.65        13.86 o                         
  -4  10   4        283.25        280.62        11.12 o                         
  -3  10   4       1008.13        962.67        19.02 o                         
  -2  10   4        285.25        299.33        11.86 o                         
  -1  10   4        709.93        716.22        16.57 o                         
   0  10   4          6.20          5.44         5.09 o                         
   1  10   4        812.95        803.42        16.13 o                         
   2  10   4         26.60         35.57         6.53 o                         
   3  10   4        612.76        576.87        14.51 o                         
   4  10   4       1189.73       1099.71        18.25 o                         
   5  10   4         63.07         62.23         6.06 o                         
   6  10   4        212.86        240.69        15.64 o                         
   7  10   4        249.07        239.38        11.21 o                         
   8  10   4        111.31        114.20         9.81 o                         
   9  10   4        104.88        101.34         9.91 o                         
  -7  11   4         80.82        127.67        19.58 o                         
  -6  11   4         10.07          9.62         9.49 o                         
  -5  11   4         60.05         54.89         7.59 o                         
  -4  11   4          0.60         -1.83         5.64 o                         
  -3  11   4        174.95        162.30         9.58 o                         
  -2  11   4        233.24        240.36         9.57 o                         
  -1  11   4        314.70        293.23        10.06 o                         
   0  11   4          6.79         -3.12         5.72 o                         
   1  11   4        897.02        884.66        17.92 o                         
   2  11   4        297.82        248.93        10.76 o                         
   3  11   4        895.11        842.32        17.67 o                         
   4  11   4        211.47        215.23         9.38 o                         
   5  11   4         40.42         37.62         7.17 o                         
   6  11   4        148.74        162.61        10.36 o                         
   7  11   4         77.03         96.59         9.05 o                         
   8  11   4        283.04        301.94        18.94 o                         
   9  11   4          8.94          4.32         9.42 o                         
  -6  12   4          7.87         26.28        11.63 o                         
  -5  12   4         42.11         56.50         9.43 o                         
  -4  12   4        202.93        206.01        11.61 o                         
  -3  12   4          2.17          7.49         7.98 o                         
  -2  12   4        558.06        553.61        15.62 o                         
  -1  12   4         69.42         79.11         7.49 o                         
   0  12   4         15.17         18.33         6.59 o                         
   1  12   4         71.18         71.89         8.55 o                         
   2  12   4        907.91        945.95        20.63 o                         
   3  12   4         29.47         40.33         7.52 o                         
   4  12   4        231.38        254.08        11.67 o                         
   5  12   4         55.04         47.83         7.88 o                         
   6  12   4         18.57         39.01         9.48 o                         
   7  12   4         95.27         99.53        12.36 o                         
   8  12   4          2.13        -11.71        11.71 o                         
  -4  13   4        206.24        199.69        15.64 o                         
  -3  13   4          1.82          5.68         7.92 o                         
  -2  13   4         11.96          9.40         8.14 o                         
  -1  13   4         13.24         11.32         6.49 o                         
   0  13   4        374.35        362.33        23.43 o                         
   1  13   4          3.53         17.62         7.86 o                         
   2  13   4         36.13         53.59         9.24 o                         
   3  13   4          1.92         -4.06         7.27 o                         
   4  13   4        138.90        161.91        10.18 o                         
   5  13   4          7.69         20.47         9.77 o                         
   6  13   4         80.14         75.67        12.22 o                         
  -3  14   4          3.53          9.34         9.81 o                         
  -2  14   4         65.52         66.47         8.90 o                         
  -1  14   4        372.10        367.15        14.72 o                         
   0  14   4         25.91         25.05        11.04 o                         
   1  14   4        188.13        195.78        15.85 o                         
   2  14   4         14.57         18.71        13.55 o                         
   3  14   4         77.82        106.05        16.69 o                         
   4  14   4          2.71          4.74         8.73 o                         
  -2 -12   5         52.33         86.33        19.24 o                         
  -1 -12   5        143.20        156.72        18.10 o                         
   0 -12   5        150.62        176.92        19.28 o                         
   1 -12   5        190.33        214.69        16.18 o                         
   2 -12   5        191.01        213.78        20.55 o                         
   3 -12   5          8.95         29.23         9.89 o                         
   4 -12   5        167.83        190.56        15.16 o                         
  -4 -11   5         37.55         61.80        12.39 o                         
  -3 -11   5         59.52         32.94        11.36 o                         
  -2 -11   5          4.32         13.84        11.64 o                         
  -1 -11   5        488.49        490.27        19.58 o                         
   0 -11   5         26.20         22.67         8.84 o                         
   1 -11   5         10.91         15.30         8.59 o                         
   2 -11   5         29.60         18.81         9.74 o                         
   3 -11   5         14.38         21.07         9.15 o                         
   4 -11   5         45.89         45.00         9.90 o                         
   5 -11   5        209.13        244.48        15.60 o                         
   6 -11   5         32.53          8.30        12.69 o                         
  -6 -10   5        366.98        365.49        23.86 o                         
  -5 -10   5        301.26        300.47        18.45 o                         
  -4 -10   5        209.03        197.00        14.07 o                         
  -3 -10   5         67.62         57.60        10.14 o                         
  -2 -10   5       1003.36       1034.12        28.20 o                         
  -1 -10   5        728.65        720.89        19.74 o                         
   0 -10   5          8.05         14.27         7.72 o                         
   1 -10   5         34.13         27.10         8.40 o                         
   2 -10   5        462.84        484.34        20.44 o                         
   3 -10   5        256.41        281.31        14.51 o                         
   4 -10   5         87.03         98.97         9.98 o                         
   5 -10   5        871.44        797.57        17.93 o                         
   6 -10   5         22.98         17.67         9.04 o                         
   7 -10   5        110.92        132.78        13.58 o                         
  -7  -9   5          2.03         10.14        15.95 o                         
  -6  -9   5          3.64          7.77        11.36 o                         
  -5  -9   5          0.51         -6.26        11.60 o                         
  -4  -9   5          8.81         19.86         9.72 o                         
  -3  -9   5         42.58         43.96         9.47 o                         
  -2  -9   5          9.43          4.48         7.20 o                         
  -1  -9   5       1754.27       1727.35        28.82 o                         
   0  -9   5          0.86          5.58         7.87 o                         
   1  -9   5          0.89         -6.72         6.72 o                         
   2  -9   5        118.63        113.55         9.59 o                         
   3  -9   5         43.41         45.44         7.43 o                         
   4  -9   5         14.04         17.00         8.88 o                         
   5  -9   5          6.56         -1.04         5.20 o                         
   6  -9   5        227.11        243.80        12.74 o                         
   7  -9   5         79.98         94.67        10.37 o                         
   8  -9   5        272.20        236.83        17.05 o                         
  -7  -8   5        234.41        230.31        14.26 o                         
  -6  -8   5         76.90         80.67        10.43 o                         
  -5  -8   5        244.47        235.01        14.36 o                         
  -4  -8   5        185.56        213.74        14.31 o                         
  -3  -8   5        355.93        345.46        14.24 o                         
  -2  -8   5        237.51        248.27        12.81 o                         
  -1  -8   5       1540.37       1562.18        26.35 o                         
   0  -8   5         35.66         37.59         8.11 o                         
   1  -8   5       1628.13       1675.42        31.03 o                         
   2  -8   5        653.84        652.38        16.93 o                         
   3  -8   5        922.40        917.52        19.22 o                         
   4  -8   5          9.92         10.69         5.03 o                         
   5  -8   5        333.90        357.78        10.78 o                         
   6  -8   5        592.72        605.12        18.98 o                         
   7  -8   5        201.17        217.20        12.22 o                         
   8  -8   5        356.49        377.54        14.15 o                         
   9  -8   5         47.18         47.52         9.74 o                         
  -8  -7   5        175.60        175.69        14.11 o                         
  -7  -7   5        119.73        117.83        11.66 o                         
  -6  -7   5        195.30        202.39        14.54 o                         
  -5  -7   5        116.34        125.84        11.37 o                         
  -4  -7   5         38.62         33.34         8.68 o                         
  -3  -7   5          3.92         -6.58         6.58 o                         
  -2  -7   5         65.23         75.48         7.94 o                         
  -1  -7   5        319.05        311.23        14.49 o                         
   0  -7   5         16.53         10.93         6.20 o                         
   1  -7   5       1353.11       1365.80        23.81 o                         
   2  -7   5        329.04        355.82        13.20 o                         
   3  -7   5         81.61         87.57         7.27 o                         
   4  -7   5        141.45        147.28         8.86 o                         
   5  -7   5        660.30        604.92        14.39 o                         
   6  -7   5         11.06         10.39         7.40 o                         
   7  -7   5        260.25        261.26        12.74 o                         
   8  -7   5        131.82        115.68         8.89 o                         
   9  -7   5         32.90         32.08         8.63 o                         
  10  -7   5         11.97          5.55        14.52 o                         
  -9  -6   5        284.45        302.53        18.36 o                         
  -8  -6   5         68.51         73.34         9.42 o                         
  -7  -6   5        946.28        962.59        23.04 o                         
  -6  -6   5        200.79        228.52        13.04 o                         
  -5  -6   5        873.94        945.13        22.72 o                         
  -4  -6   5       1712.04       1685.18        29.42 o                         
  -3  -6   5        815.75        841.71        18.15 o                         
  -2  -6   5        401.10        392.11        12.97 o                         
  -1  -6   5        689.30        686.06        15.40 o                         
   0  -6   5        977.24        959.03        18.49 o                         
   1  -6   5        584.82        566.01        13.99 o                         
   2  -6   5        827.40        806.18        20.53 o                         
   3  -6   5         39.70         39.12         5.84 o                         
   4  -6   5        874.05        846.89        16.69 o                         
   5  -6   5        154.13        161.07         6.95 o                         
   6  -6   5        784.98        786.17        16.87 o                         
   7  -6   5         25.23         19.94         6.31 o                         
   8  -6   5        698.52        724.53        18.69 o                         
   9  -6   5         20.75         13.21         7.99 o                         
  10  -6   5          5.31         -0.08         7.41 o                         
  11  -6   5        239.89        245.89        13.43 o                         
  -9  -5   5        236.10        238.43        19.40 o                         
  -8  -5   5          1.75          8.05         9.00 o                         
  -7  -5   5        254.69        287.91        14.11 o                         
  -6  -5   5         56.45         39.79         8.39 o                         
  -5  -5   5        282.46        290.96        11.98 o                         
  -4  -5   5         54.68         53.02         6.90 o                         
  -3  -5   5        459.93        450.52        13.31 o                         
  -2  -5   5        243.01        246.76        10.64 o                         
  -1  -5   5        120.34        119.48         7.63 o                         
   0  -5   5        557.46        536.60        12.51 o                         
   1  -5   5        943.97        977.21        17.09 o                         
   2  -5   5         69.94         61.55         6.93 o                         
   3  -5   5         32.54         22.12         4.64 o                         
   4  -5   5       1879.77       1812.84        26.64 o                         
   5  -5   5        116.54        121.09         5.73 o                         
   6  -5   5       1151.76       1145.39        18.52 o                         
   7  -5   5         68.94         73.45         6.73 o                         
   8  -5   5        180.48        177.27        10.09 o                         
   9  -5   5         37.10         30.07         7.09 o                         
  10  -5   5        133.70        136.67         9.72 o                         
  11  -5   5        191.45        201.33        13.07 o                         
 -10  -4   5        175.51        192.58        16.23 o                         
  -9  -4   5        174.99        180.82        13.44 o                         
  -8  -4   5         95.42        100.20        10.64 o                         
  -7  -4   5        344.91        349.54        13.27 o                         
  -6  -4   5        491.36        527.03        18.22 o                         
  -5  -4   5          9.48          9.47         5.53 o                         
  -4  -4   5       1202.78       1212.03        21.61 o                         
  -3  -4   5         61.83         53.45         5.74 o                         
  -2  -4   5        511.76        528.55        12.10 o                         
  -1  -4   5        681.78        715.75        15.17 o                         
   0  -4   5       2222.54       2219.23        29.44 o                         
   1  -4   5       1321.04       1280.97        19.50 o                         
   2  -4   5       1611.00       1671.39        24.26 o                         
   3  -4   5       1545.38       1609.86        23.71 o                         
   4  -4   5         88.25         93.04         5.52 o                         
   5  -4   5       4301.63       4167.57        47.61 o                         
   6  -4   5        977.12        989.80        16.52 o                         
   7  -4   5         66.68         62.39         6.44 o                         
   8  -4   5         14.25         12.05         6.12 o                         
   9  -4   5        573.26        574.54        15.46 o                         
  10  -4   5         26.65         17.03         6.41 o                         
  11  -4   5        137.50        135.95         9.73 o                         
 -10  -3   5        135.46        142.74        11.65 o                         
  -9  -3   5        114.86        128.32        12.37 o                         
  -8  -3   5         59.11         72.00        10.58 o                         
  -7  -3   5        584.63        579.53        20.62 o                         
  -6  -3   5       1080.50       1105.98        21.15 o                         
  -5  -3   5        418.82        434.31        12.37 o                         
  -4  -3   5        789.54        781.96        15.47 o                         
  -3  -3   5        129.48        134.44         7.06 o                         
  -2  -3   5       3082.61       3112.53        41.04 o                         
  -1  -3   5        342.29        331.27         9.13 o                         
   0  -3   5       1833.40       1728.10        23.57 o                         
   1  -3   5       3027.40       3114.99        38.13 o                         
   2  -3   5        139.73        127.92         6.10 o                         
   3  -3   5       1402.99       1393.98        22.82 o                         
   4  -3   5       1603.59       1558.12        21.21 o                         
   5  -3   5        540.07        518.80         9.61 o                         
   6  -3   5         48.90         45.57         5.40 o                         
   7  -3   5        911.91        896.17        16.70 o                         
   8  -3   5        434.26        436.02        11.79 o                         
   9  -3   5       1118.01       1133.44        29.93 o                         
  10  -3   5         65.82         71.01         7.18 o                         
  11  -3   5        530.86        538.95        17.89 o                         
  12  -3   5         86.22        128.07        11.34 o                         
 -10  -2   5        119.00        121.91        15.12 o                         
  -9  -2   5         43.53         40.37         9.15 o                         
  -8  -2   5         17.17         11.94         9.71 o                         
  -7  -2   5         14.99         11.68         8.29 o                         
  -6  -2   5          2.34          3.96         5.63 o                         
  -5  -2   5        405.82        423.26        12.58 o                         
  -4  -2   5          2.42          2.86         4.46 o                         
  -3  -2   5        614.20        616.00        12.42 o                         
  -2  -2   5       2974.14       3072.13        53.98 o                         
  -1  -2   5       1615.87       1639.77        23.69 o                         
   0  -2   5          7.25          9.02         3.68 o                         
   1  -2   5         22.15          5.87         3.31 o                         
   2  -2   5          8.78          4.24         2.65 o                         
   3  -2   5       1117.55       1137.60        17.55 o                         
   4  -2   5         94.41         96.71         4.02 o                         
   5  -2   5         32.02         33.87         4.30 o                         
   6  -2   5         35.55         50.35         5.13 o                         
   7  -2   5       2416.57       2385.70        33.31 o                         
   8  -2   5        218.95        247.49         9.28 o                         
   9  -2   5         35.49         32.79         5.64 o                         
  10  -2   5        154.95        166.30         9.90 o                         
  11  -2   5         71.39         73.18         7.26 o                         
  12  -2   5         14.79         22.16         7.95 o                         
 -10  -1   5        599.98        655.78        23.39 o                         
  -9  -1   5        310.41        309.70        18.03 o                         
  -8  -1   5         51.34         49.46        10.21 o                         
  -7  -1   5       1229.02       1243.54        29.05 o                         
  -6  -1   5       1091.89       1156.51        24.96 o                         
  -5  -1   5        581.12        581.09        14.30 o                         
  -4  -1   5        548.74        527.10        13.17 o                         
  -3  -1   5       2921.30       2886.37        38.00 o                         
  -2  -1   5       5870.68       6063.01        72.02 o                         
  -1  -1   5       3719.16       3586.30        46.30 o                         
   0  -1   5         49.19         80.50         4.77 o                         
   1  -1   5       7904.30       8066.95        88.95 o                         
   2  -1   5       2830.98       2909.79        34.56 o                         
   3  -1   5       1551.23       1481.57        18.30 o                         
   4  -1   5       1966.55       1983.20        29.71 o                         
   5  -1   5       2019.88       1981.12        33.29 o                         
   6  -1   5       1120.22       1102.27        17.61 o                         
   7  -1   5         28.76         26.04         3.59 o                         
   8  -1   5       1116.45       1093.09        16.61 o                         
   9  -1   5        295.16        296.54         8.46 o                         
  10  -1   5        425.55        433.08         8.92 o                         
  11  -1   5        112.56        121.06         9.74 o                         
  12  -1   5        914.73        851.96        28.26 o                         
 -10   0   5         81.27         59.45        10.63 o                         
  -9   0   5         58.18         60.59        10.43 o                         
  -8   0   5         79.55         81.54        11.71 o                         
  -7   0   5        148.16        157.48        11.49 o                         
  -6   0   5         16.14         23.45         5.91 o                         
  -5   0   5         53.83         72.50         6.72 o                         
  -4   0   5         29.93         24.40         5.40 o                         
  -3   0   5         70.57         70.43         5.84 o                         
  -2   0   5       4571.58       4874.65        61.64 o                         
  -1   0   5         62.25         41.80         4.76 o                         
   0   0   5        602.15        623.29        12.21 o                         
   1   0   5         43.74         38.62         3.38 o                         
   2   0   5        898.82        925.18        15.20 o                         
   3   0   5        180.92        232.03         4.98 o                         
   4   0   5        122.78        159.44         4.71 o                         
   5   0   5        310.54        331.00         6.95 o                         
   6   0   5        332.24        329.03         7.02 o                         
   7   0   5         23.00         23.95         2.71 o                         
   8   0   5          3.89         10.94         3.72 o                         
   9   0   5        135.43        128.26         6.33 o                         
  10   0   5        260.87        264.69        13.26 o                         
  11   0   5         60.40         66.11         8.26 o                         
  12   0   5        182.30        188.24        16.18 o                         
 -10   1   5         15.56         16.18         9.10 o                         
  -9   1   5       1233.01       1274.15        27.93 o                         
  -8   1   5        108.06        123.31        10.11 o                         
  -7   1   5        615.08        596.02        17.75 o                         
  -6   1   5        875.55        863.05        17.15 o                         
  -5   1   5        703.25        696.56        15.37 o                         
  -4   1   5        616.29        582.70        13.42 o                         
  -3   1   5       2655.52       2695.41        37.15 o                         
  -2   1   5      11951.89      12481.24       148.20 o                         
  -1   1   5       1714.24       1733.82        27.68 o                         
   0   1   5       1744.06       1618.07        23.18 o                         
   1   1   5        612.27        587.21        10.32 o                         
   2   1   5       6260.72       6145.74        67.34 o                         
   3   1   5         66.86        105.82         4.01 o                         
   4   1   5       1630.41       1458.62        17.75 o                         
   5   1   5        472.39        445.40         9.45 o                         
   6   1   5       2054.99       2009.69        26.99 o                         
   7   1   5        965.38        914.13        17.59 o                         
   8   1   5       1312.82       1249.46        21.68 o                         
   9   1   5        671.01        723.18        17.71 o                         
  10   1   5        860.36        871.56        21.56 o                         
  11   1   5        896.52        939.21        24.27 o                         
  12   1   5        242.56        257.27        18.94 o                         
 -10   2   5          0.17          8.74        11.42 o                         
  -9   2   5        153.20        160.01        12.85 o                         
  -8   2   5         18.60         13.69         7.00 o                         
  -7   2   5        210.80        204.31        10.75 o                         
  -6   2   5          2.78          6.10         5.14 o                         
  -5   2   5         15.64         19.69         5.22 o                         
  -4   2   5         17.88         17.47         4.78 o                         
  -3   2   5       1027.97       1057.74        19.44 o                         
  -2   2   5        560.69        664.43        16.79 o                         
  -1   2   5         29.81         37.57         4.42 o                         
   0   2   5       3952.72       4253.13        50.55 o                         
   1   2   5         14.68         18.51         3.02 o                         
   2   2   5        183.81        166.90         4.47 o                         
   3   2   5        611.33        636.70         9.29 o                         
   4   2   5       3297.10       3543.76        40.98 o                         
   5   2   5        130.89        163.10         7.63 o                         
   6   2   5        443.17        405.89        12.36 o                         
   7   2   5          5.22          6.34         5.38 o                         
   8   2   5        395.93        393.10        10.33 o                         
   9   2   5          2.48          4.31         4.73 o                         
  10   2   5         41.69         37.55         6.73 o                         
  11   2   5         73.77         66.01         8.40 o                         
  12   2   5         39.01         29.14         7.51 o                         
 -10   3   5        558.69        557.72        29.31 o                         
  -9   3   5        519.54        515.14        20.46 o                         
  -8   3   5       1182.48       1168.17        28.08 o                         
  -7   3   5        192.81        181.05         7.85 o                         
  -6   3   5       1540.58       1571.14        28.00 o                         
  -5   3   5        669.98        711.87        15.83 o                         
  -4   3   5       4659.87       4715.66        60.92 o                         
  -3   3   5       1015.71       1018.50        17.78 o                         
  -2   3   5        470.03        386.20        11.31 o                         
  -1   3   5        331.11        279.13         7.89 o                         
   0   3   5       3031.26       3107.19        41.95 o                         
   1   3   5       1231.62       1184.05        15.61 o                         
   2   3   5       1545.09       1554.25        17.84 o                         
   3   3   5       2421.92       2382.80        27.19 o                         
   4   3   5         40.71         32.93         2.39 o                         
   5   3   5       4346.90       4455.02        60.00 o                         
   6   3   5        419.12        424.30        12.00 o                         
   7   3   5        948.85        959.10        23.05 o                         
   8   3   5        155.98        157.55         9.05 o                         
   9   3   5        315.96        368.05        11.81 o                         
  10   3   5         57.50         58.31         7.57 o                         
  11   3   5        223.15        225.50        12.00 o                         
  12   3   5        155.92        155.05        13.91 o                         
 -10   4   5          3.49          8.46        12.26 o                         
  -9   4   5          6.00          1.12        11.81 o                         
  -8   4   5         39.72         45.27         7.60 o                         
  -7   4   5          3.86          3.42         6.38 o                         
  -6   4   5       1980.02       1994.53        33.54 o                         
  -5   4   5         13.89         20.38         5.02 o                         
  -4   4   5        364.05        358.58        11.63 o                         
  -3   4   5        313.99        342.92        10.55 o                         
  -2   4   5       1248.13       1187.90        19.87 o                         
  -1   4   5        186.12        167.52         5.48 o                         
   0   4   5       5606.04       5910.22        71.88 o                         
   1   4   5        218.18        214.60         5.30 o                         
   2   4   5         34.41         28.66         2.71 o                         
   3   4   5       1477.11       1461.05        18.31 o                         
   4   4   5        740.95        727.05        10.43 o                         
   5   4   5        688.71        629.34        12.86 o                         
   6   4   5         93.29         96.29         5.67 o                         
   7   4   5       1026.77       1051.17        21.31 o                         
   8   4   5          4.72          7.23         6.69 o                         
   9   4   5        207.01        258.09        12.63 o                         
  10   4   5        166.90        166.18        10.61 o                         
  11   4   5        287.03        271.79        15.08 o                         
  12   4   5        230.64        219.49        14.92 o                         
 -10   5   5        110.50        116.06        16.59 o                         
  -9   5   5         29.49         28.93         8.52 o                         
  -8   5   5         71.54         71.09        11.71 o                         
  -7   5   5         68.41         78.00         8.23 o                         
  -6   5   5        192.09        221.48        11.69 o                         
  -5   5   5       1766.48       1760.16        28.57 o                         
  -4   5   5         27.40         25.65         5.15 o                         
  -3   5   5       1516.75       1508.11        24.12 o                         
  -2   5   5        173.52        160.98         7.12 o                         
  -1   5   5       2642.41       2504.71        38.24 o                         
   0   5   5       2301.78       2471.49        30.56 o                         
   1   5   5       2945.88       2934.37        33.87 o                         
   2   5   5        751.43        721.96        14.97 o                         
   3   5   5        606.24        627.12        14.24 o                         
   4   5   5       1031.84        949.16        14.46 o                         
   5   5   5        754.13        724.71        11.76 o                         
   6   5   5        164.34        178.36         5.85 o                         
   7   5   5         34.25         44.89         6.15 o                         
   8   5   5       1001.26       1010.25        28.19 o                         
   9   5   5        279.93        296.49        13.74 o                         
  10   5   5        355.08        399.93        19.03 o                         
  11   5   5         16.54         25.47         8.33 o                         
  12   5   5        337.63        282.92        25.00 o                         
  -9   6   5          2.24         -3.70         6.65 o                         
  -8   6   5        459.90        468.18        17.01 o                         
  -7   6   5        269.87        273.59        11.39 o                         
  -6   6   5        332.30        350.74        11.79 o                         
  -5   6   5         89.16         90.11         7.22 o                         
  -4   6   5          5.53          6.45         4.82 o                         
  -3   6   5       1181.89       1171.07        20.62 o                         
  -2   6   5          9.75          6.81         4.52 o                         
  -1   6   5       2687.39       2665.25        34.90 o                         
   0   6   5       2491.65       2687.84        33.46 o                         
   1   6   5        488.82        452.46         9.17 o                         
   2   6   5         14.82         14.41         2.94 o                         
   3   6   5       1206.06       1227.27        17.66 o                         
   4   6   5        660.39        666.69        12.26 o                         
   5   6   5        446.15        447.51        10.53 o                         
   6   6   5        257.35        262.10        11.41 o                         
   7   6   5        120.10        127.74         6.18 o                         
   8   6   5        753.83        797.82        30.33 o                         
   9   6   5         40.67         38.24         8.88 o                         
  10   6   5        583.10        598.96        22.89 o                         
  11   6   5        204.99        218.92        21.71 o                         
  12   6   5        318.47        282.34        16.97 o                         
  -9   7   5         56.46         82.44        19.74 o                         
  -8   7   5         52.15         53.92         9.80 o                         
  -7   7   5        102.48        112.76        10.02 o                         
  -6   7   5         64.01         59.02         7.87 o                         
  -5   7   5        213.62        230.24        11.25 o                         
  -4   7   5        259.29        271.82        11.75 o                         
  -3   7   5        120.54        142.96         9.21 o                         
  -2   7   5        366.27        380.60        12.29 o                         
  -1   7   5          2.16          6.06         4.46 o                         
   0   7   5        503.74        494.39        10.83 o                         
   1   7   5         22.64         28.20         3.08 o                         
   2   7   5        457.64        407.62         9.32 o                         
   3   7   5         20.18         26.31         3.83 o                         
   4   7   5       1183.03       1222.09        19.55 o                         
   5   7   5        611.73        572.32        12.75 o                         
   6   7   5        351.50        338.25        10.31 o                         
   7   7   5         90.58        104.37         8.08 o                         
   8   7   5         17.18         21.66         5.80 o                         
   9   7   5        217.72        202.82        20.74 o                         
  10   7   5         15.16         13.81         9.89 o                         
  11   7   5         14.54         -9.35         9.35 o                         
  -9   8   5        101.57         98.88        13.49 o                         
  -8   8   5         86.98        100.28        11.31 o                         
  -7   8   5        304.99        304.85        15.64 o                         
  -6   8   5        866.69        866.93        20.10 o                         
  -5   8   5        249.80        253.59        14.88 o                         
  -4   8   5        224.43        231.93        11.36 o                         
  -3   8   5       5896.23       5866.27        72.69 o                         
  -2   8   5       3527.33       3450.22        45.77 o                         
  -1   8   5         29.76         31.62         5.30 o                         
   0   8   5       2326.59       2200.65        30.97 o                         
   1   8   5         63.57         49.01         4.33 o                         
   2   8   5       1101.37       1085.90        16.72 o                         
   3   8   5        766.95        757.96        14.54 o                         
   4   8   5       1282.66       1291.57        19.32 o                         
   5   8   5         29.81         30.92         5.38 o                         
   6   8   5         27.52         18.82         5.22 o                         
   7   8   5        170.46        191.92        10.01 o                         
   8   8   5        597.57        615.16        15.55 o                         
   9   8   5        617.91        626.29        21.61 o                         
  10   8   5        252.82        254.77        15.23 o                         
  11   8   5        659.04        704.12        33.99 o                         
  -8   9   5         20.43          7.31         9.12 o                         
  -7   9   5          0.39          4.23         7.34 o                         
  -6   9   5        347.06        356.81        14.52 o                         
  -5   9   5        430.00        435.68        14.60 o                         
  -4   9   5        131.94        121.70         8.58 o                         
  -3   9   5        842.19        815.83        17.74 o                         
  -2   9   5         84.46         72.86         7.17 o                         
  -1   9   5        320.61        325.99        12.18 o                         
   0   9   5         51.30         61.70         6.96 o                         
   1   9   5         92.44        103.08         6.54 o                         
   2   9   5          0.65          3.22         4.10 o                         
   3   9   5        158.58        183.25         7.56 o                         
   4   9   5         34.58         31.23         4.71 o                         
   5   9   5        300.77        307.00        11.06 o                         
   6   9   5        273.33        281.52        11.34 o                         
   7   9   5        169.04        177.00        10.00 o                         
   8   9   5          0.87         12.37         8.23 o                         
   9   9   5         20.16         17.83         6.66 o                         
  10   9   5         19.04         -7.35         8.11 o                         
  -7  10   5         54.81         35.14         8.43 o                         
  -6  10   5        326.12        298.30        13.36 o                         
  -5  10   5        143.62        129.94         9.87 o                         
  -4  10   5        220.02        245.22        12.87 o                         
  -3  10   5       1605.82       1538.42        26.53 o                         
  -2  10   5        486.63        491.48        15.23 o                         
  -1  10   5        278.41        283.39        11.64 o                         
   0  10   5        122.75        140.75         7.61 o                         
   1  10   5       1403.86       1426.75        23.12 o                         
   2  10   5         37.09         50.09         5.93 o                         
   3  10   5        545.05        575.72        14.52 o                         
   4  10   5         12.34         18.35         6.09 o                         
   5  10   5       1353.57       1359.65        23.56 o                         
   6  10   5        287.12        307.23        13.89 o                         
   7  10   5        856.38        921.96        21.07 o                         
   8  10   5        210.03        210.07        11.05 o                         
   9  10   5        761.66        753.69        24.31 o                         
  10  10   5        136.25        101.16        19.29 o                         
  -6  11   5         74.77         58.15        12.73 o                         
  -5  11   5        185.52        189.90        14.56 o                         
  -4  11   5        278.77        249.08        12.96 o                         
  -3  11   5        136.79        125.27         9.84 o                         
  -2  11   5         48.28         31.50         8.53 o                         
  -1  11   5          6.79          5.36         3.44 o                         
   0  11   5        332.21        347.58        10.53 o                         
   1  11   5         25.48         16.38         5.57 o                         
   2  11   5        834.73        720.55        16.55 o                         
   3  11   5        437.92        405.10        14.71 o                         
   4  11   5          0.49         -2.47         5.62 o                         
   5  11   5          9.23         -3.88         4.66 o                         
   6  11   5          0.81         -2.94         7.43 o                         
   7  11   5        159.02        166.84        12.60 o                         
   8  11   5         97.46         96.03         9.17 o                         
   9  11   5         33.21         14.67         8.87 o                         
  -5  12   5        802.29        779.06        28.01 o                         
  -4  12   5          9.27          4.42         6.91 o                         
  -3  12   5        623.96        630.02        23.10 o                         
  -2  12   5          2.93          6.50         9.10 o                         
  -1  12   5        406.70        410.83        11.54 o                         
   0  12   5        204.20        196.99         9.57 o                         
   1  12   5        618.96        615.23        15.39 o                         
   2  12   5        160.52        172.15         9.56 o                         
   3  12   5        120.39        119.31         8.55 o                         
   4  12   5        181.77        213.04        10.44 o                         
   5  12   5         19.63         24.39         6.19 o                         
   6  12   5        503.09        515.96        16.86 o                         
   7  12   5         37.06         29.33        13.20 o                         
   8  12   5          6.71         -3.87         9.05 o                         
  -4  13   5          0.87         -0.23         9.12 o                         
  -3  13   5        269.38        247.87        17.46 o                         
  -2  13   5          3.41          7.06         9.79 o                         
  -1  13   5        334.79        365.79        16.29 o                         
   0  13   5         39.47         45.15         8.26 o                         
   1  13   5        125.37        104.84         8.68 o                         
   2  13   5         65.72         61.04         7.40 o                         
   3  13   5        348.69        360.90        13.17 o                         
   4  13   5        198.70        187.28        10.51 o                         
   5  13   5         75.91         80.38        11.43 o                         
   6  13   5        103.40         94.62        12.55 o                         
  -2  14   5        215.52        220.02        18.05 o                         
  -1  14   5         16.78         35.16        10.58 o                         
   0  14   5        205.72        229.02        19.11 o                         
   1  14   5         55.04         60.38        13.21 o                         
   2  14   5         98.60        123.69        11.19 o                         
   3  14   5         47.07         39.71         8.52 o                         
   4  14   5        401.82        389.70        24.16 o                         
   0 -12   6         16.10         27.58        11.27 o                         
   1 -12   6        184.58        180.45        15.45 o                         
   2 -12   6        112.88        141.30        15.52 o                         
  -3 -11   6         24.18         32.42        10.81 o                         
  -2 -11   6        386.91        397.17        21.05 o                         
  -1 -11   6         82.01         72.84        10.36 o                         
   0 -11   6         53.56         47.09        10.18 o                         
   1 -11   6         88.97         94.72        10.24 o                         
   2 -11   6        165.53        180.24        11.31 o                         
   3 -11   6          2.98         -1.66         7.14 o                         
   4 -11   6        239.48        255.13        25.63 o                         
   5 -11   6         11.37         -4.28         9.77 o                         
  -5 -10   6        227.74        212.51        20.12 o                         
  -4 -10   6        141.49        167.43        15.02 o                         
  -3 -10   6         41.14         60.85        11.07 o                         
  -2 -10   6          3.99         -3.56         8.84 o                         
  -1 -10   6       1479.16       1581.30        30.37 o                         
   0 -10   6        936.07        950.39        23.72 o                         
   1 -10   6        264.24        276.00        13.72 o                         
   2 -10   6        266.21        248.25        19.59 o                         
   3 -10   6         25.14         14.77         7.11 o                         
   4 -10   6        736.85        710.10        22.61 o                         
   5 -10   6         11.90         11.96         7.43 o                         
   6 -10   6        397.99        411.18        21.50 o                         
   7 -10   6        234.67        280.13        17.91 o                         
  -6  -9   6         30.88         46.63        21.62 o                         
  -5  -9   6         11.58         14.96         9.81 o                         
  -4  -9   6        321.74        326.60        15.94 o                         
  -3  -9   6         19.70         29.32         9.69 o                         
  -2  -9   6          8.75         -0.52         7.49 o                         
  -1  -9   6        203.71        217.20        12.26 o                         
   0  -9   6        108.68        113.57        10.31 o                         
   1  -9   6         68.27         55.20         9.04 o                         
   2  -9   6          6.16          0.47         6.60 o                         
   3  -9   6         77.73         84.51         8.83 o                         
   4  -9   6         18.50         16.54         7.01 o                         
   5  -9   6          7.56          6.21         6.65 o                         
   6  -9   6         12.34         28.93         9.60 o                         
   7  -9   6        200.37        232.78        12.89 o                         
   8  -9   6          5.60          4.88         8.79 o                         
  -7  -8   6         85.36         83.15        12.76 o                         
  -6  -8   6        308.10        306.26        15.41 o                         
  -5  -8   6         52.05         64.28        10.53 o                         
  -4  -8   6        611.02        589.38        18.64 o                         
  -3  -8   6        328.79        329.28        13.65 o                         
  -2  -8   6        408.73        435.85        15.50 o                         
  -1  -8   6        767.60        761.92        17.75 o                         
   0  -8   6       1242.75       1220.25        21.97 o                         
   1  -8   6        972.09        958.59        21.09 o                         
   2  -8   6        164.11        157.78         9.64 o                         
   3  -8   6        185.27        180.52        10.01 o                         
   4  -8   6        993.52       1001.11        22.92 o                         
   5  -8   6        318.38        376.55        16.97 o                         
   6  -8   6         49.30         28.81         9.91 o                         
   7  -8   6        817.31        874.13        24.64 o                         
   8  -8   6         39.56         35.83         8.17 o                         
   9  -8   6        128.96        115.15        13.96 o                         
  -7  -7   6         43.46         30.63        11.33 o                         
  -6  -7   6          5.57         -0.81         8.46 o                         
  -5  -7   6         31.02         16.25         8.25 o                         
  -4  -7   6         17.89          6.23         7.80 o                         
  -3  -7   6         26.75         26.16         7.19 o                         
  -2  -7   6         97.38         73.92         8.23 o                         
  -1  -7   6        121.58        114.72         9.34 o                         
   0  -7   6          4.44         -5.34         5.34 o                         
   1  -7   6        142.92        160.44         9.56 o                         
   2  -7   6         76.98         78.28         7.38 o                         
   3  -7   6         71.59         71.61         7.56 o                         
   4  -7   6         26.24         28.63         6.80 o                         
   5  -7   6         24.07          5.74         5.83 o                         
   6  -7   6         90.76        104.48         9.23 o                         
   7  -7   6          6.35          9.78         6.72 o                         
   8  -7   6          7.39          8.86         7.26 o                         
   9  -7   6        333.25        379.74        16.16 o                         
  10  -7   6        135.44        129.18        11.30 o                         
  -8  -6   6        539.64        563.98        24.05 o                         
  -7  -6   6        405.43        398.09        16.81 o                         
  -6  -6   6        304.70        316.69        15.07 o                         
  -5  -6   6        151.78        174.79        10.80 o                         
  -4  -6   6        340.17        384.31        15.01 o                         
  -3  -6   6       1788.63       1754.41        28.13 o                         
  -2  -6   6        430.10        446.19        14.08 o                         
  -1  -6   6        950.74        970.87        19.78 o                         
   0  -6   6        442.02        470.99        12.40 o                         
   1  -6   6       1018.48        995.80        18.81 o                         
   2  -6   6          9.74         14.32         5.46 o                         
   3  -6   6        753.98        766.03        16.22 o                         
   4  -6   6       2122.80       2081.73        31.13 o                         
   5  -6   6        455.66        463.70        12.95 o                         
   6  -6   6        515.44        533.97        14.45 o                         
   7  -6   6        134.64        150.39         9.36 o                         
   8  -6   6        660.69        701.30        18.84 o                         
   9  -6   6        173.70        180.03        11.17 o                         
  10  -6   6        773.05        839.78        24.43 o                         
  -9  -5   6         44.19         40.42        15.63 o                         
  -8  -5   6         58.95         66.58        11.43 o                         
  -7  -5   6          2.61         21.45         8.45 o                         
  -6  -5   6          1.18         -2.38         8.48 o                         
  -5  -5   6        447.91        418.82        15.16 o                         
  -4  -5   6        147.20        138.94         8.91 o                         
  -3  -5   6        454.76        508.77        15.04 o                         
  -2  -5   6        197.06        218.51         9.98 o                         
  -1  -5   6        151.31        155.18         8.72 o                         
   0  -5   6          6.20          6.76         5.70 o                         
   1  -5   6       3163.76       3306.32        42.41 o                         
   2  -5   6         89.56         98.58         6.84 o                         
   3  -5   6        829.40        799.06        15.18 o                         
   4  -5   6         62.14         73.99         6.59 o                         
   5  -5   6         17.10          9.29         4.70 o                         
   6  -5   6        345.33        338.29        11.03 o                         
   7  -5   6        332.73        342.89        10.95 o                         
   8  -5   6        134.53        142.53        10.17 o                         
   9  -5   6         33.84         31.35         8.86 o                         
  10  -5   6         18.81         13.99         7.48 o                         
  11  -5   6         26.30         22.03         8.38 o                         
  -9  -4   6        277.28        303.38        24.16 o                         
  -8  -4   6        478.18        457.17        20.02 o                         
  -7  -4   6        273.80        289.78        15.17 o                         
  -6  -4   6         35.30         37.10         7.01 o                         
  -5  -4   6        474.67        507.61        15.03 o                         
  -4  -4   6       1049.21       1081.14        29.19 o                         
  -3  -4   6        590.11        624.68        15.23 o                         
  -2  -4   6       2214.36       2324.03        33.94 o                         
  -1  -4   6        254.20        285.82         9.79 o                         
   0  -4   6        735.11        678.09        14.22 o                         
   1  -4   6        244.21        227.97         8.56 o                         
   2  -4   6       1760.00       1732.23        24.58 o                         
   3  -4   6        209.47        225.77         8.93 o                         
   4  -4   6       3124.08       3142.74        39.43 o                         
   5  -4   6         50.48         48.72         5.09 o                         
   6  -4   6        253.67        256.60         8.99 o                         
   7  -4   6        193.59        189.22         9.59 o                         
   8  -4   6        307.85        317.78        11.85 o                         
   9  -4   6        313.89        339.85        12.56 o                         
  10  -4   6        317.15        329.72        12.91 o                         
  11  -4   6        445.18        420.56        14.31 o                         
  -9  -3   6         40.40         46.15        10.89 o                         
  -8  -3   6        131.84         96.24        11.95 o                         
  -7  -3   6        223.18        211.90        13.11 o                         
  -6  -3   6         86.32         85.08         8.73 o                         
  -5  -3   6        655.78        677.90        15.57 o                         
  -4  -3   6         75.19         71.06         7.37 o                         
  -3  -3   6          7.31        103.26         8.75 o                         
  -2  -3   6        670.93        653.27        16.45 o                         
  -1  -3   6        198.76        207.02        10.33 o                         
   0  -3   6        610.66        616.56        13.71 o                         
   1  -3   6        842.05        902.82        16.21 o                         
   2  -3   6       1873.51       1905.60        24.73 o                         
   3  -3   6         15.59         18.07         3.81 o                         
   4  -3   6        707.39        670.25        13.23 o                         
   5  -3   6         88.73         95.51         5.00 o                         
   6  -3   6       2916.84       2884.34        38.23 o                         
   7  -3   6         19.97         12.61         5.09 o                         
   8  -3   6         22.37         23.94         6.02 o                         
   9  -3   6        149.39        166.14         9.98 o                         
  10  -3   6        303.33        319.87        11.17 o                         
  11  -3   6        242.64        271.88        12.30 o                         
  12  -3   6        143.93        143.03         9.37 o                         
  -9  -2   6        152.70        146.44        12.21 o                         
  -8  -2   6        675.97        632.27        20.07 o                         
  -7  -2   6        103.35         95.80        10.40 o                         
  -6  -2   6        853.65        876.05        21.24 o                         
  -5  -2   6        161.34        181.08        11.36 o                         
  -4  -2   6        852.55        854.89        17.09 o                         
  -3  -2   6        114.02        102.95         6.97 o                         
  -2  -2   6       1401.86       1412.68        21.21 o                         
  -1  -2   6        356.04        340.15        10.80 o                         
   0  -2   6         27.65         16.53         4.20 o                         
   1  -2   6        527.22        503.82        10.99 o                         
   2  -2   6        525.21        548.54        10.67 o                         
   3  -2   6       1114.11       1024.96        15.21 o                         
   4  -2   6        393.10        375.37         9.57 o                         
   5  -2   6       2338.63       2277.25        29.15 o                         
   6  -2   6        225.12        225.27         8.17 o                         
   7  -2   6       3314.74       3403.65        43.52 o                         
   8  -2   6       1061.05       1102.19        20.31 o                         
   9  -2   6        420.53        430.34        12.02 o                         
  10  -2   6         74.56         82.62         6.87 o                         
  11  -2   6        160.36        181.38         9.43 o                         
  12  -2   6         44.54         35.26         8.40 o                         
 -10  -1   6         27.52         49.51        14.07 o                         
  -9  -1   6         79.68         81.76        11.81 o                         
  -8  -1   6        558.02        553.56        20.62 o                         
  -7  -1   6         92.69         72.64         8.02 o                         
  -6  -1   6        463.84        493.99        15.99 o                         
  -5  -1   6        579.40        585.76        15.50 o                         
  -4  -1   6        485.26        463.45        13.50 o                         
  -3  -1   6         47.35         67.35         6.21 o                         
  -2  -1   6      11174.95      11326.05       130.34 o                         
  -1  -1   6       3178.97       3270.69        41.72 o                         
   0  -1   6       1729.75       1758.61        24.02 o                         
   1  -1   6       1878.28       1924.49        25.22 o                         
   2  -1   6        339.05        294.24         8.29 o                         
   3  -1   6       1337.96       1235.77        18.10 o                         
   4  -1   6        379.80        362.63         7.72 o                         
   5  -1   6       2474.13       2433.36        29.98 o                         
   6  -1   6       1692.03       1687.21        23.62 o                         
   7  -1   6        582.13        586.11        11.72 o                         
   8  -1   6         42.44         45.85         4.81 o                         
   9  -1   6        372.64        378.25         8.72 o                         
  10  -1   6        734.10        726.40        17.57 o                         
  11  -1   6        496.94        504.75        15.63 o                         
  12  -1   6         21.98         30.51         9.66 o                         
 -10   0   6         89.95         90.07        16.70 o                         
  -9   0   6        181.29        183.58        18.85 o                         
  -8   0   6        195.04        207.67        14.15 o                         
  -7   0   6          2.44         -3.77         7.79 o                         
  -6   0   6         48.10         49.55         7.17 o                         
  -5   0   6        497.58        514.03        15.38 o                         
  -4   0   6        204.15        235.83        10.22 o                         
  -3   0   6        120.88        111.60         7.46 o                         
  -2   0   6        868.20        949.40        17.66 o                         
  -1   0   6        107.65        124.48         6.08 o                         
   0   0   6          2.33          5.24         4.00 o                         
   1   0   6       1224.29       1254.16        19.37 o                         
   2   0   6        933.59        991.57        14.73 o                         
   3   0   6        461.34        417.73         8.17 o                         
   4   0   6         16.36         13.56         2.52 o                         
   5   0   6         47.51         54.84         4.13 o                         
   6   0   6        462.96        454.06         9.43 o                         
   7   0   6         22.32         23.19         2.91 o                         
   8   0   6        102.27        116.87         5.61 o                         
   9   0   6        178.00        193.13        10.56 o                         
  10   0   6        117.36        128.93         9.37 o                         
  11   0   6          0.39          0.01         6.22 o                         
  12   0   6          8.44          2.35         6.06 o                         
 -10   1   6        176.83        173.59        14.85 o                         
  -9   1   6         25.50         30.96         9.07 o                         
  -8   1   6        709.48        735.37        20.97 o                         
  -7   1   6       1298.03       1288.71        24.43 o                         
  -6   1   6        136.10        134.35         8.77 o                         
  -5   1   6       1769.69       1763.87        30.92 o                         
  -4   1   6       1032.91       1026.95        19.64 o                         
  -3   1   6        519.74        486.23        12.99 o                         
  -2   1   6       1967.65       1967.00        29.18 o                         
  -1   1   6       2673.76       2571.22        35.53 o                         
   0   1   6        654.36        714.65        14.58 o                         
   1   1   6       1495.89       1451.81        20.31 o                         
   2   1   6        148.74        126.68         4.50 o                         
   3   1   6       7269.41       7543.07        90.12 o                         
   4   1   6       2943.11       3017.75        35.66 o                         
   5   1   6        158.21        140.33         4.53 o                         
   6   1   6       1871.61       1816.15        31.75 o                         
   7   1   6        949.54        951.05        27.43 o                         
   8   1   6       1562.06       1565.04        28.34 o                         
   9   1   6        288.03        318.49        12.53 o                         
  10   1   6       1674.69       1705.26        30.33 o                         
  11   1   6        249.42        260.81        11.89 o                         
  12   1   6        115.17        104.53         9.24 o                         
 -10   2   6         39.56         43.90        15.74 o                         
  -9   2   6         13.62          0.51        10.44 o                         
  -8   2   6         33.95         34.64         9.95 o                         
  -7   2   6         32.75         23.07         7.05 o                         
  -6   2   6         36.58         45.19         6.75 o                         
  -5   2   6          4.43          5.28         5.28 o                         
  -4   2   6         93.62        107.00         7.90 o                         
  -3   2   6          0.22          4.97         4.51 o                         
  -2   2   6        159.63        147.28         7.71 o                         
  -1   2   6         58.79         69.57         5.76 o                         
   0   2   6        937.26        956.53        17.64 o                         
   1   2   6        519.38        585.38        10.53 o                         
   2   2   6        284.00        282.72         6.82 o                         
   3   2   6        415.58        502.19         8.70 o                         
   4   2   6         77.66         96.63         4.06 o                         
   5   2   6        326.38        348.73         6.40 o                         
   6   2   6         62.00         80.02         7.88 o                         
   7   2   6          5.80          7.23         5.65 o                         
   8   2   6         76.10         66.39         8.76 o                         
   9   2   6        408.90        370.99        13.21 o                         
  10   2   6         47.29         58.35         7.45 o                         
  11   2   6        129.33        143.80        10.27 o                         
  12   2   6         61.27         57.91         9.25 o                         
 -10   3   6        151.04        115.15        15.87 o                         
  -9   3   6        457.59        456.41        19.87 o                         
  -8   3   6        138.97        124.36         8.60 o                         
  -7   3   6        356.29        377.49        14.56 o                         
  -6   3   6         20.21         33.20         6.96 o                         
  -5   3   6        590.47        603.73        14.63 o                         
  -4   3   6       2069.04       2105.02        30.32 o                         
  -3   3   6        707.48        756.62        15.39 o                         
  -2   3   6       1826.71       1753.66        27.98 o                         
  -1   3   6        159.68        132.32         7.52 o                         
   0   3   6       5084.23       5062.02        62.87 o                         
   1   3   6       1656.23       1716.70        22.79 o                         
   2   3   6       2108.81       1952.58        25.57 o                         
   3   3   6       1732.27       1789.69        20.96 o                         
   4   3   6       3768.36       3774.22        41.84 o                         
   5   3   6        795.82        760.09        11.05 o                         
   6   3   6        819.91        835.25        21.36 o                         
   7   3   6       1843.54       1834.61        39.11 o                         
   8   3   6        771.18        755.21        21.32 o                         
   9   3   6       1018.58        995.71        22.33 o                         
  10   3   6        589.43        566.17        15.55 o                         
  11   3   6        462.92        488.75        15.87 o                         
  12   3   6         85.81         85.21         9.23 o                         
 -10   4   6          4.04         -5.66        12.15 o                         
  -9   4   6         78.01        100.19        12.27 o                         
  -8   4   6          0.67          5.60         6.04 o                         
  -7   4   6        247.21        234.11        15.43 o                         
  -6   4   6         50.81         60.30         7.48 o                         
  -5   4   6        279.75        299.55        12.13 o                         
  -4   4   6        254.41        285.25        11.58 o                         
  -3   4   6         20.54         20.82         4.69 o                         
  -2   4   6        229.86        245.18         8.35 o                         
  -1   4   6        580.14        645.44        13.28 o                         
   0   4   6       2087.93       2133.07        29.69 o                         
   1   4   6        402.99        416.46         8.37 o                         
   2   4   6        801.01        823.79        12.42 o                         
   3   4   6          1.95          0.45         2.75 o                         
   4   4   6        478.24        493.69         8.86 o                         
   5   4   6         38.38         43.92         3.24 o                         
   6   4   6        585.74        555.25        11.81 o                         
   7   4   6        329.43        325.09        12.88 o                         
   8   4   6        326.80        316.33        15.44 o                         
   9   4   6         45.67         33.65         9.38 o                         
  10   4   6          5.94         -2.51         5.44 o                         
  11   4   6        326.79        296.58        21.52 o                         
  12   4   6          7.44         13.11        12.09 o                         
  -9   5   6         83.82         85.09         8.71 o                         
  -8   5   6        817.27        836.24        19.95 o                         
  -7   5   6        169.85        169.30        11.37 o                         
  -6   5   6        794.84        784.73        18.99 o                         
  -5   5   6       1000.93        985.41        19.90 o                         
  -4   5   6       1158.70       1149.41        21.09 o                         
  -3   5   6        390.95        369.39        10.75 o                         
  -2   5   6        534.42        517.57        10.54 o                         
  -1   5   6       1036.50        990.29        16.53 o                         
   0   5   6        244.82        237.65         7.87 o                         
   1   5   6        260.22        237.13         7.05 o                         
   2   5   6         27.43         30.67         3.76 o                         
   3   5   6       3312.95       3266.16        39.26 o                         
   4   5   6        514.42        519.67        10.19 o                         
   5   5   6       2664.22       2566.75        30.60 o                         
   6   5   6         15.85         20.16         3.79 o                         
   7   5   6       1640.86       1694.05        36.79 o                         
   8   5   6       1051.46       1052.22        23.72 o                         
   9   5   6        485.57        499.50        15.83 o                         
  10   5   6        380.43        382.35        16.60 o                         
  11   5   6        237.25        203.38        17.12 o                         
  12   5   6        109.05         90.01        15.05 o                         
  -9   6   6         30.59         18.57        11.05 o                         
  -8   6   6        102.38        116.19        11.92 o                         
  -7   6   6          5.31          6.58         6.44 o                         
  -6   6   6        189.68        217.32        10.71 o                         
  -5   6   6         68.21         79.65         7.68 o                         
  -4   6   6        356.61        367.14        11.89 o                         
  -3   6   6        188.29        197.49         8.89 o                         
  -2   6   6        591.66        564.08        12.66 o                         
  -1   6   6         15.73         24.94         4.77 o                         
   0   6   6        520.03        557.38        11.38 o                         
   1   6   6       1005.17        924.12        14.39 o                         
   2   6   6        202.11        241.09         7.26 o                         
   3   6   6        981.55       1001.80        14.15 o                         
   4   6   6         85.04         84.74         5.10 o                         
   5   6   6       2737.06       2698.59        38.98 o                         
   6   6   6         19.57         36.76         3.95 o                         
   7   6   6         95.54        101.67         6.23 o                         
   8   6   6         54.74         58.61         8.28 o                         
   9   6   6        542.23        565.29        20.16 o                         
  10   6   6        223.82        236.81        17.10 o                         
  11   6   6        308.41        298.41        20.17 o                         
  -9   7   6        427.20        398.77        24.44 o                         
  -8   7   6        133.83        112.30        11.15 o                         
  -7   7   6        179.52        190.54        10.84 o                         
  -6   7   6          3.87          1.21         7.16 o                         
  -5   7   6        144.64        157.62        10.56 o                         
  -4   7   6        456.34        496.86        16.14 o                         
  -3   7   6       2397.74       2325.93        35.38 o                         
  -2   7   6        125.64        121.92         8.10 o                         
  -1   7   6         22.74         24.70         5.13 o                         
   0   7   6        489.05        453.37        10.92 o                         
   1   7   6       1235.09       1229.53        18.07 o                         
   2   7   6        394.45        370.54         9.97 o                         
   3   7   6       1358.09       1401.90        18.96 o                         
   4   7   6       2372.93       2394.32        31.93 o                         
   5   7   6       1066.62       1069.26        17.92 o                         
   6   7   6       1583.43       1566.13        25.90 o                         
   7   7   6        355.86        356.65        10.00 o                         
   8   7   6        664.29        675.20        15.36 o                         
   9   7   6          3.73         11.44         7.95 o                         
  10   7   6        265.39        260.80        17.85 o                         
  11   7   6         25.96         22.16        10.67 o                         
  -8   8   6         46.29         43.75        12.18 o                         
  -7   8   6        153.56        155.10        11.25 o                         
  -6   8   6         15.67          8.45         7.74 o                         
  -5   8   6        430.91        439.03        16.02 o                         
  -4   8   6         50.00         50.89         7.85 o                         
  -3   8   6       1091.94       1108.55        23.50 o                         
  -2   8   6        527.73        545.93        17.48 o                         
  -1   8   6       1041.21       1017.24        23.03 o                         
   0   8   6         70.39         75.19         6.29 o                         
   1   8   6        585.86        574.50        13.08 o                         
   2   8   6        592.08        580.25        11.74 o                         
   3   8   6        492.74        492.13        10.92 o                         
   4   8   6        875.19        825.81        16.95 o                         
   5   8   6       1584.47       1568.45        25.35 o                         
   6   8   6        397.64        399.11        11.93 o                         
   7   8   6         71.64         82.16         6.71 o                         
   8   8   6        786.93        768.51        17.18 o                         
   9   8   6        259.13        313.25        19.19 o                         
  10   8   6        312.39        297.96        19.68 o                         
  11   8   6          6.72         -5.16        13.22 o                         
  -8   9   6          5.77         -7.71        10.65 o                         
  -7   9   6         24.27         18.04         9.79 o                         
  -6   9   6         81.60         70.52         9.59 o                         
  -5   9   6        239.49        242.12        12.62 o                         
  -4   9   6         13.44         11.94         6.90 o                         
  -3   9   6        111.38        110.96         8.48 o                         
  -2   9   6        581.37        571.47        14.86 o                         
  -1   9   6        215.49        227.09        10.29 o                         
   0   9   6        247.22        274.26        11.02 o                         
   1   9   6         66.04         80.04         7.03 o                         
   2   9   6        455.17        419.41        10.94 o                         
   3   9   6        115.31        109.33         6.59 o                         
   4   9   6         24.45         24.56         5.19 o                         
   5   9   6          9.89         10.08         6.06 o                         
   6   9   6          4.83          6.90         5.78 o                         
   7   9   6         41.79         45.50         7.32 o                         
   8   9   6         10.28         15.23         6.15 o                         
   9   9   6        188.02        185.10        10.61 o                         
  10   9   6          6.26          5.48        18.15 o                         
  -7  10   6        278.56        257.31        21.64 o                         
  -6  10   6         47.95         48.19         8.57 o                         
  -5  10   6          4.64         -1.34         6.58 o                         
  -4  10   6        173.41        175.40        10.83 o                         
  -3  10   6        529.01        523.87        16.34 o                         
  -2  10   6        133.76        133.87        10.24 o                         
  -1  10   6         81.33         86.73         8.42 o                         
   0  10   6       1779.73       1736.90        28.34 o                         
   1  10   6        383.70        379.67        14.85 o                         
   2  10   6       2141.24       1987.86        29.39 o                         
   3  10   6        326.25        345.44        11.13 o                         
   4  10   6        143.73        167.03         8.78 o                         
   5  10   6        326.84        350.40        12.75 o                         
   6  10   6        665.56        683.66        20.95 o                         
   7  10   6        406.50        389.19        20.70 o                         
   8  10   6         11.04         14.04         7.32 o                         
   9  10   6        304.06        312.32        13.98 o                         
  -6  11   6          2.10         18.31        12.00 o                         
  -5  11   6         12.34          9.87        11.12 o                         
  -4  11   6         37.64         39.98         9.63 o                         
  -3  11   6         53.97         41.50         7.86 o                         
  -2  11   6          0.32         -0.87         6.56 o                         
  -1  11   6          0.97          5.62         6.90 o                         
   0  11   6          0.54         -4.69         6.98 o                         
   1  11   6        672.85        676.05        17.26 o                         
   2  11   6          1.18         -6.48         6.48 o                         
   3  11   6        130.08        125.14         8.05 o                         
   4  11   6         59.12         50.19         6.93 o                         
   5  11   6         23.83         39.04         8.59 o                         
   6  11   6         93.56         91.48        10.45 o                         
   7  11   6          0.12         14.10         9.11 o                         
   8  11   6          0.71          5.41         8.21 o                         
   9  11   6          1.75         13.17        11.67 o                         
  -5  12   6        199.80        221.31        20.60 o                         
  -4  12   6         40.30         60.89        10.92 o                         
  -3  12   6         84.81         71.89        10.55 o                         
  -2  12   6         85.27         96.08        10.22 o                         
  -1  12   6        636.10        636.66        20.58 o                         
   0  12   6        147.99        161.40        12.52 o                         
   1  12   6        178.54        177.05        11.43 o                         
   2  12   6          4.71          1.66         5.93 o                         
   3  12   6        535.97        550.03        17.03 o                         
   4  12   6        138.49        143.06         8.95 o                         
   5  12   6        464.27        473.92        17.97 o                         
   6  12   6        165.73        224.65        13.55 o                         
   7  12   6        458.07        449.75        31.34 o                         
   8  12   6        211.88        249.26        28.06 o                         
  -4  13   6        182.16        166.93        19.73 o                         
  -3  13   6          1.17          3.45         9.10 o                         
  -2  13   6         35.76         41.71        10.88 o                         
  -1  13   6        217.05        228.11        14.44 o                         
   0  13   6         34.37         29.44         8.14 o                         
   1  13   6          0.22         -7.29         7.29 o                         
   2  13   6         61.22         44.63         7.94 o                         
   3  13   6        259.05        233.45        11.69 o                         
   4  13   6         75.37         59.13         8.02 o                         
   5  13   6        153.64        134.62        22.43 o                         
   6  13   6         19.74         36.78        18.81 o                         
  -1  14   6         34.54         31.18        11.11 o                         
   0  14   6         20.34          4.88        13.92 o                         
   1  14   6         46.45         45.74        13.50 o                         
   2  14   6        179.28        159.09        14.94 o                         
   3  14   6        224.29        222.99        12.97 o                         
   4  14   6        601.67        657.71        32.62 o                         
  -1 -11   7         76.40        133.69        16.43 o                         
   0 -11   7          7.54          7.87         9.35 o                         
   1 -11   7         29.67         38.90        12.14 o                         
   2 -11   7         45.28         66.70        12.02 o                         
   3 -11   7        178.37        176.98        17.15 o                         
   4 -11   7         59.17         75.77        19.30 o                         
  -3 -10   7         31.14         49.69        16.41 o                         
  -2 -10   7        161.73        141.95        12.18 o                         
  -1 -10   7         69.30         72.53         9.71 o                         
   0 -10   7         46.84         61.42         8.89 o                         
   1 -10   7        221.63        235.41        12.11 o                         
   2 -10   7          1.87          2.25         8.06 o                         
   3 -10   7         74.49         68.07         9.02 o                         
   4 -10   7         93.08         94.23        10.45 o                         
   5 -10   7        226.43        246.03        23.07 o                         
   6 -10   7         93.27        113.56        12.38 o                         
  -5  -9   7         39.65         83.73        15.53 o                         
  -4  -9   7         12.28         15.25         9.77 o                         
  -3  -9   7         48.35         56.49         9.04 o                         
  -2  -9   7        409.07        404.16        16.02 o                         
  -1  -9   7        150.87        163.12        12.29 o                         
   0  -9   7         90.16        105.92         9.35 o                         
   1  -9   7          2.80         21.89         7.32 o                         
   2  -9   7        170.00        173.82        10.85 o                         
   3  -9   7         28.24         27.08         7.96 o                         
   4  -9   7        330.31        327.91        15.15 o                         
   5  -9   7         42.24         48.60         7.65 o                         
   6  -9   7        131.13        151.35        11.66 o                         
   7  -9   7        111.47        106.72        10.59 o                         
  -6  -8   7        156.73        171.78        15.89 o                         
  -5  -8   7         80.93         98.46        12.04 o                         
  -4  -8   7        140.83        123.22        10.90 o                         
  -3  -8   7        426.98        435.32        17.21 o                         
  -2  -8   7        340.77        318.88        14.71 o                         
  -1  -8   7         25.75         28.85         7.81 o                         
   0  -8   7        322.91        321.79        15.00 o                         
   1  -8   7         65.25         62.48         8.66 o                         
   2  -8   7        264.97        273.33        12.56 o                         
   3  -8   7         49.57         50.49         7.91 o                         
   4  -8   7       1271.62       1242.91        24.55 o                         
   5  -8   7        185.05        167.50         9.86 o                         
   6  -8   7        488.96        430.12        16.04 o                         
   7  -8   7         13.24         11.18         7.78 o                         
   8  -8   7        209.33        179.48        11.25 o                         
  -7  -7   7         56.88         47.18        14.19 o                         
  -6  -7   7         35.16         35.10        10.05 o                         
  -5  -7   7         42.06         45.71         9.24 o                         
  -4  -7   7         47.46         44.31         9.26 o                         
  -3  -7   7          1.58         -2.56         6.96 o                         
  -2  -7   7        248.79        267.63        12.14 o                         
  -1  -7   7          1.58          2.00         6.21 o                         
   0  -7   7        115.69        131.09         9.98 o                         
   1  -7   7        123.98        114.26         8.77 o                         
   2  -7   7         87.27         80.44         7.89 o                         
   3  -7   7         83.32         87.77         8.19 o                         
   4  -7   7         49.83         39.17         7.59 o                         
   5  -7   7        182.29        177.75         8.89 o                         
   6  -7   7         17.70         24.55         6.89 o                         
   7  -7   7        158.53        156.93        10.14 o                         
   8  -7   7         60.13         56.38         8.76 o                         
   9  -7   7          1.17         -4.87         9.88 o                         
  -7  -6   7         19.74         17.66        10.59 o                         
  -6  -6   7        177.05        198.70        14.68 o                         
  -5  -6   7         16.25         24.30         7.77 o                         
  -4  -6   7        376.66        376.99        15.00 o                         
  -3  -6   7         33.12         42.80         7.42 o                         
  -2  -6   7        601.30        593.27        17.61 o                         
  -1  -6   7        508.96        482.98        14.69 o                         
   0  -6   7        936.38       1027.53        20.86 o                         
   1  -6   7        448.18        452.16        12.92 o                         
   2  -6   7        535.75        560.26        14.58 o                         
   3  -6   7       1574.24       1561.36        25.84 o                         
   4  -6   7        664.07        626.79        16.38 o                         
   5  -6   7        949.22        911.56        16.21 o                         
   6  -6   7        208.85        217.00         9.57 o                         
   7  -6   7        875.07        877.56        18.93 o                         
   8  -6   7        138.52        171.10        11.72 o                         
   9  -6   7        390.32        424.08        15.70 o                         
  10  -6   7        344.35        405.84        16.42 o                         
  -8  -5   7        135.07        150.25        38.79 o                         
  -7  -5   7          4.61         12.18        10.83 o                         
  -6  -5   7        212.46        208.84        12.77 o                         
  -5  -5   7        349.38        350.64        14.09 o                         
  -4  -5   7          9.62          6.29         7.07 o                         
  -3  -5   7          5.92         12.42         7.59 o                         
  -2  -5   7          1.02         -3.83         5.99 o                         
  -1  -5   7        190.41        203.21        10.60 o                         
   0  -5   7          6.94          3.75         4.55 o                         
   1  -5   7          1.11         -2.47         4.51 o                         
   2  -5   7          1.19          3.19         5.14 o                         
   3  -5   7          0.62          6.97         5.57 o                         
   4  -5   7        851.17        866.54        16.79 o                         
   5  -5   7         11.55         11.10         4.83 o                         
   6  -5   7        387.61        344.95        10.94 o                         
   7  -5   7          0.84         -0.60         4.02 o                         
   8  -5   7         93.42         87.56         7.76 o                         
   9  -5   7        425.98        415.17        15.59 o                         
  10  -5   7         28.95         26.90         7.39 o                         
  -8  -4   7        421.38        401.36        18.23 o                         
  -7  -4   7        327.32        309.24        16.39 o                         
  -6  -4   7        296.95        309.59        13.05 o                         
  -5  -4   7        830.61        876.24        21.04 o                         
  -4  -4   7        546.85        547.85        16.01 o                         
  -3  -4   7       1110.71       1113.43        21.65 o                         
  -2  -4   7        473.19        520.67        14.72 o                         
  -1  -4   7       1488.24       1434.97        25.31 o                         
   0  -4   7        638.44        668.22        15.57 o                         
   1  -4   7        227.26        197.12         9.31 o                         
   2  -4   7        355.33        335.35        10.03 o                         
   3  -4   7        679.92        674.67        14.89 o                         
   4  -4   7        222.75        209.71         8.40 o                         
   5  -4   7        393.71        423.77        10.46 o                         
   6  -4   7       1180.19       1158.29        18.49 o                         
   7  -4   7        236.48        247.44        10.34 o                         
   8  -4   7        995.96       1042.56        21.30 o                         
   9  -4   7         91.69         86.34         9.83 o                         
  10  -4   7        504.84        503.83        17.04 o                         
  11  -4   7        138.43        124.27        11.12 o                         
  -9  -3   7        115.22        118.90        21.10 o                         
  -8  -3   7         21.53         15.67        10.27 o                         
  -7  -3   7         89.53         81.69         9.18 o                         
  -6  -3   7        355.15        365.92        17.04 o                         
  -5  -3   7        126.24        108.50         8.59 o                         
  -4  -3   7          0.79          3.21         6.13 o                         
  -3  -3   7          1.46          4.39         6.26 o                         
  -2  -3   7        199.20        214.03        11.01 o                         
  -1  -3   7        886.06        887.17        18.18 o                         
   0  -3   7         11.45         10.65         5.81 o                         
   1  -3   7         81.26         75.96         7.57 o                         
   2  -3   7         45.84         56.41         5.60 o                         
   3  -3   7        563.86        546.27        11.39 o                         
   4  -3   7         85.56         82.81         5.59 o                         
   5  -3   7        373.99        359.79         9.17 o                         
   6  -3   7       4635.72       4467.42        54.39 o                         
   7  -3   7          4.14          1.12         5.84 o                         
   8  -3   7          2.41          4.55         5.26 o                         
   9  -3   7        100.60        107.84         7.64 o                         
  10  -3   7        336.09        327.34        12.04 o                         
  11  -3   7         13.96         14.35        11.49 o                         
  -9  -2   7        149.78        140.89        14.69 o                         
  -8  -2   7        653.91        649.97        20.94 o                         
  -7  -2   7        419.63        425.94        18.67 o                         
  -6  -2   7        399.57        430.30        15.30 o                         
  -5  -2   7       1039.36       1110.96        22.74 o                         
  -4  -2   7        184.28        194.41         9.45 o                         
  -3  -2   7         71.38         79.79         7.09 o                         
  -2  -2   7       1486.07       1463.79        24.03 o                         
  -1  -2   7        136.54        116.05         7.46 o                         
   0  -2   7       1908.26       1936.23        28.27 o                         
   1  -2   7        567.55        574.83        12.50 o                         
   2  -2   7       1632.96       1604.24        23.56 o                         
   3  -2   7        911.46        943.57        15.99 o                         
   4  -2   7       1895.41       1845.43        26.70 o                         
   5  -2   7        281.50        266.77         7.56 o                         
   6  -2   7        406.13        410.45         9.81 o                         
   7  -2   7       1509.58       1543.28        23.55 o                         
   8  -2   7        244.05        254.96        14.67 o                         
   9  -2   7        504.65        513.82        12.67 o                         
  10  -2   7         97.12         97.53         7.16 o                         
  11  -2   7        347.23        356.39        13.73 o                         
  12  -2   7          6.71          6.41         7.72 o                         
  -9  -1   7        202.24        208.77        18.36 o                         
  -8  -1   7         67.55         77.42        12.34 o                         
  -7  -1   7        532.19        536.66        17.06 o                         
  -6  -1   7         75.45         72.97         8.76 o                         
  -5  -1   7          6.97          1.26         7.52 o                         
  -4  -1   7        131.88        130.40         9.13 o                         
  -3  -1   7        211.97        249.40        10.10 o                         
  -2  -1   7        244.63        250.15         9.57 o                         
  -1  -1   7         42.02         49.97         5.79 o                         
   0  -1   7        541.24        550.07        11.96 o                         
   1  -1   7          8.68         16.50         3.73 o                         
   2  -1   7        842.99        794.69        14.74 o                         
   3  -1   7        544.58        555.00        11.30 o                         
   4  -1   7       1578.41       1624.78        21.11 o                         
   5  -1   7         62.31         56.14         3.48 o                         
   6  -1   7       2421.00       2406.77        36.55 o                         
   7  -1   7        477.19        467.92        13.24 o                         
   8  -1   7        178.59        179.08         6.75 o                         
   9  -1   7       1027.62       1021.14        17.76 o                         
  10  -1   7        347.56        334.26        12.76 o                         
  11  -1   7        436.73        468.51        19.97 o                         
  12  -1   7          3.37          8.28         8.87 o                         
  -9   0   7         25.76          8.74        12.49 o                         
  -8   0   7        427.61        411.60        19.31 o                         
  -7   0   7        359.47        361.36        14.31 o                         
  -6   0   7         13.12          8.57         6.87 o                         
  -5   0   7         37.71         38.45         7.34 o                         
  -4   0   7       2273.55       2340.97        36.09 o                         
  -3   0   7       2358.21       2432.28        36.22 o                         
  -2   0   7        559.31        531.15        13.41 o                         
  -1   0   7        696.00        617.28        12.42 o                         
   0   0   7         29.86         38.86         4.01 o                         
   1   0   7       1832.56       1792.04        24.22 o                         
   2   0   7        120.20        102.36         6.10 o                         
   3   0   7       1631.60       1542.28        23.05 o                         
   4   0   7        106.85         98.49         5.50 o                         
   5   0   7        681.32        651.60        10.53 o                         
   6   0   7         58.88         71.27         4.56 o                         
   7   0   7       1093.70       1093.12        17.91 o                         
   8   0   7         82.59         81.42         6.67 o                         
   9   0   7        360.10        366.57        15.11 o                         
  10   0   7        854.09        855.16        20.57 o                         
  11   0   7        220.71        252.38        12.12 o                         
  12   0   7        178.31        212.79        11.35 o                         
  -9   1   7        735.51        723.11        23.85 o                         
  -8   1   7        254.38        256.99        15.76 o                         
  -7   1   7          4.76          6.03         7.24 o                         
  -6   1   7        893.47        915.66        20.53 o                         
  -5   1   7         58.48         44.71         7.50 o                         
  -4   1   7        948.85        960.37        19.67 o                         
  -3   1   7        242.62        224.06         9.62 o                         
  -2   1   7        697.00        692.22        15.18 o                         
  -1   1   7        552.61        571.16        13.23 o                         
   0   1   7       1250.66       1251.01        20.80 o                         
   1   1   7       1843.12       1857.53        24.39 o                         
   2   1   7        251.99        266.17         6.63 o                         
   3   1   7       6912.04       7165.68        79.37 o                         
   4   1   7       2564.63       2761.41        35.07 o                         
   5   1   7       1576.53       1566.51        20.76 o                         
   6   1   7         23.26         19.36         3.01 o                         
   7   1   7       1625.62       1560.05        26.95 o                         
   8   1   7        183.04        200.46        12.66 o                         
   9   1   7        799.58        851.95        19.56 o                         
  10   1   7        171.14        171.37        11.72 o                         
  11   1   7         76.54        101.29         8.60 o                         
  12   1   7        138.91        123.16         9.31 o                         
  -9   2   7        194.61        180.52        12.59 o                         
  -8   2   7          2.16         -6.30         6.30 o                         
  -7   2   7        434.04        435.11        17.52 o                         
  -6   2   7         56.08         51.94         8.36 o                         
  -5   2   7        422.74        435.11        14.22 o                         
  -4   2   7          5.85         -2.62         5.85 o                         
  -3   2   7        387.90        401.39        12.14 o                         
  -2   2   7        144.81        162.88         8.71 o                         
  -1   2   7        592.46        572.28        13.56 o                         
   0   2   7         30.07         27.52         4.59 o                         
   1   2   7        367.70        384.04         9.27 o                         
   2   2   7          3.17          2.96         3.05 o                         
   3   2   7        348.68        390.63         7.72 o                         
   4   2   7       1591.32       1603.30        21.11 o                         
   5   2   7          9.24          6.73         2.94 o                         
   6   2   7         57.38         52.12         4.26 o                         
   7   2   7          2.11         -3.62         3.62 o                         
   8   2   7         65.46         88.64         5.51 o                         
   9   2   7          7.05          8.70         4.27 o                         
  10   2   7        252.94        260.27        13.00 o                         
  11   2   7         52.34         46.19         9.20 o                         
  12   2   7         14.44         -1.06         6.55 o                         
  -9   3   7        156.42        125.33        16.10 o                         
  -8   3   7        270.48        260.99        11.83 o                         
  -7   3   7        333.27        328.20        14.19 o                         
  -6   3   7          7.26         -2.65         6.23 o                         
  -5   3   7        769.65        763.19        22.87 o                         
  -4   3   7        386.29        390.77        13.00 o                         
  -3   3   7       1504.68       1508.32        25.45 o                         
  -2   3   7        452.23        459.20        12.36 o                         
  -1   3   7       4018.21       4161.23        51.93 o                         
   0   3   7        292.87        275.11         8.66 o                         
   1   3   7       1584.96       1414.27        20.57 o                         
   2   3   7       2084.94       2113.13        27.43 o                         
   3   3   7       1619.32       1594.14        21.91 o                         
   4   3   7        632.51        559.20         9.64 o                         
   5   3   7        545.96        517.86        10.01 o                         
   6   3   7       1931.60       1891.32        41.75 o                         
   7   3   7        527.14        537.22        12.35 o                         
   8   3   7        941.78       1022.84        25.66 o                         
   9   3   7        592.93        546.16        21.28 o                         
  10   3   7       1144.47       1085.41        21.48 o                         
  11   3   7        322.86        316.20        11.43 o                         
  12   3   7        587.05        592.88        33.51 o                         
  -9   4   7          7.24         10.71        11.36 o                         
  -8   4   7         25.52          8.82        13.15 o                         
  -7   4   7         20.63         17.57         8.29 o                         
  -6   4   7         77.45         93.00         9.58 o                         
  -5   4   7          5.93         15.81         6.33 o                         
  -4   4   7        261.42        254.74        10.80 o                         
  -3   4   7         31.86         25.90         6.46 o                         
  -2   4   7        993.82       1011.32        18.97 o                         
  -1   4   7        284.71        350.81        10.91 o                         
   0   4   7         29.54         23.00         5.05 o                         
   1   4   7         18.63         19.04         3.54 o                         
   2   4   7        843.49        891.83        14.39 o                         
   3   4   7          5.51          9.07         3.42 o                         
   4   4   7        125.23        138.81         5.39 o                         
   5   4   7        149.26        149.66         5.32 o                         
   6   4   7         44.71         44.88         4.43 o                         
   7   4   7        135.83        140.94         6.49 o                         
   8   4   7        254.05        217.56         8.82 o                         
   9   4   7          2.44          3.08         8.73 o                         
  10   4   7         69.72         59.03         5.31 o                         
  11   4   7         52.79         46.28         6.16 o                         
  12   4   7        106.37         93.11        12.17 o                         
  -9   5   7        830.80        774.05        31.78 o                         
  -8   5   7         81.23         84.78         9.20 o                         
  -7   5   7        262.59        256.63        13.82 o                         
  -6   5   7        307.49        296.70        12.71 o                         
  -5   5   7        469.02        482.40        14.84 o                         
  -4   5   7        744.05        741.11        15.48 o                         
  -3   5   7        229.48        238.55         8.87 o                         
  -2   5   7       1716.03       1677.52        24.70 o                         
  -1   5   7       1419.74       1488.67        22.12 o                         
   0   5   7        880.53        836.18        15.67 o                         
   1   5   7         50.26         40.70         3.91 o                         
   2   5   7       1715.79       1720.07        21.87 o                         
   3   5   7        795.49        788.84        11.26 o                         
   4   5   7       3282.59       3164.29        37.35 o                         
   5   5   7       1061.10       1022.65        15.37 o                         
   6   5   7        334.58        350.34        12.01 o                         
   7   5   7       1186.81       1205.37        23.59 o                         
   8   5   7        140.23        163.98         8.12 o                         
   9   5   7        779.59        775.60        18.93 o                         
  10   5   7        199.81        227.01        16.97 o                         
  11   5   7        383.08        409.37        17.58 o                         
  12   5   7        237.67        235.34        13.99 o                         
  -8   6   7          3.41          9.53         7.88 o                         
  -7   6   7         97.21         93.31        10.20 o                         
  -6   6   7          8.72          8.68         6.89 o                         
  -5   6   7         71.49         64.11         7.49 o                         
  -4   6   7         20.90         24.96         5.20 o                         
  -3   6   7        215.17        219.20         9.38 o                         
  -2   6   7        643.26        630.46        14.15 o                         
  -1   6   7        124.51        139.73         7.55 o                         
   0   6   7         94.07         90.61         6.35 o                         
   1   6   7         39.97         41.59         4.70 o                         
   2   6   7       2119.45       2126.79        27.91 o                         
   3   6   7          9.07         14.48         3.46 o                         
   4   6   7         14.60         23.35         4.27 o                         
   5   6   7       3064.90       3049.30        41.19 o                         
   6   6   7        647.56        667.59        13.98 o                         
   7   6   7         30.78         49.60         7.62 o                         
   8   6   7          5.81          7.11         6.10 o                         
   9   6   7        208.42        192.72        11.51 o                         
  10   6   7         72.88         97.36        11.10 o                         
  11   6   7         67.37         52.09        15.65 o                         
  -8   7   7        197.36        160.50        12.52 o                         
  -7   7   7         25.26         13.76         7.10 o                         
  -6   7   7        571.54        616.87        17.44 o                         
  -5   7   7        166.43        192.14        11.74 o                         
  -4   7   7        922.51        918.89        20.43 o                         
  -3   7   7        789.65        784.43        18.34 o                         
  -2   7   7        526.37        522.48        14.09 o                         
  -1   7   7       2238.97       2231.91        33.29 o                         
   0   7   7         57.46         79.12         6.10 o                         
   1   7   7       1420.81       1398.73        20.26 o                         
   2   7   7       2034.41       2030.91        27.23 o                         
   3   7   7        462.05        473.79        11.05 o                         
   4   7   7        293.04        320.90         9.64 o                         
   5   7   7         81.73         92.16         6.25 o                         
   6   7   7         67.30         76.73         5.85 o                         
   7   7   7       1037.09       1054.52        19.52 o                         
   8   7   7        189.58        195.69        16.59 o                         
   9   7   7        140.27        153.76        11.82 o                         
  10   7   7        695.05        723.65        23.63 o                         
  11   7   7         80.03         54.77        11.44 o                         
  -8   8   7        146.27        120.74        14.07 o                         
  -7   8   7          1.10          7.42         8.93 o                         
  -6   8   7        244.90        247.35        14.30 o                         
  -5   8   7         15.25          0.70         8.75 o                         
  -4   8   7        253.99        265.77        13.20 o                         
  -3   8   7          8.63          1.92         6.05 o                         
  -2   8   7         15.81         18.77         6.45 o                         
  -1   8   7        111.58        123.06         8.32 o                         
   0   8   7        802.14        793.08        15.53 o                         
   1   8   7        123.78        157.89         7.83 o                         
   2   8   7          4.52         10.60         5.09 o                         
   3   8   7       1089.76       1037.28        20.39 o                         
   4   8   7         32.92         35.39         5.61 o                         
   5   8   7       2297.68       2303.20        33.21 o                         
   6   8   7         64.13         69.62         7.31 o                         
   7   8   7        141.15        139.38         7.76 o                         
   8   8   7        108.41         97.96        12.60 o                         
   9   8   7        348.38        358.78        19.67 o                         
  10   8   7        255.35        252.18        16.28 o                         
  11   8   7          5.27         -2.82        12.60 o                         
  -7   9   7        111.88         91.52        12.62 o                         
  -6   9   7         98.09         94.44        10.36 o                         
  -5   9   7        908.25        922.30        25.84 o                         
  -4   9   7       1310.47       1284.65        25.93 o                         
  -3   9   7        426.58        466.06        16.69 o                         
  -2   9   7        692.69        643.43        17.64 o                         
  -1   9   7        724.99        745.61        17.78 o                         
   0   9   7        745.56        741.71        16.45 o                         
   1   9   7         48.01         42.97         7.11 o                         
   2   9   7        660.16        637.31        14.84 o                         
   3   9   7         91.29        109.25         9.23 o                         
   4   9   7        345.55        368.45        12.17 o                         
   5   9   7         40.22         40.65         6.84 o                         
   6   9   7       1247.93       1251.09        22.12 o                         
   7   9   7         49.72         56.56         7.33 o                         
   8   9   7        500.26        535.48        17.02 o                         
   9   9   7        157.50        198.75        17.11 o                         
  10   9   7        488.21        511.93        41.66 o                         
  -6  10   7          6.82         -4.83         8.88 o                         
  -5  10   7        302.95        286.09        14.05 o                         
  -4  10   7        158.14        161.45        11.45 o                         
  -3  10   7       1303.64       1232.87        30.36 o                         
  -2  10   7        260.20        290.86        13.72 o                         
  -1  10   7        348.32        375.11        14.56 o                         
   0  10   7         59.57         80.67         8.76 o                         
   1  10   7        101.40        106.12         9.25 o                         
   2  10   7        855.41        807.15        28.94 o                         
   3  10   7        519.74        498.64        14.58 o                         
   4  10   7        133.15        141.97         7.11 o                         
   5  10   7        122.13        146.31         9.16 o                         
   6  10   7        417.51        382.03        16.21 o                         
   7  10   7          7.47          3.67         6.80 o                         
   8  10   7        409.26        395.17        14.43 o                         
   9  10   7         40.47         40.04        10.43 o                         
  -5  11   7         70.05         42.69        12.29 o                         
  -4  11   7         81.55         72.87        10.26 o                         
  -3  11   7         35.81         17.33         9.03 o                         
  -2  11   7        231.22        264.71        15.48 o                         
  -1  11   7         22.60         21.29         8.68 o                         
   0  11   7        298.13        308.05        14.43 o                         
   1  11   7         36.85         31.08         7.93 o                         
   2  11   7         10.37         24.35         7.59 o                         
   3  11   7         10.68          1.36         6.57 o                         
   4  11   7          1.41         -0.16         4.94 o                         
   5  11   7        101.08         98.79         9.97 o                         
   6  11   7          1.41          7.94         8.54 o                         
   7  11   7          2.71         -4.35         6.95 o                         
   8  11   7          2.81          0.19        13.68 o                         
  -4  12   7        368.68        395.22        22.35 o                         
  -3  12   7         12.34         13.45         9.12 o                         
  -2  12   7        221.97        215.68        14.89 o                         
  -1  12   7         53.95         76.11        11.52 o                         
   0  12   7        379.10        409.34        16.39 o                         
   1  12   7        130.53        119.27        10.33 o                         
   2  12   7        837.82        821.52        19.99 o                         
   3  12   7        235.20        251.82        17.37 o                         
   4  12   7        113.88        111.11         9.61 o                         
   5  12   7        220.35        211.41        13.12 o                         
   6  12   7         59.11         49.29        11.26 o                         
   7  12   7         16.50         25.72        15.32 o                         
  -3  13   7         89.91         64.27        15.02 o                         
  -2  13   7          1.66         -9.64         9.64 o                         
  -1  13   7        141.24        153.18        13.29 o                         
   0  13   7          1.81         13.06        11.82 o                         
   1  13   7         16.41         12.70         8.43 o                         
   2  13   7        119.42        117.63        12.77 o                         
   3  13   7        320.50        324.34        16.19 o                         
   4  13   7          9.02         11.96         6.21 o                         
   5  13   7         50.39         40.07        10.15 o                         
   6  13   7          4.19          2.26        16.46 o                         
   0  14   7          2.16         -6.34        11.55 o                         
   1  14   7        148.42        172.57        19.28 o                         
   2  14   7        186.43        173.15        15.10 o                         
   3  14   7        349.71        304.26        25.59 o                         
  -2 -10   8         73.60        101.81        16.02 o                         
  -1 -10   8          0.53         18.04        12.44 o                         
   0 -10   8          2.00         10.26        10.46 o                         
   1 -10   8         11.66         31.04        10.92 o                         
   2 -10   8         29.75         40.12         9.80 o                         
   3 -10   8          0.85         -0.60         9.36 o                         
   4 -10   8        112.35        106.77        10.77 o                         
   5 -10   8        275.00        254.01        20.16 o                         
  -3  -9   8        389.83        363.61        17.71 o                         
  -2  -9   8       1050.72       1046.32        27.28 o                         
  -1  -9   8        716.55        701.52        19.31 o                         
   0  -9   8        230.15        212.82        12.72 o                         
   1  -9   8        530.10        525.06        17.52 o                         
   2  -9   8        219.03        214.10        12.52 o                         
   3  -9   8        173.53        177.34        11.15 o                         
   4  -9   8         77.71         66.35        12.96 o                         
   5  -9   8         11.67         12.52         7.86 o                         
   6  -9   8        223.06        165.32        10.97 o                         
  -5  -8   8         26.00         54.32        11.97 o                         
  -4  -8   8         15.94         -0.50         9.78 o                         
  -3  -8   8        312.40        298.83        16.63 o                         
  -2  -8   8         40.89         43.97         9.53 o                         
  -1  -8   8         95.41        111.02        10.17 o                         
   0  -8   8         62.17         69.36         8.37 o                         
   1  -8   8        100.54        108.22         9.46 o                         
   2  -8   8        106.26         87.43         9.11 o                         
   3  -8   8         72.42         88.79        10.18 o                         
   4  -8   8         59.17         58.76         9.15 o                         
   5  -8   8        167.60        168.41         9.70 o                         
   6  -8   8        181.30        177.89        11.23 o                         
   7  -8   8        110.95        109.17        10.87 o                         
   8  -8   8        455.17        522.55        37.60 o                         
  -6  -7   8         30.58         24.91        15.53 o                         
  -5  -7   8        270.34        254.42        15.29 o                         
  -4  -7   8        377.84        356.83        17.37 o                         
  -3  -7   8         87.78        109.81        11.29 o                         
  -2  -7   8        263.33        279.34        13.97 o                         
  -1  -7   8          3.54          0.00         7.59 o                         
   0  -7   8         23.09         20.47         7.55 o                         
   1  -7   8         24.68         15.79         7.62 o                         
   2  -7   8        462.92        456.29        15.59 o                         
   3  -7   8         64.87         67.03         8.14 o                         
   4  -7   8          4.91         -0.95         7.07 o                         
   5  -7   8         38.48         51.19         7.06 o                         
   6  -7   8         45.35         30.57         6.98 o                         
   7  -7   8        104.21        115.24         9.41 o                         
   8  -7   8          6.22         12.63         9.91 o                         
   9  -7   8        228.17        229.29        14.77 o                         
  -6  -6   8        442.58        376.82        17.70 o                         
  -5  -6   8        377.47        402.45        16.39 o                         
  -4  -6   8        387.00        374.25        17.11 o                         
  -3  -6   8        364.52        350.75        17.72 o                         
  -2  -6   8        104.34        118.25        10.39 o                         
  -1  -6   8        119.49        137.51        10.52 o                         
   0  -6   8       2904.06       2880.68        42.55 o                         
   1  -6   8         49.91         55.10         6.17 o                         
   2  -6   8        452.41        489.85        15.47 o                         
   3  -6   8        218.81        220.61         9.76 o                         
   4  -6   8        378.82        380.40        13.47 o                         
   5  -6   8        293.02        275.60        10.43 o                         
   6  -6   8        407.57        395.29        17.49 o                         
   7  -6   8         92.54         96.70         9.60 o                         
   8  -6   8         82.67         71.77         7.92 o                         
   9  -6   8         31.70         37.34        10.86 o                         
  -7  -5   8         76.86         79.76        14.72 o                         
  -6  -5   8         16.41         33.83         9.59 o                         
  -5  -5   8        293.34        276.39        14.52 o                         
  -4  -5   8        250.33        238.14        13.25 o                         
  -3  -5   8         93.07         97.25         9.67 o                         
  -2  -5   8          1.11         -1.01         6.72 o                         
  -1  -5   8        241.00        261.57        12.62 o                         
   0  -5   8        126.80        124.28         9.13 o                         
   1  -5   8        537.39        536.91        15.42 o                         
   2  -5   8         21.85         17.93         3.80 o                         
   3  -5   8        556.85        566.23        14.13 o                         
   4  -5   8         22.67         15.75         5.83 o                         
   5  -5   8        218.21        232.94         8.83 o                         
   6  -5   8        144.90        136.03         7.17 o                         
   7  -5   8         29.79         23.40         6.64 o                         
   8  -5   8         43.82         55.29         7.50 o                         
   9  -5   8        100.03        108.70         9.49 o                         
  10  -5   8         24.26         20.04         9.13 o                         
  -7  -4   8        167.87        184.36        14.14 o                         
  -6  -4   8       1072.99       1091.42        25.49 o                         
  -5  -4   8        124.23        153.83        10.86 o                         
  -4  -4   8         16.79         34.84         8.08 o                         
  -3  -4   8        623.78        652.77        18.73 o                         
  -2  -4   8        940.29        968.28        22.21 o                         
  -1  -4   8        683.96        704.63        17.06 o                         
   0  -4   8       1821.57       1871.09        29.99 o                         
   1  -4   8       1130.83       1123.73        24.26 o                         
   2  -4   8        468.44        497.35        13.59 o                         
   3  -4   8       1505.11       1462.60        25.15 o                         
   4  -4   8        322.50        327.40        12.00 o                         
   5  -4   8       2874.74       2820.85        40.37 o                         
   6  -4   8        127.34        117.38         6.36 o                         
   7  -4   8        689.94        685.80        15.68 o                         
   8  -4   8        145.97        171.71        10.66 o                         
   9  -4   8        453.51        420.12        14.65 o                         
  10  -4   8        356.60        356.81        13.59 o                         
  11  -4   8        206.10        225.77        26.38 o                         
  -8  -3   8         55.49         50.59        13.36 o                         
  -7  -3   8          6.43         -7.38         7.41 o                         
  -6  -3   8         14.03         -2.29         7.38 o                         
  -5  -3   8        304.81        316.05        13.57 o                         
  -4  -3   8        157.63        170.17        10.81 o                         
  -3  -3   8        115.16        105.91         9.34 o                         
  -2  -3   8          0.24         -6.41         6.41 o                         
  -1  -3   8          9.71         13.43         6.58 o                         
   0  -3   8        440.89        455.57        13.57 o                         
   1  -3   8         17.22         16.06         5.43 o                         
   2  -3   8         67.07         68.15         6.49 o                         
   3  -3   8        131.29        123.01         7.09 o                         
   4  -3   8         61.82         73.55         6.78 o                         
   5  -3   8         87.57         91.57         5.32 o                         
   6  -3   8        209.06        194.69         8.67 o                         
   7  -3   8          1.03          3.27         5.61 o                         
   8  -3   8          6.87          6.44         5.73 o                         
   9  -3   8         40.15         29.74         6.32 o                         
  10  -3   8         85.64         81.09         9.93 o                         
  11  -3   8         87.38         85.55         7.66 o                         
  -8  -2   8        208.31        196.81        15.93 o                         
  -7  -2   8        227.76        230.32        12.75 o                         
  -6  -2   8        273.95        284.68        13.73 o                         
  -5  -2   8        200.77        209.69        12.89 o                         
  -4  -2   8         23.97         20.19         6.86 o                         
  -3  -2   8       6279.50       6545.32        77.87 o                         
  -2  -2   8        811.46        879.65        18.37 o                         
  -1  -2   8        942.09        938.30        18.42 o                         
   0  -2   8       1762.34       1781.07        27.69 o                         
   1  -2   8        632.71        634.90        13.89 o                         
   2  -2   8        548.26        575.86        14.52 o                         
   3  -2   8       1160.81       1187.19        23.08 o                         
   4  -2   8       1443.83       1416.79        34.72 o                         
   5  -2   8        659.02        669.76        13.71 o                         
   6  -2   8         48.71         46.78         4.66 o                         
   7  -2   8        258.80        259.70         9.89 o                         
   8  -2   8        430.02        441.97        12.45 o                         
   9  -2   8        302.14        317.92        10.37 o                         
  10  -2   8        767.93        815.58        19.07 o                         
  11  -2   8         37.04         33.52         8.51 o                         
  -8  -1   8         48.94         53.49        12.17 o                         
  -7  -1   8         40.82         36.70         8.94 o                         
  -6  -1   8         27.66         32.99         7.99 o                         
  -5  -1   8        321.14        340.88        14.45 o                         
  -4  -1   8         64.97         60.66         9.08 o                         
  -3  -1   8       1312.64       1330.23        25.45 o                         
  -2  -1   8        287.88        292.66        11.21 o                         
  -1  -1   8         28.92         24.94         5.93 o                         
   0  -1   8          1.36         -0.16         4.56 o                         
   1  -1   8        889.13        886.07        15.75 o                         
   2  -1   8          2.78          3.87         4.69 o                         
   3  -1   8        678.86        696.29        14.83 o                         
   4  -1   8        160.82        159.14         6.80 o                         
   5  -1   8         45.03         36.15         5.19 o                         
   6  -1   8         29.69         26.26         2.91 o                         
   7  -1   8         10.97          3.01         4.22 o                         
   8  -1   8        964.10        974.47        17.39 o                         
   9  -1   8         13.01         13.97         4.58 o                         
  10  -1   8         36.17         44.05         5.70 o                         
  11  -1   8        216.54        264.73        15.77 o                         
  12  -1   8        199.40        198.10        22.03 o                         
  -8   0   8        267.30        254.09        15.87 o                         
  -7   0   8        172.78        200.16        12.21 o                         
  -6   0   8       1067.59       1118.82        24.26 o                         
  -5   0   8        160.66        171.24        10.75 o                         
  -4   0   8         43.51         45.96         8.16 o                         
  -3   0   8       7119.26       7362.39        93.67 o                         
  -2   0   8       3350.14       3406.81        53.54 o                         
  -1   0   8        151.13        152.79         7.76 o                         
   0   0   8       1420.78       1395.89        22.65 o                         
   1   0   8        447.56        434.56        10.45 o                         
   2   0   8       2051.09       2073.56        29.13 o                         
   3   0   8        704.10        706.68        14.05 o                         
   4   0   8        310.37        293.35         9.60 o                         
   5   0   8        786.62        795.06        14.00 o                         
   6   0   8        523.63        527.75         9.29 o                         
   7   0   8       1177.91       1218.25        20.27 o                         
   8   0   8        555.32        571.47        13.88 o                         
   9   0   8       1481.91       1479.00        29.17 o                         
  10   0   8        129.21        140.22        10.26 o                         
  11   0   8        153.96        138.60        11.39 o                         
  12   0   8        121.58        158.80        18.01 o                         
  -9   1   8        105.18         97.75        14.94 o                         
  -8   1   8         43.79         30.99         6.51 o                         
  -7   1   8         80.64         79.94         9.50 o                         
  -6   1   8         27.41         16.29         8.57 o                         
  -5   1   8        427.78        461.78        16.02 o                         
  -4   1   8        860.64        847.70        20.54 o                         
  -3   1   8         77.34         80.97         7.97 o                         
  -2   1   8        286.30        321.73        11.62 o                         
  -1   1   8        143.10        158.15         8.93 o                         
   0   1   8       1945.13       1943.11        29.81 o                         
   1   1   8        173.29        164.12         6.61 o                         
   2   1   8         18.33          9.19         3.43 o                         
   3   1   8         78.86         72.35         5.13 o                         
   4   1   8        520.10        466.26        11.19 o                         
   5   1   8        298.27        274.48         8.48 o                         
   6   1   8       1075.99       1057.03        16.57 o                         
   7   1   8        344.50        326.18         7.53 o                         
   8   1   8         68.34         79.67         8.71 o                         
   9   1   8        865.37        888.36        28.37 o                         
  10   1   8          4.45          5.55         7.45 o                         
  11   1   8        553.95        579.44        17.02 o                         
  12   1   8        377.35        416.21        16.63 o                         
  -9   2   8         80.93         44.24        11.35 o                         
  -8   2   8        329.72        300.02        14.09 o                         
  -7   2   8        126.97        119.50        13.10 o                         
  -6   2   8        314.10        322.43        15.14 o                         
  -5   2   8       1413.82       1391.25        26.62 o                         
  -4   2   8        141.57        138.66         9.25 o                         
  -3   2   8        467.32        484.36        15.20 o                         
  -2   2   8         75.35         71.06         7.40 o                         
  -1   2   8        238.85        267.05        11.82 o                         
   0   2   8        260.15        266.60         9.38 o                         
   1   2   8       2606.92       2567.53        34.14 o                         
   2   2   8        621.50        656.69        11.97 o                         
   3   2   8        531.89        476.12         9.66 o                         
   4   2   8         14.98         25.35         4.52 o                         
   5   2   8       1113.05       1114.39        16.43 o                         
   6   2   8        429.58        429.95         8.90 o                         
   7   2   8         93.11         78.57         6.98 o                         
   8   2   8        182.83        188.20         9.00 o                         
   9   2   8        406.51        425.90        15.09 o                         
  10   2   8         62.86         74.94         7.10 o                         
  11   2   8         32.03         39.13         6.41 o                         
  12   2   8        429.19        427.86        15.23 o                         
  -8   3   8        223.51        225.12        14.31 o                         
  -7   3   8        665.26        644.88        22.05 o                         
  -6   3   8       1305.51       1270.07        26.33 o                         
  -5   3   8        327.28        327.75        12.71 o                         
  -4   3   8        472.42        508.85        15.61 o                         
  -3   3   8        538.32        535.81        15.24 o                         
  -2   3   8        667.21        665.25        16.75 o                         
  -1   3   8       2103.48       2172.11        31.14 o                         
   0   3   8        401.18        400.27        10.95 o                         
   1   3   8        924.22        918.25        15.97 o                         
   2   3   8         13.26         10.97         3.70 o                         
   3   3   8       2697.89       2706.71        32.07 o                         
   4   3   8        424.67        424.75         9.23 o                         
   5   3   8        920.87        918.95        16.13 o                         
   6   3   8        705.75        756.08        11.99 o                         
   7   3   8       1058.54       1062.62        22.32 o                         
   8   3   8         26.85         19.26         4.60 o                         
   9   3   8        280.57        288.66         9.53 o                         
  10   3   8        304.02        300.15        11.15 o                         
  11   3   8        363.72        381.77        14.21 o                         
  12   3   8        610.26        597.97        16.75 o                         
  -8   4   8          7.27          3.99         9.65 o                         
  -7   4   8         47.33         40.77        10.40 o                         
  -6   4   8        331.67        347.69        14.87 o                         
  -5   4   8        613.95        610.38        18.01 o                         
  -4   4   8         43.79         37.85         8.87 o                         
  -3   4   8        223.91        243.71         9.67 o                         
  -2   4   8        139.79        148.81         9.00 o                         
  -1   4   8         87.69         94.35         9.53 o                         
   0   4   8         98.43         94.63         6.53 o                         
   1   4   8          9.85          6.67         4.22 o                         
   2   4   8        250.81        251.07         7.68 o                         
   3   4   8          5.51          2.36         2.76 o                         
   4   4   8        728.87        753.08        16.75 o                         
   5   4   8        478.00        488.12        10.82 o                         
   6   4   8        771.65        760.47        13.75 o                         
   7   4   8        389.58        379.80        12.96 o                         
   8   4   8        368.03        356.78        14.44 o                         
   9   4   8          9.19          2.41         3.16 o                         
  10   4   8         42.90         43.70        11.10 o                         
  11   4   8         14.79         11.49         8.50 o                         
  12   4   8         36.80         14.89        11.91 o                         
  -8   5   8         94.37         95.73        10.07 o                         
  -7   5   8        188.83        207.79        12.88 o                         
  -6   5   8         18.56          6.50         7.03 o                         
  -5   5   8        622.98        647.20        15.04 o                         
  -4   5   8         42.03         46.09         6.90 o                         
  -3   5   8        985.48        938.85        19.70 o                         
  -2   5   8        498.14        482.15        13.19 o                         
  -1   5   8       2857.41       2982.85        44.81 o                         
   0   5   8       1148.74       1156.90        19.09 o                         
   1   5   8       1337.16       1340.81        20.34 o                         
   2   5   8        913.21        909.53        16.10 o                         
   3   5   8        654.22        652.63        10.61 o                         
   4   5   8       2888.48       2877.09        35.54 o                         
   5   5   8        223.38        234.15         7.51 o                         
   6   5   8       1048.58       1052.09        15.86 o                         
   7   5   8         36.43         35.10         6.43 o                         
   8   5   8        807.33        848.21        20.05 o                         
   9   5   8        748.52        735.07        19.20 o                         
  10   5   8        758.39        763.92        24.99 o                         
  11   5   8        145.14        142.32        10.33 o                         
  -8   6   8          6.28          6.27         8.62 o                         
  -7   6   8        177.43        193.91        13.55 o                         
  -6   6   8        129.60        128.07         9.24 o                         
  -5   6   8          3.97         -0.49         5.85 o                         
  -4   6   8        219.48        238.49         9.77 o                         
  -3   6   8        189.66        190.97         8.10 o                         
  -2   6   8          6.75          3.57         5.32 o                         
  -1   6   8        305.73        343.67        11.37 o                         
   0   6   8        147.38        154.85         8.11 o                         
   1   6   8         21.78         22.62         5.44 o                         
   2   6   8        323.85        352.10        10.07 o                         
   3   6   8         48.08         51.47         5.42 o                         
   4   6   8        304.85        312.97         9.62 o                         
   5   6   8        479.05        502.94        11.93 o                         
   6   6   8         11.24         13.20         4.37 o                         
   7   6   8          3.04          2.56         7.93 o                         
   8   6   8         52.54         42.49         8.33 o                         
   9   6   8         76.67        111.26         9.06 o                         
  10   6   8         79.95        102.70        12.86 o                         
  11   6   8          1.87          2.84         8.22 o                         
  -7   7   8        491.64        475.19        19.68 o                         
  -6   7   8        406.98        434.63        19.09 o                         
  -5   7   8         36.54         41.00         9.17 o                         
  -4   7   8       1754.59       1786.69        31.86 o                         
  -3   7   8        767.68        762.48        19.31 o                         
  -2   7   8        951.28        900.94        18.84 o                         
  -1   7   8         39.81         61.99         7.33 o                         
   0   7   8        957.89        941.01        17.64 o                         
   1   7   8         52.55         55.65         6.23 o                         
   2   7   8        654.74        651.95        13.16 o                         
   3   7   8       1924.73       1889.34        27.05 o                         
   4   7   8       1118.85       1114.19        21.43 o                         
   5   7   8        423.32        437.40        11.25 o                         
   6   7   8        225.48        229.75         8.58 o                         
   7   7   8       1315.56       1404.85        27.54 o                         
   8   7   8        233.76        277.59        15.14 o                         
   9   7   8       1036.72       1053.61        35.77 o                         
  10   7   8        105.80        120.75        15.87 o                         
  11   7   8        233.17        209.78        21.03 o                         
  -7   8   8         49.96         49.61        11.50 o                         
  -6   8   8          4.09         -7.62         9.17 o                         
  -5   8   8        204.80        201.49        12.69 o                         
  -4   8   8        464.51        510.04        19.14 o                         
  -3   8   8        107.38         86.93         9.61 o                         
  -2   8   8        152.06        152.03         9.73 o                         
  -1   8   8        105.51        109.44         8.37 o                         
   0   8   8        265.65        273.96        11.07 o                         
   1   8   8        118.88        142.76         8.24 o                         
   2   8   8         90.11         90.40         6.73 o                         
   3   8   8        190.98        194.48         8.41 o                         
   4   8   8        374.72        419.13        16.03 o                         
   5   8   8         17.21          5.34         5.06 o                         
   6   8   8         38.98         35.13         5.82 o                         
   7   8   8        101.46        113.78         7.07 o                         
   8   8   8         36.93         69.08        14.72 o                         
   9   8   8        149.36        163.11        13.54 o                         
  10   8   8         89.56        125.89        15.07 o                         
  -6   9   8         10.31         17.62        10.08 o                         
  -5   9   8         61.68         79.68        10.82 o                         
  -4   9   8       1156.17       1151.71        24.98 o                         
  -3   9   8        753.23        742.65        19.68 o                         
  -2   9   8         17.96         14.98         8.14 o                         
  -1   9   8        149.50        159.64        10.49 o                         
   0   9   8        321.59        334.56        13.06 o                         
   1   9   8       2794.17       2699.33        38.07 o                         
   2   9   8          9.95         18.08         6.09 o                         
   3   9   8        186.69        214.94        10.64 o                         
   4   9   8       1040.36       1032.16        21.12 o                         
   5   9   8        646.81        683.14        16.06 o                         
   6   9   8        331.42        344.98        12.80 o                         
   7   9   8        150.14        164.04         9.33 o                         
   8   9   8        242.54        233.93        21.45 o                         
   9   9   8        127.84        132.53        15.26 o                         
  10   9   8         26.33         27.95        12.63 o                         
  -6  10   8         52.57         15.35        13.06 o                         
  -5  10   8         57.06         33.82        11.61 o                         
  -4  10   8        224.98        220.82        14.50 o                         
  -3  10   8         21.75         17.98         8.60 o                         
  -2  10   8          8.10         10.47         7.56 o                         
  -1  10   8        251.56        271.06        13.44 o                         
   0  10   8        101.98         80.42         8.80 o                         
   1  10   8         20.97          6.08         7.07 o                         
   2  10   8          2.05          8.49         6.90 o                         
   3  10   8        551.31        569.78        19.18 o                         
   4  10   8          3.02         -4.04         5.66 o                         
   5  10   8        131.93        129.34        10.05 o                         
   6  10   8        104.52        145.04        11.03 o                         
   7  10   8        257.25        256.17        12.05 o                         
   8  10   8        157.79        158.50        15.79 o                         
   9  10   8        103.66         72.68         9.69 o                         
  -5  11   8         21.61          1.01        11.10 o                         
  -4  11   8         96.99         89.34        11.46 o                         
  -3  11   8        166.83        191.02        12.94 o                         
  -2  11   8        146.00        158.17        12.01 o                         
  -1  11   8        155.98        156.88        12.17 o                         
   0  11   8        185.30        201.66        14.68 o                         
   1  11   8        102.21        111.76         9.99 o                         
   2  11   8        353.87        376.14        14.47 o                         
   3  11   8          4.17          4.49         6.68 o                         
   4  11   8        482.96        444.48        20.19 o                         
   5  11   8         25.10         32.95         7.77 o                         
   6  11   8        276.36        340.81        14.74 o                         
   7  11   8          1.75         12.90         8.85 o                         
   8  11   8        376.98        491.52        52.58 o                         
  -4  12   8         18.36          5.41        12.56 o                         
  -3  12   8         55.83         47.93        16.21 o                         
  -2  12   8         61.95         58.78        11.66 o                         
  -1  12   8         43.87         51.29        10.61 o                         
   0  12   8        144.47        143.01        13.10 o                         
   1  12   8        344.25        378.34        16.38 o                         
   2  12   8        313.41        286.20        13.50 o                         
   3  12   8          4.25         -2.40         9.11 o                         
   4  12   8        559.51        559.44        26.38 o                         
   5  12   8         29.97         25.14         9.05 o                         
   6  12   8        256.89        261.72        19.89 o                         
   7  12   8         27.40         63.06        14.27 o                         
  -2  13   8          9.92         -1.31        11.35 o                         
  -1  13   8        233.02        285.92        18.07 o                         
   0  13   8        139.73        139.35        13.04 o                         
   1  13   8        101.73         98.54        11.56 o                         
   2  13   8          3.12          4.43         8.58 o                         
   3  13   8        101.24        118.68        12.21 o                         
   4  13   8         17.52          6.02         8.52 o                         
   5  13   8        159.07        151.95        14.35 o                         
  -2  -9   9         77.72        120.67        13.22 o                         
  -1  -9   9         84.45         86.07        12.51 o                         
   0  -9   9        168.60        187.02        14.54 o                         
   1  -9   9        185.68        179.34        14.53 o                         
   2  -9   9          5.57          8.58        11.03 o                         
   3  -9   9        512.44        496.51        19.20 o                         
   4  -9   9         32.88         52.89        10.76 o                         
   5  -9   9        162.69        162.36        13.43 o                         
  -3  -8   9         25.25         35.20        12.82 o                         
  -2  -8   9        164.58        149.35        12.43 o                         
  -1  -8   9         82.95         73.34        10.34 o                         
   0  -8   9         60.05         74.55        10.58 o                         
   1  -8   9         27.58         19.32         7.35 o                         
   2  -8   9         11.03          8.51         8.18 o                         
   3  -8   9        450.91        444.44        14.62 o                         
   4  -8   9          9.15          0.35         6.94 o                         
   5  -8   9          4.27         -2.53         6.60 o                         
   6  -8   9          8.48          0.59         6.35 o                         
   7  -8   9        436.10        380.29        13.31 o                         
  -4  -7   9        143.85        167.41        21.82 o                         
  -3  -7   9        173.32        150.83        12.87 o                         
  -2  -7   9         59.35         70.33        10.18 o                         
  -1  -7   9        509.81        505.75        18.30 o                         
   0  -7   9        284.09        268.71        13.77 o                         
   1  -7   9        220.75        245.41        12.74 o                         
   2  -7   9        174.97        171.05        11.05 o                         
   3  -7   9       1037.59       1024.67        23.70 o                         
   4  -7   9        818.20        810.75        23.60 o                         
   5  -7   9         50.55         48.32         7.65 o                         
   6  -7   9        375.32        362.01        12.75 o                         
   7  -7   9         91.28         81.98         8.36 o                         
   8  -7   9        247.88        222.19        17.41 o                         
  -5  -6   9        159.81        189.71        14.19 o                         
  -4  -6   9        307.69        311.50        15.88 o                         
  -3  -6   9        266.14        271.69        15.89 o                         
  -2  -6   9         57.46         38.63         8.88 o                         
  -1  -6   9        362.06        376.30        15.61 o                         
   0  -6   9        147.17        159.30        10.68 o                         
   1  -6   9        276.97        280.56        13.13 o                         
   2  -6   9         81.02         90.71         9.10 o                         
   3  -6   9         45.05         55.44         6.58 o                         
   4  -6   9         98.09        100.71         8.27 o                         
   5  -6   9        287.21        277.00        11.00 o                         
   6  -6   9        144.67        139.89         8.56 o                         
   7  -6   9         81.54         63.17         8.80 o                         
   8  -6   9        403.31        408.09        21.62 o                         
   9  -6   9          3.44         20.22        11.70 o                         
  -6  -5   9         49.08         48.06        10.31 o                         
  -5  -5   9         90.53        100.87        11.07 o                         
  -4  -5   9         91.35         98.02        10.40 o                         
  -3  -5   9         61.74         66.05         9.68 o                         
  -2  -5   9        298.34        294.43        16.46 o                         
  -1  -5   9          8.06         12.02         7.11 o                         
   0  -5   9         50.79         34.90         7.76 o                         
   1  -5   9         22.66          6.62         7.73 o                         
   2  -5   9         12.85         10.32         7.51 o                         
   3  -5   9          3.54         -5.67         6.79 o                         
   4  -5   9        227.07        227.21        11.88 o                         
   5  -5   9         49.30         49.11         6.85 o                         
   6  -5   9         15.05         13.52         5.31 o                         
   7  -5   9        172.36        182.49        11.05 o                         
   8  -5   9         34.49         39.91         7.81 o                         
   9  -5   9        504.76        497.60        19.35 o                         
  -7  -4   9        442.61        448.67        34.75 o                         
  -6  -4   9         81.91         79.03        12.38 o                         
  -5  -4   9         80.09         73.27         9.99 o                         
  -4  -4   9        232.31        245.51        13.86 o                         
  -3  -4   9        367.64        405.44        17.47 o                         
  -2  -4   9        567.86        600.30        17.56 o                         
  -1  -4   9        180.33        185.45        11.00 o                         
   0  -4   9        453.06        467.92        14.98 o                         
   1  -4   9         44.89         64.48         8.55 o                         
   2  -4   9       1283.69       1298.48        23.44 o                         
   3  -4   9        590.50        586.26        17.71 o                         
   4  -4   9        635.00        676.71        16.00 o                         
   5  -4   9       1346.56       1354.54        24.00 o                         
   6  -4   9         88.14         77.36         5.01 o                         
   7  -4   9        208.75        220.61        11.41 o                         
   8  -4   9        372.37        369.24        12.64 o                         
   9  -4   9        353.64        354.01        16.04 o                         
  10  -4   9        103.40        105.35        15.86 o                         
  -7  -3   9         90.84         81.54        11.64 o                         
  -6  -3   9        162.20        186.49        13.08 o                         
  -5  -3   9          5.08         -9.11         9.11 o                         
  -4  -3   9          1.00         -6.90         7.61 o                         
  -3  -3   9        200.01        235.65        13.21 o                         
  -2  -3   9         60.22         66.55         8.75 o                         
  -1  -3   9        192.81        201.65        11.07 o                         
   0  -3   9         50.12         65.41         7.67 o                         
   1  -3   9         14.62         11.54         5.95 o                         
   2  -3   9          1.30          0.77         4.51 o                         
   3  -3   9       1362.04       1296.42        25.52 o                         
   4  -3   9         28.87         33.53         6.16 o                         
   5  -3   9         17.53         14.32         5.52 o                         
   6  -3   9        482.90        498.85        13.32 o                         
   7  -3   9        569.24        577.41        16.74 o                         
   8  -3   9         91.26        109.91         8.36 o                         
   9  -3   9         22.81         20.58         6.43 o                         
  10  -3   9          9.45         10.85         7.45 o                         
  -7  -2   9        124.52        120.15        14.74 o                         
  -6  -2   9        166.29        186.02        12.39 o                         
  -5  -2   9         68.99         67.88         9.20 o                         
  -4  -2   9        247.90        270.31        12.62 o                         
  -3  -2   9       1925.18       1970.04        38.06 o                         
  -2  -2   9        631.99        708.48        18.34 o                         
  -1  -2   9        119.95        135.37         9.21 o                         
   0  -2   9        249.40        265.55        13.01 o                         
   1  -2   9       2291.25       2266.99        33.31 o                         
   2  -2   9        313.07        281.07        11.90 o                         
   3  -2   9        857.48        847.28        18.10 o                         
   4  -2   9        747.71        782.90        18.50 o                         
   5  -2   9       4179.28       4235.24        54.28 o                         
   6  -2   9        478.96        504.47        13.67 o                         
   7  -2   9        776.08        752.55        17.99 o                         
   8  -2   9        680.63        654.01        15.02 o                         
   9  -2   9        858.67        875.82        17.44 o                         
  10  -2   9        595.64        625.58        20.44 o                         
  11  -2   9         59.23         44.99         8.18 o                         
  -8  -1   9          3.66         -2.17        11.93 o                         
  -7  -1   9          1.84         -8.68        11.31 o                         
  -6  -1   9         52.83         49.56        10.06 o                         
  -5  -1   9         17.75         17.14         8.02 o                         
  -4  -1   9          5.42         -6.92         6.92 o                         
  -3  -1   9          9.35          6.68         6.43 o                         
  -2  -1   9        230.12        249.41        12.24 o                         
  -1  -1   9       1234.48       1251.55        22.62 o                         
   0  -1   9        118.49        133.17         8.49 o                         
   1  -1   9        306.38        293.01        10.28 o                         
   2  -1   9          1.45         -0.72         5.83 o                         
   3  -1   9        186.80        217.40         9.37 o                         
   4  -1   9         60.97         61.37         5.73 o                         
   5  -1   9        737.87        732.57        15.08 o                         
   6  -1   9        329.55        336.83        10.82 o                         
   7  -1   9        216.93        218.13         9.36 o                         
   8  -1   9         16.53          9.11         4.76 o                         
   9  -1   9          1.31         -4.31         4.40 o                         
  10  -1   9          3.12         -2.47         5.69 o                         
  11  -1   9          4.47         -3.76         8.76 o                         
  -8   0   9         50.77         51.34        10.95 o                         
  -7   0   9        349.57        322.07        15.74 o                         
  -6   0   9        176.02        192.79        12.71 o                         
  -5   0   9        701.50        719.93        20.05 o                         
  -4   0   9         13.44         29.02         7.90 o                         
  -3   0   9         71.05         97.68         9.42 o                         
  -2   0   9         14.19          4.84         6.78 o                         
  -1   0   9       1535.12       1561.42        25.31 o                         
   0   0   9        389.28        430.78        14.08 o                         
   1   0   9        499.31        512.21        12.01 o                         
   2   0   9       4038.96       4132.84        52.93 o                         
   3   0   9        975.44       1005.82        20.89 o                         
   4   0   9        780.26        793.42        13.94 o                         
   5   0   9        364.25        385.44        11.62 o                         
   6   0   9       1628.19       1625.83        25.27 o                         
   7   0   9        154.13        158.12         8.13 o                         
   8   0   9        902.72        893.99        14.89 o                         
   9   0   9        184.78        170.42         7.09 o                         
  10   0   9        112.47        145.50        10.81 o                         
  11   0   9          7.37         19.84         7.32 o                         
  -8   1   9          8.90         10.83         9.57 o                         
  -7   1   9        196.29        179.74        12.92 o                         
  -6   1   9          1.85         -4.91         8.19 o                         
  -5   1   9          1.16          1.92         8.72 o                         
  -4   1   9          1.81         -5.54         7.12 o                         
  -3   1   9       1093.86       1110.06        23.24 o                         
  -2   1   9        142.66        152.84        10.23 o                         
  -1   1   9        953.71        991.87        21.74 o                         
   0   1   9        139.37        162.39         9.23 o                         
   1   1   9         21.25         25.53         4.94 o                         
   2   1   9        303.35        322.05        11.18 o                         
   3   1   9         65.12         53.97         5.82 o                         
   4   1   9         46.34         35.55         7.05 o                         
   5   1   9         86.84         80.73         6.41 o                         
   6   1   9        374.04        381.35        12.24 o                         
   7   1   9         88.25         85.45         4.90 o                         
   8   1   9         89.50         98.29         6.27 o                         
   9   1   9         14.33          4.58         6.40 o                         
  10   1   9        712.47        674.35        18.63 o                         
  11   1   9         97.63         87.85         9.30 o                         
  -8   2   9         75.35         55.94        16.47 o                         
  -7   2   9          8.56          1.16         9.26 o                         
  -6   2   9        236.64        245.19        16.10 o                         
  -5   2   9        144.15        152.51        12.01 o                         
  -4   2   9       1049.72       1070.65        23.28 o                         
  -3   2   9        495.76        518.17        17.69 o                         
  -2   2   9        869.95        901.79        19.77 o                         
  -1   2   9        617.82        659.53        15.88 o                         
   0   2   9       3199.12       3147.92        42.18 o                         
   1   2   9        473.79        502.85        12.16 o                         
   2   2   9       1698.61       1751.33        24.28 o                         
   3   2   9        778.78        800.02        13.97 o                         
   4   2   9        927.04        899.22        16.89 o                         
   5   2   9        922.30        937.08        22.18 o                         
   6   2   9        743.86        763.21        14.03 o                         
   7   2   9        733.24        759.72        17.77 o                         
   8   2   9        139.38        127.07         9.69 o                         
   9   2   9        958.79        935.66        24.38 o                         
  10   2   9        275.20        282.26        14.73 o                         
  11   2   9        514.66        518.90        15.96 o                         
  -8   3   9          2.94          6.51         9.52 o                         
  -7   3   9         26.95          7.68         9.82 o                         
  -6   3   9         88.67         89.71        10.95 o                         
  -5   3   9        154.21        161.61        10.73 o                         
  -4   3   9        185.37        174.18        11.23 o                         
  -3   3   9          4.20         10.81         7.23 o                         
  -2   3   9        372.58        381.52        14.14 o                         
  -1   3   9        847.85        856.72        17.49 o                         
   0   3   9        141.59        174.47        10.04 o                         
   1   3   9        225.94        247.28         9.36 o                         
   2   3   9       1940.21       1914.78        25.06 o                         
   3   3   9        459.27        463.71        11.16 o                         
   4   3   9        949.14        980.02        18.81 o                         
   5   3   9        492.85        500.13        11.04 o                         
   6   3   9        246.80        233.32         7.68 o                         
   7   3   9       1032.01       1008.28        29.06 o                         
   8   3   9        401.42        426.69        15.81 o                         
   9   3   9        495.45        511.59        15.65 o                         
  10   3   9         43.21         34.27         6.76 o                         
  11   3   9        540.22        531.50        25.56 o                         
  -8   4   9        133.80        111.98        11.17 o                         
  -7   4   9          2.64         -8.93         8.93 o                         
  -6   4   9        348.35        354.96        17.28 o                         
  -5   4   9        196.14        220.27        12.89 o                         
  -4   4   9          4.72         10.22         6.69 o                         
  -3   4   9        124.09        132.38        11.05 o                         
  -2   4   9        279.81        255.49        11.20 o                         
  -1   4   9        170.39        173.25         9.22 o                         
   0   4   9         19.84         23.97         5.69 o                         
   1   4   9        194.01        190.91         8.31 o                         
   2   4   9          8.58          8.84         4.49 o                         
   3   4   9       1863.81       1842.38        25.19 o                         
   4   4   9        544.31        544.42        11.26 o                         
   5   4   9         40.10         34.12         4.87 o                         
   6   4   9         78.20         79.14         6.01 o                         
   7   4   9        179.00        215.91        14.90 o                         
   8   4   9        813.37        778.32        26.35 o                         
   9   4   9        267.72        269.10        17.91 o                         
  10   4   9         75.45         71.60         6.82 o                         
  11   4   9         11.63         -1.22        10.83 o                         
  -7   5   9        124.49        139.25        15.25 o                         
  -6   5   9        259.21        256.65        11.00 o                         
  -5   5   9          4.74          1.84         6.50 o                         
  -4   5   9       1187.72       1174.37        22.73 o                         
  -3   5   9        788.98        750.83        17.16 o                         
  -2   5   9         42.13         36.16         6.14 o                         
  -1   5   9        571.17        588.69        14.47 o                         
   0   5   9        136.69        120.68         6.80 o                         
   1   5   9       1256.69       1279.65        19.67 o                         
   2   5   9        618.26        622.06        12.36 o                         
   3   5   9        966.37        996.42        16.63 o                         
   4   5   9        897.14        895.71        14.70 o                         
   5   5   9        515.75        520.22        10.75 o                         
   6   5   9        166.57        184.81         9.19 o                         
   7   5   9       1053.90       1052.27        30.12 o                         
   8   5   9        298.80        284.87        12.29 o                         
   9   5   9        332.15        340.11        15.88 o                         
  10   5   9        614.34        622.44        19.77 o                         
  11   5   9         46.20         24.99        16.39 o                         
  -7   6   9        170.21        163.08        13.18 o                         
  -6   6   9         15.72          0.67         8.88 o                         
  -5   6   9         22.11         24.53         6.06 o                         
  -4   6   9        219.57        212.82         9.70 o                         
  -3   6   9        423.90        403.15        13.61 o                         
  -2   6   9        241.02        261.51        12.17 o                         
  -1   6   9         48.40         53.25         7.29 o                         
   0   6   9        260.84        263.45        10.34 o                         
   1   6   9        210.90        236.94         9.48 o                         
   2   6   9        341.71        354.30         9.80 o                         
   3   6   9          9.83         18.01         4.35 o                         
   4   6   9        150.26        177.58         7.77 o                         
   5   6   9        181.25        203.44         8.10 o                         
   6   6   9       1406.56       1426.41        22.09 o                         
   7   6   9         20.23         22.04         6.26 o                         
   8   6   9        108.96        113.49        10.44 o                         
   9   6   9         81.87        102.73        10.04 o                         
  10   6   9         47.58         66.92         8.16 o                         
  11   6   9          0.62         -4.15        15.26 o                         
  -7   7   9        141.80        107.46        11.71 o                         
  -6   7   9         48.13         33.13        12.15 o                         
  -5   7   9         13.55          3.89         7.46 o                         
  -4   7   9        137.15        147.30         9.44 o                         
  -3   7   9        630.03        611.50        16.70 o                         
  -2   7   9          6.53         13.09         6.61 o                         
  -1   7   9        524.17        539.04        14.55 o                         
   0   7   9        653.59        625.51        14.87 o                         
   1   7   9        353.91        362.39        11.67 o                         
   2   7   9       1314.17       1327.57        21.61 o                         
   3   7   9        395.67        413.98        10.42 o                         
   4   7   9       6178.68       6306.71        83.26 o                         
   5   7   9        764.01        778.68        16.77 o                         
   6   7   9        478.97        493.89        12.69 o                         
   7   7   9        562.61        570.97        16.78 o                         
   8   7   9       1519.26       1562.47        35.57 o                         
   9   7   9        107.32        121.25        25.79 o                         
  10   7   9         48.55         55.21        14.62 o                         
  -6   8   9        373.02        394.56        19.69 o                         
  -5   8   9          6.71         15.66         9.58 o                         
  -4   8   9          8.21          0.53         8.40 o                         
  -3   8   9        450.17        464.28        15.44 o                         
  -2   8   9         56.64         63.54         8.21 o                         
  -1   8   9         21.95          7.47         6.48 o                         
   0   8   9         19.58         16.52         6.76 o                         
   1   8   9        122.59        118.59         8.80 o                         
   2   8   9        159.46        161.28         8.19 o                         
   3   8   9         62.43         69.13         6.50 o                         
   4   8   9         14.02         16.93         6.31 o                         
   5   8   9         19.04         23.21         6.38 o                         
   6   8   9        199.27        203.18         9.89 o                         
   7   8   9        505.71        533.04        13.47 o                         
   8   8   9         18.91          4.43        11.23 o                         
   9   8   9         54.69         88.99        14.33 o                         
  10   8   9         32.75         64.79        20.13 o                         
  -6   9   9         73.81         71.33        13.75 o                         
  -5   9   9        174.67        177.24        12.96 o                         
  -4   9   9        627.57        621.51        20.19 o                         
  -3   9   9         90.83        119.05        11.50 o                         
  -2   9   9        346.43        391.17        15.64 o                         
  -1   9   9        113.48        105.02         9.19 o                         
   0   9   9        808.78        786.34        18.30 o                         
   1   9   9        628.50        628.08        15.72 o                         
   2   9   9       1283.70       1266.52        21.53 o                         
   3   9   9         24.98         32.92         7.09 o                         
   4   9   9         44.42         51.36         7.75 o                         
   5   9   9        661.29        675.38        18.14 o                         
   6   9   9         52.53         67.08         7.07 o                         
   7   9   9        101.81        112.31         8.34 o                         
   8   9   9         28.68         46.36         8.57 o                         
   9   9   9        501.12        520.64        69.39 o                         
  -5  10   9          0.19        -11.45        11.45 o                         
  -4  10   9        215.56        235.49        14.49 o                         
  -3  10   9        102.36        103.89        11.87 o                         
  -2  10   9        142.19        153.97        14.08 o                         
  -1  10   9          5.76         -7.35         7.35 o                         
   0  10   9        437.87        422.89        16.67 o                         
   1  10   9         27.46         23.82         8.22 o                         
   2  10   9        164.39        153.96         9.94 o                         
   3  10   9         75.60         77.14         8.05 o                         
   4  10   9         61.06         60.45         9.44 o                         
   5  10   9          0.82          4.56         7.37 o                         
   6  10   9         63.77         51.88         7.99 o                         
   7  10   9         39.37         54.66         7.80 o                         
   8  10   9         36.50         49.65         7.65 o                         
   9  10   9         72.56         91.54        18.65 o                         
  -4  11   9        158.25        160.85        17.92 o                         
  -3  11   9         82.43         47.87        11.72 o                         
  -2  11   9         17.32         12.68         9.18 o                         
  -1  11   9        490.36        512.20        19.26 o                         
   0  11   9          9.47         14.67         8.71 o                         
   1  11   9        750.73        726.76        19.79 o                         
   2  11   9         17.75         17.47         7.91 o                         
   3  11   9        393.05        411.77        14.68 o                         
   4  11   9        394.19        444.61        17.68 o                         
   5  11   9        247.61        282.00        16.49 o                         
   6  11   9         26.19         36.26        10.00 o                         
   7  11   9        405.81        475.65        28.79 o                         
   8  11   9        552.04        614.52        37.72 o                         
  -3  12   9          0.79          0.90        14.14 o                         
  -2  12   9         63.78         48.52        14.81 o                         
  -1  12   9        151.95        154.26        12.79 o                         
   0  12   9         31.28         33.62         9.73 o                         
   1  12   9        232.22        235.24        18.34 o                         
   2  12   9         46.40         46.94         9.29 o                         
   3  12   9        133.67        159.13        10.33 o                         
   4  12   9         50.02         59.37        11.11 o                         
   5  12   9        369.36        431.46        35.08 o                         
   6  12   9        483.84        493.52        20.57 o                         
  -1  13   9         35.78         15.90        15.04 o                         
   0  13   9         50.81         49.96        14.16 o                         
   1  13   9         65.83         55.85        14.14 o                         
   2  13   9        441.87        510.28        24.27 o                         
   3  13   9         19.44         11.67         8.41 o                         
   4  13   9          4.15         19.75        12.43 o                         
   5  13   9          2.33        -14.53        14.53 o                         
  -1  -8  10          1.09          4.62        11.34 o                         
   0  -8  10         63.52         45.75        16.83 o                         
   1  -8  10         15.19         32.96         9.79 o                         
   2  -8  10         66.27         60.68        12.06 o                         
   3  -8  10        106.48         98.87        13.61 o                         
   4  -8  10         42.78         40.89         9.26 o                         
   5  -8  10          1.42         -4.61         8.38 o                         
  -3  -7  10         85.92        123.30        14.89 o                         
  -2  -7  10        101.83         94.88        11.67 o                         
  -1  -7  10        998.61       1008.54        31.56 o                         
   0  -7  10        111.01         98.37        10.60 o                         
   1  -7  10        207.65        219.74        13.32 o                         
   2  -7  10        117.79        124.48        10.63 o                         
   3  -7  10        434.55        441.72        17.81 o                         
   4  -7  10        165.44        139.17         9.91 o                         
   5  -7  10        234.01        226.54        11.91 o                         
   6  -7  10         11.22         11.38        12.43 o                         
   7  -7  10        228.00        184.78        16.38 o                         
  -4  -6  10         20.55         28.51        13.53 o                         
  -3  -6  10         34.95         18.31        10.75 o                         
  -2  -6  10         47.27         41.22         9.32 o                         
  -1  -6  10          7.60          7.59         9.06 o                         
   0  -6  10          1.04         -2.74         7.83 o                         
   1  -6  10         58.58         64.80         9.12 o                         
   2  -6  10         28.86         19.33         7.87 o                         
   3  -6  10        231.51        204.74        13.01 o                         
   4  -6  10        116.68        130.30        11.24 o                         
   5  -6  10        730.49        723.57        17.83 o                         
   6  -6  10        164.63        151.46         9.12 o                         
   7  -6  10         65.13         47.10         7.65 o                         
   8  -6  10          4.68         10.03        11.12 o                         
  -5  -5  10         94.80         95.11        13.00 o                         
  -4  -5  10        149.88        139.91        12.37 o                         
  -3  -5  10        334.72        344.97        15.76 o                         
  -2  -5  10        176.64        178.02        12.82 o                         
  -1  -5  10        945.05        925.13        29.45 o                         
   0  -5  10         25.43         27.60         8.00 o                         
   1  -5  10         47.25         45.35         8.42 o                         
   2  -5  10        773.11        709.77        20.59 o                         
   3  -5  10        233.73        221.06        13.19 o                         
   4  -5  10        737.39        764.65        19.68 o                         
   5  -5  10         20.07         17.85         7.86 o                         
   6  -5  10        738.91        760.09        18.69 o                         
   7  -5  10        121.89        109.69         8.74 o                         
   8  -5  10         61.97         64.32         7.44 o                         
   9  -5  10         27.27         19.10        11.57 o                         
  -5  -4  10        303.71        296.98        18.75 o                         
  -4  -4  10          2.64          7.00         8.47 o                         
  -3  -4  10        396.62        390.77        16.59 o                         
  -2  -4  10        167.03        181.55        14.67 o                         
  -1  -4  10        311.20        327.09        15.63 o                         
   0  -4  10          7.23          4.07         8.82 o                         
   1  -4  10        109.83        115.81        10.58 o                         
   2  -4  10        226.59        243.82        10.64 o                         
   3  -4  10         79.12         85.89         9.29 o                         
   4  -4  10        368.35        369.19        14.28 o                         
   5  -4  10        564.67        569.86        15.56 o                         
   6  -4  10        174.66        164.04        12.01 o                         
   7  -4  10          3.51          4.52         6.67 o                         
   8  -4  10        379.67        356.33        15.28 o                         
   9  -4  10         53.28         52.49         6.56 o                         
  -6  -3  10         68.32         97.51        15.48 o                         
  -5  -3  10         44.59         27.92         9.37 o                         
  -4  -3  10        731.87        705.70        23.81 o                         
  -3  -3  10         66.90         54.79         9.43 o                         
  -2  -3  10         83.57         97.40        10.62 o                         
  -1  -3  10        382.23        379.46        14.84 o                         
   0  -3  10        371.27        358.00        13.89 o                         
   1  -3  10         85.21         89.54         8.56 o                         
   2  -3  10        464.42        458.72        14.77 o                         
   3  -3  10        205.20        186.90        11.07 o                         
   4  -3  10        237.49        250.21        11.55 o                         
   5  -3  10        444.32        443.95        16.40 o                         
   6  -3  10        210.51        184.66        10.40 o                         
   7  -3  10        428.45        454.70        14.77 o                         
   8  -3  10         15.12          5.72         8.03 o                         
   9  -3  10        102.70         74.02         9.60 o                         
  10  -3  10          5.11          0.49         6.71 o                         
  -6  -2  10        156.71        151.40        19.06 o                         
  -5  -2  10        296.59        271.55        15.41 o                         
  -4  -2  10        229.55        252.14        15.71 o                         
  -3  -2  10        134.17        123.05        11.94 o                         
  -2  -2  10        170.89        196.12        10.95 o                         
  -1  -2  10        236.02        244.56        12.61 o                         
   0  -2  10        680.02        706.29        17.04 o                         
   1  -2  10         96.82        109.89         8.66 o                         
   2  -2  10       2287.17       2256.58        39.71 o                         
   3  -2  10        232.60        276.20        12.54 o                         
   4  -2  10         11.65         12.25         6.50 o                         
   5  -2  10       1183.43       1187.07        28.08 o                         
   6  -2  10       1238.96       1239.67        24.33 o                         
   7  -2  10        614.17        641.35        16.80 o                         
   8  -2  10        232.83        233.12        13.20 o                         
   9  -2  10        556.20        556.18        17.17 o                         
  10  -2  10        311.23        302.18        10.09 o                         
  -7  -1  10         14.31         -1.18        13.30 o                         
  -6  -1  10         85.26         88.47        10.23 o                         
  -5  -1  10         93.35         96.30        10.43 o                         
  -4  -1  10       2779.04       2680.27        41.20 o                         
  -3  -1  10        685.98        705.68        20.02 o                         
  -2  -1  10        100.49        103.78         9.80 o                         
  -1  -1  10        396.38        417.61        14.14 o                         
   0  -1  10         20.21         21.03         7.01 o                         
   1  -1  10        315.78        334.25        12.91 o                         
   2  -1  10        417.93        393.38        13.45 o                         
   3  -1  10         10.75          8.50         6.31 o                         
   4  -1  10        245.37        209.45        10.23 o                         
   5  -1  10         17.46         26.26         6.38 o                         
   6  -1  10         77.91         78.52         7.79 o                         
   7  -1  10          0.68         -5.29         5.29 o                         
   8  -1  10        119.30        128.81         9.01 o                         
   9  -1  10          0.21         -3.00         4.41 o                         
  10  -1  10         77.00         75.83         8.80 o                         
  11  -1  10         12.78         -7.36         7.96 o                         
  -7   0  10         24.72         14.86        10.66 o                         
  -6   0  10        233.23        233.97        13.94 o                         
  -5   0  10        606.81        627.56        23.67 o                         
  -4   0  10        563.60        583.04        18.84 o                         
  -3   0  10        250.33        286.45        13.60 o                         
  -2   0  10         46.28         45.40         7.64 o                         
  -1   0  10       1723.79       1786.94        32.82 o                         
   0   0  10       1531.33       1605.05        26.96 o                         
   1   0  10        102.17        102.56         6.66 o                         
   2   0  10        294.41        293.58        12.70 o                         
   3   0  10       3120.74       3180.24        42.80 o                         
   4   0  10        402.23        390.23        11.89 o                         
   5   0  10        890.90        884.31        20.47 o                         
   6   0  10        514.18        556.35        14.49 o                         
   7   0  10        169.52        179.55         8.81 o                         
   8   0  10        613.42        623.13        14.63 o                         
   9   0  10        265.21        295.62         9.30 o                         
  10   0  10        715.57        774.92        38.17 o                         
  11   0  10        239.49        224.14        11.18 o                         
  -7   1  10          4.92         -4.08        12.16 o                         
  -6   1  10         24.12          6.41         8.75 o                         
  -5   1  10          0.87         -3.24         8.63 o                         
  -4   1  10         89.20         93.40        11.53 o                         
  -3   1  10         60.45         53.95         8.49 o                         
  -2   1  10        560.50        571.56        16.18 o                         
  -1   1  10         19.37         21.13         6.32 o                         
   0   1  10        972.64        941.77        16.77 o                         
   1   1  10        371.25        390.52        12.18 o                         
   2   1  10        401.93        430.90        14.93 o                         
   3   1  10        313.45        341.73        12.82 o                         
   4   1  10        122.23        109.80         7.88 o                         
   5   1  10         34.26         32.03         7.20 o                         
   6   1  10         11.75          7.17         6.04 o                         
   7   1  10         94.72         90.04         7.14 o                         
   8   1  10         25.86         15.39         5.75 o                         
   9   1  10         19.07         13.87         6.82 o                         
  10   1  10         64.90         62.67         8.20 o                         
  11   1  10          5.19         39.73         9.05 o                         
  -7   2  10        566.83        540.23        20.91 o                         
  -6   2  10        152.80        144.76        12.56 o                         
  -5   2  10        325.70        343.76        15.61 o                         
  -4   2  10        181.02        188.28        16.56 o                         
  -3   2  10        573.97        634.24        17.43 o                         
  -2   2  10       1351.80       1390.08        26.29 o                         
  -1   2  10        473.46        454.56        17.30 o                         
   0   2  10        127.12        126.32         8.34 o                         
   1   2  10         13.76         18.76         5.60 o                         
   2   2  10       1572.76       1561.89        25.15 o                         
   3   2  10        340.12        346.19        10.32 o                         
   4   2  10        568.71        586.74        15.49 o                         
   5   2  10        318.68        327.55        11.21 o                         
   6   2  10       1133.94       1145.19        22.02 o                         
   7   2  10         12.80          0.77         6.42 o                         
   8   2  10       1061.50       1045.45        26.82 o                         
   9   2  10        256.76        248.53        14.70 o                         
  10   2  10        373.50        413.04        18.38 o                         
  11   2  10        544.45        563.84        17.65 o                         
  -7   3  10         69.77         51.40        13.77 o                         
  -6   3  10        131.36         85.91        13.01 o                         
  -5   3  10        231.91        223.06        13.59 o                         
  -4   3  10          1.87          5.63         8.95 o                         
  -3   3  10         26.35         19.00         8.70 o                         
  -2   3  10          7.72          1.27         6.72 o                         
  -1   3  10        179.38        176.93        10.06 o                         
   0   3  10         18.34         23.24         6.22 o                         
   1   3  10        168.41        181.29         9.52 o                         
   2   3  10        596.24        638.88        12.67 o                         
   3   3  10          4.33          1.35         3.92 o                         
   4   3  10        687.18        692.52        15.96 o                         
   5   3  10          3.85          2.17         5.12 o                         
   6   3  10        207.47        213.72         8.98 o                         
   7   3  10         13.44          5.81         4.31 o                         
   8   3  10        576.13        552.55        18.41 o                         
   9   3  10         91.43         70.78         8.38 o                         
  10   3  10        162.09        145.41        10.68 o                         
  11   3  10          1.48         16.10        11.68 o                         
  -7   4  10         23.94         33.35        12.15 o                         
  -6   4  10        324.56        311.84        15.93 o                         
  -5   4  10         24.63         32.79         8.57 o                         
  -4   4  10        856.08        867.08        24.56 o                         
  -3   4  10        317.00        319.75        13.36 o                         
  -2   4  10       1396.20       1436.57        25.61 o                         
  -1   4  10        399.01        398.37        14.09 o                         
   0   4  10       1158.52       1126.00        20.74 o                         
   1   4  10        140.91        174.52         8.81 o                         
   2   4  10       1570.73       1608.47        22.66 o                         
   3   4  10       2971.04       2930.67        35.62 o                         
   4   4  10        133.69        131.49         7.05 o                         
   5   4  10        490.33        497.46        12.99 o                         
   6   4  10        132.79        141.07         6.59 o                         
   7   4  10        187.61        218.00         8.93 o                         
   8   4  10        175.83        178.37        11.03 o                         
   9   4  10        653.70        676.77        19.83 o                         
  10   4  10         53.82         54.15         7.73 o                         
  11   4  10        195.44        182.15        15.31 o                         
  -7   5  10         20.93         24.37        15.16 o                         
  -6   5  10        180.85        178.93        12.66 o                         
  -5   5  10         26.20          2.26         8.48 o                         
  -4   5  10        318.04        327.37        13.51 o
[truncated: 72,822 more chars]
