# Supplementary material for: Conversion of 2-methyl-4-styryl­quino­lines into 2,4-distyryl­quino­lines: synthesis, and spectroscopic and structural characterization of five examples
Source: Acta Crystallogr C Struct Chem. 2023 Feb 22;79(Pt 3):94–103. doi: 10.1107/S2053229623001432 (PMC9985948; doi:10.1107/S2053229623001432)
Supplement: Supplementary file 6 [file c-79-00094-IIesup6.hkl]

data_IIe                                                                        
_shelx_title ' IIecg in Pbca'                                                   
_shelx_refln_list_code          4                                               
_shelx_F_calc_maximum      647.34                                               
_exptl_crystal_F_000      2128.00                                               
_reflns_d_resolution_high  0.7703                                               
                                                                                
loop_                                                                           
 _space_group_symop_operation_xyz                                               
 'x, y, z'                                                                      
 'x+1/2, -y+1/2, -z'                                                            
 '-x, y+1/2, -z+1/2'                                                            
 '-x+1/2, -y, z+1/2'                                                            
 '-x, -y, -z'                                                                   
 '-x-1/2, y-1/2, z'                                                             
 'x, -y-1/2, z-1/2'                                                             
 'x-1/2, y, -z-1/2'                                                             
                                                                                
_cell_length_a    15.5785                                                       
_cell_length_b    16.4215                                                       
_cell_length_c    18.3126                                                       
_cell_angle_alpha  90.000                                                       
_cell_angle_beta   90.000                                                       
_cell_angle_gamma  90.000                                                       
                                                                                
_shelx_F_squared_multiplier     1.000                                           
                                                                                
loop_                                                                           
 _refln_index_h                                                                 
 _refln_index_k                                                                 
 _refln_index_l                                                                 
 _refln_F_squared_calc                                                          
 _refln_F_squared_meas                                                          
 _refln_F_squared_sigma                                                         
 _refln_observed_status                                                         
   2   0   0       8984.70       7803.25       203.29 o                         
   4   0   0     419051.91     445484.72     15105.28 o                         
   6   0   0       4145.87       3137.75        85.05 o                         
   8   0   0      20426.15      24124.32       489.63 o                         
  10   0   0       3215.17       3796.69        98.83 o                         
  12   0   0       6736.03       7524.09       175.74 o                         
  14   0   0       3726.76       4325.76       124.47 o                         
  16   0   0       1553.46       1951.42        96.62 o                         
  18   0   0       5987.73       6150.06       194.62 o                         
  20   0   0        184.18         31.01       107.52 o                         
   2   1   0      20692.78      21625.59       765.69 o                         
   4   1   0     133456.00     131051.88      2584.79 o                         
   6   1   0      34783.94      35721.93       604.94 o                         
   8   1   0       8905.14       8607.38       138.59 o                         
  10   1   0       1745.76       1374.24        38.38 o                         
  12   1   0        383.74        566.37        32.66 o                         
  14   1   0       4020.85       4095.88        88.07 o                         
  16   1   0       5731.95       6010.28       122.86 o                         
  18   1   0       2293.85       2343.28        81.15 o                         
  20   1   0        474.09        474.53        82.55 o                         
   2   2   0       4145.66       4042.97        84.07 o                         
   4   2   0     265990.16     298030.12      6356.19 o                         
   6   2   0       6638.71       6597.25       121.97 o                         
   8   2   0       1706.75       2564.86        52.95 o                         
  10   2   0       2040.62       2151.72        53.44 o                         
  12   2   0        329.62        257.16        37.88 o                         
  14   2   0         30.96         81.84        36.40 o                         
  16   2   0         60.07        126.20        40.52 o                         
  18   2   0        930.90       1035.92        70.63 o                         
  20   2   0          6.57        -48.85        71.67 o                         
   2   3   0      33027.02      32678.69       753.84 o                         
   4   3   0     126379.91     127362.59      2564.20 o                         
   6   3   0       3384.29       3903.41        71.97 o                         
   8   3   0     122799.49     126727.17      2977.37 o                         
  10   3   0        503.61        411.45        26.92 o                         
  12   3   0       1513.24       1702.48        55.22 o                         
  14   3   0       9238.04       8902.17       165.47 o                         
  16   3   0         59.34         61.61        43.08 o                         
  18   3   0       4783.26       4891.26       110.72 o                         
  20   3   0       2256.16       2509.99       181.29 o                         
   0   4   0       5324.08       4003.04       204.89 o                         
   2   4   0         76.27         44.49         9.44 o                         
   4   4   0       3077.40       2444.58        55.02 o                         
   6   4   0        957.16       1826.22        42.60 o                         
   8   4   0      45772.27      48164.84       718.16 o                         
  10   4   0       1339.76       1184.41        46.95 o                         
  12   4   0      26006.50      25629.37       417.77 o                         
  14   4   0          3.21         35.93        32.75 o                         
  16   4   0       1757.30       1638.07        73.59 o                         
  18   4   0        784.12        900.30        55.20 o                         
   2   5   0       2054.61       1936.97        44.60 o                         
   4   5   0      21053.54      20620.58       350.18 o                         
   6   5   0       5240.18       5382.32       102.19 o                         
   8   5   0      42996.52      41836.12       625.65 o                         
  10   5   0       8628.04       9134.87       150.26 o                         
  12   5   0      57648.40      58606.06       931.35 o                         
  14   5   0       3424.06       4033.46        89.66 o                         
  16   5   0       4378.46       3851.70        93.86 o                         
  18   5   0        153.10        153.52        47.53 o                         
   0   6   0      40294.83      40946.70      1550.07 o                         
   2   6   0      13938.77      13546.89       305.46 o                         
   4   6   0        220.28        419.12        38.78 o                         
   6   6   0      46017.79      43257.77       682.25 o                         
   8   6   0      11248.07      11740.41       195.33 o                         
  10   6   0      25510.63      25097.19       406.47 o                         
  12   6   0      39811.45      41274.32       664.73 o                         
  14   6   0       2753.20       2631.57        74.64 o                         
  16   6   0      13153.53      12581.11       226.09 o                         
  18   6   0         74.89        190.57        49.99 o                         
   2   7   0       1677.37       1507.88        45.55 o                         
   4   7   0      28590.37      28863.43       529.59 o                         
   6   7   0        160.80        116.96        19.98 o                         
   8   7   0       4357.32       3986.76        77.36 o                         
  10   7   0        787.87        582.95        31.65 o                         
  12   7   0       1280.08       1625.80        57.61 o                         
  14   7   0        464.85        824.54        46.25 o                         
  16   7   0       4174.90       3808.65        99.49 o                         
  18   7   0        878.73        627.81        59.17 o                         
   0   8   0       3175.24       2949.32       156.66 o                         
   2   8   0       4132.09       4300.66       105.49 o                         
   4   8   0       9256.27       9202.45       192.48 o                         
   6   8   0      16086.67      17590.98       329.19 o                         
   8   8   0         17.09        -26.55        26.55 o                         
  10   8   0        833.45        823.75        45.88 o                         
  12   8   0        630.42        696.40        55.19 o                         
  14   8   0        191.70        185.20        45.50 o                         
  16   8   0       7735.42       8440.36       185.68 o                         
  18   8   0          9.51         30.39        50.53 o                         
   2   9   0       7009.93       6646.31       157.05 o                         
   4   9   0      10995.07      10308.16       281.59 o                         
   6   9   0        184.38        353.10        46.89 o                         
   8   9   0      23360.40      22433.88       388.82 o                         
  10   9   0       6790.09       6797.08       137.66 o                         
  12   9   0       5848.03       5707.28       113.74 o                         
  14   9   0       2735.50       2759.89        76.07 o                         
  16   9   0       1089.23       1114.89        67.46 o                         
  18   9   0         96.46         84.13        73.30 o                         
   0  10   0         53.50         98.47        31.65 o                         
   2  10   0       1979.61       1896.26        65.56 o                         
   4  10   0       3331.96       3497.82       270.81 o                         
   6  10   0       3415.21       3375.44        90.19 o                         
   8  10   0       1960.54       1937.64        57.28 o                         
  10  10   0       6311.34       6060.70       126.10 o                         
  12  10   0        295.26        343.16        46.17 o                         
  14  10   0        593.27        708.21        61.89 o                         
  16  10   0        161.77        143.52        28.87 o                         
   2  11   0      34572.17      34115.02       762.59 o                         
   4  11   0        217.00        139.48        36.76 o                         
   6  11   0       2520.29       2499.74        70.40 o                         
   8  11   0        207.43        240.24        31.34 o                         
  10  11   0        839.45        691.30        44.74 o                         
  12  11   0         17.05         45.14        40.73 o                         
  14  11   0        473.72        642.77        54.74 o                         
  16  11   0       1891.23       2227.26        91.58 o                         
   0  12   0       5627.18       5004.81       140.77 o                         
   2  12   0       1254.98       1227.88        48.08 o                         
   4  12   0      10603.73      10034.79       236.21 o                         
   6  12   0       8089.87       7946.46       199.61 o                         
   8  12   0         25.06          5.21        27.15 o                         
  10  12   0         70.18         53.66        47.51 o                         
  12  12   0       4255.02       4343.78       107.70 o                         
  14  12   0          5.27         31.38        47.71 o                         
  16  12   0       2054.47       2483.03        96.97 o                         
   2  13   0       3664.23       3392.19        94.33 o                         
   4  13   0       1150.73       1363.31        51.78 o                         
   6  13   0       1560.77       1543.97        69.24 o                         
   8  13   0        510.95        694.37        48.38 o                         
  10  13   0        100.22        115.74        36.82 o                         
  12  13   0         29.50        -37.68        45.28 o                         
  14  13   0        260.70        156.89        62.12 o                         
  16  13   0        829.81        923.82        76.71 o                         
   0  14   0       8979.26       8857.88       241.77 o                         
   2  14   0         36.16         67.82        28.64 o                         
   4  14   0       5282.65       5038.52       131.20 o                         
   6  14   0        605.54        666.17        60.08 o                         
   8  14   0         42.17         45.32        40.35 o                         
  10  14   0       1192.85        873.74        43.24 o                         
  12  14   0        107.55        155.97        60.49 o                         
  14  14   0         39.14         81.67        66.51 o                         
   2  15   0       8542.17       9111.39       220.27 o                         
   4  15   0       2624.28       2433.76        78.17 o                         
   6  15   0        738.89        811.74        58.00 o                         
   8  15   0        881.72        910.45        54.74 o                         
  10  15   0       1451.30       1861.94        78.52 o                         
  12  15   0        322.47        401.08        44.22 o                         
  14  15   0       1654.38       1656.69        77.36 o                         
   0  16   0       2173.85       2569.50       118.01 o                         
   2  16   0         57.03         34.30        20.36 o                         
   4  16   0       4618.71       4610.25       154.67 o                         
   6  16   0          4.60         59.70        49.49 o                         
   8  16   0          6.77         11.89        42.91 o                         
  10  16   0        658.00        572.37        56.78 o                         
  12  16   0        154.81        173.47        55.74 o                         
   2  17   0        467.98        448.18        28.15 o                         
   4  17   0       1108.33        868.92        66.87 o                         
   6  17   0          6.86          1.03        47.98 o                         
   8  17   0       1077.34       1002.43        64.51 o                         
  10  17   0         87.23         87.30       112.42 o                         
  12  17   0       1717.98       1597.01        88.08 o                         
   0  18   0        540.49        591.86        46.08 o                         
   2  18   0         44.15          6.10        23.73 o                         
   4  18   0        231.04        127.77        39.56 o                         
   6  18   0        146.48        389.77        55.78 o                         
   8  18   0        363.01        474.06        51.38 o                         
  10  18   0        258.16        341.46        61.64 o                         
   2  19   0         27.31        123.09        38.70 o                         
   4  19   0          8.33         -2.71        28.30 o                         
   6  19   0         70.90        131.79        58.59 o                         
   8  19   0        651.35        376.74        50.32 o                         
   0  20   0       2266.47       2371.58       174.35 o                         
   2  20   0         25.70          2.54        26.31 o                         
   4  20   0          7.49        -16.12        28.02 o                         
   6  20   0        473.19        433.19        41.54 o                         
   2  21   0        101.21        -29.84        53.05 o                         
   1   1   1         79.96         66.63         4.51 o                         
   2   1   1       1463.91       1367.06        19.03 o                         
   3   1   1       1543.71       1893.97        27.57 o                         
   4   1   1      36888.98      38515.14       792.16 o                         
   5   1   1      50173.14      54787.07      1039.80 o                         
   6   1   1       6013.98       6647.19        78.12 o                         
   7   1   1       3253.96       3233.19        42.04 o                         
   8   1   1      11305.56      10836.84       124.14 o                         
   9   1   1      10233.86      11143.04       128.73 o                         
  10   1   1       9213.12       8997.27       107.40 o                         
  11   1   1       4806.08       4820.88        63.78 o                         
  12   1   1        995.88       1151.07        29.19 o                         
  13   1   1          7.49         24.58        20.53 o                         
  14   1   1       9814.97       9902.86       116.18 o                         
  15   1   1       2884.50       3104.26        57.51 o                         
  16   1   1        768.98        734.75        36.54 o                         
  17   1   1       2672.16       2695.15        59.28 o                         
  18   1   1       3484.82       3396.03        69.53 o                         
  19   1   1        163.09        203.71        38.05 o                         
  20   1   1        306.77        198.23        58.04 o                         
   0   2   1      26592.34      26477.53       536.49 o                         
   1   2   1      11611.76      11325.29       359.23 o                         
   2   2   1       1465.34       1891.89        26.17 o                         
   3   2   1        343.76        451.12        10.38 o                         
   4   2   1      20860.20      20215.63       234.30 o                         
   5   2   1       5603.42       5676.03        66.33 o                         
   6   2   1       4690.21       4247.97        53.07 o                         
   7   2   1        316.05        174.31        13.66 o                         
   8   2   1       1400.29       1469.42        28.43 o                         
   9   2   1      28097.01      28056.74       308.57 o                         
  10   2   1       2206.55       2298.68        39.75 o                         
  11   2   1       1568.39       1437.44        31.27 o                         
  12   2   1       7233.74       6902.78        87.32 o                         
  13   2   1      14620.84      15325.74       173.18 o                         
  14   2   1          0.87         52.77        25.19 o                         
  15   2   1         78.54         55.16        25.87 o                         
  16   2   1       5114.85       5069.60        82.08 o                         
  17   2   1       1885.96       1989.43        49.93 o                         
  18   2   1       1032.22       1047.00        42.32 o                         
  19   2   1         80.94        114.56        39.43 o                         
  20   2   1        221.77        138.56        53.07 o                         
   1   3   1      54624.86      56299.38       780.63 o                         
   2   3   1      28208.44      29043.14       544.78 o                         
   3   3   1      16674.29      17144.25       198.55 o                         
   4   3   1          7.25          5.79         7.98 o                         
   5   3   1        908.44        975.78        19.20 o                         
   6   3   1       9619.13       9871.06       115.66 o                         
   7   3   1        463.53        491.93        16.62 o                         
   8   3   1       5163.11       5830.24        71.67 o                         
   9   3   1        213.33        279.58        18.98 o                         
  10   3   1       5308.97       5866.45        74.99 o                         
  11   3   1        260.74        235.86        20.44 o                         
  12   3   1        700.94        825.62        29.62 o                         
  13   3   1        522.89        479.92        26.81 o                         
  14   3   1        981.43       1067.04        35.37 o                         
  15   3   1        141.56        136.19        28.78 o                         
  16   3   1        748.58        853.46        35.95 o                         
  17   3   1         98.06        123.67        32.87 o                         
  18   3   1        221.74        265.02        37.95 o                         
  19   3   1         39.14          2.73        47.90 o                         
  20   3   1        113.64        316.06        87.07 o                         
   0   4   1      23043.47      22848.98       582.01 o                         
   1   4   1       1469.84       1185.57        22.87 o                         
   2   4   1       1094.91        967.97        18.16 o                         
   3   4   1      36373.36      38269.38       748.86 o                         
   4   4   1      15377.97      15734.96       189.94 o                         
   5   4   1        213.64        220.25        11.61 o                         
   6   4   1       6117.03       5692.10        72.22 o                         
   7   4   1       3533.90       2959.40        42.24 o                         
   8   4   1         33.79          9.42        13.74 o                         
   9   4   1       8851.38       8791.53       104.18 o                         
  10   4   1       4723.87       4748.40        64.04 o                         
  11   4   1        597.83        499.90        22.47 o                         
  12   4   1       2165.39       2158.81        42.96 o                         
  13   4   1       9533.34       9864.08       117.93 o                         
  14   4   1       1638.56       1726.85        40.52 o                         
  15   4   1       1732.17       1623.10        40.41 o                         
  16   4   1       1599.63       1752.31        43.70 o                         
  17   4   1        394.44        440.78        33.29 o                         
  18   4   1       1389.93       1512.04        46.58 o                         
  19   4   1       1187.04       1033.00        62.16 o                         
   1   5   1      13752.00      13447.11       201.73 o                         
   2   5   1      11785.80      10893.89       136.15 o                         
   3   5   1          8.06         59.16         9.08 o                         
   4   5   1       4108.76       3504.28        51.03 o                         
   5   5   1       8650.54       8671.06       108.20 o                         
   6   5   1       9261.43       9900.57       123.85 o                         
   7   5   1       2608.25       2893.08        43.16 o                         
   8   5   1      10631.52      10067.86       120.10 o                         
   9   5   1       9899.59      10285.11       123.76 o                         
  10   5   1        688.44        830.28        26.00 o                         
  11   5   1         37.98         65.84        20.14 o                         
  12   5   1         17.92         86.25        21.90 o                         
  13   5   1        762.20        774.74        28.73 o                         
  14   5   1        767.39        862.29        34.32 o                         
  15   5   1        535.62        472.99        29.93 o                         
  16   5   1       1735.43       1788.38        46.52 o                         
  17   5   1       2522.87       2452.98        57.24 o                         
  18   5   1         72.90        115.65        39.59 o                         
  19   5   1         19.66        134.82        43.56 o                         
   0   6   1        188.88        370.12        21.97 o                         
   1   6   1          5.19          7.84         7.47 o                         
   2   6   1        485.85        680.28        14.97 o                         
   3   6   1        452.05        390.92        11.88 o                         
   4   6   1        729.74        889.75        22.25 o                         
   5   6   1       9980.70      11036.84       153.89 o                         
   6   6   1       1599.77       1643.40        31.75 o                         
   7   6   1       2267.58       2706.35        41.93 o                         
   8   6   1       1909.81       2216.83        39.09 o                         
   9   6   1        568.06        707.27        22.65 o                         
  10   6   1       4765.04       4646.96        65.25 o                         
  11   6   1        488.18        546.69        24.61 o                         
  12   6   1        696.27        780.32        30.66 o                         
  13   6   1        287.52        387.99        27.54 o                         
  14   6   1        113.20         88.64        25.19 o                         
  15   6   1       1397.90       1173.69        37.85 o                         
  16   6   1        486.17        569.78        33.99 o                         
  17   6   1       1820.82       1710.96        48.34 o                         
  18   6   1        228.16        178.83        34.94 o                         
  19   6   1        105.09         50.07        53.50 o                         
   1   7   1      14831.65      14216.67       203.10 o                         
   2   7   1      37157.12      39144.85      1008.73 o                         
   3   7   1       8816.02       8593.67       119.33 o                         
   4   7   1      24674.79      24566.92       318.71 o                         
   5   7   1      18561.27      18333.52       222.38 o                         
   6   7   1       7880.29       8429.16       107.22 o                         
   7   7   1         33.36         28.03        12.77 o                         
   8   7   1      12228.42      11450.61       134.80 o                         
   9   7   1         40.27         37.53        15.69 o                         
  10   7   1        124.74         86.59        18.06 o                         
  11   7   1       3780.04       3860.28        59.78 o                         
  12   7   1       3061.39       2908.15        59.23 o                         
  13   7   1        338.15        279.81        28.26 o                         
  14   7   1        442.44        556.95        31.71 o                         
  15   7   1         31.28        -10.09        28.83 o                         
  16   7   1        163.19        214.63        30.01 o                         
  17   7   1       2653.68       2818.22        60.63 o                         
  18   7   1        176.95        286.50        39.69 o                         
  19   7   1        255.31        259.46        46.36 o                         
   0   8   1       7023.27       6609.53       153.17 o                         
   1   8   1      28355.43      30331.67       451.41 o                         
   2   8   1         73.57         66.17        11.69 o                         
   3   8   1       7942.86       7944.49       116.94 o                         
   4   8   1         88.63         70.47        10.38 o                         
   5   8   1       4429.71       4552.42        78.85 o                         
   6   8   1       8264.13       7743.61        99.56 o                         
   7   8   1       2500.67       2426.14        41.13 o                         
   8   8   1       3183.49       3269.94        50.05 o                         
   9   8   1        610.65        624.74        21.20 o                         
  10   8   1       8757.64       8584.59       103.54 o                         
  11   8   1        112.21        160.54        18.33 o                         
  12   8   1       4964.22       4943.40        78.03 o                         
  13   8   1        152.00        190.63        27.78 o                         
  14   8   1       2106.17       1876.59        43.92 o                         
  15   8   1       1534.01       1603.73        44.39 o                         
  16   8   1        697.79        644.83        35.18 o                         
  17   8   1         17.03        -22.99        31.78 o                         
  18   8   1        382.23        330.58        36.83 o                         
   1   9   1       3815.30       4033.48        70.62 o                         
   2   9   1      11331.18      12173.09       197.54 o                         
   3   9   1         34.43         70.40        13.53 o                         
   4   9   1        167.66        264.25        21.07 o                         
   5   9   1        301.34        300.41        16.41 o                         
   6   9   1        206.62        230.05        17.83 o                         
   7   9   1       1256.35       1324.52        32.45 o                         
   8   9   1        174.14        166.93        20.28 o                         
   9   9   1       1495.53       1538.78        31.09 o                         
  10   9   1        981.69        929.90        25.93 o                         
  11   9   1       2284.61       2407.54        44.36 o                         
  12   9   1        268.70        264.26        21.66 o                         
  13   9   1          1.77        -17.75        17.75 o                         
  14   9   1        231.38        222.70        22.58 o                         
  15   9   1        633.79        615.35        33.30 o                         
  16   9   1         65.52         88.19        27.99 o                         
  17   9   1          0.68         73.60        40.41 o                         
  18   9   1         23.79        -28.49        31.13 o                         
   0  10   1       3313.52       2358.16        73.03 o                         
   1  10   1        290.06        257.87        16.00 o                         
   2  10   1       5001.76       5024.15        97.48 o                         
   3  10   1      12164.34      12739.92       281.05 o                         
   4  10   1        819.52        576.76        24.72 o                         
   5  10   1        255.67        241.53        18.01 o                         
   6  10   1       8126.90       7815.95       110.73 o                         
   7  10   1       5216.86       5309.34        77.69 o                         
   8  10   1        252.07        365.17        22.81 o                         
   9  10   1       2659.43       2649.07        50.48 o                         
  10  10   1       6745.19       6519.60        95.20 o                         
  11  10   1         17.91        -11.49        25.21 o                         
  12  10   1       3374.42       3468.34        68.79 o                         
  13  10   1       1907.01       1795.41        39.18 o                         
  14  10   1        413.11        318.65        23.60 o                         
  15  10   1        672.79        618.10        32.62 o                         
  16  10   1        813.91        844.89        32.87 o                         
  17  10   1        602.77        365.70        42.16 o                         
   1  11   1       2115.33       2039.72        41.18 o                         
   2  11   1        756.76        894.11        27.74 o                         
   3  11   1        149.47        125.95        15.95 o                         
   4  11   1       1693.55       1724.86        43.45 o                         
   5  11   1        622.45        634.01        34.63 o                         
   6  11   1        986.21       1091.13        32.46 o                         
   7  11   1       1281.65       1484.98        33.07 o                         
   8  11   1       2298.33       2382.83        47.53 o                         
   9  11   1        468.68        508.78        26.74 o                         
  10  11   1        419.43        506.16        30.02 o                         
  11  11   1       1489.78       1698.31        43.67 o                         
  12  11   1        154.79        155.43        31.10 o                         
  13  11   1         89.65        117.02        32.61 o                         
  14  11   1       1009.84       1168.65        45.19 o                         
  15  11   1          2.68         14.96        36.14 o                         
  16  11   1        293.34        291.60        43.35 o                         
  17  11   1        138.62        177.16        45.82 o                         
   0  12   1       2720.84       2407.40        55.29 o                         
   1  12   1         76.50         79.07        15.55 o                         
   2  12   1       1244.79       1246.51        34.79 o                         
   3  12   1        221.68        203.14        21.57 o                         
   4  12   1        524.01        394.66        23.09 o                         
   5  12   1       2263.73       2372.85        62.83 o                         
   6  12   1       2828.31       2579.20        63.49 o                         
   7  12   1        897.76        977.12        30.95 o                         
   8  12   1        317.99        284.74        22.20 o                         
   9  12   1       1772.31       1738.47        42.23 o                         
  10  12   1       1133.54        958.39        33.49 o                         
  11  12   1        558.07        599.20        33.29 o                         
  12  12   1         99.19         89.58        32.53 o                         
  13  12   1        887.86        765.33        43.12 o                         
  14  12   1          2.31         48.21        33.78 o                         
  15  12   1        472.73        491.93        40.03 o                         
  16  12   1        856.92        780.69        49.21 o                         
   1  13   1       1173.70       1117.35        26.78 o                         
   2  13   1      10557.06      10242.35       160.23 o                         
   3  13   1       1249.03       1187.70        35.38 o                         
   4  13   1        603.45        639.20        27.92 o                         
   5  13   1        437.11        470.64        33.85 o                         
   6  13   1       1465.10       1212.95        43.84 o                         
   7  13   1       4341.06       4579.36        88.28 o                         
   8  13   1       2301.34       2105.48        54.62 o                         
   9  13   1       1187.88       1027.71        32.48 o                         
  10  13   1       3961.25       4027.30        75.72 o                         
  11  13   1       3351.37       3456.59        67.89 o                         
  12  13   1         16.35         17.55        30.89 o                         
  13  13   1        119.02         66.37        32.79 o                         
  14  13   1       3558.83       3727.73        78.20 o                         
  15  13   1        337.56        393.51        41.49 o                         
   0  14   1       8831.53       9344.04       179.51 o                         
   1  14   1        381.24        340.17        18.04 o                         
   2  14   1       1412.96       1451.44        39.13 o                         
   3  14   1         17.62         56.87        19.72 o                         
   4  14   1        989.63       1064.11        36.33 o                         
   5  14   1         38.13         99.67        30.27 o                         
   6  14   1        638.32        820.45        39.73 o                         
   7  14   1        365.24        497.69        33.51 o                         
   8  14   1        272.03        272.89        33.40 o                         
   9  14   1         72.40        107.08        35.66 o                         
  10  14   1        228.63        195.15        24.03 o                         
  11  14   1         70.26         30.65        26.72 o                         
  12  14   1       1143.88       1387.77        62.53 o                         
  13  14   1       1276.03       1150.57        47.88 o                         
  14  14   1        813.39        929.39        50.14 o                         
  15  14   1        232.42        146.69        41.92 o                         
   1  15   1        414.39        328.35        15.90 o                         
   2  15   1       2712.12       2424.41        48.96 o                         
   3  15   1         52.77         14.15        19.59 o                         
   4  15   1        116.04         74.72        22.76 o                         
   5  15   1       2754.98       2451.28        74.44 o                         
   6  15   1         94.87         27.28        31.73 o                         
   7  15   1          1.16         23.43        29.22 o                         
   8  15   1        230.52        244.97        33.93 o                         
   9  15   1         18.97        -11.24        32.02 o                         
  10  15   1         40.98         34.80        35.74 o                         
  11  15   1         31.92         -9.18        36.48 o                         
  12  15   1          7.99          1.47        25.65 o                         
  13  15   1        162.48        187.66        31.36 o                         
  14  15   1        532.86        356.31        35.15 o                         
   0  16   1       3288.94       3411.43        78.74 o                         
   1  16   1       1862.46       1774.14        36.31 o                         
   2  16   1        871.80        932.57        32.07 o                         
   3  16   1       1456.57       1505.89        41.19 o                         
   4  16   1        598.93        633.80        31.49 o                         
   5  16   1          7.93         43.88        30.58 o                         
   6  16   1       1757.65       1737.15        59.45 o                         
   7  16   1        314.51        360.95        33.53 o                         
   8  16   1          7.00          9.49        29.63 o                         
   9  16   1        904.53        839.21        43.81 o                         
  10  16   1        931.82        822.33        43.68 o                         
  11  16   1          1.27        -40.20        40.20 o                         
  12  16   1       1312.32       1595.40        81.13 o                         
  13  16   1         25.79        101.76        43.85 o                         
   1  17   1         43.79         54.20        16.92 o                         
   2  17   1       1733.02       2135.69        43.39 o                         
   3  17   1        647.99        534.16        23.89 o                         
   4  17   1        110.70        197.03        30.49 o                         
   5  17   1        472.30        590.98        40.53 o                         
   6  17   1        449.38        422.99        32.11 o                         
   7  17   1        665.52        742.29        39.02 o                         
   8  17   1         18.07         47.68        29.89 o                         
   9  17   1         31.91         59.42        34.60 o                         
  10  17   1          5.42        -24.53        37.17 o                         
  11  17   1        695.10        908.11        63.10 o                         
  12  17   1         11.67         70.08        43.67 o                         
   0  18   1        192.56        268.88        28.14 o                         
   1  18   1       1010.72        851.70        26.51 o                         
   2  18   1        139.61         96.64        16.48 o                         
   3  18   1        953.04        846.44        40.80 o                         
   4  18   1          3.16        -23.74        23.74 o                         
   5  18   1        334.04        293.53        38.26 o                         
   6  18   1       1958.55       1699.23        51.46 o                         
   7  18   1          2.22        -23.36        32.34 o                         
   8  18   1        411.24        445.50        42.72 o                         
   9  18   1        145.73        141.37        34.46 o                         
  10  18   1        604.34        552.31        42.16 o                         
   1  19   1       2279.79       2481.68        48.11 o                         
   2  19   1        161.83        225.80        19.47 o                         
   3  19   1         36.93         19.16        18.76 o                         
   4  19   1        485.01        555.14        35.66 o                         
   5  19   1        985.65       1013.33        37.38 o                         
   6  19   1          1.11        -26.94        26.94 o                         
   7  19   1         45.23         84.36        42.07 o                         
   8  19   1       1798.16       1850.55        73.91 o                         
   9  19   1         63.14        116.49        37.79 o                         
   0  20   1       1459.53       1627.42        54.59 o                         
   1  20   1        275.16        313.49        22.60 o                         
   2  20   1         87.24        130.68        23.96 o                         
   3  20   1        253.51        349.96        23.39 o                         
   4  20   1        785.99        889.41        29.41 o                         
   5  20   1          0.47          3.70        21.34 o                         
   6  20   1         55.39        145.70        24.18 o                         
   1  21   1         53.82          4.28        25.63 o                         
   2  21   1         17.87         18.80        20.51 o                         
   3  21   1         51.41         11.51        27.44 o                         
   0   0   2        539.15        756.16        32.95 o                         
   1   0   2      17069.75      17885.21       491.58 o                         
   2   0   2       9669.96       9875.88       167.73 o                         
   3   0   2       1394.70       1309.98        31.64 o                         
   4   0   2       7481.23       7176.45       111.23 o                         
   5   0   2       2559.51       2097.02        40.41 o                         
   6   0   2        545.32        912.03        29.57 o                         
   7   0   2      38979.65      40411.21       640.14 o                         
   8   0   2          4.32          1.46        19.29 o                         
   9   0   2      43192.68      44753.52       710.56 o                         
  10   0   2        276.46        283.72        26.66 o                         
  11   0   2        348.68        387.53        34.93 o                         
  12   0   2       1213.12       1263.92        50.01 o                         
  13   0   2      13576.29      13965.00       239.55 o                         
  14   0   2         59.14         96.40        33.74 o                         
  15   0   2        276.19        432.62        44.05 o                         
  16   0   2        859.70        933.96        49.70 o                         
  17   0   2       1353.58       1555.85        61.90 o                         
  18   0   2        592.03        650.76        56.87 o                         
  19   0   2        814.14        999.85        70.37 o                         
  20   0   2        189.36        201.99        79.67 o                         
   1   1   2        570.93        539.21        11.83 o                         
   2   1   2         16.91         14.81         5.40 o                         
   3   1   2        626.71        849.94        15.83 o                         
   4   1   2       3379.15       3339.34        45.19 o                         
   5   1   2      27334.11      27836.58       294.18 o                         
   6   1   2        204.25        186.78        12.65 o                         
   7   1   2       2706.14       2394.18        35.19 o                         
   8   1   2       3720.70       4108.24        54.34 o                         
   9   1   2        501.28        517.88        19.85 o                         
  10   1   2        323.14        327.26        19.38 o                         
  11   1   2       3007.59       2866.91        46.69 o                         
  12   1   2          1.96         16.00        22.34 o                         
  13   1   2        351.23        428.86        25.08 o                         
  14   1   2        939.11       1007.27        33.10 o                         
  15   1   2         60.66         60.99        26.46 o                         
  16   1   2         31.90         22.98        29.11 o                         
  17   1   2        419.19        590.07        34.95 o                         
  18   1   2        407.22        455.17        37.55 o                         
  19   1   2         34.40         72.24        40.18 o                         
  20   1   2        412.15        428.45        58.53 o                         
   0   2   2       1296.72       1345.19        30.78 o                         
   1   2   2       6706.25       6751.93        81.34 o                         
   2   2   2       2199.89       2184.72        29.84 o                         
   3   2   2      65548.40      72489.84      1199.03 o                         
   4   2   2      14858.02      15683.66       177.01 o                         
   5   2   2        146.66        210.97        10.66 o                         
   6   2   2       2886.54       2973.71        40.50 o                         
   7   2   2       2531.32       2725.84        40.00 o                         
   8   2   2       1311.66       1472.65        28.08 o                         
   9   2   2       2586.90       2372.70        39.22 o                         
  10   2   2        229.27        240.18        19.73 o                         
  11   2   2        850.47       1138.85        29.10 o                         
  12   2   2       1381.58       1391.13        38.43 o                         
  13   2   2       5318.40       5847.75        77.58 o                         
  14   2   2        193.38         86.42        25.80 o                         
  15   2   2       1097.63       1182.98        37.33 o                         
  16   2   2        274.48        278.83        32.29 o                         
  17   2   2         29.20         50.90        31.74 o                         
  18   2   2         21.35         42.23        32.20 o                         
  19   2   2        980.27       1139.61        56.10 o                         
  20   2   2         16.87        -18.21        52.73 o                         
   1   3   2      85473.41      87315.41      1163.87 o                         
   2   3   2       1898.22       2226.73        29.94 o                         
   3   3   2       5592.83       6136.56        69.06 o                         
   4   3   2        147.88        137.82         8.42 o                         
   5   3   2      26210.16      25368.06       284.79 o                         
   6   3   2       1890.08       1712.98        28.40 o                         
   7   3   2      16758.08      16469.76       183.14 o                         
   8   3   2         64.65         17.48        13.87 o                         
   9   3   2      14732.41      15381.21       173.62 o                         
  10   3   2        449.01        466.83        21.30 o                         
  11   3   2      14095.89      13653.62       158.10 o                         
  12   3   2        809.86        985.72        30.98 o                         
  13   3   2       5756.42       5682.73        78.92 o                         
  14   3   2        140.60        181.89        24.98 o                         
  15   3   2       1849.60       1898.78        46.18 o                         
  16   3   2        119.74         43.61        29.53 o                         
  17   3   2       4616.39       4645.28        80.11 o                         
  18   3   2        463.00        508.67        37.26 o                         
  19   3   2        102.92          5.68        46.39 o                         
   0   4   2          8.80         24.09         5.35 o                         
   1   4   2        125.84         68.87         7.55 o                         
   2   4   2       5608.70       5566.45        68.58 o                         
   3   4   2      13593.83      12155.54       147.04 o                         
   4   4   2        995.04       1398.39        21.97 o                         
   5   4   2       1478.87       1479.28        25.44 o                         
   6   4   2        703.14        793.42        20.00 o                         
   7   4   2         55.97        213.26        14.63 o                         
   8   4   2       1896.09       1611.09        32.36 o                         
   9   4   2       9837.08       9632.22       120.46 o                         
  10   4   2          5.15         -8.59        18.85 o                         
  11   4   2         96.07         88.90        20.57 o                         
  12   4   2        436.11        503.88        25.94 o                         
  13   4   2       4372.17       4583.82        68.08 o                         
  14   4   2         20.47         -9.92        24.16 o                         
  15   4   2         38.96         72.87        26.95 o                         
  16   4   2        211.53        249.46        31.61 o                         
  17   4   2         12.49          6.18        33.03 o                         
  18   4   2         27.24         24.84        34.12 o                         
  19   4   2        136.05        120.29        54.88 o                         
   1   5   2      18710.68      18405.70       274.20 o                         
   2   5   2         94.83        160.15         7.69 o                         
   3   5   2      14461.72      14681.33       183.91 o                         
   4   5   2       1995.41       1867.11        31.56 o                         
   5   5   2      24994.99      25664.32       297.54 o                         
   6   5   2       2862.06       3060.71        44.89 o                         
   7   5   2        706.48        730.71        20.31 o                         
   8   5   2       2349.83       2092.69        36.79 o                         
   9   5   2        638.35        565.23        21.39 o                         
  10   5   2        769.59        749.48        25.54 o                         
  11   5   2       1120.69       1139.79        33.18 o                         
  12   5   2        783.37        693.30        29.66 o                         
  13   5   2       1219.13       1135.10        33.84 o                         
  14   5   2       1633.06       1640.16        40.55 o                         
  15   5   2         28.60         68.86        28.61 o                         
  16   5   2         85.05        109.97        29.65 o                         
  17   5   2       2557.28       2688.80        70.65 o                         
  18   5   2          8.38        -22.60        34.53 o                         
  19   5   2        111.76         56.41        49.33 o                         
   0   6   2        104.51        292.27        23.90 o                         
   1   6   2      20178.97      18885.85       299.09 o                         
   2   6   2       3912.26       3999.29        58.15 o                         
   3   6   2      16415.60      14047.22       169.75 o                         
   4   6   2         20.58         33.69        10.57 o                         
   5   6   2       1863.71       1965.16        37.02 o                         
   6   6   2       2253.41       2101.84        34.51 o                         
   7   6   2       4659.90       3706.41        51.58 o                         
   8   6   2       1040.81       1132.82        26.29 o                         
   9   6   2      11470.45      11349.28       139.92 o                         
  10   6   2       2016.39       1922.02        37.95 o                         
  11   6   2       3304.19       3503.18        56.01 o                         
  12   6   2       1546.70       1571.96        41.76 o                         
  13   6   2       5597.22       5561.37        83.94 o                         
  14   6   2         51.56         20.62        24.94 o                         
  15   6   2       4380.55       4427.63        75.50 o                         
  16   6   2       1220.14       1296.87        41.59 o                         
  17   6   2        470.85        459.64        35.27 o                         
  18   6   2        102.19         34.98        36.33 o                         
  19   6   2       2159.51       2316.58        94.36 o                         
   1   7   2         43.69        188.56        17.39 o                         
   2   7   2       1504.58       1706.90        31.81 o                         
   3   7   2       2608.86       3360.86        42.66 o                         
   4   7   2        334.53        384.27        13.29 o                         
   5   7   2       1323.34        924.85        22.75 o                         
   6   7   2         50.96         91.22        13.28 o                         
   7   7   2        792.77        815.48        23.72 o                         
   8   7   2         99.17        104.41        13.12 o                         
   9   7   2         88.83         48.96        15.82 o                         
  10   7   2         21.22         37.22        17.77 o                         
  11   7   2       1509.98       1451.57        35.58 o                         
  12   7   2         64.13         48.61        22.75 o                         
  13   7   2       2438.90       2522.56        49.94 o                         
  14   7   2         37.57         14.46        24.73 o                         
  15   7   2        260.13        292.31        30.83 o                         
  16   7   2          8.93         -4.65        28.98 o                         
  17   7   2       2022.17       2188.52        56.28 o                         
  18   7   2          0.26        -13.31        35.22 o                         
  19   7   2         35.51        140.38        49.43 o                         
   0   8   2         23.71         15.07        14.46 o                         
   1   8   2        375.90        274.53        11.98 o                         
   2   8   2         86.57         82.70        13.54 o                         
   3   8   2       7410.89       6748.35        91.38 o                         
   4   8   2         98.02         81.52        11.79 o                         
   5   8   2        153.10        179.11        13.96 o                         
   6   8   2       2766.67       2811.90        45.05 o                         
   7   8   2       4570.18       4599.79        65.27 o                         
   8   8   2       1450.19       1504.76        33.46 o                         
   9   8   2       2691.74       2754.29        50.16 o                         
  10   8   2        210.18        179.18        15.59 o                         
  11   8   2        659.88        721.61        25.66 o                         
  12   8   2        498.32        422.99        24.49 o                         
  13   8   2       3036.10       3117.17        56.14 o                         
  14   8   2          1.76          4.85        23.46 o                         
  15   8   2       1924.70       2018.04        51.33 o                         
  16   8   2         54.12         10.79        36.65 o                         
  17   8   2        205.46        147.31        34.08 o                         
  18   8   2        447.30        310.08        37.03 o                         
   1   9   2      16537.98      15727.38       214.80 o                         
   2   9   2        968.57        736.06        21.43 o                         
   3   9   2        882.30        766.60        20.84 o                         
   4   9   2         30.48          6.83        13.42 o                         
   5   9   2      11294.10      10798.24       139.11 o                         
   6   9   2         41.98         47.63        14.37 o                         
   7   9   2       3728.68       3925.83        58.30 o                         
   8   9   2       2289.45       2236.85        42.37 o                         
   9   9   2         24.26         51.03        18.00 o                         
  10   9   2        880.33        940.09        30.47 o                         
  11   9   2       1563.81       1593.93        36.04 o                         
  12   9   2        120.79        113.80        26.19 o                         
  13   9   2       2805.96       2880.64        50.67 o                         
  14   9   2        341.42        341.94        31.37 o                         
  15   9   2        344.17        318.59        25.40 o                         
  16   9   2         80.80         93.54        32.01 o                         
  17   9   2       6117.12       6301.75        96.73 o                         
  18   9   2        194.64        203.47        51.68 o                         
   0  10   2         35.15         10.17        18.42 o                         
   1  10   2       5495.21       5417.45        83.19 o                         
   2  10   2         57.92         78.87        14.34 o                         
   3  10   2       3195.34       3016.79        54.76 o                         
   4  10   2        716.87        844.64        33.57 o                         
   5  10   2        857.68        878.00        24.38 o                         
   6  10   2        423.88        425.74        17.01 o                         
   7  10   2        351.63        416.05        18.16 o                         
   8  10   2        691.84        721.05        23.62 o                         
   9  10   2        357.31        349.31        18.29 o                         
  10  10   2         24.45         18.81        14.97 o                         
  11  10   2       4637.74       4569.98        67.88 o                         
  12  10   2         76.24         61.89        20.34 o                         
  13  10   2         21.52         35.43        24.00 o                         
  14  10   2        831.66        741.32        30.84 o                         
  15  10   2       3706.60       4059.97        70.93 o                         
  16  10   2         66.85         51.40        31.12 o                         
  17  10   2          8.07          4.14        35.70 o                         
   1  11   2        106.54         58.66        13.04 o                         
   2  11   2       2417.73       2075.15        45.87 o                         
   3  11   2        189.36        154.26        33.27 o                         
   4  11   2        801.90        744.97        25.76 o                         
   5  11   2       1283.77       1201.19        36.85 o                         
   6  11   2        737.89        686.57        26.94 o                         
   7  11   2       3468.61       3585.05        61.03 o                         
   8  11   2        246.73        208.73        21.12 o                         
   9  11   2        357.16        311.93        24.43 o                         
  10  11   2        176.71        150.72        26.03 o                         
  11  11   2       4267.08       4510.12        77.55 o                         
  12  11   2          3.40         -9.86        29.06 o                         
  13  11   2        128.42        169.73        31.85 o                         
  14  11   2        732.25        632.35        40.11 o                         
  15  11   2        664.40        706.02        41.73 o                         
  16  11   2        169.57        143.42        42.63 o                         
  17  11   2        400.09        391.67        47.92 o                         
   0  12   2       1814.34       1797.11        39.87 o                         
   1  12   2       1400.74       1382.12        31.29 o                         
   2  12   2         14.05         16.17        16.13 o                         
   3  12   2       7321.35       7257.44       123.97 o                         
   4  12   2        845.15        785.76        34.28 o                         
   5  12   2        859.26        784.77        31.13 o                         
   6  12   2        114.28         78.13        21.35 o                         
   7  12   2       2257.51       2478.89        56.34 o                         
   8  12   2        102.94         75.05        21.44 o                         
   9  12   2       2097.54       2379.38        48.19 o                         
  10  12   2       1660.85       1705.82        42.43 o                         
  11  12   2        310.69        318.68        30.18 o                         
  12  12   2         13.23         -6.64        29.50 o                         
  13  12   2       2030.01       1846.17        50.51 o                         
  14  12   2         79.35         45.15        34.85 o                         
  15  12   2       1017.64        845.71        45.08 o                         
  16  12   2        182.51        171.79        44.06 o                         
   1  13   2         99.83        166.38        16.12 o                         
   2  13   2        210.70        246.19        21.47 o                         
   3  13   2        143.45        145.88        21.57 o                         
   4  13   2        129.68        105.72        21.85 o                         
   5  13   2        417.38        530.31        38.77 o                         
   6  13   2        218.07        240.19        25.88 o                         
   7  13   2        337.03        232.54        30.43 o                         
   8  13   2         60.18         23.94        29.54 o                         
   9  13   2       1034.61       1085.72        36.28 o                         
  10  13   2        568.18        497.97        30.25 o                         
  11  13   2        449.32        494.20        31.11 o                         
  12  13   2          0.17          6.93        32.20 o                         
  13  13   2          2.55         30.84        33.47 o                         
  14  13   2         55.54         29.07        34.98 o                         
  15  13   2         40.65         32.46        37.42 o                         
   0  14   2       1465.70       1434.51        42.91 o                         
   1  14   2        401.84        430.45        20.71 o                         
   2  14   2          3.91        -16.93        16.93 o                         
   3  14   2         85.10         66.19        18.95 o                         
   4  14   2       1138.15       1105.14        37.73 o                         
   5  14   2       3174.69       3220.77        77.43 o                         
   6  14   2       1864.41       1848.89        49.62 o                         
   7  14   2         61.61         36.50        27.64 o                         
   8  14   2          9.14         26.05        29.64 o                         
   9  14   2       2814.88       2847.29        67.02 o                         
  10  14   2        268.95        277.31        36.84 o                         
  11  14   2        337.04        303.84        32.63 o                         
  12  14   2          8.84        -27.71        34.23 o                         
  13  14   2       1075.27       1222.74        43.66 o                         
  14  14   2        340.40        303.73        44.65 o                         
  15  14   2        473.45        456.92        44.25 o                         
   1  15   2         32.99         45.39        12.59 o                         
   2  15   2       1454.13       1445.02        36.65 o                         
   3  15   2        233.01        208.65        20.07 o                         
   4  15   2        537.93        546.96        30.06 o                         
   5  15   2       2144.22       2286.70        58.00 o                         
   6  15   2        634.69        571.69        32.67 o                         
   7  15   2       2448.11       2738.29        78.73 o                         
   8  15   2         45.50         93.76        31.82 o                         
   9  15   2        923.40        920.47        42.53 o                         
  10  15   2          2.45         46.28        35.49 o                         
  11  15   2       2050.23       2173.83        64.13 o                         
  12  15   2          0.97        -25.03        25.03 o                         
  13  15   2        821.72        898.11        38.93 o                         
  14  15   2         59.79        117.52        34.30 o                         
   0  16   2         99.09        151.73        23.16 o                         
   1  16   2         23.90         19.70        14.83 o                         
   2  16   2       1543.74       1385.52        37.30 o                         
   3  16   2        162.12        281.67        22.96 o                         
   4  16   2        386.12        525.81        40.59 o                         
   5  16   2        638.85        670.49        32.20 o                         
   6  16   2        258.73        166.06        27.99 o                         
   7  16   2         30.93         38.93        29.34 o                         
   8  16   2        231.88        246.19        34.97 o                         
   9  16   2         16.98         44.87        40.79 o                         
  10  16   2        133.71        184.46        38.88 o                         
  11  16   2        439.81        425.60        43.75 o                         
  12  16   2         57.33        101.99        47.44 o                         
  13  16   2        123.45        177.78        31.22 o                         
   1  17   2        983.17        939.29        27.83 o                         
   2  17   2       2104.06       1915.74        42.86 o                         
   3  17   2        134.36        133.10        24.17 o                         
   4  17   2         81.43        128.26        23.85 o                         
   5  17   2       1055.90        926.58        40.84 o                         
   6  17   2         22.24         -9.57        27.17 o                         
   7  17   2        151.68        195.61        31.83 o                         
   8  17   2        319.93        419.19        39.82 o                         
   9  17   2         63.20         79.09        34.58 o                         
  10  17   2         23.83        108.66        39.58 o                         
  11  17   2        191.58        184.11        43.91 o                         
  12  17   2          6.83         57.20        44.23 o                         
   0  18   2          4.36         15.40        25.51 o                         
   1  18   2        674.45        688.06        24.51 o                         
   2  18   2        189.16        247.49        18.87 o                         
   3  18   2       1087.60       1230.82        33.81 o                         
   4  18   2        101.47         90.89        29.08 o                         
   5  18   2         25.89         46.15        23.30 o                         
   6  18   2          7.39          8.86        25.28 o                         
   7  18   2       1156.71       1183.17        47.35 o                         
   8  18   2         10.27         29.27        35.16 o                         
   9  18   2       1189.98       1306.32        47.46 o                         
  10  18   2         12.33         63.34        35.50 o                         
   1  19   2        497.33        385.10        22.76 o                         
   2  19   2       1211.08        906.55        30.03 o                         
   3  19   2        294.49        224.27        21.05 o                         
   4  19   2        122.28         93.42        16.71 o                         
   5  19   2         79.75        118.59        22.10 o                         
   6  19   2        352.22        221.73        30.86 o                         
   7  19   2       1263.84       1555.42        47.54 o                         
   8  19   2          0.12        -34.49        34.49 o                         
   0  20   2        396.09        336.66        32.00 o                         
   1  20   2       1373.30       1286.73        34.05 o                         
   2  20   2         38.04         10.81        24.97 o                         
   3  20   2       2219.18       1926.04        70.74 o                         
   4  20   2         62.59         36.83        34.98 o                         
   5  20   2        106.55         92.80        27.55 o                         
   6  20   2        993.95        967.62        60.05 o                         
   1  21   2        280.18        269.10        23.19 o                         
   2  21   2         35.13         54.82        26.15 o                         
   3  21   2         17.75         35.81        58.19 o                         
   1   1   3       1459.73       1787.61        27.70 o                         
   2   1   3        199.87        202.52         8.45 o                         
   3   1   3       6412.64       5927.28        76.67 o                         
   4   1   3       4762.49       4723.61        59.01 o                         
   5   1   3      15673.65      15586.83       171.84 o                         
   6   1   3        117.16        119.59        11.44 o                         
   7   1   3      27498.65      26555.26       290.88 o                         
   8   1   3        825.19        896.85        22.97 o                         
   9   1   3       3623.87       3862.24        54.66 o                         
  10   1   3         96.61         75.21        18.46 o                         
  11   1   3      13844.42      13379.26       159.87 o                         
  12   1   3          0.70        -24.53        24.53 o                         
  13   1   3        235.69        245.19        24.97 o                         
  14   1   3        372.92        324.73        30.43 o                         
  15   1   3       2620.97       2514.38        50.48 o                         
  16   1   3        100.95        175.10        35.61 o                         
  17   1   3       1881.99       1833.66        47.09 o                         
  18   1   3        168.49        117.32        34.59 o                         
  19   1   3        164.11        194.36        45.60 o                         
  20   1   3          3.13         32.82        54.75 o                         
   0   2   3      48506.39      51034.24      1208.11 o                         
   1   2   3       7172.23       6748.26        85.08 o                         
   2   2   3          1.54          7.78         5.89 o                         
   3   2   3      23820.51      22871.21       417.86 o                         
   4   2   3       1195.02       1226.21        20.75 o                         
   5   2   3      14368.23      13626.28       150.96 o                         
   6   2   3        971.23       1170.53        22.06 o                         
   7   2   3        503.69        385.85        15.74 o                         
   8   2   3        597.18        613.47        19.50 o                         
   9   2   3      16285.85      14773.21       167.50 o                         
  10   2   3        278.12        357.14        20.33 o                         
  11   2   3         50.05         87.65        19.93 o                         
  12   2   3        856.17        808.27        31.38 o                         
  13   2   3       7689.38       7493.86        99.97 o                         
  14   2   3        565.41        518.65        31.56 o                         
  15   2   3        345.91        447.12        30.33 o                         
  16   2   3         24.12         11.77        31.76 o                         
  17   2   3          4.96         -7.11        31.41 o                         
  18   2   3        159.04        118.86        34.75 o                         
  19   2   3         45.00        108.17        52.82 o                         
   1   3   3      22286.28      26063.02       526.88 o                         
   2   3   3       1542.79       1386.88        21.58 o                         
   3   3   3      15028.32      15167.52       170.85 o                         
   4   3   3        763.00        825.85        16.58 o                         
   5   3   3        866.09       1005.29        20.48 o                         
   6   3   3        671.37        708.87        22.40 o                         
   7   3   3      10900.17      11214.04       127.19 o                         
   8   3   3       2591.22       2771.53        41.99 o                         
   9   3   3          0.74          4.24        15.33 o                         
  10   3   3         14.29         28.35        17.62 o                         
  11   3   3        426.80        417.73        22.41 o                         
  12   3   3       2206.51       2249.69        45.28 o                         
  13   3   3        305.66        261.18        26.21 o                         
  14   3   3         13.63        -19.22        24.33 o                         
  15   3   3         53.04        163.58        28.72 o                         
  16   3   3       1132.17       1066.07        42.00 o                         
  17   3   3        910.44        961.81        41.48 o                         
  18   3   3          2.80         -2.83        35.07 o                         
  19   3   3        283.83        391.61        53.18 o                         
   0   4   3       4664.19       4355.57        90.76 o                         
   1   4   3      46989.46      47975.69       776.85 o                         
   2   4   3        240.39        272.46         7.82 o                         
   3   4   3      55121.29      56313.83      1053.57 o                         
   4   4   3       1043.07       1359.82        21.25 o                         
   5   4   3       2534.30       2955.36        39.41 o                         
   6   4   3       1500.21       1335.60        27.36 o                         
   7   4   3      12096.96      11943.15       143.82 o                         
   8   4   3        914.74        859.74        23.50 o                         
   9   4   3       2863.32       2513.41        41.59 o                         
  10   4   3        227.87        212.03        19.39 o                         
  11   4   3       1650.15       1648.37        37.67 o                         
  12   4   3        682.54        694.61        36.45 o                         
  13   4   3        865.21        822.34        32.68 o                         
  14   4   3        271.18        298.93        30.13 o                         
  15   4   3       8739.41       8691.93       116.27 o                         
  16   4   3        445.86        500.55        34.45 o                         
  17   4   3         82.92         64.75        35.07 o                         
  18   4   3          2.41         14.81        35.65 o                         
  19   4   3       2636.26       2667.96        94.96 o                         
   1   5   3      21669.92      19645.01       277.98 o                         
   2   5   3        472.26        655.75        13.04 o                         
   3   5   3        190.64        205.99         9.49 o                         
   4   5   3         84.83         86.39         9.75 o                         
   5   5   3      27829.49      26158.94       293.52 o                         
   6   5   3        142.53        230.50        12.68 o                         
   7   5   3       6930.84       6114.98        84.40 o                         
   8   5   3        933.83       1046.70        25.36 o                         
   9   5   3        868.14        792.80        24.31 o                         
  10   5   3         52.70         59.57        18.45 o                         
  11   5   3       1882.80       1716.65        41.87 o                         
  12   5   3        325.09        398.91        27.26 o                         
  13   5   3         21.61        -25.21        25.21 o                         
  14   5   3          5.43        -26.57        26.57 o                         
  15   5   3        585.40        555.84        32.20 o                         
  16   5   3         23.25          5.49        31.62 o                         
  17   5   3       1221.19       1313.00        46.75 o                         
  18   5   3          3.97         10.62        35.51 o                         
  19   5   3        244.01        226.32        50.20 o                         
   0   6   3        409.46        616.90        18.21 o                         
   1   6   3       6262.26       6706.48        88.77 o                         
   2   6   3       1213.14       1246.60        22.57 o                         
   3   6   3      10670.53      11581.05       135.95 o                         
   4   6   3       1740.99       1939.45        30.14 o                         
   5   6   3       2004.98       1936.95        33.82 o                         
   6   6   3          4.04         -7.36         9.46 o                         
   7   6   3       1163.79       1310.19        26.87 o                         
   8   6   3        415.55        394.05        18.51 o                         
   9   6   3       1401.99       1290.92        29.70 o                         
  10   6   3        191.25        161.26        19.68 o                         
  11   6   3        478.41        489.11        25.41 o                         
  12   6   3         25.78        136.00        28.38 o                         
  13   6   3       1269.40       1161.67        36.69 o                         
  14   6   3          0.27        -19.97        25.93 o                         
  15   6   3        492.71        584.01        34.02 o                         
  16   6   3        166.44        112.65        30.26 o                         
  17   6   3          5.07          0.01        34.11 o                         
  18   6   3        295.64        290.83        38.03 o                         
  19   6   3       1303.63       1289.57        61.25 o                         
   1   7   3      17914.40      16307.29       231.97 o                         
   2   7   3       1805.70       1805.41        31.76 o                         
   3   7   3       5515.55       5673.77        71.35 o                         
   4   7   3          9.33        -11.23        11.23 o                         
   5   7   3       7889.86       6415.58        86.46 o                         
   6   7   3        329.47        292.33        17.63 o                         
   7   7   3        838.03        753.30        23.34 o                         
   8   7   3        375.40        282.44        14.35 o                         
   9   7   3       1919.95       1706.58        32.88 o                         
  10   7   3        124.20        104.26        20.09 o                         
  11   7   3       7514.65       7357.17        99.83 o                         
  12   7   3       2407.40       2357.88        49.33 o                         
  13   7   3       2073.77       2202.63        48.06 o                         
  14   7   3         57.82         26.81        25.07 o                         
  15   7   3        720.78        652.95        39.22 o                         
  16   7   3         24.08          2.01        29.56 o                         
  17   7   3       3106.62       3366.45        72.73 o                         
  18   7   3        263.77        263.07        46.22 o                         
   0   8   3        571.28        499.37        20.35 o                         
   1   8   3       9732.78       9019.21       137.54 o                         
   2   8   3        173.02        172.83        15.19 o                         
   3   8   3      16263.63      14516.71       182.15 o                         
   4   8   3       1896.95       1936.44        33.44 o                         
   5   8   3       1790.48       2031.11        37.18 o                         
   6   8   3          4.70         -8.58        15.10 o                         
   7   8   3       2681.88       2460.98        44.16 o                         
   8   8   3        629.12        708.12        24.88 o                         
   9   8   3        392.62        567.83        24.38 o                         
  10   8   3        318.01        284.90        16.52 o                         
  11   8   3        358.39        430.47        26.25 o                         
  12   8   3          2.43         28.13        33.29 o                         
  13   8   3         52.71         99.83        23.96 o                         
  14   8   3         14.08        -19.43        24.24 o                         
  15   8   3       2956.76       3077.59        65.17 o                         
  16   8   3         12.35        -27.88        27.88 o                         
  17   8   3         17.67        -17.53        33.33 o                         
  18   8   3          7.44         70.19        36.41 o                         
   1   9   3        336.28        459.99        15.24 o                         
   2   9   3       2829.22       2962.26        49.63 o                         
   3   9   3       2581.96       2986.21        45.29 o                         
   4   9   3         92.15         80.13        14.85 o                         
   5   9   3        985.67        921.06        25.71 o                         
   6   9   3        420.44        495.40        22.83 o                         
   7   9   3       3114.36       3125.60        51.97 o                         
   8   9   3         97.10         94.76        23.09 o                         
   9   9   3       3941.81       3789.67        60.97 o                         
  10   9   3        579.68        637.07        26.14 o                         
  11   9   3       6960.29       7003.60       100.48 o                         
  12   9   3        343.43        411.50        37.96 o                         
  13   9   3        213.83        170.72        17.31 o                         
  14   9   3         36.94         -6.09        20.16 o                         
  15   9   3       2624.17       2625.12        60.19 o                         
  16   9   3        228.05        303.43        34.77 o                         
  17   9   3          4.47          7.66        28.65 o                         
  18   9   3          0.20         61.11        35.78 o                         
   0  10   3        156.25        160.41        14.14 o                         
   1  10   3       3187.96       3100.18        47.97 o                         
   2  10   3        120.06        132.99        15.28 o                         
   3  10   3      16954.92      16352.79       247.76 o                         
   4  10   3       1281.31       1372.38        50.01 o                         
   5  10   3       2348.18       2429.89        50.77 o                         
   6  10   3         35.36          9.06        15.15 o                         
   7  10   3       7460.52       6906.96        92.22 o                         
   8  10   3        157.00        135.45        18.53 o                         
   9  10   3      10784.62      10275.49       134.65 o                         
  10  10   3        453.79        544.39        29.33 o                         
  11  10   3        167.47        206.92        23.17 o                         
  12  10   3        280.33        247.98        22.92 o                         
  13  10   3       5428.41       5431.82        81.32 o                         
  14  10   3        122.84        150.83        26.42 o                         
  15  10   3       1514.29       1676.43        49.29 o                         
  16  10   3        270.20        398.59        31.39 o                         
  17  10   3        995.92       1026.98        43.20 o                         
   1  11   3       8326.19       8133.98       111.01 o                         
   2  11   3        237.91        239.43        15.56 o                         
   3  11   3        793.29        799.48        23.72 o                         
   4  11   3         46.53         60.01        15.68 o                         
   5  11   3       3328.23       3232.51        69.60 o                         
   6  11   3       1716.33       1740.20        42.69 o                         
   7  11   3       2042.01       1964.65        39.06 o                         
   8  11   3        693.35        744.20        24.37 o                         
   9  11   3         90.45         59.78        17.10 o                         
  10  11   3        352.60        427.51        26.51 o                         
  11  11   3       1724.19       1815.85        46.47 o                         
  12  11   3        458.92        360.84        28.20 o                         
  13  11   3       1404.26       1500.05        39.38 o                         
  14  11   3         55.14         32.21        22.29 o                         
  15  11   3          5.67         46.76        25.65 o                         
  16  11   3         38.32         27.65        24.79 o                         
  17  11   3        527.99        371.67        45.43 o                         
   0  12   3       3687.42       3645.48        70.83 o                         
   1  12   3        418.34        413.23        17.57 o                         
   2  12   3        460.09        483.37        24.03 o                         
   3  12   3        765.11        736.38        23.98 o                         
   4  12   3        429.08        427.40        20.74 o                         
   5  12   3        437.19        401.84        28.72 o                         
   6  12   3        434.18        423.01        24.47 o                         
   7  12   3       2447.11       2305.88        46.23 o                         
   8  12   3         50.77         10.68        14.36 o                         
   9  12   3       3918.11       3854.11        70.45 o                         
  10  12   3        560.63        561.98        29.94 o                         
  11  12   3        898.67        868.62        37.35 o                         
  12  12   3        204.95        211.60        32.94 o                         
  13  12   3        804.23        830.08        40.64 o                         
  14  12   3        238.87        402.33        37.97 o                         
  15  12   3         61.67         13.30        37.65 o                         
  16  12   3          1.22         49.13        41.90 o                         
   1  13   3       3520.76       3295.86        57.47 o                         
   2  13   3        101.11         89.54        16.53 o                         
   3  13   3       4412.54       4314.99        80.56 o                         
   4  13   3        581.20        529.83        23.29 o                         
   5  13   3       4751.17       4497.95        87.63 o                         
   6  13   3        105.98        133.78        33.84 o                         
   7  13   3       6696.21       6964.99       114.70 o                         
   8  13   3         73.27         37.38        29.00 o                         
   9  13   3       1356.56       1316.58        44.36 o                         
  10  13   3        349.79        403.06        33.10 o                         
  11  13   3       8104.36       8443.19       124.23 o                         
  12  13   3        399.03        377.72        34.64 o                         
  13  13   3         11.21          4.71        36.66 o                         
  14  13   3          1.70         53.94        35.18 o                         
  15  13   3       1618.42       1550.28        53.12 o                         
   0  14   3        526.85        445.89        26.08 o                         
   1  14   3       1171.69       1086.03        25.20 o                         
   2  14   3         91.02        104.38        18.02 o                         
   3  14   3        720.27        665.21        26.06 o                         
   4  14   3        419.02        370.62        29.69 o                         
   5  14   3       2385.48       2678.94        62.38 o                         
   6  14   3         15.72        -11.32        25.75 o                         
   7  14   3        144.81        245.14        30.07 o                         
   8  14   3          3.03         35.51        28.59 o                         
   9  14   3       6436.62       6984.78       120.49 o                         
  10  14   3        443.32        445.32        33.27 o                         
  11  14   3          2.59        -25.36        25.36 o                         
  12  14   3         55.65         58.93        29.86 o                         
  13  14   3       1383.07       1566.92        62.43 o                         
  14  14   3        141.94        264.64        36.02 o                         
  15  14   3        131.67        175.55        39.96 o                         
   1  15   3       1044.13        818.99        21.33 o                         
   2  15   3       2069.95       1979.38        44.31 o                         
   3  15   3       1119.44       1033.51        32.14 o                         
   4  15   3        390.66        310.96        18.88 o                         
   5  15   3       3145.04       2686.24        67.67 o                         
   6  15   3        406.32        340.79        30.49 o                         
   7  15   3        167.18        156.00        29.80 o                         
   8  15   3        241.68        247.36        33.92 o                         
   9  15   3       2177.96       1916.70        63.32 o                         
  10  15   3          9.43         40.61        32.34 o                         
  11  15   3       1103.79        858.65        43.50 o                         
  12  15   3        322.37        199.03        31.18 o                         
  13  15   3          0.65         -2.51        33.00 o                         
  14  15   3        353.32        164.52        34.83 o                         
   0  16   3       2778.81       2812.17        69.64 o                         
   1  16   3        923.72        877.12        25.33 o                         
   2  16   3         19.95         -6.81        18.99 o                         
   3  16   3       3181.15       3449.69        62.81 o                         
   4  16   3        483.66        486.36        23.17 o                         
   5  16   3        539.51        687.19        36.68 o                         
   6  16   3        801.46        866.02        39.56 o                         
   7  16   3       1793.98       1697.16        58.93 o                         
   8  16   3          0.25          7.73        31.73 o                         
   9  16   3       2558.76       2776.62        92.93 o                         
  10  16   3         13.65         55.46        35.08 o                         
  11  16   3         23.55         62.07        37.54 o                         
  12  16   3         73.26         70.17        41.26 o                         
  13  16   3       1623.97       1460.07        50.29 o                         
   1  17   3         68.67        185.83        18.92 o                         
   2  17   3       1076.43       1026.28        29.05 o                         
   3  17   3       1599.09       1434.88        37.11 o                         
   4  17   3        210.38        231.90        18.63 o                         
   5  17   3         93.02        267.94        28.94 o                         
   6  17   3        467.53        453.22        27.95 o                         
   7  17   3       1863.27       2198.95        59.56 o                         
   8  17   3         96.31         68.77        32.22 o                         
   9  17   3          1.05        -45.47        45.47 o                         
  10  17   3        106.69         65.81        35.96 o                         
  11  17   3       1513.92       1856.23        60.52 o                         
   0  18   3        369.59        399.81        32.92 o                         
   1  18   3        480.33        406.84        21.97 o                         
   2  18   3        162.17        111.11        21.20 o                         
   3  18   3        722.52        490.44        23.24 o                         
   4  18   3          0.13         27.74        15.89 o                         
   5  18   3        765.97        871.79        33.71 o                         
   6  18   3         19.41         19.65        22.76 o                         
   7  18   3        255.23        175.88        35.04 o                         
   8  18   3          9.50         30.26        32.89 o                         
   9  18   3         72.57        120.51        40.39 o                         
  10  18   3         49.76        126.42        37.82 o                         
   1  19   3       2402.55       2670.74        56.07 o                         
   2  19   3         93.94         81.85        25.15 o                         
   3  19   3        670.44        601.56        21.10 o                         
   4  19   3         85.09         60.18        19.01 o                         
   5  19   3        917.89       1021.86        32.34 o                         
   6  19   3         28.65         37.74        24.39 o                         
   7  19   3         78.73         49.26        29.09 o                         
   8  19   3        160.51        110.68        37.68 o                         
   0  20   3        146.16        139.48        31.59 o                         
   1  20   3         33.15         78.47        20.65 o                         
   2  20   3         36.84         42.22        16.19 o                         
   3  20   3        296.49        537.20        37.11 o                         
   4  20   3         82.79         44.16        33.41 o                         
   5  20   3         17.18         29.37        21.32 o                         
   6  20   3         75.90         88.00        37.64 o                         
   1  21   3         13.13          5.22        25.95 o                         
   2  21   3         80.02         21.40        29.54 o                         
   0   0   4      61099.32      63689.35      2024.42 o                         
   1   0   4       2966.24       3105.88        62.42 o                         
   2   0   4      17506.54      17981.67       466.03 o                         
   3   0   4      13137.44      12398.40       214.10 o                         
   4   0   4       7188.87       6707.88       119.63 o                         
   5   0   4       2743.29       2424.19        63.68 o                         
   6   0   4       2530.83       2420.17        47.86 o                         
   7   0   4      13050.91      13218.59       204.40 o                         
   8   0   4       2699.56       2728.59        55.92 o                         
   9   0   4      30384.85      28755.54       461.71 o                         
  10   0   4       2389.61       2792.83        64.91 o                         
  11   0   4          4.11          3.20        26.95 o                         
  12   0   4       3853.86       3651.73        81.12 o                         
  13   0   4       5135.33       4830.73       100.70 o                         
  14   0   4        885.43        706.41        45.47 o                         
  15   0   4       2926.89       2883.62        82.77 o                         
  16   0   4       4327.67       4391.40       106.69 o                         
  17   0   4        166.18        249.01        49.12 o                         
  18   0   4       2065.29       1862.30        74.83 o                         
  19   0   4       1028.95        911.61        73.24 o                         
   1   1   4      48237.84      50260.12       859.49 o                         
   2   1   4      29981.46      31325.92       637.12 o                         
   3   1   4          1.79         -6.53         8.73 o                         
   4   1   4        378.63        343.97        12.26 o                         
   5   1   4       3020.77       2797.88        38.14 o                         
   6   1   4       5037.55       4717.22        61.55 o                         
   7   1   4        431.97        386.26        15.29 o                         
   8   1   4        311.90        379.57        20.06 o                         
   9   1   4        494.34        433.48        20.28 o                         
  10   1   4          7.95        -18.47        18.47 o                         
  11   1   4        687.51        512.35        24.70 o                         
  12   1   4         93.39         27.38        23.70 o                         
  13   1   4        717.81        676.88        30.48 o                         
  14   1   4       1742.27       1855.47        45.43 o                         
  15   1   4         11.74         30.72        29.14 o                         
  16   1   4       1627.09       1674.39        46.05 o                         
  17   1   4         14.24         93.57        32.26 o                         
  18   1   4        504.42        539.36        38.39 o                         
  19   1   4        275.82        338.82        50.98 o                         
   0   2   4       2966.18       2996.57        66.84 o                         
   1   2   4       4604.33       5236.85        70.84 o                         
   2   2   4         22.54         47.70         8.54 o                         
   3   2   4       5041.97       5332.11        63.20 o                         
   4   2   4       1210.35       1523.37        25.59 o                         
   5   2   4       4564.86       4384.95        55.52 o                         
   6   2   4      14318.16      14735.84       169.17 o                         
   7   2   4       5432.84       6020.60        72.77 o                         
   8   2   4       1674.80       1513.60        30.63 o                         
   9   2   4       2741.76       2708.50        44.48 o                         
  10   2   4       4122.44       4042.63        58.90 o                         
  11   2   4        203.63        189.92        20.89 o                         
  12   2   4       1528.18       1513.44        38.24 o                         
  13   2   4       4727.04       4659.15        71.41 o                         
  14   2   4        799.53        888.68        35.56 o                         
  15   2   4        268.77        261.33        29.76 o                         
  16   2   4        550.72        714.06        37.80 o                         
  17   2   4        268.43        311.52        35.39 o                         
  18   2   4          8.05         18.75        35.82 o                         
  19   2   4       1181.77       1215.73        66.10 o                         
   1   3   4      50584.69      52566.36       940.73 o                         
   2   3   4      22613.36      22232.30       299.85 o                         
   3   3   4        462.92        594.19        14.74 o                         
   4   3   4       1005.43        898.22        17.70 o                         
   5   3   4      30782.30      29881.95       346.02 o                         
   6   3   4       4310.97       4458.85        57.01 o                         
   7   3   4      12609.79      11147.07       135.11 o                         
   8   3   4       7932.95       7955.35        97.05 o                         
   9   3   4        967.87        914.19        31.48 o                         
  10   3   4       2966.45       2916.69        48.58 o                         
  11   3   4      15474.35      15005.38       183.51 o                         
  12   3   4        413.66        514.15        27.88 o                         
  13   3   4       2953.66       2668.55        53.24 o                         
  14   3   4       4135.70       4055.15        69.74 o                         
  15   3   4       1056.79       1158.21        39.82 o                         
  16   3   4         93.23         47.10        32.22 o                         
  17   3   4       3932.29       4141.71        85.72 o                         
  18   3   4       2204.55       2355.27        58.16 o                         
  19   3   4          5.06        -32.98        46.89 o                         
   0   4   4       3591.30       3131.07        57.17 o                         
   1   4   4      20097.68      19621.27       243.70 o                         
   2   4   4        340.36        348.28         9.89 o                         
   3   4   4      26516.84      26038.04       311.53 o                         
   4   4   4      12030.88      10917.23       125.10 o                         
   5   4   4       1677.34       1682.30        25.84 o                         
   6   4   4        170.55        152.31        12.02 o                         
   7   4   4       6382.20       6634.46        82.37 o                         
   8   4   4        961.51        821.58        22.47 o                         
   9   4   4       1295.24       1188.34        27.81 o                         
  10   4   4        124.31        184.77        19.41 o                         
  11   4   4        187.52        212.69        22.84 o                         
  12   4   4        357.11        309.86        25.28 o                         
  13   4   4        427.30        244.35        26.03 o                         
  14   4   4        968.19        933.72        37.41 o                         
  15   4   4        209.46        233.14        31.63 o                         
  16   4   4        531.35        611.98        36.86 o                         
  17   4   4          3.48         12.51        37.28 o                         
  18   4   4       1124.34       1289.90        47.17 o                         
  19   4   4        279.24        233.93        58.58 o                         
   1   5   4       3066.13       3251.32        44.39 o                         
   2   5   4       1078.68       1272.29        22.39 o                         
   3   5   4       3551.67       4035.85        52.95 o                         
   4   5   4      11337.65      11678.33       138.11 o                         
   5   5   4       4647.67       4712.36        56.76 o                         
   6   5   4       1800.42       1797.82        27.97 o                         
   7   5   4        697.94        780.33        23.36 o                         
   8   5   4       8443.19       8156.92        99.93 o                         
   9   5   4         58.68         45.40        16.43 o                         
  10   5   4       1469.73       1500.79        33.21 o                         
  11   5   4        502.27        528.51        30.10 o                         
  12   5   4       6282.49       6601.33        92.39 o                         
  13   5   4       1630.20       1761.53        47.56 o                         
  14   5   4       1557.90       1897.83        51.17 o                         
  15   5   4        993.35       1058.71        41.62 o                         
  16   5   4        249.61        261.53        33.95 o                         
  17   5   4        642.75        746.31        43.04 o                         
  18   5   4         62.19        126.54        36.90 o                         
  19   5   4         71.94        181.39        57.11 o                         
   0   6   4        115.51        218.23        19.38 o                         
   1   6   4       2619.24       2360.00        37.28 o                         
   2   6   4       4809.61       4820.41        66.66 o                         
   3   6   4      12912.68      11763.55       138.50 o                         
   4   6   4       2831.48       3351.39        48.42 o                         
   5   6   4         25.30         15.24        10.74 o                         
   6   6   4      15843.81      15474.10       177.40 o                         
   7   6   4       5420.18       4988.55        64.52 o                         
   8   6   4       2189.54       2367.28        39.99 o                         
   9   6   4      11698.75      11087.96       137.16 o                         
  10   6   4      14265.18      13888.54       169.99 o                         
  11   6   4         67.01         51.86        25.73 o                         
  12   6   4       4534.08       4639.78        75.37 o                         
  13   6   4       3646.27       3765.03        67.91 o                         
  14   6   4       1484.08       1553.88        43.43 o                         
  15   6   4       1052.33       1172.43        42.49 o                         
  16   6   4       1943.54       1928.79        49.84 o                         
  17   6   4        435.71        377.77        36.52 o                         
  18   6   4         30.99         34.20        39.81 o                         
  19   6   4       2404.23       2321.50        77.79 o                         
   1   7   4        268.91        376.93        14.03 o                         
   2   7   4        203.83        246.69        12.38 o                         
   3   7   4        195.79        254.67        10.22 o                         
   4   7   4        511.88        582.84        19.56 o                         
   5   7   4       1118.35        921.27        26.36 o                         
   6   7   4        542.29        690.77        21.78 o                         
   7   7   4       1170.97       1135.23        29.96 o                         
   8   7   4        462.11        394.33        17.04 o                         
   9   7   4       2745.56       2584.03        48.60 o                         
  10   7   4        983.82        946.33        33.68 o                         
  11   7   4       1637.40       1594.32        38.35 o                         
  12   7   4        867.43        831.79        33.91 o                         
  13   7   4        806.14        831.11        38.15 o                         
  14   7   4        396.14        438.47        29.91 o                         
  15   7   4        275.21        279.82        42.20 o                         
  16   7   4         30.53        -30.25        30.25 o                         
  17   7   4        158.40        144.56        36.07 o                         
  18   7   4          2.61        -17.27        39.52 o                         
   0   8   4        763.66        497.71        26.94 o                         
   1   8   4       1742.78       1666.92        31.53 o                         
   2   8   4        861.94        718.62        21.34 o                         
   3   8   4       2274.43       1937.50        45.17 o                         
   4   8   4        742.90        548.23        18.93 o                         
   5   8   4       1072.69       1103.26        29.76 o                         
   6   8   4       6364.92       6079.39        84.22 o                         
   7   8   4       4938.26       4680.35        69.16 o                         
   8   8   4       1480.92       1623.16        36.88 o                         
   9   8   4        688.89        748.70        28.07 o                         
  10   8   4       2004.18       1927.58        38.88 o                         
  11   8   4       1663.67       1534.62        34.79 o                         
  12   8   4       1510.06       1537.37        38.17 o                         
  13   8   4       3550.31       3669.02        60.94 o                         
  14   8   4        773.23        764.26        34.55 o                         
  15   8   4       1216.29       1280.33        42.61 o                         
  16   8   4        420.02        438.69        33.92 o                         
  17   8   4         49.63         31.83        31.95 o                         
  18   8   4         13.36         36.46        37.44 o                         
   1   9   4      16851.98      16466.65       236.13 o                         
   2   9   4       1056.50        777.70        27.30 o                         
   3   9   4         16.80         20.53         9.07 o                         
   4   9   4       3165.73       3029.59        43.32 o                         
   5   9   4      10959.31      10746.09       138.95 o                         
   6   9   4          3.59         21.16        14.78 o                         
   7   9   4        556.28        521.18        22.22 o                         
   8   9   4       8435.85       8368.00       115.00 o                         
   9   9   4        677.72        635.39        26.55 o                         
  10   9   4       1541.88       1748.14        40.23 o                         
  11   9   4       3285.19       3333.17        59.62 o                         
  12   9   4       1745.92       1727.17        44.44 o                         
  13   9   4        147.98        198.56        22.90 o                         
  14   9   4       1238.58       1254.18        36.57 o                         
  15   9   4       1488.95       1507.95        40.51 o                         
  16   9   4         69.83         92.84        29.54 o                         
  17   9   4       2871.53       3318.01       108.56 o                         
  18   9   4        171.63        177.71        36.65 o                         
   0  10   4       2041.23       1846.72        58.72 o                         
   1  10   4       2449.93       2313.13        36.46 o                         
   2  10   4        320.89        356.30        15.65 o                         
   3  10   4         94.61        115.84        21.09 o                         
   4  10   4        754.41        732.67        17.70 o                         
   5  10   4        110.93        150.45        17.55 o                         
   6  10   4       1434.54       1508.14        34.30 o                         
   7  10   4          9.13         -7.77        16.52 o                         
   8  10   4          2.43        -18.37        18.37 o                         
   9  10   4        640.51        723.46        27.70 o                         
  10  10   4       1234.33       1242.48        36.38 o                         
  11  10   4        467.51        483.53        28.66 o                         
  12  10   4         32.27         40.55        25.90 o                         
  13  10   4       1121.00       1151.57        39.07 o                         
  14  10   4        490.47        472.85        30.58 o                         
  15  10   4        546.82        510.41        32.36 o                         
  16  10   4         33.04         36.98        31.09 o                         
  17  10   4         32.93         27.98        33.66 o                         
   1  11   4       1676.46       1563.34        26.92 o                         
   2  11   4      11809.06      10779.29       137.85 o                         
   3  11   4       5340.29       5478.50        77.44 o                         
   4  11   4        977.71        988.02        27.00 o                         
   5  11   4       5355.18       5094.60        87.15 o                         
   6  11   4       1989.61       1820.45        41.72 o                         
   7  11   4       3820.13       3678.36        60.78 o                         
   8  11   4         76.59         97.29        18.76 o                         
   9  11   4         10.55         -0.82        19.79 o                         
  10  11   4         17.24        -16.46        20.59 o                         
  11  11   4       1753.60       1670.29        48.89 o                         
  12  11   4        711.82        751.91        35.53 o                         
  13  11   4        272.81        283.32        26.25 o                         
  14  11   4       1467.87       1402.53        41.00 o                         
  15  11   4       1446.62       1334.22        40.69 o                         
  16  11   4       1156.80       1246.52        52.92 o                         
   0  12   4       9208.46       8719.03       154.50 o                         
   1  12   4       2046.91       1946.21        33.83 o                         
   2  12   4        141.12        123.63        10.73 o                         
   3  12   4      15032.56      14629.81       193.77 o                         
   4  12   4       6505.45       6159.26        97.19 o                         
   5  12   4        365.90        416.62        24.52 o                         
   6  12   4        742.41        858.85        32.80 o                         
   7  12   4       4245.29       4350.67        75.15 o                         
   8  12   4        136.33         95.73        22.27 o                         
   9  12   4       2516.89       2559.59        49.71 o                         
  10  12   4        113.34        125.87        20.59 o                         
  11  12   4        185.63        155.20        22.43 o                         
  12  12   4        154.57        187.58        25.32 o                         
  13  12   4         89.84         84.60        22.80 o                         
  14  12   4        132.61        167.53        26.57 o                         
  15  12   4        134.84        280.17        31.69 o                         
  16  12   4        389.26        458.87        46.70 o                         
   1  13   4        536.11        518.92        21.45 o                         
   2  13   4         76.83        101.19        12.48 o                         
   3  13   4        289.18        225.72        19.42 o                         
   4  13   4         24.73         64.64        14.74 o                         
   5  13   4        434.95        488.54        27.45 o                         
   6  13   4         25.60         38.30        21.73 o                         
   7  13   4        568.88        735.06        28.15 o                         
   8  13   4         73.00         81.64        19.95 o                         
   9  13   4         43.93          5.48        14.98 o                         
  10  13   4        230.29        187.12        27.73 o                         
  11  13   4          0.45         14.39        28.46 o                         
  12  13   4        106.11         94.91        32.30 o                         
  13  13   4        160.51        166.83        33.81 o                         
  14  13   4         25.56         25.04        33.97 o                         
  15  13   4        136.64        278.72        44.13 o                         
   0  14   4       6535.77       6396.48       128.33 o                         
   1  14   4         10.76         24.25        13.19 o                         
   2  14   4          6.77          5.28        14.07 o                         
   3  14   4       1163.04       1025.70        24.89 o                         
   4  14   4       2076.74       2014.96        40.66 o                         
   5  14   4       3007.87       2825.98        61.08 o                         
   6  14   4        610.55        615.07        29.49 o                         
   7  14   4       2322.05       2395.24        70.16 o                         
   8  14   4         20.60         82.69        29.52 o                         
   9  14   4        856.52        910.16        38.88 o                         
  10  14   4         77.59        132.00        31.69 o                         
  11  14   4        442.49        262.27        26.27 o                         
  12  14   4        505.57        529.86        32.92 o                         
  13  14   4       1256.64       1052.72        44.36 o                         
  14  14   4        120.22        161.84        35.43 o                         
   1  15   4       1462.41       1636.84        33.36 o                         
   2  15   4       5520.91       5578.16        87.99 o                         
   3  15   4        444.44        368.19        15.04 o                         
   4  15   4        456.46        495.60        19.32 o                         
   5  15   4        952.31       1064.61        33.37 o                         
   6  15   4       2743.24       2738.97        95.00 o                         
   7  15   4        277.29        381.00        32.10 o                         
   8  15   4         17.77          1.39        29.61 o                         
   9  15   4         21.00         61.40        33.19 o                         
  10  15   4         26.44         74.40        34.99 o                         
  11  15   4       2181.02       2661.61        67.64 o                         
  12  15   4        178.22        259.74        36.52 o                         
  13  15   4         50.29        -33.64        35.83 o                         
   0  16   4       1440.04       1617.42        50.30 o                         
   1  16   4         20.74         25.64        14.84 o                         
   2  16   4        913.08        790.18        21.14 o                         
   3  16   4         13.63         65.00        17.30 o                         
   4  16   4       1288.11       1278.91        33.88 o                         
   5  16   4        925.22        968.59        36.19 o                         
   6  16   4        417.41        346.81        25.24 o                         
   7  16   4        246.07        127.40        29.39 o                         
   8  16   4        495.16        545.18        38.24 o                         
   9  16   4        220.63        137.19        36.74 o                         
  10  16   4        857.47        783.92        48.01 o                         
  11  16   4        261.37        300.42        37.94 o                         
  12  16   4        132.52         45.97        48.04 o                         
   1  17   4        615.97        564.67        20.27 o                         
   2  17   4        569.87        555.02        23.93 o                         
   3  17   4        347.80        358.42        20.11 o                         
   4  17   4       1190.50       1333.15        41.06 o                         
   5  17   4        516.05        521.03        33.15 o                         
   6  17   4         41.67         82.26        17.20 o                         
   7  17   4        343.43        472.80        38.88 o                         
   8  17   4       1864.42       2033.45        59.36 o                         
   9  17   4        268.95        306.70        64.11 o                         
  10  17   4          4.99          4.14        50.12 o                         
  11  17   4       1203.62       1160.71        55.86 o                         
   0  18   4       1116.89       1391.71        50.86 o                         
   1  18   4          5.33         20.48        23.44 o                         
   2  18   4        297.50        371.59        29.08 o                         
   3  18   4       1612.72       1997.56        44.67 o                         
   4  18   4        490.78        626.63        29.79 o                         
   5  18   4         48.22         28.14        32.66 o                         
   6  18   4         68.26        162.54        41.45 o                         
   7  18   4       1445.52       1599.34        81.13 o                         
   8  18   4         40.54         94.23        26.26 o                         
   9  18   4        425.24        515.33        45.74 o                         
  10  18   4        130.04        164.70        43.90 o                         
   1  19   4         26.69          8.75        22.59 o                         
   2  19   4         62.22         -0.77        25.10 o                         
   3  19   4          8.83         -1.75        28.73 o                         
   4  19   4        111.40         95.03        21.29 o                         
   5  19   4         43.19        -24.26        24.26 o                         
   6  19   4        141.19        133.82        34.09 o                         
   7  19   4        368.12        515.48        40.94 o                         
   8  19   4        157.55         76.00        56.64 o                         
   0  20   4        148.27        141.82        65.25 o                         
   1  20   4       1049.78       1088.14        36.86 o                         
   2  20   4         32.63        -22.39        27.43 o                         
   3  20   4        986.72       1032.18        62.39 o                         
   4  20   4         46.88         13.98        33.62 o                         
   5  20   4         15.37         20.89        31.76 o                         
   6  20   4       1590.27       1712.86        69.01 o                         
   1   1   5       4950.03       5148.90        67.99 o                         
   2   1   5      31141.64      31025.54       981.18 o                         
   3   1   5       2645.98       2870.86        41.33 o                         
   4   1   5      14203.81      14097.32       178.19 o                         
   5   1   5       2890.96       3097.16        44.23 o                         
   6   1   5       2719.79       2777.99        40.12 o                         
   7   1   5        334.66        360.38        16.33 o                         
   8   1   5       5192.27       4993.11        63.64 o                         
   9   1   5       1501.83       1647.38        32.11 o                         
  10   1   5       2756.34       2636.06        47.07 o                         
  11   1   5        496.22        464.16        24.38 o                         
  12   1   5        481.78        618.46        28.31 o                         
  13   1   5        147.83        114.96        25.36 o                         
  14   1   5       8146.41       8306.48       112.37 o                         
  15   1   5        626.20        621.98        34.64 o                         
  16   1   5       1025.13        949.32        41.79 o                         
  17   1   5       1043.69        985.70        57.12 o                         
  18   1   5       2037.00       2137.22        55.11 o                         
  19   1   5         41.23         51.77        53.29 o                         
   0   2   5      18429.09      16703.57       284.71 o                         
   1   2   5      16812.27      17076.40       213.34 o                         
   2   2   5       2860.55       3221.99        46.81 o                         
   3   2   5       1681.14       1772.35        27.86 o                         
   4   2   5      18157.15      17035.91       206.26 o                         
   5   2   5        360.94        411.81        14.58 o                         
   6   2   5       9661.98       9327.30       113.78 o                         
   7   2   5       1971.45       2279.88        36.50 o                         
   8   2   5         63.25         43.16        14.85 o                         
   9   2   5        382.68        310.89        18.73 o                         
  10   2   5       4590.93       4802.52        68.97 o                         
  11   2   5        213.14        176.45        22.38 o                         
  12   2   5       3393.47       3414.45        58.25 o                         
  13   2   5       1067.47       1087.27        35.10 o                         
  14   2   5          0.25         23.58        26.81 o                         
  15   2   5        355.38        350.53        31.48 o                         
  16   2   5       5345.47       5557.50        93.63 o                         
  17   2   5          0.56         50.40        40.80 o                         
  18   2   5       2830.55       2857.71        61.21 o                         
  19   2   5         85.82        182.33        49.31 o                         
   1   3   5          4.47         18.73        10.31 o                         
   2   3   5        214.16        432.47        17.29 o                         
   3   3   5       1214.30       1568.75        24.88 o                         
   4   3   5        545.04        708.80        16.83 o                         
   5   3   5        396.51        387.36        14.58 o                         
   6   3   5       1558.71       1364.61        26.29 o                         
   7   3   5        349.48        327.77        16.63 o                         
   8   3   5       4135.96       4271.13        57.87 o                         
   9   3   5         46.09         38.38        17.15 o                         
  10   3   5        722.12        647.45        25.49 o                         
  11   3   5        416.24        434.94        24.52 o                         
  12   3   5        209.89        204.90        25.12 o                         
  13   3   5        894.69        775.54        36.71 o                         
  14   3   5        111.83        136.32        28.44 o                         
  15   3   5        223.31        244.44        31.45 o                         
  16   3   5          1.17          6.80        33.01 o                         
  17   3   5        221.12        176.40        39.89 o                         
  18   3   5        743.04        795.63        42.51 o                         
  19   3   5         30.75         36.18        52.15 o                         
   0   4   5      24277.96      23148.42       464.00 o                         
   1   4   5        145.55        147.49         9.12 o                         
   2   4   5      20326.63      21110.64       253.26 o                         
   3   4   5        525.86        637.73        14.26 o                         
   4   4   5       8571.37       8590.38       100.19 o                         
   5   4   5         33.42         29.07        10.45 o                         
   6   4   5      20626.62      20656.43       234.21 o                         
   7   4   5       1120.79       1135.25        28.82 o                         
   8   4   5          5.28         13.88        14.63 o                         
   9   4   5       2685.31       2678.79        43.70 o                         
  10   4   5       9485.53       9692.24       123.15 o                         
  11   4   5        312.07        307.96        24.14 o                         
  12   4   5       3268.03       3175.63        56.59 o                         
  13   4   5       1013.50        945.20        36.19 o                         
  14   4   5        467.64        542.38        32.08 o                         
  15   4   5        302.66        227.89        30.73 o                         
  16   4   5       1736.31       1847.08        52.17 o                         
  17   4   5        137.76        145.84        36.70 o                         
  18   4   5       2137.42       2084.71        56.58 o                         
  19   4   5        257.01        166.28        49.59 o                         
   1   5   5          7.70         14.82         8.78 o                         
   2   5   5      15012.60      14049.87       164.01 o                         
   3   5   5        792.92        824.03        16.92 o                         
   4   5   5       3915.30       3459.91        45.80 o                         
   5   5   5       7287.15       7849.24        92.80 o                         
   6   5   5       1057.26        897.45        20.16 o                         
   7   5   5       1076.71       1186.79        24.13 o                         
   8   5   5      10746.14      10219.98       126.45 o                         
   9   5   5        803.35        941.58        31.75 o                         
  10   5   5       1269.24       1261.88        32.05 o                         
  11   5   5        151.03        195.18        23.03 o                         
  12   5   5       1735.80       1831.74        42.07 o                         
  13   5   5        227.81        259.11        29.47 o                         
  14   5   5       6757.67       6885.37       103.30 o                         
  15   5   5        283.20        310.54        34.74 o                         
  16   5   5         80.76         71.68        33.39 o                         
  17   5   5       1055.50       1091.25        48.48 o                         
  18   5   5        773.08        834.04        43.78 o                         
  19   5   5          1.77         98.63        49.70 o                         
   0   6   5         46.59         95.03        20.82 o                         
   1   6   5        756.69        844.78        18.36 o                         
   2   6   5         13.45         52.23         9.50 o                         
   3   6   5        786.29        828.33        20.23 o                         
   4   6   5         11.07         34.36        10.34 o                         
   5   6   5       2521.85       2576.57        39.41 o                         
   6   6   5       4341.71       4479.24        55.86 o                         
   7   6   5         16.97         21.86        12.54 o                         
   8   6   5         45.24         38.89        15.15 o                         
   9   6   5        346.08        354.77        21.27 o                         
  10   6   5       1756.17       1918.85        42.32 o                         
  11   6   5          2.75        -22.35        22.90 o                         
  12   6   5        668.46        671.71        30.59 o                         
  13   6   5       1392.98       1378.80        42.53 o                         
  14   6   5        382.26        389.46        31.82 o                         
  15   6   5         43.43         27.52        32.12 o                         
  16   6   5        653.62        783.32        40.34 o                         
  17   6   5         76.01         88.24        37.42 o                         
  18   6   5         20.41         31.46        38.05 o                         
   1   7   5        399.28        529.01        23.35 o                         
   2   7   5      22086.89      21249.23       255.20 o                         
   3   7   5       1190.44       1226.16        24.30 o                         
   4   7   5      22571.03      22418.66       269.82 o                         
   5   7   5       2542.29       2919.63        44.92 o                         
   6   7   5         20.66         15.50        12.43 o                         
   7   7   5        228.37        220.93        16.97 o                         
   8   7   5      19059.66      18653.95       215.01 o                         
   9   7   5        340.09        281.56        18.35 o                         
  10   7   5       9969.38      10304.47       126.18 o                         
  11   7   5       4115.63       4195.39        66.20 o                         
  12   7   5       7132.14       6850.37       106.23 o                         
  13   7   5         31.94         91.29        29.98 o                         
  14   7   5       3546.43       3706.81        69.74 o                         
  15   7   5        482.94        416.94        34.31 o                         
  16   7   5        364.90        346.39        35.12 o                         
  17   7   5          2.91         23.03        50.95 o                         
  18   7   5        508.43        557.96        53.01 o                         
   0   8   5       3651.69       3325.95        87.04 o                         
   1   8   5         57.26         86.03        12.93 o                         
   2   8   5       2189.40       2062.59        37.15 o                         
   3   8   5          5.54         24.96         9.04 o                         
   4   8   5       1814.52       1660.74        27.62 o                         
   5   8   5        152.67        177.37        13.50 o                         
   6   8   5      26446.77      25402.01       319.02 o                         
   7   8   5        186.78        204.92        18.31 o                         
   8   8   5        956.73        899.72        27.01 o                         
   9   8   5          5.35        -20.04        20.04 o                         
  10   8   5       9787.10       9767.12       127.97 o                         
  11   8   5       1055.81       1033.55        30.66 o                         
  12   8   5        811.22        841.22        30.58 o                         
  13   8   5        708.90        803.27        31.50 o                         
  14   8   5        553.29        577.01        30.61 o                         
  15   8   5          2.18         16.70        33.11 o                         
  16   8   5        664.68        588.05        36.41 o                         
  17   8   5        105.44         98.34        31.37 o                         
  18   8   5         38.04         65.96        36.90 o                         
   1   9   5        538.70        552.17        19.58 o                         
   2   9   5        925.53        892.31        23.22 o                         
   3   9   5         61.19         19.83        12.76 o                         
   4   9   5        125.85        172.97        10.78 o                         
   5   9   5          1.36         10.93        13.47 o                         
   6   9   5         60.12         87.76        15.70 o                         
   7   9   5        226.27        236.37        18.56 o                         
   8   9   5       1986.98       1931.18        41.12 o                         
   9   9   5        475.75        597.41        27.48 o                         
  10   9   5       1534.57       1709.87        42.03 o                         
  11   9   5        554.04        466.62        29.04 o                         
  12   9   5         32.06         90.67        27.99 o                         
  13   9   5         47.63         15.24        23.16 o                         
  14   9   5       1514.47       1627.28        41.83 o                         
  15   9   5         42.18         31.46        24.23 o                         
  16   9   5          9.44          8.99        28.75 o                         
  17   9   5         55.88        126.04        36.74 o                         
   0  10   5      13021.00      12313.85       319.81 o                         
   1  10   5          5.69        -13.28        13.28 o                         
   2  10   5       7627.62       7402.10       112.49 o                         
   3  10   5        976.01       1082.14        28.23 o                         
   4  10   5       4091.04       3730.70        60.19 o                         
   5  10   5       1852.28       2049.39        41.51 o                         
   6  10   5      14565.19      14232.76       199.99 o                         
   7  10   5        716.27        651.91        24.13 o                         
   8  10   5        492.40        447.33        23.35 o                         
   9  10   5       1085.68       1156.46        34.31 o                         
  10  10   5       9372.40       9164.35       123.77 o                         
  11  10   5        283.29        340.00        29.04 o                         
  12  10   5       4130.23       4255.18        71.99 o                         
  13  10   5        269.76        215.23        30.11 o                         
  14  10   5        296.57        191.85        31.60 o                         
  15  10   5        801.46        738.02        40.14 o                         
  16  10   5       1728.11       1607.31        58.87 o                         
  17  10   5        523.05        528.51        43.00 o                         
   1  11   5       1724.90       1835.24        69.81 o                         
   2  11   5       7175.15       6860.48       105.79 o                         
   3  11   5        491.31        483.78        20.56 o                         
   4  11   5        724.16        815.91        23.35 o                         
   5  11   5       2295.78       2268.60        44.36 o                         
   6  11   5        316.32        359.99        23.96 o                         
   7  11   5         11.87         26.14        17.40 o                         
   8  11   5       2631.58       2824.77        53.96 o                         
   9  11   5        445.93        484.57        27.33 o                         
  10  11   5        510.14        597.19        29.64 o                         
  11  11   5        503.34        525.56        29.21 o                         
  12  11   5       1070.46       1105.64        36.35 o                         
  13  11   5        219.93        187.36        29.07 o                         
  14  11   5        266.69        338.10        32.87 o                         
  15  11   5          1.81         10.00        28.40 o                         
  16  11   5          6.50        -18.52        31.88 o                         
   0  12   5      11507.68      10757.43       255.09 o                         
   1  12   5        164.19        183.46        17.99 o                         
   2  12   5        248.09        273.89        20.28 o                         
   3  12   5         77.43         73.02        16.53 o                         
   4  12   5       5433.97       4800.44        75.50 o                         
   5  12   5         85.49        122.59        18.18 o                         
   6  12   5        246.80        284.62        22.42 o                         
   7  12   5         73.83        102.89        21.63 o                         
   8  12   5        428.43        331.28        22.23 o                         
   9  12   5        250.01        270.69        23.93 o                         
  10  12   5        906.00        828.97        29.81 o                         
  11  12   5       1351.75       1207.52        36.09 o                         
  12  12   5        125.49        128.24        34.72 o                         
  13  12   5        104.27         93.21        38.43 o                         
  14  12   5        115.73         87.37        23.72 o                         
  15  12   5         33.37         36.45        40.20 o                         
  16  12   5        832.33        742.02        52.84 o                         
   1  13   5       4326.06       4329.87        66.61 o                         
   2  13   5      26086.98      25366.55       331.81 o                         
   3  13   5        963.47       1052.02        28.42 o                         
   4  13   5        943.04       1065.95        25.38 o                         
   5  13   5        203.50        215.16        17.06 o                         
   6  13   5       8016.30       7232.09       115.47 o                         
   7  13   5          6.85        -21.17        21.17 o                         
   8  13   5       3049.42       2987.28        64.76 o                         
   9  13   5          3.84         -4.17        17.94 o                         
  10  13   5        153.49        207.02        27.90 o                         
  11  13   5        176.70        107.36        28.21 o                         
  12  13   5        127.74        110.11        22.02 o                         
  13  13   5        174.71        213.95        32.79 o                         
  14  13   5       2543.27       2683.52        63.61 o                         
  15  13   5        241.91        234.05        43.41 o                         
   0  14   5       1111.00       1481.75        51.25 o                         
   1  14   5         31.53         34.54        19.34 o                         
   2  14   5       2133.29       2274.18        46.21 o                         
   3  14   5        262.06        307.80        24.93 o                         
   4  14   5         72.98        151.59        21.09 o                         
   5  14   5       1211.96       1172.83        40.73 o                         
   6  14   5        663.04        870.65        32.06 o                         
   7  14   5       1044.97       1048.40        40.83 o                         
   8  14   5        155.53        157.43        21.19 o                         
   9  14   5         25.68         17.15        23.95 o                         
  10  14   5         99.89        156.15        20.45 o                         
  11  14   5          1.02        -25.90        25.90 o                         
  12  14   5       1063.26       1083.33        46.73 o                         
  13  14   5         20.24         55.97        34.33 o                         
  14  14   5        409.22        383.73        41.10 o                         
   1  15   5        313.48        376.66        25.87 o                         
   2  15   5       7243.35       6431.31        97.59 o                         
   3  15   5        106.90        117.13        18.09 o                         
   4  15   5       2279.73       2297.36        51.05 o                         
   5  15   5        397.79        389.73        28.01 o                         
   6  15   5       3222.30       2706.24        67.42 o                         
   7  15   5        196.98        172.07        24.58 o                         
   8  15   5        452.70        402.52        33.91 o                         
   9  15   5         47.99          5.15        33.13 o                         
  10  15   5        341.64        249.79        30.13 o                         
  11  15   5         77.97          1.97        32.14 o                         
  12  15   5         27.11        -23.89        34.22 o                         
  13  15   5         19.43        -34.97        34.97 o                         
   0  16   5       5406.25       5619.87       152.50 o                         
   1  16   5       1231.40       1291.09        37.46 o                         
   2  16   5        243.76        264.06        21.41 o                         
   3  16   5       1585.37       1673.84        42.99 o                         
   4  16   5        686.09        709.89        30.59 o                         
   5  16   5         27.60        -12.15        29.05 o                         
   6  16   5       3755.17       3942.70        93.46 o                         
   7  16   5        640.13        795.92        43.09 o                         
   8  16   5        267.80        357.24        44.04 o                         
   9  16   5        132.46        143.83        33.53 o                         
  10  16   5       1897.02       1964.84        87.35 o                         
  11  16   5        252.06        163.98        35.87 o                         
  12  16   5       2529.34       3044.80        77.71 o                         
   1  17   5        479.84        568.16        37.47 o                         
   2  17   5        142.51        392.05        27.58 o                         
   3  17   5        199.53        171.35        18.72 o                         
   4  17   5          6.95         79.30        23.63 o                         
   5  17   5          5.70         13.29        28.76 o                         
   6  17   5          1.54         39.04        29.77 o                         
   7  17   5        155.54        121.71        41.10 o                         
   8  17   5         92.33         60.49        60.95 o                         
   9  17   5         48.81        110.48        38.22 o                         
  10  17   5       1153.91       1198.46        56.70 o                         
  11  17   5        981.53        993.24        61.92 o                         
   0  18   5         46.19         74.74        43.58 o                         
   1  18   5         62.65         37.75        31.23 o                         
   2  18   5        990.09        821.06        37.65 o                         
   3  18   5         15.68        -15.17        15.17 o                         
   4  18   5         24.97         54.11        24.22 o                         
   5  18   5          5.58          7.37        27.87 o                         
   6  18   5       2530.36       2379.26        69.46 o                         
   7  18   5        107.21         66.38        33.64 o                         
   8  18   5       2029.49       2275.57        70.98 o                         
   9  18   5          6.39         70.25        43.48 o                         
   1  19   5         57.21         47.44        31.62 o                         
   2  19   5        131.20        163.89        38.32 o                         
   3  19   5          0.78        -22.38        22.38 o                         
   4  19   5       1592.53       1834.77        57.21 o                         
   5  19   5         80.72        113.11        30.78 o                         
   6  19   5        293.97        341.25        34.89 o                         
   7  19   5        412.58        477.08        46.88 o                         
   8  19   5       2542.45       3206.10        99.82 o                         
   0  20   5       1348.10       1804.34       109.19 o                         
   1  20   5         84.24         13.00        34.90 o                         
   2  20   5        323.03        370.90        34.02 o                         
   3  20   5         20.81        -22.37        26.71 o                         
   4  20   5        783.81        963.92        52.90 o                         
   5  20   5        223.53        296.31        51.51 o                         
   0   0   6     283384.72     299217.47      8439.46 o                         
   1   0   6       7038.84       7960.27       140.42 o                         
   2   0   6      16587.77      16745.68       287.12 o                         
   3   0   6       8305.84       8819.45       167.20 o                         
   4   0   6      38446.91      36926.02      1167.92 o                         
   5   0   6       8461.58       7867.80       167.73 o                         
   6   0   6      15418.45      15193.28       264.16 o                         
   7   0   6       2108.46       2045.34        47.77 o                         
   8   0   6       1982.84       2001.33        51.10 o                         
   9   0   6      19913.44      19487.57       318.09 o                         
  10   0   6       5920.95       6208.96       116.09 o                         
  11   0   6       1308.06       1340.21        52.70 o                         
  12   0   6       7327.96       7136.47       145.23 o                         
  13   0   6        954.14        986.85        50.07 o                         
  14   0   6       1265.09        993.47        70.40 o                         
  15   0   6         91.29        139.41        41.16 o                         
  16   0   6       5743.82       5904.53       162.40 o                         
  17   0   6         16.55         55.38        51.49 o                         
  18   0   6       4883.08       4949.65       130.57 o                         
  19   0   6        104.05        181.66        92.23 o                         
   1   1   6        977.30       1029.36        20.53 o                         
   2   1   6      13172.00      12785.00       161.77 o                         
   3   1   6       6394.88       6176.09        81.83 o                         
   4   1   6       8643.25       8131.86       106.46 o                         
   5   1   6       8203.27       8733.34       110.39 o                         
   6   1   6      10373.55      10679.54       134.23 o                         
   7   1   6       4407.94       4520.48        61.84 o                         
   8   1   6       5464.94       5767.22        74.25 o                         
   9   1   6         92.83         43.81        15.46 o                         
  10   1   6       1230.28       1397.84        31.48 o                         
  11   1   6       3236.12       3024.93        55.68 o                         
  12   1   6          8.61         -4.32        21.66 o                         
  13   1   6          4.77         23.16        27.23 o                         
  14   1   6       3586.15       3614.00        66.29 o                         
  15   1   6        873.27        955.20        38.31 o                         
  16   1   6        762.37        800.64        40.25 o                         
  17   1   6         92.63         54.80        36.76 o                         
  18   1   6        674.02        757.47        43.57 o                         
  19   1   6          5.07         11.20        49.49 o                         
   0   2   6       2218.95       2174.88        47.12 o                         
   1   2   6        189.75        184.02        11.45 o                         
   2   2   6       3209.54       3353.41        49.61 o                         
   3   2   6        877.54        923.51        20.89 o                         
   4   2   6        298.23        289.30        14.54 o                         
   5   2   6       1248.38       1407.70        28.34 o                         
   6   2   6      10701.30      10936.56       136.70 o                         
   7   2   6        211.82        197.69        16.06 o                         
   8   2   6       1917.94       1826.18        34.23 o                         
   9   2   6         67.30         61.10        16.27 o                         
  10   2   6       2508.76       2509.36        43.21 o                         
  11   2   6        388.78        343.96        25.94 o                         
  12   2   6       8506.72       8255.07       110.90 o                         
  13   2   6        882.93       1048.55        36.10 o                         
  14   2   6         54.29         36.34        26.81 o                         
  15   2   6        128.16        161.36        30.40 o                         
  16   2   6        636.40        607.89        38.33 o                         
  17   2   6          5.88        -21.35        34.89 o                         
  18   2   6        207.69        179.87        49.94 o                         
  19   2   6         92.30        110.73        51.69 o                         
   1   3   6       4296.59       4312.19        61.36 o                         
   2   3   6      37204.20      35159.55       643.19 o                         
   3   3   6         93.69        222.37        12.28 o                         
   4   3   6      25854.30      24377.04       293.17 o                         
   5   3   6       2496.76       2254.06        34.45 o                         
   6   3   6       3476.69       3315.76        47.56 o                         
   7   3   6       1217.84       1037.63        31.20 o                         
   8   3   6      24696.68      23359.70       266.46 o                         
   9   3   6        815.88        766.94        23.95 o                         
  10   3   6       4476.80       4319.88        62.77 o                         
  11   3   6       1244.73       1277.78        40.96 o                         
  12   3   6       1166.72       1287.42        36.60 o                         
  13   3   6        108.92        105.99        26.99 o                         
  14   3   6       5717.76       6071.65        90.79 o                         
  15   3   6        314.73        347.84        33.12 o                         
  16   3   6        700.56        763.95        40.05 o                         
  17   3   6        116.79        164.03        35.92 o                         
  18   3   6       1988.73       2032.18        58.27 o                         
  19   3   6         48.67         84.82        48.16 o                         
   0   4   6      44568.10      46411.86      1303.21 o                         
   1   4   6          3.95          5.78         9.91 o                         
   2   4   6        143.14        105.28        11.18 o                         
   3   4   6        165.12        225.93        12.22 o                         
   4   4   6       9537.03       8654.35       104.74 o                         
   5   4   6       3740.01       3732.97        49.03 o                         
   6   4   6        752.83        465.29        16.29 o                         
   7   4   6          2.34         25.81        13.36 o                         
   8   4   6        348.54        331.50        18.41 o                         
   9   4   6       1636.69       1435.95        30.86 o                         
  10   4   6       1528.31       1373.67        37.94 o                         
  11   4   6         14.68          0.15        21.28 o                         
  12   4   6       2889.83       2990.70        55.88 o                         
  13   4   6        652.98        619.84        31.11 o                         
  14   4   6        593.73        689.13        33.54 o                         
  15   4   6         71.01         18.21        31.34 o                         
  16   4   6         12.67         72.15        34.12 o                         
  17   4   6       1215.36       1230.12        48.22 o                         
  18   4   6       1536.16       1511.22        65.55 o                         
  19   4   6        295.64        268.88        52.49 o                         
   1   5   6       6033.56       6462.45        78.61 o                         
   2   5   6       2295.70       2612.48        36.44 o                         
   3   5   6      13191.03      14169.11       179.41 o                         
   4   5   6       6825.30       6788.50        83.44 o                         
   5   5   6        653.02        559.93        16.14 o                         
   6   5   6       2440.81       2455.50        36.81 o                         
   7   5   6        955.92       1042.99        23.45 o                         
   8   5   6      10590.53      10652.88       123.44 o                         
   9   5   6         15.35          6.65        16.85 o                         
  10   5   6       2287.03       2248.84        42.96 o                         
  11   5   6        107.23         49.59        22.84 o                         
  12   5   6       7963.05       8062.63       108.79 o                         
  13   5   6         93.71         31.81        27.12 o                         
  14   5   6       3010.01       3003.08        60.60 o                         
  15   5   6         16.89         35.68        31.19 o                         
  16   5   6        216.23        245.33        38.54 o                         
  17   5   6        326.98        427.39        37.33 o                         
  18   5   6         98.83        170.04        45.39 o                         
   0   6   6      43547.46      43267.22       862.35 o                         
   1   6   6       1213.09       1060.39        20.15 o                         
   2   6   6      21173.30      21529.18       292.85 o                         
   3   6   6      11358.58      11472.24       136.50 o                         
   4   6   6       9090.14       8778.31       109.79 o                         
   5   6   6       1493.70       1759.36        31.93 o                         
   6   6   6      29016.72      27950.34       325.12 o                         
   7   6   6       3069.86       3291.42        44.64 o                         
   8   6   6       1578.31       1471.84        29.45 o                         
   9   6   6         15.23        182.10        20.96 o                         
  10   6   6      11560.90      11087.64       135.36 o                         
  11   6   6        726.74        791.88        33.32 o                         
  12   6   6       7854.63       7606.12       116.06 o                         
  13   6   6        430.67        507.21        33.41 o                         
  14   6   6        123.84        146.76        30.22 o                         
  15   6   6       5712.41       5863.12       102.94 o                         
  16   6   6       1858.65       1939.40        54.22 o                         
  17   6   6          0.73        -12.59        35.50 o                         
  18   6   6       2242.09       2028.21        81.38 o                         
   1   7   6        504.67        482.46        18.36 o                         
   2   7   6       4400.27       4076.82        66.11 o                         
   3   7   6        622.97        630.93        18.06 o                         
   4   7   6      15936.31      15385.54       194.66 o                         
   5   7   6         59.86         60.68        12.31 o                         
   6   7   6       3999.79       4436.05        62.17 o                         
   7   7   6       1364.87       1528.89        31.20 o                         
   8   7   6       4575.71       4252.87        61.42 o                         
   9   7   6        551.35        612.01        28.64 o                         
  10   7   6       3148.06       3179.68        55.41 o                         
  11   7   6        369.85        349.08        24.36 o                         
  12   7   6         52.42        126.26        24.45 o                         
  13   7   6       1322.41       1384.07        39.45 o                         
  14   7   6       3872.47       3885.93        75.16 o                         
  15   7   6       1174.54       1204.85        44.94 o                         
  16   7   6        210.15        144.55        37.99 o                         
  17   7   6          9.54         33.88        34.81 o                         
  18   7   6        456.44        501.75        46.03 o                         
   0   8   6      10348.39      10278.95       239.43 o                         
   1   8   6       1548.36       1765.26        39.44 o                         
   2   8   6         58.82         65.58        13.06 o                         
   3   8   6        891.39        999.32        21.53 o                         
   4   8   6      13478.96      14453.83       184.06 o                         
   5   8   6        247.25        261.72        15.12 o                         
   6   8   6      10863.35      11322.81       147.97 o                         
   7   8   6        370.11        412.53        18.53 o                         
   8   8   6        901.05       1054.47        29.49 o                         
   9   8   6        467.69        595.59        25.63 o                         
  10   8   6        107.19        116.88        20.35 o                         
  11   8   6       1120.61       1161.34        34.05 o                         
  12   8   6        372.91        383.94        25.77 o                         
  13   8   6          8.34         23.40        23.58 o                         
  14   8   6        425.87        510.32        34.45 o                         
  15   8   6       2131.71       2346.77        55.82 o                         
  16   8   6        669.08        684.33        36.23 o                         
  17   8   6        304.24        300.52        36.57 o                         
  18   8   6        657.91        526.46        42.28 o                         
   1   9   6       1976.33       1849.00        43.84 o                         
   2   9   6       6391.61       5691.11        89.27 o                         
   3   9   6        504.71        831.14        24.41 o                         
   4   9   6       7930.87       7538.87        99.65 o                         
   5   9   6         17.82         28.44        12.40 o                         
   6   9   6        191.54        181.41        16.12 o                         
   7   9   6        366.09        398.39        21.92 o                         
   8   9   6      14525.08      14157.02       185.45 o                         
   9   9   6       1162.10       1307.38        36.55 o                         
  10   9   6      16147.45      16346.43       215.09 o                         
  11   9   6       7138.00       7215.82       112.34 o                         
  12   9   6       2695.86       2720.67        58.68 o                         
  13   9   6         36.52         64.90        32.45 o                         
  14   9   6       4040.47       4289.69        74.98 o                         
  15   9   6        780.62        717.19        33.70 o                         
  16   9   6         88.60         87.28        36.27 o                         
  17   9   6        248.23        312.46        52.30 o                         
   0  10   6        125.83        258.87        30.37 o                         
   1  10   6       2034.82       1974.54        47.17 o                         
   2  10   6        646.36        645.79        24.62 o                         
   3  10   6       1202.75       1268.41        37.85 o                         
   4  10   6       2481.60       2567.66        46.91 o                         
   5  10   6        201.04        159.16        16.78 o                         
   6  10   6      13576.09      13250.32       178.37 o                         
   7  10   6       3822.01       3859.16        61.51 o                         
   8  10   6       6097.09       6196.71        87.59 o                         
   9  10   6       3672.42       3839.85        67.75 o                         
  10  10   6       3169.38       3249.94        62.26 o                         
  11  10   6        428.83        470.11        31.72 o                         
  12  10   6       1986.76       1991.67        55.04 o                         
  13  10   6       1421.08       1384.41        44.89 o                         
  14  10   6        537.59        451.20        37.44 o                         
  15  10   6        807.28        815.38        42.84 o                         
  16  10   6        921.11        868.71        71.49 o                         
  17  10   6         45.81         56.46        39.51 o                         
   1  11   6        630.86        670.98        27.40 o                         
   2  11   6       6558.95       6159.54       109.64 o                         
   3  11   6       3697.46       3537.13        62.27 o                         
   4  11   6         45.27         38.51        16.04 o                         
   5  11   6         10.06         16.60        12.44 o                         
   6  11   6         17.21         19.41        12.32 o                         
   7  11   6       9502.71       9267.64       124.46 o                         
   8  11   6        127.45        177.38        22.97 o                         
   9  11   6       1898.70       1885.51        45.13 o                         
  10  11   6        501.75        347.87        28.05 o                         
  11  11   6       1567.66       1599.29        45.67 o                         
  12  11   6       1163.58       1028.28        39.07 o                         
  13  11   6        122.16        129.61        35.29 o                         
  14  11   6       2739.97       2631.11        59.01 o                         
  15  11   6        871.79        762.61        41.67 o                         
  16  11   6        261.17        251.31        34.47 o                         
   0  12   6        382.94        460.06        36.59 o                         
   1  12   6        231.46        257.72        27.91 o                         
   2  12   6       3720.12       3692.85        74.38 o                         
   3  12   6       3980.31       4065.38        70.33 o                         
   4  12   6        912.11        874.23        34.58 o                         
   5  12   6         20.92         65.09        22.72 o                         
   6  12   6       5591.17       5595.39        88.02 o                         
   7  12   6       2156.02       2250.94        56.32 o                         
   8  12   6         48.68         44.58        19.41 o                         
   9  12   6        269.65        381.59        27.55 o                         
  10  12   6       3557.85       3615.17        66.75 o                         
  11  12   6        108.77         98.89        27.04 o                         
  12  12   6       4210.48       4247.46        73.32 o                         
  13  12   6         31.93         12.75        29.06 o                         
  14  12   6         19.05         44.15        32.66 o                         
  15  12   6          3.58         27.08        51.28 o                         
   1  13   6       3047.82       3315.33        71.28 o                         
   2  13   6       8704.93       9147.15       139.62 o                         
   3  13   6       5974.92       6012.53        92.02 o                         
   4  13   6        742.10        854.19        29.45 o                         
   5  13   6         86.30         67.86        23.99 o                         
   6  13   6         22.17        -10.77        25.39 o                         
   7  13   6        106.08        115.05        21.04 o                         
   8  13   6         79.78        172.38        24.25 o                         
   9  13   6         78.78         12.88        21.10 o                         
  10  13   6         11.11         -4.59        23.65 o                         
  11  13   6        394.21        295.26        34.49 o                         
  12  13   6         24.99         35.85        27.39 o                         
  13  13   6        108.77         84.13        27.73 o                         
  14  13   6         60.86         36.42        30.39 o                         
  15  13   6         77.03        105.53        32.57 o                         
   0  14   6         61.08        142.50        32.45 o                         
   1  14   6       5251.93       5366.22        90.98 o                         
   2  14   6        380.08        379.84        21.62 o                         
   3  14   6        726.57        681.53        24.13 o                         
   4  14   6        563.64        478.13        23.09 o                         
   5  14   6        115.83        100.94        27.02 o                         
   6  14   6       2113.52       2057.26        58.73 o                         
   7  14   6        683.48        642.97        26.60 o                         
   8  14   6        291.18        324.29        28.84 o                         
   9  14   6         57.46          9.27        23.86 o                         
  10  14   6        471.43        343.18        29.05 o                         
  11  14   6        460.26        373.58        31.60 o                         
  12  14   6        433.77        369.01        29.38 o                         
  13  14   6        185.33        163.13        35.90 o                         
  14  14   6        465.65        486.92        44.08 o                         
   1  15   6        472.51        604.34        31.78 o                         
   2  15   6       8775.50       9358.94       152.44 o                         
   3  15   6       1109.39       1121.55        31.93 o                         
   4  15   6        407.95        467.03        33.70 o                         
   5  15   6       1432.43       1642.32        55.69 o                         
   6  15   6       1226.09       1275.18        43.46 o                         
   7  15   6        689.18        685.08        37.96 o                         
   8  15   6        310.52        352.42        23.86 o                         
   9  15   6        106.07         68.87        27.79 o                         
  10  15   6        632.32        635.39        32.54 o                         
  11  15   6       1297.84       1410.35        53.32 o                         
  12  15   6         28.92         54.44        34.73 o                         
  13  15   6        251.65        184.06        31.88 o                         
   0  16   6        541.91        782.63        48.42 o                         
   1  16   6       1769.31       1812.11        61.75 o                         
   2  16   6        265.59        196.37        29.12 o                         
   3  16   6        842.10        682.95        26.54 o                         
   4  16   6       4040.68       4465.56        96.64 o                         
   5  16   6       5027.42       5123.66       101.25 o                         
   6  16   6        630.00        842.89        44.75 o                         
   7  16   6        237.64        329.87        38.30 o                         
   8  16   6        998.36        991.81        95.42 o                         
   9  16   6       1298.36       1456.20        52.12 o                         
  10  16   6        245.15        284.21        48.09 o                         
  11  16   6        205.34        172.47        41.56 o                         
  12  16   6        199.80        187.59        60.57 o                         
   1  17   6         84.85        105.08        31.53 o                         
   2  17   6        192.11        119.34        37.94 o                         
   3  17   6         22.71         18.61        20.92 o                         
   4  17   6        492.38        403.28        42.51 o                         
   5  17   6       1079.16       1052.23        47.75 o                         
   6  17   6        131.99         16.01        35.30 o                         
   7  17   6          2.55         41.02        36.47 o                         
   8  17   6        521.40        497.12        47.96 o                         
   9  17   6       1083.12        940.40        56.90 o                         
  10  17   6         24.21         24.48        34.46 o                         
  11  17   6        248.42        247.13        43.65 o                         
   0  18   6        371.36        506.53        82.70 o                         
   1  18   6        155.32         61.41        32.37 o                         
   2  18   6        174.22        209.85        36.06 o                         
   3  18   6         51.61         48.35        20.43 o                         
   4  18   6         57.11         76.04        27.52 o                         
   5  18   6         32.22          3.19        31.75 o                         
   6  18   6        435.07        631.82        41.47 o                         
   7  18   6        136.77        116.36        36.22 o                         
   8  18   6          1.33         17.56        40.70 o                         
   9  18   6        837.50        754.32        55.18 o                         
   1  19   6        207.25        114.76        34.39 o                         
   2  19   6         30.03        -29.04        37.64 o                         
   3  19   6          8.89         -9.28        29.97 o                         
   4  19   6         87.44         86.72        48.71 o                         
   5  19   6        145.31        108.58        31.77 o                         
   6  19   6         78.34         34.49        34.09 o                         
   7  19   6          2.37        -31.75        37.25 o                         
   0  20   6         24.14        -27.33        49.27 o                         
   1  20   6        814.04        807.38        45.51 o                         
   2  20   6          3.90        -27.33        27.33 o                         
   3  20   6        108.94         39.61        42.71 o                         
   4  20   6        129.57        163.23        37.97 o                         
   1   1   7       2345.49       2524.99        36.97 o                         
   2   1   7      13106.04      13902.49       184.44 o                         
   3   1   7        158.07        112.15        13.46 o                         
   4   1   7      14908.75      14316.10       182.40 o                         
   5   1   7       1535.38       1555.35        32.85 o                         
   6   1   7        260.13        275.65        16.06 o                         
   7   1   7       5708.75       4738.72        64.23 o                         
   8   1   7      11262.45      10364.13       128.20 o                         
   9   1   7       1962.13       2134.55        40.13 o                         
  10   1   7       1313.92       1279.58        31.83 o                         
  11   1   7       9489.51       8931.36       113.45 o                         
  12   1   7       2390.73       2226.35        51.70 o                         
  13   1   7       5928.54       5684.02        88.37 o                         
  14   1   7        986.28        999.94        38.64 o                         
  15   1   7       2481.59       2531.92        58.53 o                         
  16   1   7          1.81         -8.09        33.31 o                         
  17   1   7       4144.24       3836.36        81.76 o                         
  18   1   7         90.17        124.15        38.71 o                         
  19   1   7         62.31         34.21        64.76 o                         
   0   2   7        770.29       1062.79        37.83 o                         
   1   2   7       4230.44       4494.81        65.33 o                         
   2   2   7         96.72         28.45        12.08 o                         
   3   2   7        626.13        624.77        17.83 o                         
   4   2   7       5772.76       6258.58        87.96 o                         
   5   2   7      38105.31      38916.36       483.50 o                         
   6   2   7      11775.99      11165.72       135.52 o                         
   7   2   7       3976.67       3747.76        54.24 o                         
   8   2   7       1228.31       1292.54        30.08 o                         
   9   2   7      28098.97      26989.86       308.08 o                         
  10   2   7       2914.04       2646.15        46.74 o                         
  11   2   7       2266.47       2508.44        48.25 o                         
  12   2   7       3639.40       3650.75        62.29 o                         
  13   2   7       6380.55       6318.54        95.64 o                         
  14   2   7        870.24        808.14        35.54 o                         
  15   2   7        457.89        384.55        34.37 o                         
  16   2   7       2556.84       2406.85        58.74 o                         
  17   2   7         30.24         47.81        39.06 o                         
  18   2   7         92.86         37.22        38.18 o                         
  19   2   7        300.01        260.06        57.94 o                         
   1   3   7         25.75         47.16        12.34 o                         
   2   3   7       1605.01       1887.10        32.11 o                         
   3   3   7       9033.54       9425.35       122.21 o                         
   4   3   7        111.90        185.01        13.67 o                         
   5   3   7       2654.16       3228.25        47.93 o                         
   6   3   7       3638.20       4193.62        57.28 o                         
   7   3   7       1647.34       1509.39        30.91 o                         
   8   3   7         66.78         54.28        17.51 o                         
   9   3   7       1642.28       1647.44        34.62 o                         
  10   3   7          0.16         -7.88        18.81 o                         
  11   3   7       2783.91       2589.02        51.76 o                         
  12   3   7        186.53        111.19        23.93 o                         
  13   3   7       3657.95       3613.70        66.16 o                         
  14   3   7          6.10         65.89        29.13 o                         
  15   3   7        535.26        464.99        36.63 o                         
  16   3   7         67.98         33.31        33.25 o                         
  17   3   7       4509.90       4371.20        82.31 o                         
  18   3   7          2.88        -47.61        47.61 o                         
  19   3   7         55.51         14.47        62.59 o                         
   0   4   7      40110.80      42893.90      1106.08 o                         
   1   4   7        759.02       1314.89        28.43 o                         
   2   4   7        151.05         98.47        11.70 o                         
   3   4   7       6657.70       5962.41        80.63 o                         
   4   4   7       5924.51       5687.76        72.44 o                         
   5   4   7        252.62        281.62        14.74 o                         
   6   4   7        980.41        727.16        20.68 o                         
   7   4   7       5393.35       5309.68        66.82 o                         
   8   4   7        460.02        607.67        21.96 o                         
   9   4   7       3848.56       3933.30        56.94 o                         
  10   4   7       1570.32       1664.83        36.48 o                         
  11   4   7        247.66        272.93        24.83 o                         
  12   4   7        700.82        725.84        30.61 o                         
  13   4   7       2515.71       2443.21        52.61 o                         
  14   4   7         28.94         21.23        28.80 o                         
  15   4   7       1809.25       1938.18        51.69 o                         
  16   4   7       2279.25       2189.86        56.62 o                         
  17   4   7         60.44        149.80        36.22 o                         
  18   4   7        466.65        357.70        55.47 o                         
   1   5   7       6904.74       6687.86        85.38 o                         
   2   5   7         68.89        111.11        11.15 o                         
   3   5   7      10052.29      10658.17       127.70 o                         
   4   5   7       3033.53       2512.14        39.42 o                         
   5   5   7       9143.13       8419.12       103.47 o                         
   6   5   7        228.56        174.66        14.28 o                         
   7   5   7       2675.23       2467.32        41.67 o                         
   8   5   7       2412.86       2016.88        38.01 o                         
   9   5   7       1646.68       1714.74        34.59 o                         
  10   5   7       1710.20       1725.88        37.38 o                         
  11   5   7       1471.31       1421.77        35.58 o                         
  12   5   7        877.52        836.98        33.45 o                         
  13   5   7        217.92        228.60        27.72 o                         
  14   5   7       1751.14       1807.67        46.07 o                         
  15   5   7       3234.08       3270.05        66.93 o                         
  16   5   7        957.53        999.99        46.56 o                         
  17   5   7        492.57        542.56        46.50 o                         
  18   5   7         97.77         45.13        49.59 o                         
   0   6   7         50.79         65.40        16.45 o                         
   1   6   7         48.02         69.76         7.32 o                         
   2   6   7          0.70          6.64        10.97 o                         
   3   6   7       1277.52       1522.60        27.13 o                         
   4   6   7       1063.30       1121.71        28.91 o                         
   5   6   7       2522.44       2775.62        43.00 o                         
   6   6   7          9.86         11.83        13.19 o                         
   7   6   7        342.96        451.71        19.60 o                         
   8   6   7         77.04         86.95        14.92 o                         
   9   6   7        343.10        412.64        20.43 o                         
  10   6   7       1521.66       1614.95        37.89 o                         
  11   6   7        573.13        542.12        25.25 o                         
  12   6   7       1431.59       1423.79        41.11 o                         
  13   6   7        159.49        196.44        28.82 o                         
  14   6   7        133.99        151.83        32.16 o                         
  15   6   7       2166.89       2250.29        56.52 o                         
  16   6   7        205.50        240.69        37.20 o                         
  17   6   7        878.60        900.59        46.30 o                         
  18   6   7        501.06        457.35        53.97 o                         
   1   7   7      29333.25      28654.47       370.71 o                         
   2   7   7      13251.22      12964.71       165.16 o                         
   3   7   7       9390.25       9753.22       126.75 o                         
   4   7   7       7516.60       7678.21       102.04 o                         
   5   7   7      10108.06       9624.47       121.49 o                         
   6   7   7        758.67        794.93        20.74 o                         
   7   7   7       3098.63       3131.17        47.56 o                         
   8   7   7       6138.35       5897.64        73.91 o                         
   9   7   7        246.70        133.58        18.07 o                         
  10   7   7        277.17        240.68        22.59 o                         
  11   7   7       3490.95       3551.55        66.92 o                         
  12   7   7         27.59         47.63        23.79 o                         
  13   7   7       1419.94       1582.84        42.88 o                         
  14   7   7       2053.30       2004.47        48.63 o                         
  15   7   7        324.54        297.77        36.70 o                         
  16   7   7        100.25        100.68        34.72 o                         
  17   7   7       1844.16       2089.12        60.14 o                         
  18   7   7       1880.17       1950.84        78.34 o                         
   0   8   7       7270.27       6890.44       188.49 o                         
   1   8   7      15564.30      15009.44       229.06 o                         
   2   8   7         17.21         30.68        10.85 o                         
   3   8   7      11082.99      10803.30       140.30 o                         
   4   8   7       8623.28       8424.50       107.64 o                         
   5   8   7       3230.74       3285.57        57.75 o                         
   6   8   7       1497.81       1364.27        30.11 o                         
   7   8   7       8308.45       8095.63       105.84 o                         
   8   8   7        469.49        496.63        25.20 o                         
   9   8   7        466.83        512.90        26.22 o                         
  10   8   7        166.58         85.00        20.63 o                         
  11   8   7        869.90        825.94        30.24 o                         
  12   8   7       1674.47       1522.33        38.85 o                         
  13   8   7         87.11        115.81        26.36 o                         
  14   8   7         52.75         40.41        37.34 o                         
  15   8   7       3973.54       4123.50        74.44 o                         
  16   8   7        123.40        146.67        32.37 o                         
  17   8   7         14.43         -5.32        42.44 o                         
   1   9   7         39.23         67.09        23.47 o                         
   2   9   7        572.91        530.59        19.87 o                         
   3   9   7        808.61        885.02        26.07 o                         
   4   9   7        745.02        698.84        20.33 o                         
   5   9   7          8.13         30.52        15.84 o                         
   6   9   7        894.12        924.20        26.23 o                         
   7   9   7       6525.10       6238.72        88.35 o                         
   8   9   7        600.69        653.92        26.91 o                         
   9   9   7          3.99        -19.00        21.53 o                         
  10   9   7       3492.77       3394.51        62.79 o                         
  11   9   7        758.16        821.86        33.34 o                         
  12   9   7        303.89        315.03        28.63 o                         
  13   9   7         19.40         -1.65        28.81 o                         
  14   9   7        480.19        467.16        29.04 o                         
  15   9   7          7.91         17.51        25.92 o                         
  16   9   7        517.11        413.89        35.53 o                         
  17   9   7         72.49          2.67        34.83 o                         
   0  10   7       6213.80       6188.25       155.43 o                         
   1  10   7        575.67        627.34        28.70 o                         
   2  10   7        994.76        980.29        30.44 o                         
   3  10   7      11123.21      10835.11       154.25 o                         
   4  10   7        239.20        322.76        18.83 o                         
   5  10   7       1864.14       1981.02        39.11 o                         
   6  10   7       1336.96       1262.53        29.30 o                         
   7  10   7       7258.80       6928.28       106.69 o                         
   8  10   7          1.11         23.55        20.98 o                         
   9  10   7       2108.85       2238.97        49.64 o                         
  10  10   7       3920.64       3859.34        70.49 o                         
  11  10   7          0.02        -16.80        27.10 o                         
  12  10   7        998.04       1128.22        40.83 o                         
  13  10   7        786.92        777.06        37.99 o                         
  14  10   7          5.61         13.86        35.13 o                         
  15  10   7        684.04        746.05        43.18 o                         
  16  10   7        160.33         69.34        53.87 o                         
   1  11   7       3029.66       3152.08        66.31 o                         
   2  11   7        127.73        181.92        24.49 o                         
   3  11   7       2557.28       2315.48        52.67 o                         
   4  11   7        660.41        702.45        25.36 o                         
   5  11   7        487.65        432.05        27.09 o                         
   6  11   7        525.74        509.20        21.51 o                         
   7  11   7        244.64        257.55        21.13 o                         
   8  11   7        133.77        150.58        24.29 o                         
   9  11   7        127.61        120.22        23.21 o                         
  10  11   7         41.73         12.51        26.49 o                         
  11  11   7       2619.51       2695.35        60.25 o                         
  12  11   7        120.57         66.01        29.77 o                         
  13  11   7        322.69        367.61        34.25 o                         
  14  11   7        153.94        260.17        34.29 o                         
  15  11   7       1084.95       1153.73        49.63 o                         
  16  11   7        206.13        226.49        42.33 o                         
   0  12   7        236.23        244.91        35.15 o                         
   1  12   7         56.47         47.43        28.55 o                         
   2  12   7        978.37       1044.90        37.75 o                         
   3  12   7       1205.42       1208.11        37.56 o                         
   4  12   7          6.66        -10.47        20.48 o                         
   5  12   7       1332.04       1324.47        33.30 o                         
   6  12   7       1881.64       1827.66        48.88 o                         
   7  12   7        336.54        312.06        24.39 o                         
   8  12   7        255.24        272.07        21.28 o                         
   9  12   7       3766.26       3486.28        67.85 o                         
  10  12   7        862.40        726.21        32.62 o                         
  11  12   7         22.22         13.58        38.20 o                         
  12  12   7         21.93         82.03        29.04 o                         
  13  12   7        486.56        451.56        34.38 o                         
  14  12   7        134.94         81.08        34.80 o                         
  15  12   7        271.25        189.08        37.50 o                         
   1  13   7       3198.08       3177.15        66.16 o                         
   2  13   7       1477.11       1648.65        48.27 o                         
   3  13   7        506.94        496.90        29.72 o                         
   4  13   7       1126.82       1204.10        33.60 o                         
   5  13   7       1577.30       1521.70        44.63 o                         
   6  13   7        394.87        472.27        28.16 o                         
   7  13   7      10923.90      11124.25       181.16 o                         
   8  13   7       3108.33       3321.28        67.46 o                         
   9  13   7        397.42        324.79        25.21 o                         
  10  13   7       1131.86       1176.77        39.95 o                         
  11  13   7       7730.78       8076.76       146.70 o                         
  12  13   7        786.43        623.74        33.08 o                         
  13  13   7         99.51        137.02        30.59 o                         
  14  13   7        967.79        879.73        52.22 o                         
   0  14   7       3565.15       3841.04       112.91 o                         
   1  14   7       1772.05       1710.71        77.11 o                         
   2  14   7       1114.66       1271.15        42.04 o                         
   3  14   7       2351.03       2620.65        55.92 o                         
   4  14   7        316.81        298.50        19.95 o                         
   5  14   7       2814.57       3072.27        72.70 o                         
   6  14   7       1051.33       1272.02        44.64 o                         
   7  14   7       2192.43       2325.99        72.69 o                         
   8  14   7        782.37        852.17        37.01 o                         
   9  14   7       2862.33       3185.82        78.07 o                         
  10  14   7        355.39        421.17        34.05 o                         
  11  14   7         26.76         19.43        25.33 o                         
  12  14   7        669.14        753.16        50.77 o                         
  13  14   7        246.26        324.16        31.92 o                         
  14  14   7         10.86          3.73        32.95 o                         
   1  15   7        378.15        356.97        29.85 o                         
   2  15   7       2625.65       2586.78        58.49 o                         
   3  15   7        137.17        135.67        22.20 o                         
   4  15   7         34.88         30.76        14.99 o                         
   5  15   7       2003.41       1794.20        53.93 o                         
   6  15   7         33.74          7.03        29.16 o                         
   7  15   7        190.78        217.50        36.44 o                         
   8  15   7         27.51         53.79        37.11 o                         
   9  15   7         96.68         33.39        26.88 o                         
  10  15   7         23.57        -16.67        33.87 o                         
  11  15   7          5.36         45.94        31.88 o                         
  12  15   7         40.71         21.95        39.13 o                         
  13  15   7        132.41         78.76        35.79 o                         
   0  16   7         96.29         91.96        52.61 o                         
   1  16   7       1199.72       1143.99        40.41 o                         
   2  16   7        827.48        835.11        34.46 o                         
   3  16   7       1583.92       1772.21        44.79 o                         
   4  16   7        478.53        474.17        34.88 o                         
   5  16   7       1797.99       1891.91        57.85 o                         
   6  16   7       1295.17       1303.72        47.27 o                         
   7  16   7       1076.61       1037.36        45.51 o                         
   8  16   7          7.07         38.40        32.05 o                         
   9  16   7       1812.68       1858.16        61.63 o                         
  10  16   7        575.31        472.32        38.43 o                         
  11  16   7          3.34         30.65        29.92 o                         
   1  17   7        765.13       1032.04        39.35 o                         
   2  17   7         59.70        127.85        27.76 o                         
   3  17   7        147.88        189.65        23.87 o                         
   4  17   7         17.31         83.50        30.48 o                         
   5  17   7        309.82        333.57        36.43 o                         
   6  17   7          8.72         -6.41        30.48 o                         
   7  17   7        431.21        661.46        40.14 o                         
   8  17   7        499.13        469.92        45.87 o                         
   9  17   7          0.51        -23.02        42.06 o                         
  10  17   7          1.81        -27.82        59.05 o                         
   0  18   7       1110.99        986.82       129.17 o                         
   1  18   7       1542.49       1525.67        53.38 o                         
   2  18   7          1.19         -8.70        26.60 o                         
   3  18   7        896.19        705.26        38.28 o                         
   4  18   7        234.56        163.84        36.35 o                         
   5  18   7       2407.60       2361.53        78.08 o                         
   6  18   7        432.11        269.89        38.63 o                         
   7  18   7        134.42        229.34        41.14 o                         
   8  18   7         88.50         83.70        47.08 o                         
   9  18   7         18.20         19.79        49.78 o                         
   1  19   7       1238.30       1248.30        56.22 o                         
   2  19   7        498.33        449.05        37.54 o                         
   3  19   7        495.42        332.46        26.29 o                         
   4  19   7         21.20         13.13        40.90 o                         
   5  19   7       1365.06       1364.66        60.64 o                         
   6  19   7        132.83        103.44        42.98 o                         
   0  20   7       1375.98       1620.88        80.18 o                         
   1  20   7         77.06        132.55        36.42 o                         
   2  20   7         44.52        -29.72        29.72 o                         
   3  20   7        833.74       1065.38        57.70 o                         
   0   0   8      29387.31      34782.66       779.40 o                         
   1   0   8      17069.01      17633.10       303.32 o                         
   2   0   8       6601.06       7313.27       133.16 o                         
   3   0   8      54936.28      60482.21      1836.00 o                         
   4   0   8       2757.82       3627.52        80.36 o                         
   5   0   8       3872.06       3992.62        81.66 o                         
   6   0   8         42.42         82.14        25.04 o                         
   7   0   8      45777.57      46584.44       789.35 o                         
   8   0   8       1416.87       1750.26        49.71 o                         
   9   0   8      29212.77      27940.02       450.82 o                         
  10   0   8        140.17        356.61        32.02 o                         
  11   0   8       2110.27       2747.91        71.93 o                         
  12   0   8        798.23        765.67        49.06 o                         
  13   0   8      10222.33      10673.86       205.14 o                         
  14   0   8       1343.33       1445.74        61.79 o                         
  15   0   8        239.77        212.80        46.24 o                         
  16   0   8        157.24        169.96        53.70 o                         
  17   0   8         27.48         94.98        54.91 o                         
  18   0   8        242.11        484.57        74.53 o                         
  19   0   8        789.41        850.96       129.65 o                         
   1   1   8      21263.85      22586.80       263.97 o                         
   2   1   8       4868.29       4733.45        64.16 o                         
   3   1   8         25.05         41.84        13.19 o                         
   4   1   8         99.32         75.01        14.94 o                         
   5   1   8       8720.18       8640.39       114.78 o                         
   6   1   8       2694.51       2751.49        44.78 o                         
   7   1   8       2143.62       1924.69        37.20 o                         
   8   1   8       9583.28       9708.79       121.71 o                         
   9   1   8       2225.83       2597.22        44.78 o                         
  10   1   8         72.30         92.75        20.43 o                         
  11   1   8       4301.99       4107.27        65.49 o                         
  12   1   8       1956.80       1924.20        43.86 o                         
  13   1   8        721.30        571.53        33.36 o                         
  14   1   8         16.72         13.42        29.41 o                         
  15   1   8        302.19        320.81        33.59 o                         
  16   1   8         47.38         19.79        37.03 o                         
  17   1   8        446.65        462.84        47.53 o                         
  18   1   8         53.82         54.24        59.64 o                         
  19   1   8          1.29        -62.05        64.62 o                         
   0   2   8       2895.90       3437.11        74.88 o                         
   1   2   8       3441.70       3689.50        54.79 o                         
   2   2   8       2199.63       2557.32        43.29 o                         
   3   2   8      19772.84      21031.77       264.90 o                         
   4   2   8       3575.08       4019.52        57.04 o                         
   5   2   8       1734.20       1748.53        34.67 o                         
   6   2   8       1366.45       1693.06        35.51 o                         
   7   2   8       8439.80       9167.65       114.32 o                         
   8   2   8          1.40         -1.93        17.73 o                         
   9   2   8       4579.93       4930.84        70.19 o                         
  10   2   8         47.51         24.07        21.71 o                         
  11   2   8       2061.02       2150.52        43.98 o                         
  12   2   8        117.18        138.19        25.74 o                         
  13   2   8       2983.01       3154.65        63.67 o                         
  14   2   8        961.34        985.22        41.78 o                         
  15   2   8        245.94        202.82        34.20 o                         
  16   2   8        475.98        408.23        43.31 o                         
  17   2   8        445.58        491.66        48.48 o                         
  18   2   8         42.38          2.41        50.99 o                         
   1   3   8      54984.20      55708.96      2483.80 o                         
   2   3   8       7914.39       8451.04       111.32 o                         
   3   3   8       2765.78       2902.33        46.12 o                         
   4   3   8        481.50        519.85        19.56 o                         
   5   3   8      34461.81      34518.58       414.60 o                         
   6   3   8          0.29         17.54        14.75 o                         
   7   3   8       6521.49       6268.32        82.55 o                         
   8   3   8       1323.07       1319.54        30.66 o                         
   9   3   8       3243.43       3574.60        58.88 o                         
  10   3   8        526.88        584.18        26.59 o                         
  11   3   8      13934.96      13691.73       165.01 o                         
  12   3   8       2451.57       2403.20        50.38 o                         
  13   3   8       2799.64       2608.42        56.85 o                         
  14   3   8        333.66        294.72        33.01 o                         
  15   3   8       2564.25       2703.72        63.89 o                         
  16   3   8        677.82        635.03        43.48 o                         
  17   3   8       4072.26       4015.58        83.94 o                         
  18   3   8         22.90         31.89        55.63 o                         
   0   4   8      14702.04      15455.00       267.78 o                         
   1   4   8        217.66        137.21        14.32 o                         
   2   4   8         60.94         75.76        13.08 o                         
   3   4   8       4500.36       4113.13        59.76 o                         
   4   4   8       4771.49       4700.96        62.19 o                         
   5   4   8       5092.22       5123.80        68.06 o                         
   6   4   8        314.17        496.22        18.72 o                         
   7   4   8        206.92        166.44        17.02 o                         
   8   4   8        792.43        770.56        24.52 o                         
   9   4   8       5961.44       5806.84        80.09 o                         
  10   4   8        944.81        920.05        37.16 o                         
  11   4   8        229.15        236.24        24.25 o                         
  12   4   8        209.22        160.81        26.33 o                         
  13   4   8       1405.98       1286.21        39.06 o                         
  14   4   8        250.51        291.70        31.46 o                         
  15   4   8       1920.77       1633.88        56.49 o                         
  16   4   8        203.57        158.91        39.42 o                         
  17   4   8         29.68         19.05        36.33 o                         
  18   4   8       1996.61       1724.73        96.33 o                         
   1   5   8      11802.34      11569.00       148.56 o                         
   2   5   8        458.81        659.84        18.74 o                         
   3   5   8       8776.68       9254.16       112.97 o                         
   4   5   8        128.66        175.71        14.69 o                         
   5   5   8      12673.64      13055.47       157.06 o                         
   6   5   8        743.31        901.35        24.58 o                         
   7   5   8        540.80        685.68        22.44 o                         
   8   5   8        186.56        221.57        18.60 o                         
   9   5   8        503.72        528.09        22.71 o                         
  10   5   8          7.12        -12.70        18.94 o                         
  11   5   8       2357.14       2704.65        50.20 o                         
  12   5   8        564.90        613.75        29.95 o                         
  13   5   8        570.78        715.91        32.90 o                         
  14   5   8       1385.32       1495.60        46.64 o                         
  15   5   8        426.49        406.35        34.67 o                         
  16   5   8          0.21         17.08        32.77 o                         
  17   5   8       1694.57       1670.55        54.43 o                         
  18   5   8       2615.49       2569.10       107.29 o                         
   0   6   8       4219.41       4627.65        88.40 o                         
   1   6   8       2437.33       1997.02        31.89 o                         
   2   6   8       3135.28       3536.69        48.91 o                         
   3   6   8      15714.90      14419.32       171.08 o                         
   4   6   8        566.60        525.83        18.20 o                         
   5   6   8       3696.50       3992.12        57.56 o                         
   6   6   8       1101.28       1186.11        26.57 o                         
   7   6   8      11418.73      10569.71       130.20 o                         
   8   6   8        348.77        350.94        19.83 o                         
   9   6   8      13710.15      13601.54       156.70 o                         
  10   6   8        148.33        153.76        20.17 o                         
  11   6   8       1142.65       1233.33        34.69 o                         
  12   6   8       1291.48       1340.91        36.17 o                         
  13   6   8       4584.58       4906.24        75.46 o                         
  14   6   8        251.99        231.69        31.07 o                         
  15   6   8       6685.65       6953.42       112.52 o                         
  16   6   8       1071.76       1031.25        44.98 o                         
  17   6   8        828.97        748.51        47.83 o                         
  18   6   8        281.23        105.66        53.19 o                         
   1   7   8        126.01         79.71        11.74 o                         
   2   7   8        484.73        400.04        15.58 o                         
   3   7   8          0.57         -4.39         9.28 o                         
   4   7   8        191.27        170.71        14.25 o                         
   5   7   8        451.45        392.95        17.09 o                         
   6   7   8       2113.92       2189.26        40.78 o                         
   7   7   8       2112.41       2109.27        38.15 o                         
   8   7   8       1415.55       1398.99        30.10 o                         
   9   7   8         77.03        108.37        17.80 o                         
  10   7   8        475.16        441.03        24.81 o                         
  11   7   8       5590.15       5471.11        77.82 o                         
  12   7   8        255.56        252.46        30.34 o                         
  13   7   8       1223.46       1181.80        45.63 o                         
  14   7   8       2506.05       2514.10        56.87 o                         
  15   7   8        550.74        452.87        35.24 o                         
  16   7   8        727.82        676.20        43.08 o                         
  17   7   8        273.08        323.86        38.76 o                         
   0   8   8       1781.43       1897.90        67.45 o                         
   1   8   8        850.73        664.40        18.74 o                         
   2   8   8       1093.82       1167.91        26.05 o                         
   3   8   8       7441.97       7214.52        97.54 o                         
   4   8   8       2002.85       2204.89        41.88 o                         
   5   8   8        625.19        753.38        29.92 o                         
   6   8   8         52.15         81.45        18.38 o                         
   7   8   8       1420.42       1421.68        32.25 o                         
   8   8   8       1735.94       1806.22        38.97 o                         
   9   8   8       1851.32       2109.75        42.50 o                         
  10   8   8         31.30         18.51        24.38 o                         
  11   8   8         81.71         33.99        22.82 o                         
  12   8   8         67.54         94.69        24.43 o                         
  13   8   8       4485.63       4555.41        82.38 o                         
  14   8   8        589.40        638.08        33.75 o                         
  15   8   8       3154.83       3101.65        64.15 o                         
  16   8   8          0.65        -28.55        31.61 o                         
  17   8   8         97.49         66.82        36.03 o                         
   1   9   8      17045.30      16695.51       272.77 o                         
   2   9   8        419.15        372.25        20.04 o                         
   3   9   8        268.71        174.58        14.41 o                         
   4   9   8        570.74        573.09        21.33 o                         
   5   9   8       3923.79       3304.22        55.53 o                         
   6   9   8       1659.16       1576.59        38.14 o                         
   7   9   8       4610.93       4825.73        76.28 o                         
   8   9   8        103.48         97.84        20.44 o                         
   9   9   8        324.36        281.44        24.17 o                         
  10   9   8       5861.18       5970.46        95.32 o                         
  11   9   8       7750.89       8032.40       117.25 o                         
  12   9   8       1227.13       1241.79        42.23 o                         
  13   9   8       1181.97       1302.26        41.68 o                         
  14   9   8         16.54        -25.47        30.89 o                         
  15   9   8       2708.63       2626.91        59.97 o                         
  16   9   8        447.11        441.26        40.10 o                         
  17   9   8       2345.60       2302.31        79.36 o                         
   0  10   8         52.79         41.44        32.30 o                         
   1  10   8        345.29        367.06        26.87 o                         
   2  10   8          0.08         -5.87        15.14 o                         
   3  10   8       3777.60       3718.71        67.40 o                         
   4  10   8       2220.19       2128.33        45.44 o                         
   5  10   8         32.77         44.26        17.98 o                         
   6  10   8      11536.01      11450.65       164.72 o                         
   7  10   8        740.65        767.09        28.10 o                         
   8  10   8       1752.00       1744.49        42.32 o                         
   9  10   8        148.24        125.54        24.36 o                         
  10  10   8       1412.78       1437.99        55.00 o                         
  11  10   8          2.37         26.63        28.73 o                         
  12  10   8        224.56        234.25        33.70 o                         
  13  10   8          7.45         25.09        31.36 o                         
  14  10   8         22.95         -8.37        34.63 o                         
  15  10   8       1771.65       1493.82        52.68 o                         
  16  10   8         13.45         46.28        41.36 o                         
   1  11   8        175.32        156.87        25.20 o                         
   2  11   8        173.56        175.71        24.83 o                         
   3  11   8        302.25        307.79        23.26 o                         
   4  11   8       4747.82       4816.16        82.02 o                         
   5  11   8       9261.60       9267.39       151.76 o                         
   6  11   8        980.03       1044.38        27.50 o                         
   7  11   8       4595.65       4725.81        78.59 o                         
   8  11   8         17.63         53.66        21.91 o                         
   9  11   8        342.82        310.90        26.19 o                         
  10  11   8          1.84        -11.20        27.81 o                         
  11  11   8       1990.72       2144.53        56.87 o                         
  12  11   8        604.12        551.96        36.99 o                         
  13  11   8          8.21        -22.45        32.14 o                         
  14  11   8        698.96        531.59        42.67 o                         
  15  11   8        367.83        486.01        40.69 o                         
   0  12   8        330.56        362.58        42.34 o                         
   1  12   8       3639.58       3694.31        77.31 o                         
   2  12   8       4464.33       4447.42        83.69 o                         
   3  12   8       8191.19       8140.42       143.39 o                         
   4  12   8        257.19        288.10        23.64 o                         
   5  12   8        298.46        383.44        25.51 o                         
   6  12   8          6.85          9.25        16.43 o                         
   7  12   8       4823.74       4465.15        80.17 o                         
   8  12   8        643.75        650.46        39.84 o                         
   9  12   8       2364.66       2378.40        50.40 o                         
  10  12   8         21.62         20.91        26.32 o                         
  11  12   8         50.84         86.11        28.73 o                         
  12  12   8          0.22        -29.92        29.92 o                         
  13  12   8        367.08        468.28        36.50 o                         
  14  12   8        237.67        229.85        42.68 o                         
  15  12   8        575.58        713.26        41.18 o                         
   1  13   8         55.27         77.33        27.60 o                         
   2  13   8       1943.38       1987.60        54.16 o                         
   3  13   8       2106.87       2178.62        55.05 o                         
   4  13   8        774.50        820.29        33.60 o                         
   5  13   8        739.60        846.29        32.49 o                         
   6  13   8        162.61        203.95        25.67 o                         
   7  13   8         39.35         86.60        27.43 o                         
   8  13   8       1116.33       1074.52        42.16 o                         
   9  13   8        240.50        234.89        26.88 o                         
  10  13   8         18.39         32.99        24.81 o                         
  11  13   8         67.13         88.29        28.90 o                         
  12  13   8        272.20        153.23        31.41 o                         
  13  13   8         10.38          1.54        31.16 o                         
  14  13   8        510.58        323.72        35.54 o                         
   0  14   8          3.19        -26.22        38.58 o                         
   1  14   8       1307.04       1212.79        51.67 o                         
   2  14   8       1646.90       1719.67        48.86 o                         
   3  14   8       2955.33       2856.89        64.90 o                         
   4  14   8        614.57        644.26        29.46 o                         
   5  14   8        126.57        144.56        28.61 o                         
   6  14   8        582.37        644.95        34.31 o                         
   7  14   8        378.80        412.45        35.13 o                         
   8  14   8         10.38         16.19        30.92 o                         
   9  14   8       1140.96       1387.44        55.65 o                         
  10  14   8        397.08        404.51        46.36 o                         
  11  14   8        311.81        253.12        29.12 o                         
  12  14   8          0.08        -18.44        38.32 o                         
  13  14   8       1676.53       1617.56        49.77 o                         
   1  15   8       1288.53       1433.29        51.09 o                         
   2  15   8        940.19        907.69        35.53 o                         
   3  15   8        258.38        251.35        26.09 o                         
   4  15   8       1604.71       1605.43        46.46 o                         
   5  15   8       2037.96       2295.04        70.86 o                         
   6  15   8       1809.52       1788.74        57.69 o                         
   7  15   8       1869.65       2092.40        70.71 o                         
   8  15   8       1427.97       1553.82        54.03 o                         
   9  15   8        742.56        762.41        38.44 o                         
  10  15   8         11.06        -14.85        32.75 o                         
  11  15   8       1662.38       2002.65        67.43 o                         
  12  15   8         26.32         80.13        31.30 o                         
   0  16   8        401.84        373.33        48.04 o                         
   1  16   8        179.82         95.36        30.44 o                         
   2  16   8         82.54         83.63        25.13 o                         
   3  16   8         52.42         93.30        23.75 o                         
   4  16   8          0.99        -16.95        16.95 o                         
   5  16   8       1131.53       1134.26        50.82 o                         
   6  16   8        296.33        205.54        39.62 o                         
   7  16   8         57.82         50.48        34.32 o                         
   8  16   8        664.85        692.27        44.10 o                         
   9  16   8        155.67        218.76        36.20 o                         
  10  16   8        476.72        559.72        80.82 o                         
  11  16   8         27.44        -13.47        32.68 o                         
   1  17   8        258.46        278.49        30.34 o                         
   2  17   8        633.04        690.48        33.00 o                         
   3  17   8          2.56         -9.20        22.96 o                         
   4  17   8        160.93        107.79        39.37 o                         
   5  17   8       1423.92       1664.43        61.61 o                         
   6  17   8         41.04         76.74        37.56 o                         
   7  17   8        473.86        576.32        45.06 o                         
   8  17   8         89.48        153.94        35.00 o                         
   9  17   8        315.03        263.92        41.13 o                         
  10  17   8        380.54        354.08        64.71 o                         
   0  18   8         85.53         95.21        52.34 o                         
   1  18   8         38.24         51.12        35.18 o                         
   2  18   8         98.90        100.00        31.18 o                         
   3  18   8        160.34        255.62        26.02 o                         
   4  18   8         80.34         38.36        33.62 o                         
   5  18   8        244.95        265.06        39.48 o                         
   6  18   8         12.83         88.73        38.94 o                         
   7  18   8        120.87         82.87        58.06 o                         
   8  18   8         12.02        -33.39        52.52 o                         
   1  19   8        280.69        105.59        46.77 o                         
   2  19   8       1255.91       1192.93        45.55 o                         
   3  19   8         43.48        -19.36        19.36 o                         
   4  19   8         24.69         12.07        40.87 o                         
   5  19   8          1.17         -1.28        43.78 o                         
   6  19   8          7.92        -40.61        41.02 o                         
   0  20   8         67.56         69.13        55.01 o                         
   1  20   8        442.75        373.09        50.12 o                         
   1   1   9      10897.88      10281.59       125.20 o                         
   2   1   9       7528.68       7688.98        99.45 o                         
   3   1   9       8261.13       8545.93       109.71 o                         
   4   1   9        459.82        358.28        18.25 o                         
   5   1   9      11836.50      11340.97       142.78 o                         
   6   1   9       3948.15       4195.13        62.09 o                         
   7   1   9       3865.77       3679.59        59.35 o                         
   8   1   9       1064.90        998.62        28.24 o                         
   9   1   9       2178.75       2600.46        47.75 o                         
  10   1   9        392.97        449.84        25.92 o                         
  11   1   9       5886.97       5985.26        83.22 o                         
  12   1   9          8.92         43.96        24.90 o                         
  13   1   9        175.02        144.06        29.16 o                         
  14   1   9       1772.24       1747.04        49.14 o                         
  15   1   9       1589.19       1609.81        49.24 o                         
  16   1   9        417.02        448.06        41.06 o                         
  17   1   9       2488.96       2470.18        67.23 o                         
  18   1   9        465.84        341.88        53.00 o                         
   0   2   9      23093.76      22551.58       386.46 o                         
   1   2   9         68.66        272.63        16.56 o                         
   2   2   9         21.88         80.30        14.08 o                         
   3   2   9      18849.67      18016.02       228.71 o                         
   4   2   9       9025.33       8556.94       110.16 o                         
   5   2   9       4882.70       4965.99        69.17 o                         
   6   2   9        543.21        516.92        20.89 o                         
   7   2   9       5218.58       5220.28        71.46 o                         
   8   2   9         11.51          3.98        17.93 o                         
   9   2   9       3716.96       3402.24        56.13 o                         
  10   2   9         42.68         44.10        22.08 o                         
  11   2   9          1.74         22.45        23.48 o                         
  12   2   9        652.51        680.73        30.93 o                         
  13   2   9       4867.39       5042.23        79.58 o                         
  14   2   9       1001.21       1010.98        41.09 o                         
  15   2   9       1270.97       1281.75        45.58 o                         
  16   2   9        990.15       1023.24        49.74 o                         
  17   2   9        774.98        707.83        42.67 o                         
  18   2   9       1910.62       1818.04        90.81 o                         
   1   3   9       5395.13       6147.14        81.94 o                         
   2   3   9        276.51        677.81        20.38 o                         
   3   3   9        140.40        230.94        15.41 o                         
   4   3   9        630.48        613.60        20.54 o                         
   5   3   9       5768.68       6562.51        90.78 o                         
   6   3   9        722.37        678.18        22.44 o                         
   7   3   9       1552.53       1469.56        31.34 o                         
   8   3   9       1137.44       1066.59        28.97 o                         
   9   3   9        278.51        260.33        22.24 o                         
  10   3   9         65.84        116.41        24.31 o                         
  11   3   9         83.28         69.18        23.96 o                         
  12   3   9       1765.53       1832.49        44.62 o                         
  13   3   9         97.45         84.01        28.59 o                         
  14   3   9        381.43        392.35        35.33 o                         
  15   3   9          6.77         13.38        31.27 o                         
  16   3   9          1.73        -27.47        35.51 o                         
  17   3   9        558.71        602.09        43.47 o                         
  18   3   9       1145.43        889.28        64.29 o                         
   0   4   9       2624.83       2589.86        60.12 o                         
   1   4   9      15360.73      15868.31       202.73 o                         
   2   4   9       7534.66       7868.43       105.28 o                         
   3   4   9      17810.91      16948.00       215.70 o                         
   4   4   9         18.63         49.46        14.51 o                         
   5   4   9       2044.69       2084.22        36.86 o                         
   6   4   9       9936.70       9688.23       120.70 o                         
   7   4   9      10392.49      10179.53       122.55 o                         
   8   4   9        885.32        863.64        25.78 o                         
   9   4   9      12615.46      12834.79       154.36 o                         
  10   4   9       3912.47       3807.85        64.12 o                         
  11   4   9         66.61         68.19        23.38 o                         
  12   4   9       4304.42       4141.24        66.24 o                         
  13   4   9       3582.47       3706.15        69.24 o                         
  14   4   9        111.78        102.84        37.87 o                         
  15   4   9       1579.25       1378.71        47.70 o                         
  16   4   9       1148.71       1126.35        50.13 o                         
  17   4   9        487.29        422.29        40.26 o                         
  18   4   9        205.86        234.84        83.92 o                         
   1   5   9      10307.00       9201.25       126.38 o                         
   2   5   9       5206.65       4933.16        72.04 o                         
   3   5   9        526.37        472.95        19.44 o                         
   4   5   9       4056.66       3916.17        57.03 o                         
   5   5   9      12964.91      12576.22       152.06 o                         
   6   5   9        276.31        411.00        19.90 o                         
   7   5   9       2470.80       2274.34        41.10 o                         
   8   5   9       3357.89       3110.70        49.21 o                         
   9   5   9         21.00         54.32        19.76 o                         
  10   5   9       1725.11       1744.05        40.54 o                         
  11   5   9       2321.76       2163.48        46.35 o                         
  12   5   9       1759.40       1721.49        41.49 o                         
  13   5   9        339.74        364.39        31.66 o                         
  14   5   9       2508.30       2496.92        55.92 o                         
  15   5   9        297.56        224.57        33.12 o                         
  16   5   9        532.84        468.05        40.19 o                         
  17   5   9        281.72        319.55        43.33 o                         
  18   5   9        118.16        -19.17        57.01 o                         
   0   6   9        912.78       1086.86        32.58 o                         
   1   6   9        985.43       1200.49        25.33 o                         
   2   6   9          0.27          8.20        12.56 o                         
   3   6   9       4828.50       5350.01        70.36 o                         
   4   6   9         81.55         72.72        15.05 o                         
   5   6   9        158.08        168.49        17.19 o                         
   6   6   9       1691.67       1753.72        36.63 o                         
   7   6   9         90.72         83.72        19.55 o                         
   8   6   9       1569.86       1471.67        32.42 o                         
   9   6   9       3142.01       3475.66        56.01 o                         
  10   6   9        235.97        267.55        22.66 o                         
  11   6   9          6.38         25.72        22.72 o                         
  12   6   9        128.84        129.80        24.53 o                         
  13   6   9       2298.38       2368.65        58.88 o                         
  14   6   9          4.75        -11.49        29.09 o                         
  15   6   9       1203.42       1124.25        42.20 o                         
  16   6   9        545.41        490.13        39.84 o                         
  17   6   9         75.74         98.49        39.83 o                         
   1   7   9      15286.17      14058.21       161.62 o                         
   2   7   9       1003.74       1069.61        23.12 o                         
   3   7   9        716.96        566.32        23.72 o                         
   4   7   9       2910.16       2522.63        42.13 o                         
   5   7   9      17781.49      16953.31       217.20 o                         
   6   7   9       4205.99       4034.09        60.78 o                         
   7   7   9       1847.72       1852.10        40.15 o                         
   8   7   9      10581.94      10389.87       130.54 o                         
   9   7   9       8984.29       8987.34       119.87 o                         
  10   7   9       8532.30       8557.67       113.86 o                         
  11   7   9       1719.26       1767.47        41.89 o                         
  12   7   9       8069.66       7965.80       102.92 o                         
  13   7   9       1197.88       1268.95        41.40 o                         
  14   7   9       1008.10        854.25        37.54 o                         
  15   7   9        205.68        132.89        34.28 o                         
  16   7   9       1564.24       1470.18        53.66 o                         
  17   7   9       1662.16       1379.39        57.73 o                         
   0   8   9         68.31         71.97        16.31 o                         
   1   8   9       4129.55       4025.02        59.86 o                         
   2   8   9       1513.51       1604.36        32.95 o                         
   3   8   9       9210.71       8673.54       116.30 o                         
   4   8   9        941.30        975.89        29.68 o                         
   5   8   9         95.26        108.66        16.94 o                         
   6   8   9      11494.11      11105.92       152.78 o                         
   7   8   9        484.14        409.48        24.19 o                         
   8   8   9        472.42        563.94        26.47 o                         
   9   8   9        155.02        130.95        23.95 o                         
  10   8   9       1471.91       1410.13        37.66 o                         
  11   8   9        468.05        550.28        32.01 o                         
  12   8   9       1109.42       1071.27        36.53 o                         
  13   8   9        242.83        289.28        28.99 o                         
  14   8   9          0.24        -29.67        29.67 o                         
  15   8   9        174.36        167.03        32.92 o                         
  16   8   9         78.39         17.82        42.18 o                         
  17   8   9        633.21        547.96        46.28 o                         
   1   9   9       3912.68       4064.87        70.45 o                         
   2   9   9          5.18         42.88        16.06 o                         
   3   9   9        173.34        177.49        18.15 o                         
   4   9   9        293.06        277.01        19.02 o                         
   5   9   9       5345.85       5197.86        87.28 o                         
   6   9   9         62.05         67.10        20.26 o                         
   7   9   9        829.19        705.85        26.48 o                         
   8   9   9       1231.41       1217.31        35.33 o                         
   9   9   9       3618.46       3595.94        61.37 o                         
  10   9   9        242.47        228.43        28.15 o                         
  11   9   9        836.66        854.50        34.33 o                         
  12   9   9        619.68        533.23        33.96 o                         
  13   9   9         41.05         11.96        31.79 o                         
  14   9   9        603.06        572.58        38.81 o                         
  15   9   9        713.93        743.40        42.28 o                         
  16   9   9         38.88         53.19        37.97 o                         
   0  10   9      10802.71      11279.14       270.17 o                         
   1  10   9       7356.30       7276.23       121.95 o                         
   2  10   9       1800.37       1731.06        41.48 o                         
   3  10   9       8350.65       8185.70       128.52 o                         
   4  10   9       7308.99       7580.60       107.23 o                         
   5  10   9         10.78         25.32        18.76 o                         
   6  10   9       2367.44       2367.02        50.56 o                         
   7  10   9       2118.91       1920.01        44.42 o                         
   8  10   9       1516.24       1555.67        45.73 o                         
   9  10   9       7230.14       7382.22       109.17 o                         
  10  10   9        455.12        465.24        35.25 o                         
  11  10   9          1.23        -25.68        28.44 o                         
  12  10   9        450.06        440.79        35.64 o                         
  13  10   9       2542.98       2489.06        69.51 o                         
  14  10   9        183.42        198.96        36.52 o                         
  15  10   9        685.46        571.49        45.46 o                         
  16  10   9        594.22        530.41        47.80 o                         
   1  11   9         30.13         66.38        25.47 o                         
   2  11   9       6457.45       6504.31       106.71 o                         
   3  11   9       3904.75       4028.50        76.51 o                         
   4  11   9        174.40        196.40        21.85 o                         
   5  11   9        779.50        819.20        31.48 o                         
   6  11   9         14.23         -7.22        19.34 o                         
   7  11   9       4978.33       5036.54        84.66 o                         
   8  11   9       1569.08       1495.55        41.06 o                         
   9  11   9         22.35         33.41        27.22 o                         
  10  11   9        942.37        936.95        38.70 o                         
  11  11   9       1931.91       1848.05        50.53 o                         
  12  11   9        433.77        398.38        35.35 o                         
  13  11   9       1982.68       1726.83        51.81 o                         
  14  11   9         34.48        -33.66        37.23 o                         
  15  11   9        199.06        169.34        40.38 o                         
   0  12   9      14447.42      14953.33       352.45 o                         
   1  12   9       1211.28       1172.28        42.33 o                         
   2  12   9       1135.21       1197.17        41.28 o                         
   3  12   9       1331.79       1572.31        46.74 o                         
   4  12   9       7375.67       7337.98       118.61 o                         
   5  12   9         65.43         34.82        22.81 o                         
   6  12   9       2035.60       2228.96        53.63 o                         
   7  12   9       3443.73       3269.45        61.30 o                         
   8  12   9        765.81        727.14        31.47 o                         
   9  12   9        324.60        382.04        41.58 o                         
  10  12   9        724.57        803.13        40.34 o                         
  11  12   9        194.71        205.11        30.40 o                         
  12  12   9         10.90         32.64        30.96 o                         
  13  12   9        487.25        580.40        37.31 o                         
  14  12   9        135.16         83.05        36.42 o                         
   1  13   9        874.67        860.94        53.65 o                         
   2  13   9       5181.40       5314.69       114.20 o                         
   3  13   9       3299.98       3555.44        74.77 o                         
   4  13   9        553.85        565.84        32.69 o                         
   5  13   9       1328.99       1269.41        48.64 o                         
   6  13   9       1705.29       1860.35        47.60 o                         
   7  13   9       3257.98       3482.63        83.42 o                         
   8  13   9         14.27         30.33        33.12 o                         
   9  13   9        200.08        181.98        27.11 o                         
  10  13   9        262.58        188.37        31.68 o                         
  11  13   9       5911.79       6151.78       111.89 o                         
  12  13   9         25.73         70.22        31.79 o                         
  13  13   9        438.51        417.33        37.76 o                         
  14  13   9        254.45        197.12        35.52 o                         
   0  14   9        444.46        379.98        49.17 o                         
   1  14   9        397.50        427.98        37.17 o                         
   2  14   9          3.69         62.80        28.47 o                         
   3  14   9        656.89        584.56        33.96 o                         
   4  14   9         49.56         -8.27        27.23 o                         
   5  14   9          4.67          8.33        22.38 o                         
   6  14   9         97.36        134.55        33.40 o                         
   7  14   9          8.34         -5.42        31.48 o                         
   8  14   9         21.43         81.79        32.50 o                         
   9  14   9       1532.07       1537.83        54.35 o                         
  10  14   9         69.47         50.21        40.40 o                         
  11  14   9        265.67        207.57        29.92 o                         
  12  14   9        235.26        149.77        30.17 o                         
  13  14   9        616.64        651.14        38.28 o                         
   1  15   9        113.92         54.47        33.24 o                         
   2  15   9         74.84         47.98        30.29 o                         
   3  15   9        168.76        112.30        29.41 o                         
   4  15   9       1510.00       1529.55        43.52 o                         
   5  15   9         82.73         64.97        14.59 o                         
   6  15   9        323.84        196.28        52.25 o                         
   7  15   9       2123.03       2052.73        71.00 o                         
   8  15   9       2411.90       2156.38        72.03 o                         
   9  15   9        431.36        376.08        40.26 o                         
  10  15   9         37.90         80.27        34.51 o                         
  11  15   9       2273.71       2334.61        87.79 o                         
  12  15   9        192.53        174.56        49.23 o                         
   0  16   9       2468.14       2454.99        88.39 o                         
   1  16   9        300.76        305.44        34.77 o                         
   2  16   9         49.75         94.77        28.06 o                         
   3  16   9       3823.12       3960.15        84.11 o                         
   4  16   9        965.26        962.02        52.27 o                         
   5  16   9         32.61        -29.98        39.45 o                         
   6  16   9        106.85        159.45        40.22 o                         
   7  16   9        470.82        570.19        49.23 o                         
   8  16   9        238.78        279.99        64.76 o                         
   9  16   9        651.81        893.59        68.86 o                         
  10  16   9        118.37         82.72        41.66 o                         
   1  17   9       1123.57       1413.62        45.30 o                         
   2  17   9        896.69       1110.13        39.44 o                         
   3  17   9         78.56         97.35        29.31 o                         
   4  17   9          7.68        -21.83        29.77 o                         
   5  17   9        270.85        388.31        42.85 o                         
   6  17   9        197.67        196.15        42.74 o                         
   7  17   9          4.33          3.63        43.59 o                         
   8  17   9        232.68        196.38        43.64 o                         
   9  17   9        832.99        978.38        56.65 o                         
   0  18   9         99.37        205.72        70.70 o                         
   1  18   9        448.49        442.07        35.53 o                         
   2  18   9        135.36        117.27        29.00 o                         
   3  18   9        167.82        106.63        32.15 o                         
   4  18   9        345.62        377.72        47.48 o                         
   5  18   9         55.71        122.34        39.98 o                         
   6  18   9         68.19         33.74        47.11 o                         
   7  18   9        813.74        641.96        56.03 o                         
   1  19   9       1762.92       1905.97        62.65 o                         
   2  19   9          7.03        -11.39        27.92 o                         
   3  19   9        149.57        132.21        34.78 o                         
   4  19   9       1099.04       1135.72        71.46 o                         
   5  19   9       1855.67       2193.36        85.35 o                         
   0   0  10      23010.79      23270.79       529.86 o                         
   1   0  10       5502.72       5059.88        99.08 o                         
   2   0  10       7111.91       7191.72       133.86 o                         
   3   0  10       1600.30       1463.43        43.47 o                         
   4   0  10      10344.86      10672.26       191.65 o                         
   5   0  10       8812.46       9512.64       173.76 o                         
   6   0  10      17963.28      18409.30       321.68 o                         
   7   0  10       5137.62       5531.02       111.82 o                         
   8   0  10       2620.25       2668.78        69.89 o                         
   9   0  10        162.53        173.87        33.01 o                         
  10   0  10       3163.32       2904.11        73.59 o                         
  11   0  10       1566.09       1642.26        55.21 o                         
  12   0  10       4629.76       4457.63        99.96 o                         
  13   0  10        778.03        735.05        48.37 o                         
  14   0  10          0.42         18.14        43.82 o                         
  15   0  10       1730.61       1735.88        73.14 o                         
  16   0  10       5577.33       5683.92       147.88 o                         
  17   0  10        350.11        265.66        53.42 o                         
  18   0  10       2198.58       2178.00       277.98 o                         
   1   1  10       3862.45       3696.56        54.81 o                         
   2   1  10      23802.49      24021.37       292.15 o                         
   3   1  10       2934.96       2932.46        47.03 o                         
   4   1  10         90.74        161.34        17.28 o                         
   5   1  10       1042.72        894.07        25.91 o                         
   6   1  10       1626.79       1494.01        32.40 o                         
   7   1  10        311.64        331.05        22.17 o                         
   8   1  10        107.31        124.27        21.57 o                         
   9   1  10         10.39         26.84        22.49 o                         
  10   1  10        251.23        294.42        25.12 o                         
  11   1  10        351.24        363.47        27.54 o                         
  12   1  10         28.98          8.24        27.93 o                         
  13   1  10         81.71         31.59        27.94 o                         
  14   1  10        687.13        674.19        37.08 o                         
  15   1  10         99.40         53.01        35.08 o                         
  16   1  10        827.66        754.57        42.49 o                         
  17   1  10        618.25        700.89        42.31 o                         
  18   1  10        302.67        197.99        57.42 o                         
   0   2  10       4146.22       4700.40        93.02 o                         
   1   2  10        938.02       1173.11        30.78 o                         
   2   2  10       1551.65       1527.28        32.33 o                         
   3   2  10       3089.00       3263.72        50.17 o                         
   4   2  10       4823.13       5347.84        73.88 o                         
   5   2  10        735.90        796.50        24.62 o                         
   6   2  10       7668.47       7852.90       104.39 o                         
   7   2  10        146.43        118.86        19.16 o                         
   8   2  10        146.53         84.92        21.49 o                         
   9   2  10       1496.19       1401.63        37.81 o                         
  10   2  10       9636.36      10004.23       133.52 o                         
  11   2  10        392.67        427.02        27.28 o                         
  12   2  10       1265.46       1186.34        37.18 o                         
  13   2  10       1332.73       1380.01        41.95 o                         
  14   2  10        572.19        604.20        36.82 o                         
  15   2  10        182.55        185.68        35.31 o                         
  16   2  10       1466.42       1574.81        66.25 o                         
  17   2  10        309.67        289.41        41.20 o                         
  18   2  10         41.23        -49.01        58.76 o                         
   1   3  10       8828.92       8729.51       112.35 o                         
   2   3  10      25967.34      26247.58       343.06 o                         
   3   3  10        705.67        854.14        23.75 o                         
   4   3  10       5914.25       5724.04        81.70 o                         
   5   3  10       3281.91       3172.78        51.19 o                         
   6   3  10       1397.29       1419.04        32.89 o                         
   7   3  10       1828.38       1905.36        38.24 o                         
   8   3  10      12966.01      12166.82       151.21 o                         
   9   3  10        943.92        874.11        29.36 o                         
  10   3  10       7007.41       6961.29        95.94 o                         
  11   3  10       4191.07       4014.96        64.35 o                         
  12   3  10       2173.54       2355.35        51.51 o                         
  13   3  10       1293.72       1272.22        41.21 o                         
  14   3  10       7591.49       7767.37       120.56 o                         
  15   3  10         29.50         43.29        35.51 o                         
  16   3  10         10.17        -13.07        35.29 o                         
  17   3  10        713.95        604.52        48.22 o                         
  18   3  10       1721.60       1603.34        73.96 o                         
   0   4  10       2225.25       1689.94        47.22 o                         
   1   4  10       2830.78       2536.71        42.48 o                         
   2   4  10       1528.81       1532.19        32.17 o                         
   3   4  10       3554.10       3426.14        54.19 o                         
   4   4  10       6920.43       6304.58        85.29 o                         
   5   4  10        967.63        939.67        27.59 o                         
   6   4  10       1204.58       1126.50        28.12 o                         
   7   4  10        206.33        231.73        20.04 o                         
   8   4  10        789.96        688.55        26.84 o                         
   9   4  10         90.05         95.15        21.58 o                         
  10   4  10         44.73         16.92        21.82 o                         
  11   4  10        507.36        542.98        28.43 o                         
  12   4  10        125.20         68.21        27.53 o                         
  13   4  10         81.35         82.03        28.34 o                         
  14   4  10       2862.02       2909.97        64.95 o                         
  15   4  10       1098.21       1041.42        61.52 o                         
  16   4  10        837.86        740.27        47.05 o                         
  17   4  10        140.26        119.56        52.88 o                         
   1   5  10         17.11          6.36        16.60 o                         
   2   5  10        272.87        444.93        18.57 o                         
   3   5  10       2424.85       2451.23        42.12 o                         
   4   5  10      13162.42      13236.94       165.82 o                         
   5   5  10       2670.48       2766.42        45.12 o                         
   6   5  10         26.29         34.68        17.83 o                         
   7   5  10       8510.13       8133.48       104.70 o                         
   8   5  10       8090.72       8272.77       107.53 o                         
   9   5  10         63.99         59.52        21.00 o                         
  10   5  10        785.33        736.75        28.47 o                         
  11   5  10       1428.73       1278.23        39.53 o                         
  12   5  10       4529.17       4644.05        70.15 o                         
  13   5  10         40.98         16.60        28.23 o                         
  14   5  10       1982.84       2000.13        49.33 o                         
  15   5  10        146.68        161.89        34.22 o                         
  16   5  10         33.73         -8.05        35.31 o                         
  17   5  10         31.59         27.23        46.26 o                         
   0   6  10       7100.74       7121.99       134.10 o                         
   1   6  10         74.91        143.05        14.63 o                         
   2   6  10       2297.32       2167.80        39.04 o                         
   3   6  10       1159.96       1113.32        25.12 o                         
   4   6  10        121.72        176.20        17.48 o                         
   5   6  10       4241.64       4095.14        64.07 o                         
   6   6  10      14029.29      13389.59       168.62 o                         
   7   6  10        235.55        200.80        19.60 o                         
   8   6  10        459.24        510.10        32.14 o                         
   9   6  10       5842.93       5504.89        76.59 o                         
  10   6  10       9781.28       9573.97       133.38 o                         
  11   6  10        166.70        176.03        25.28 o                         
  12   6  10       4513.73       4351.78        68.15 o                         
  13   6  10       2829.33       2715.57        57.43 o                         
  14   6  10       1187.62       1120.21        38.87 o                         
  15   6  10         18.78        -11.83        33.34 o                         
  16   6  10       1871.60       1963.29        70.97 o                         
  17   6  10        182.37        105.52        65.80 o                         
   1   7  10         53.08         70.33        12.05 o                         
   2   7  10         28.75        128.22        14.58 o                         
   3   7  10       1687.17       1894.33        34.72 o                         
   4   7  10        149.89        138.74        16.24 o                         
   5   7  10         30.10         62.91        16.96 o                         
   6   7  10        266.57        329.04        21.04 o                         
   7   7  10        739.68        649.10        25.60 o                         
   8   7  10         29.59         71.30        23.06 o                         
   9   7  10        336.96        291.57        22.01 o                         
  10   7  10       1057.42       1143.14        33.05 o                         
  11   7  10       2086.86       2010.30        43.87 o                         
  12   7  10       1252.26       1122.77        39.65 o                         
  13   7  10         43.88         39.80        26.86 o                         
  14   7  10        520.91        555.43        33.66 o                         
  15   7  10         33.24         23.35        33.81 o                         
  16   7  10        223.06        185.65        37.96 o                         
  17   7  10          1.19        -26.17        41.67 o                         
   0   8  10       2862.93       2694.01        54.42 o                         
   1   8  10         25.92         17.19        12.60 o                         
   2   8  10        374.03        310.89        18.97 o                         
   3   8  10        166.12        119.28        15.93 o                         
   4   8  10       6625.65       6962.45        92.47 o                         
   5   8  10         73.84         84.98        15.80 o                         
   6   8  10       3588.56       3666.69        57.52 o                         
   7   8  10        145.62        117.20        19.61 o                         
   8   8  10       1271.18       1283.48        35.88 o                         
   9   8  10       1656.58       1569.63        40.08 o                         
  10   8  10       3715.01       3808.92        66.81 o                         
  11   8  10        133.61        119.18        24.63 o                         
  12   8  10       1182.98       1191.59        39.11 o                         
  13   8  10       1673.49       1649.39        57.91 o                         
  14   8  10       1055.98        922.99        49.43 o                         
  15   8  10        269.66        283.31        36.31 o                         
  16   8  10        323.68        210.36        46.32 o                         
   1   9  10        150.57        105.45        17.11 o                         
   2   9  10       2225.58       2203.94        43.67 o                         
   3   9  10       1832.75       1661.62        36.56 o                         
   4   9  10       3764.63       3774.05        64.15 o                         
   5   9  10       2529.45       2596.96        51.49 o                         
   6   9  10        158.68        203.11        23.68 o                         
   7   9  10       6901.48       6889.69        99.18 o                         
   8   9  10      10482.51      10430.12       142.42 o                         
   9   9  10        247.59        188.21        25.82 o                         
  10   9  10        892.30        800.36        31.28 o                         
  11   9  10        422.95        372.17        32.36 o                         
  12   9  10         62.44         35.91        31.02 o                         
  13   9  10          1.80        -32.30        32.30 o                         
  14   9  10       2465.96       2622.44        64.56 o                         
  15   9  10        591.86        505.61        48.05 o                         
  16   9  10         35.89         76.55        42.35 o                         
   0  10  10       6814.42       7092.34       181.75 o                         
   1  10  10        133.17        118.01        27.01 o                         
   2  10  10        253.91        239.80        20.41 o                         
   3  10  10        573.38        557.98        30.88 o                         
   4  10  10        350.61        330.80        21.62 o                         
   5  10  10        604.50        595.95        25.99 o                         
   6  10  10        959.77       1046.50        32.46 o                         
   7  10  10         50.74         22.58        23.48 o                         
   8  10  10       2329.42       2252.92        51.80 o                         
   9  10  10       3350.37       3315.72        65.81 o                         
  10  10  10        783.57        796.83        42.97 o                         
  11  10  10        216.49        171.22        29.82 o                         
  12  10  10        460.48        426.67        36.78 o                         
  13  10  10          0.58         -1.75        33.48 o                         
  14  10  10        295.04        298.88        38.88 o                         
  15  10  10        204.82        109.43        46.27 o                         
   1  11  10         55.72         69.37        26.74 o                         
   2  11  10       5970.06       6207.48       104.19 o                         
   3  11  10        610.71        657.49        35.48 o                         
   4  11  10       3634.01       3583.08        66.20 o                         
   5  11  10        866.85        799.51        34.10 o                         
   6  11  10       1036.99       1089.46        34.22 o                         
   7  11  10        394.33        384.40        27.90 o                         
   8  11  10         52.47         39.24        25.36 o                         
   9  11  10         12.45          6.44        34.67 o                         
  10  11  10        400.98        537.59        40.18 o                         
  11  11  10        239.82        240.22        32.27 o                         
  12  11  10         44.18         -1.52        33.26 o                         
  13  11  10        117.53        112.94        39.31 o                         
  14  11  10       1774.59       1513.50        70.82 o                         
  15  11  10         11.84         -9.14        40.98 o                         
   0  12  10      14941.91      16046.86       381.37 o                         
   1  12  10       6648.77       6948.52       120.91 o                         
   2  12  10        246.84        279.43        30.86 o                         
   3  12  10       2466.06       2601.56        64.87 o                         
   4  12  10       1187.40       1395.45        40.90 o                         
   5  12  10        701.60        699.00        31.67 o                         
   6  12  10       1622.08       1685.50        47.23 o                         
   7  12  10        237.16        267.49        33.95 o                         
   8  12  10          5.16        -10.62        22.21 o                         
   9  12  10        608.82        564.20        34.94 o                         
  10  12  10        795.62        772.87        39.41 o                         
  11  12  10          4.97        -34.69        34.69 o                         
  12  12  10        905.97       1045.64        48.19 o                         
  13  12  10         31.83         70.62        41.26 o                         
  14  12  10         67.47         98.26        43.10 o                         
   1  13  10          5.01         -5.92        29.89 o                         
   2  13  10         37.92        -13.68        28.24 o                         
   3  13  10         34.80         17.54        28.66 o                         
   4  13  10        296.16        319.08        37.35 o                         
   5  13  10        595.19        596.35        32.64 o                         
   6  13  10        303.41        343.09        35.29 o                         
   7  13  10        385.88        347.25        23.45 o                         
   8  13  10        100.60         83.75        34.31 o                         
   9  13  10        166.43         41.26        30.80 o                         
  10  13  10        199.33        188.59        32.48 o                         
  11  13  10         44.64        103.97        36.30 o                         
  12  13  10        316.06        345.26        50.31 o                         
  13  13  10         18.26         -9.91        58.42 o                         
   0  14  10        458.11        559.75        53.62 o                         
   1  14  10        330.05        412.95        42.67 o                         
   2  14  10        151.60        183.60        31.58 o                         
   3  14  10       1152.59       1062.54        42.66 o                         
   4  14  10       1594.30       1726.81        52.30 o                         
   5  14  10       1599.73       1652.62        56.48 o                         
   6  14  10        942.89        947.05        37.40 o                         
   7  14  10         26.70        -18.06        31.27 o                         
   8  14  10       1091.76       1190.57        72.31 o                         
   9  14  10        773.86        735.51        45.92 o                         
  10  14  10         90.30         21.80        43.14 o                         
  11  14  10         26.27          8.21        33.89 o                         
  12  14  10       1084.44        924.30        70.42 o                         
   1  15  10         12.77         44.63        32.17 o                         
   2  15  10       5532.73       5933.92       111.59 o                         
   3  15  10       1744.74       1766.68        53.54 o                         
   4  15  10        146.59        188.39        36.26 o                         
   5  15  10        325.18        349.69        32.63 o                         
   6  15  10       2400.80       2421.79        76.75 o                         
   7  15  10        100.43         65.57        36.08 o                         
   8  15  10        360.11        472.80        49.54 o                         
   9  15  10        220.15        173.80        38.40 o                         
  10  15  10        243.64        127.06        39.95 o                         
  11  15  10        694.82        665.17        46.67 o                         
   0  16  10        235.06        456.77        67.90 o                         
   1  16  10          0.12        -18.20        33.74 o                         
   2  16  10        214.28        208.37        35.02 o                         
   3  16  10         53.17        139.06        30.24 o                         
   4  16  10       1372.31       1608.72        50.10 o                         
   5  16  10         41.60         52.69        23.08 o                         
   6  16  10        350.62        271.20        45.00 o                         
   7  16  10       1001.99        796.70        53.46 o                         
   8  16  10          9.54        -15.74        44.28 o                         
   9  16  10          6.71        -41.87        41.87 o                         
  10  16  10        714.83        682.42        76.73 o                         
   1  17  10          8.31         49.30        33.23 o                         
   2  17  10       1387.71       1407.43        47.00 o                         
   3  17  10        540.29        519.24        33.97 o                         
   4  17  10       1123.62       1210.46        47.85 o                         
   5  17  10          9.18         43.44        59.86 o                         
   6  17  10        179.14        202.18        47.09 o                         
   7  17  10        413.59        387.24        47.03 o                         
   8  17  10       1064.87        999.86        62.19 o                         
   0  18  10       2719.65       3274.91       126.79 o                         
   1  18  10          1.74         70.65        34.18 o                         
   2  18  10        199.03        274.01        33.74 o                         
   3  18  10         25.61         25.53        41.20 o                         
   4  18  10        477.96        558.79        49.17 o                         
   5  18  10        432.52        433.09        51.36 o                         
   6  18  10        455.29        484.39        59.84 o                         
   1  19  10         44.33         76.12        33.35 o                         
   2  19  10        202.34         90.46        36.34 o                         
   3  19  10        165.95        152.45        43.35 o                         
   1   1  11       3796.74       4199.51        62.41 o                         
   2   1  11       8068.87       8032.51       105.69 o                         
   3   1  11        367.49        427.88        20.50 o                         
   4   1  11      13214.30      12943.66       163.03 o                         
   5   1  11        196.66        251.19        19.49 o                         
   6   1  11        169.27        175.95        19.76 o                         
   7   1  11        463.35        451.97        23.37 o                         
   8   1  11      11054.51      11309.67       153.41 o                         
   9   1  11          0.36        -15.40        22.03 o                         
  10   1  11       1752.08       1601.60        40.04 o                         
  11   1  11         70.45         54.26        27.45 o                         
  12   1  11       2518.20       2612.14        55.38 o                         
  13   1  11         10.79         11.73        28.02 o                         
  14   1  11       4029.87       3994.71        74.85 o                         
  15   1  11        280.10        107.68        46.87 o                         
  16   1  11        128.89         86.67        36.60 o                         
  17   1  11        252.67        178.65        47.69 o                         
   0   2  11      10425.96       9994.17       181.50 o                         
   1   2  11       2834.34       2960.55        48.20 o                         
   2   2  11       1147.60       1155.22        28.80 o                         
   3   2  11        239.49        270.37        19.27 o                         
   4   2  11       4614.54       4574.10        66.76 o                         
   5   2  11       3273.34       3246.00        52.53 o                         
   6   2  11       9806.45       9037.82       118.93 o                         
   7   2  11        531.97        596.03        25.41 o                         
   8   2  11       1230.42       1259.06        39.42 o                         
   9   2  11       2744.02       2649.27        54.89 o                         
  10   2  11       3760.13       3610.65        63.49 o                         
  11   2  11        227.04        293.49        29.03 o                         
  12   2  11       3793.71       3752.24        65.40 o                         
  13   2  11        423.28        467.29        33.57 o                         
  14   2  11        163.75        172.65        33.12 o                         
  15   2  11        337.38        433.41        44.97 o                         
  16   2  11       1904.23       1862.59        70.38 o                         
  17   2  11         25.12         25.58        46.98 o                         
   1   3  11        106.99         60.18        17.68 o                         
   2   3  11       1140.79       1290.57        32.94 o                         
   3   3  11       5013.76       4894.26        69.90 o                         
   4   3  11         16.82         19.58        16.61 o                         
   5   3  11       1007.68       1113.15        29.80 o                         
   6   3  11       1458.38       1764.32        38.62 o                         
   7   3  11       1277.77       1166.99        30.14 o                         
   8   3  11        716.75        947.09        30.06 o                         
   9   3  11        464.21        482.68        26.73 o                         
  10   3  11          0.58        -20.95        23.04 o                         
  11   3  11       1258.92       1184.24        38.83 o                         
  12   3  11        229.80        298.70        28.09 o                         
  13   3  11        562.21        577.45        33.48 o                         
  14   3  11          3.14        -31.28        31.28 o                         
  15   3  11        135.68        158.44        36.53 o                         
  16   3  11         18.04        -24.14        35.43 o                         
  17   3  11        535.49        458.36        60.42 o                         
   0   4  11      18929.80      18594.56       323.61 o                         
   1   4  11        587.49        468.08        21.12 o                         
   2   4  11       1635.60       1505.75        33.61 o                         
   3   4  11        223.10        187.39        19.36 o                         
   4   4  11       9662.84       9645.53       130.03 o                         
   5   4  11        563.48        544.46        23.18 o                         
   6   4  11       9614.05       9457.41       119.78 o                         
   7   4  11         27.29         37.52        20.82 o                         
   8   4  11          9.94          3.58        20.43 o                         
   9   4  11        368.45        294.74        25.00 o                         
  10   4  11       3987.20       4005.58        66.53 o                         
  11   4  11         23.70         27.01        24.73 o                         
  12   4  11       2781.43       2887.20        56.83 o                         
  13   4  11        418.93        438.70        32.46 o                         
  14   4  11        155.24        207.13        31.65 o                         
  15   4  11         49.67         35.10        36.07 o                         
  16   4  11       4162.46       4223.35        88.51 o                         
  17   4  11         10.91        -59.35        59.35 o                         
   1   5  11        384.97        457.01        23.03 o                         
   2   5  11      10109.28       9238.08       115.43 o                         
   3   5  11         42.55         37.49        17.79 o                         
   4   5  11       2220.83       1942.87        40.48 o                         
   5   5  11         21.98         46.10        19.46 o                         
   6   5  11       2715.28       2593.30        46.19 o                         
   7   5  11        174.59        163.43        21.22 o                         
   8   5  11       4125.24       3732.02        57.80 o                         
   9   5  11        433.17        387.36        24.59 o                         
  10   5  11        518.25        478.08        30.05 o                         
  11   5  11         93.90        115.26        25.12 o                         
  12   5  11        741.80        704.34        31.48 o                         
  13   5  11        385.30        379.47        30.86 o                         
  14   5  11       1397.75       1289.12        54.32 o                         
  15   5  11         46.17         48.97        32.10 o                         
  16   5  11        497.80        537.32        48.49 o                         
  17   5  11         47.68        -63.14        63.14 o                         
   0   6  11       3464.52       3952.07        85.17 o                         
   1   6  11        183.19        169.82        18.51 o                         
   2   6  11        494.19        688.80        22.93 o                         
   3   6  11          1.58         -1.15        15.22 o                         
   4   6  11       1159.73       1296.65        31.35 o                         
   5   6  11        849.07        776.24        25.86 o                         
   6   6  11         44.52         91.30        21.09 o                         
   7   6  11         59.24         10.94        20.23 o                         
   8   6  11        516.16        504.46        24.78 o                         
   9   6  11        110.36        113.88        23.97 o                         
  10   6  11        663.84        757.62        30.86 o                         
  11   6  11         68.64         34.53        24.68 o                         
  12   6  11        581.35        624.50        36.12 o                         
  13   6  11       1043.33       1028.33        37.70 o                         
  14   6  11          4.29        -20.50        30.69 o                         
  15   6  11        714.24        685.70        39.14 o                         
  16   6  11         68.65         40.17        36.69 o                         
  17   6  11          1.84        -80.23        99.94 o                         
   1   7  11       6739.91       6600.41        85.63 o                         
   2   7  11      11294.33      10990.98       134.88 o                         
   3   7  11       1692.60       1515.28        31.01 o                         
   4   7  11       4313.40       4335.08        64.42 o                         
   5   7  11        721.96        749.11        27.87 o                         
   6   7  11        848.45        872.25        29.80 o                         
   7   7  11       1123.30       1044.40        32.77 o                         
   8   7  11       6600.06       6618.37        94.30 o                         
   9   7  11         88.54        135.58        22.80 o                         
  10   7  11        491.52        546.18        30.95 o                         
  11   7  11        439.71        440.58        27.85 o                         
  12   7  11       1368.18       1242.90        36.50 o                         
  13   7  11        446.59        540.02        32.43 o                         
  14   7  11       2003.90       2093.15        57.04 o                         
  15   7  11        295.78        227.38        35.67 o                         
  16   7  11        264.14        158.56        38.53 o                         
   0   8  11       1717.56       1589.24        46.33 o                         
   1   8  11       1245.80       1238.11        27.33 o                         
   2   8  11        531.33        538.26        19.64 o                         
   3   8  11        855.52        942.09        24.42 o                         
   4   8  11       2136.92       1994.20        38.62 o                         
   5   8  11        289.83        246.58        19.21 o                         
   6   8  11       1657.15       1659.90        36.94 o                         
   7   8  11          2.89        -19.86        19.86 o                         
   8   8  11        200.26        211.96        24.10 o                         
   9   8  11        322.01        346.64        26.14 o                         
  10   8  11        808.31        844.37        37.87 o                         
  11   8  11       1131.09       1039.80        39.25 o                         
  12   8  11        755.17        717.20        36.18 o                         
  13   8  11        261.28        236.62        34.25 o                         
  14   8  11          7.88         -3.08        31.87 o                         
  15   8  11        945.46        851.37        45.87 o                         
  16   8  11        589.71        522.14        41.85 o                         
   1   9  11        701.32        692.00        25.79 o                         
   2   9  11       1585.39       1587.96        39.18 o                         
   3   9  11         26.92         40.94        19.34 o                         
   4   9  11       3367.81       3651.24        63.80 o                         
   5   9  11        361.54        293.35        24.82 o                         
   6   9  11        636.23        488.63        24.43 o                         
   7   9  11       1208.22       1246.62        38.91 o                         
   8   9  11       2738.39       2794.53        55.25 o                         
   9   9  11          4.97         -2.06        33.34 o                         
  10   9  11        166.11        246.57        32.50 o                         
  11   9  11         30.06         76.14        29.09 o                         
  12   9  11         84.92         50.74        32.13 o                         
  13   9  11        162.11        130.73        35.47 o                         
  14   9  11         10.52        -34.36        34.36 o                         
  15   9  11         79.20         -9.38        45.23 o                         
   0  10  11      10095.74      10272.81       225.35 o                         
   1  10  11         29.62         71.05        33.62 o                         
   2  10  11       1711.46       1853.01        45.22 o                         
   3  10  11         35.13         13.77        24.65 o                         
   4  10  11       1437.00       1271.61        34.96 o                         
   5  10  11         28.39         -5.76        24.45 o                         
   6  10  11       5179.34       5331.73        85.31 o                         
   7  10  11          2.72        -24.91        24.91 o                         
   8  10  11        920.78       1000.88        36.71 o                         
   9  10  11          3.35        -18.70        26.25 o                         
  10  10  11       3537.45       3594.88        68.42 o                         
  11  10  11        109.87        119.83        33.06 o                         
  12  10  11       4752.57       4883.75        93.77 o                         
  13  10  11         46.70         12.79        33.96 o                         
  14  10  11         10.71        -13.71        36.15 o                         
  15  10  11         31.63         -8.40        38.42 o                         
   1  11  11        151.02         96.04        28.35 o                         
   2  11  11        389.87        447.04        32.39 o                         
   3  11  11        117.10         89.27        23.49 o                         
   4  11  11       1303.27       1503.18        41.54 o                         
   5  11  11        522.04        609.84        39.66 o                         
   6  11  11         77.53         90.53        25.35 o                         
   7  11  11          3.73         13.82        24.46 o                         
   8  11  11       1233.75       1245.57        57.70 o                         
   9  11  11        448.14        517.53        31.73 o                         
  10  11  11       1340.63       1342.09        48.11 o                         
  11  11  11        258.10        321.87        41.55 o                         
  12  11  11        524.72        569.30        42.09 o                         
  13  11  11         77.26          8.38        48.45 o                         
  14  11  11        891.55       1004.65        50.86 o                         
   0  12  11       3760.13       3903.83       108.62 o                         
   1  12  11         29.61         44.21        28.79 o                         
   2  12  11        333.79        359.77        39.50 o                         
   3  12  11        166.07        148.25        31.19 o                         
   4  12  11        650.07        557.88        30.19 o                         
   5  12  11        936.67        974.16        41.67 o                         
   6  12  11        601.64        612.90        34.02 o                         
   7  12  11        234.80        139.71        23.43 o                         
   8  12  11        266.88        275.73        29.23 o                         
   9  12  11        913.06        879.89        38.29 o                         
  10  12  11        289.34        273.85        37.19 o                         
  11  12  11       1032.00       1115.02        62.44 o                         
  12  12  11        997.05        969.03        62.32 o                         
  13  12  11        866.20       1061.51        52.59 o                         
   1  13  11       1499.72       1556.71        49.22 o                         
   2  13  11        972.42        960.25        42.78 o                         
   3  13  11        848.08        922.58        41.48 o                         
   4  13  11       4666.15       4834.85       105.90 o                         
   5  13  11        357.22        360.53        32.98 o                         
   6  13  11          9.99         11.57        27.12 o                         
   7  13  11       1131.18       1161.28        49.79 o                         
   8  13  11       6038.29       6197.68       147.43 o                         
   9  13  11        135.08        133.00        30.66 o                         
  10  13  11       1758.31       2004.15        60.71 o                         
  11  13  11       1130.64       1180.73        53.66 o                         
  12  13  11         38.79         23.58        39.09 o                         
  13  13  11        123.51        115.49        95.42 o                         
   0  14  11       1001.14       1207.57        60.90 o                         
   1  14  11          1.79        -16.06        30.72 o                         
   2  14  11        440.35        544.05        37.62 o                         
   3  14  11          4.66        -31.54        31.54 o                         
   4  14  11         42.37          9.37        35.04 o                         
   5  14  11       1821.14       1885.26        60.46 o                         
   6  14  11        632.15        763.75        39.97 o                         
   7  14  11         89.17        109.68        36.02 o                         
   8  14  11        874.36        819.59        49.19 o                         
   9  14  11        417.89        372.82        42.57 o                         
  10  14  11         91.27        150.74        45.84 o                         
  11  14  11        103.11         25.89        36.44 o                         
  12  14  11       1346.76       1411.37        61.91 o                         
   1  15  11        221.59        235.20        36.74 o                         
   2  15  11        455.73        356.22        39.50 o                         
   3  15  11          0.07        -32.32        32.32 o                         
   4  15  11        913.23        838.66        41.90 o                         
   5  15  11         20.21         22.26        32.99 o                         
   6  15  11         14.67        -36.30        36.30 o                         
   7  15  11        134.92         63.56        44.28 o                         
   8  15  11        566.02        461.52        50.68 o                         
   9  15  11         77.10        115.49        39.84 o                         
  10  15  11         22.76         32.07        52.72 o                         
   0  16  11       4990.28       5290.22       142.53 o                         
   1  16  11        203.85        154.70        38.45 o                         
   2  16  11        365.13        419.32        39.61 o                         
   3  16  11         62.44         -1.80        35.15 o                         
   4  16  11       1363.25       1187.57        59.60 o                         
   5  16  11         72.66         20.84        36.59 o                         
   6  16  11        455.42        654.85        79.07 o                         
   7  16  11        170.08         94.45        46.37 o                         
   8  16  11        316.30        464.51        73.07 o                         
   9  16  11        263.27        361.35        46.28 o                         
   1  17  11        647.07        597.49        42.99 o                         
   2  17  11        372.86        514.02        37.56 o                         
   3  17  11        743.49        763.43        40.53 o                         
   4  17  11        956.61       1094.48        57.09 o                         
   5  17  11         59.71        106.48        44.98 o                         
   6  17  11         11.71          7.58        56.57 o                         
   7  17  11        349.11        311.91        96.03 o                         
   0  18  11         48.74        -11.24        61.99 o                         
   1  18  11        538.76        511.56        38.43 o                         
   2  18  11         25.42        -15.72        40.73 o                         
   3  18  11        139.67         64.65        38.96 o                         
   4  18  11         16.99         -8.55        38.82 o                         
   5  18  11        384.44        384.26        47.98 o                         
   0   0  12      35005.41      35961.11       938.96 o                         
   1   0  12      11343.43      11586.62       209.54 o                         
   2   0  12      28418.58      29233.15       502.71 o                         
   3   0  12      11792.93      12297.33       220.65 o                         
   4   0  12       1703.98       1797.52        66.68 o                         
   5   0  12       2449.44       2593.68        67.54 o                         
   6   0  12      20913.40      20785.75       340.24 o                         
   7   0  12       5400.51       5701.55       114.52 o                         
   8   0  12         54.72         47.58        35.44 o                         
   9   0  12       8569.73       8300.24       164.19 o                         
  10   0  12      11355.61      11726.92       220.40 o                         
  11   0  12          0.47         60.35        37.10 o                         
  12   0  12       3728.09       3826.32       100.59 o                         
  13   0  12       3135.05       3438.76        98.78 o                         
  14   0  12         95.57         32.98        52.66 o                         
  15   0  12        152.08        136.48        68.27 o                         
  16   0  12       1021.68        947.45        67.24 o                         
  17   0  12         92.89         68.18        67.54 o                         
   1   1  12        441.04        593.63        25.58 o                         
   2   1  12       9124.36       9595.19       125.01 o                         
   3   1  12       1200.30       1149.11        29.43 o                         
   4   1  12       2309.44       2279.83        43.99 o                         
   5   1  12       4190.55       4255.21        64.89 o                         
   6   1  12        196.48        209.67        21.74 o                         
   7   1  12       3745.93       3607.76        61.37 o                         
   8   1  12       4043.87       3887.71        64.07 o                         
   9   1  12        642.85        740.52        30.88 o                         
  10   1  12       1008.80        966.40        37.71 o                         
  11   1  12       4935.95       5006.71        76.75 o                         
  12   1  12        696.17        791.09        35.67 o                         
  13   1  12          4.05        -32.51        37.49 o                         
  14   1  12       1083.14       1042.57        44.79 o                         
  15   1  12        496.90        522.77        41.63 o                         
  16   1  12         89.98          8.25        39.70 o                         
  17   1  12        224.97        126.68        50.21 o                         
   0   2  12       3684.48       3535.48        79.22 o                         
   1   2  12        722.83        787.06        26.23 o                         
   2   2  12         53.73         73.38        19.06 o                         
   3   2  12       5975.71       5778.46        83.81 o                         
   4   2  12       4941.37       4952.35        72.22 o                         
   5   2  12         16.88         17.93        17.93 o                         
   6   2  12       7040.76       7319.62       100.71 o                         
   7   2  12         40.12         81.13        23.59 o                         
   8   2  12        106.26        110.76        23.97 o                         
   9   2  12        759.71        815.61        30.11 o                         
  10   2  12       1024.33       1219.05        35.92 o                         
  11   2  12        237.11        224.14        29.21 o                         
  12   2  12       1239.75       1240.78        40.60 o                         
  13   2  12        423.96        386.34        33.87 o                         
  14   2  12          0.96        -25.52        34.67 o                         
  15   2  12       1017.55        962.26        55.84 o                         
  16   2  12        442.45        387.16        41.31 o                         
  17   2  12          0.57        -70.27        70.27 o                         
   1   3  12       3561.92       3456.00        55.47 o                         
   2   3  12      24318.13      23809.68       314.96 o                         
   3   3  12        439.16        599.44        23.85 o                         
   4   3  12       8419.81       8243.14       106.22 o                         
   5   3  12       4743.86       4614.61        69.14 o                         
   6   3  12       2325.97       2628.55        49.44 o                         
   7   3  12       5090.24       5081.58        77.17 o                         
   8   3  12      11186.36      11573.61       142.08 o                         
   9   3  12       2332.58       2416.67        48.12 o                         
  10   3  12       5115.49       4976.17        74.91 o                         
  11   3  12       2537.59       2536.05        52.19 o                         
  12   3  12       1123.10       1163.38        38.66 o                         
  13   3  12        158.38        215.18        31.67 o                         
  14   3  12       2555.04       2540.00        65.73 o                         
  15   3  12       1013.77       1028.64        45.20 o                         
  16   3  12        120.61         46.90        41.19 o                         
  17   3  12        576.10        383.61        69.41 o                         
   0   4  12       1704.57       1861.09        55.24 o                         
   1   4  12        714.41        732.08        27.58 o                         
   2   4  12       1569.97       1617.52        35.50 o                         
   3   4  12         86.21        100.61        19.21 o                         
   4   4  12        385.48        352.38        23.43 o                         
   5   4  12        850.96        834.79        28.27 o                         
   6   4  12       9562.40       8944.58       119.63 o                         
   7   4  12        251.15        254.94        23.24 o                         
   8   4  12         56.84         38.70        21.38 o                         
   9   4  12       2534.76       2581.08        51.37 o                         
  10   4  12       2433.80       2385.93        56.39 o                         
  11   4  12        140.67        148.46        26.41 o                         
  12   4  12       1189.86       1100.75        38.52 o                         
  13   4  12       1173.19       1218.05        41.13 o                         
  14   4  12         81.59         12.93        30.40 o                         
  15   4  12        122.61        206.61        36.46 o                         
  16   4  12        158.10        147.20        38.54 o                         
  17   4  12        139.78         24.47        44.32 o                         
   1   5  12       2779.74       2550.54        46.84 o                         
   2   5  12       6776.50       6450.55        85.55 o                         
   3   5  12        921.99        940.11        28.23 o                         
   4   5  12       1267.19       1434.67        37.66 o                         
   5   5  12       3056.36       2869.89        52.01 o                         
   6   5  12       2172.09       2128.27        43.14 o                         
   7   5  12        471.70        547.10        30.40 o                         
   8   5  12        911.55        953.88        31.00 o                         
   9   5  12         55.56         13.73        26.31 o                         
  10   5  12        251.38        258.23        26.89 o                         
  11   5  12       1902.68       2010.75        45.72 o                         
  12   5  12         48.78         33.52        29.88 o                         
  13   5  12        126.93         99.46        28.85 o                         
  14   5  12       2410.61       2621.06        61.58 o                         
  15   5  12         96.19         69.39        35.04 o                         
  16   5  12        430.42        384.34        42.73 o                         
   0   6  12      15474.14      14125.30       251.32 o                         
   1   6  12       6775.15       6293.41        87.03 o                         
   2   6  12       3660.72       3481.95        53.84 o                         
   3   6  12       8420.23       8315.26       114.47 o                         
   4   6  12       4374.67       4188.09        64.69 o                         
   5   6  12         74.06         75.01        20.43 o                         
   6   6  12       8071.19       8103.35       110.34 o                         
   7   6  12       2387.03       2289.89        47.57 o                         
   8   6  12        677.87        749.81        29.77 o                         
   9   6  12       1805.15       1747.67        41.16 o                         
  10   6  12       6162.06       6258.26        88.41 o                         
  11   6  12       3498.33       3531.91        63.04 o                         
  12   6  12       5348.50       5493.71        86.36 o                         
  13   6  12        402.76        383.49        31.03 o                         
  14   6  12         97.48         62.08        32.25 o                         
  15   6  12       2998.12       3009.45        80.09 o                         
  16   6  12       1958.79       1821.26        74.96 o                         
   1   7  12       1342.60       1382.88        31.04 o                         
   2   7  12       2045.85       1975.40        37.44 o                         
   3   7  12        127.81        170.86        23.43 o                         
   4   7  12       1980.01       1901.83        40.01 o                         
   5   7  12       1526.72       1546.92        36.24 o                         
   6   7  12        455.78        476.95        26.96 o                         
   7   7  12        984.95       1018.29        32.37 o                         
   8   7  12       1509.23       1398.68        38.18 o                         
   9   7  12       1127.44       1256.52        37.06 o                         
  10   7  12       2119.50       2022.08        45.07 o                         
  11   7  12         11.41        -14.09        27.05 o                         
  12   7  12         12.35         11.88        28.15 o                         
  13   7  12        947.91        912.07        45.05 o                         
  14   7  12       1030.50       1038.47        50.92 o                         
  15   7  12        353.82        268.18        36.47 o                         
  16   7  12          3.60         28.63        40.98 o                         
   0   8  12       4409.06       4589.33        94.90 o                         
   1   8  12       1272.33       1302.50        27.55 o                         
   2   8  12         59.25        109.71        17.12 o                         
   3   8  12       3913.26       3860.80        60.43 o                         
   4   8  12       1414.55       1273.22        31.86 o                         
   5   8  12          6.07        -19.19        19.19 o                         
   6   8  12       3006.39       2973.79        53.89 o                         
   7   8  12         27.86         19.82        22.97 o                         
   8   8  12        318.41        371.36        36.17 o                         
   9   8  12        103.63        123.17        25.62 o                         
  10   8  12       1306.93       1328.02        46.62 o                         
  11   8  12        112.15        134.03        28.26 o                         
  12   8  12        339.60        369.20        33.09 o                         
  13   8  12        111.13         86.55        31.62 o                         
  14   8  12        932.22        868.56        41.18 o                         
  15   8  12        954.68        850.82        51.87 o                         
   1   9  12       3238.08       3005.45        51.89 o                         
   2   9  12       7010.53       6551.89        86.01 o                         
   3   9  12          8.79         88.43        19.84 o                         
   4   9  12       3886.25       3882.79        67.95 o                         
   5   9  12        916.60        819.24        40.94 o                         
   6   9  12       2145.36       1989.29        44.25 o                         
   7   9  12       1066.53       1126.55        36.27 o                         
   8   9  12       3562.39       3632.23        67.67 o                         
   9   9  12          4.10          4.02        28.46 o                         
  10   9  12       1053.47       1135.30        38.16 o                         
  11   9  12       1395.48       1353.22        57.02 o                         
  12   9  12        257.68        163.90        35.45 o                         
  13   9  12       1852.22       1905.47        57.82 o                         
  14   9  12       3607.44       3529.46       132.13 o                         
  15   9  12          6.61         48.38        42.82 o                         
   0  10  12       5760.36       5864.96       168.47 o                         
   1  10  12        917.98        880.50        36.95 o                         
   2  10  12        187.82        200.42        24.03 o                         
   3  10  12       2332.05       2338.85        52.40 o                         
   4  10  12        245.00        193.66        25.65 o                         
   5  10  12        147.86         80.00        33.09 o                         
   6  10  12          1.88         13.97        25.68 o                         
   7  10  12          3.60         -0.97        26.67 o                         
   8  10  12         16.62        -25.25        27.54 o                         
   9  10  12        365.74        345.69        28.91 o                         
  10  10  12          7.03         30.19        30.59 o                         
  11  10  12         55.61         57.68        28.79 o                         
  12  10  12        494.19        564.47        39.35 o                         
  13  10  12        344.78        366.05        41.20 o                         
  14  10  12        325.99        344.81        43.34 o                         
   1  11  12        455.04        514.99        33.33 o                         
   2  11  12       2178.74       2053.15        86.76 o                         
   3  11  12       1032.98       1094.62        40.29 o                         
   4  11  12       1429.69       1371.87        52.82 o                         
   5  11  12        209.36        224.77        27.43 o                         
   6  11  12         39.70         42.38        27.00 o                         
   7  11  12       1502.03       1614.65        64.75 o                         
   8  11  12       1382.40       1289.83        40.85 o                         
   9  11  12        519.34        510.54        32.58 o                         
  10  11  12          8.97          4.97        34.58 o                         
  11  11  12        913.06        976.60        45.96 o                         
  12  11  12       1297.94       1440.51        52.05 o                         
  13  11  12        298.48        346.08        46.67 o                         
   0  12  12       2980.39       2877.57        94.75 o                         
   1  12  12         84.49         81.11        31.93 o                         
   2  12  12         93.35         33.14        33.90 o                         
   3  12  12         69.11        107.11        32.50 o                         
   4  12  12       3917.09       3991.16       107.85 o                         
   5  12  12         36.34         75.08        27.78 o                         
   6  12  12       4306.50       4704.36       115.60 o                         
   7  12  12        541.57        420.44        41.68 o                         
   8  12  12         84.34        108.96        27.52 o                         
   9  12  12        757.41        715.27        39.88 o                         
  10  12  12        908.39        914.75        44.96 o                         
  11  12  12        714.43        753.78        42.92 o                         
  12  12  12        263.72        317.15        42.87 o                         
  13  12  12        582.31        576.71        60.98 o                         
   1  13  12       1221.34       1179.52        47.57 o                         
   2  13  12        241.89        311.70        37.06 o                         
   3  13  12        892.36        936.30        44.58 o                         
   4  13  12       1148.05       1135.06        51.82 o                         
   5  13  12        668.72        633.43        37.83 o                         
   6  13  12        195.05        192.76        30.66 o                         
   7  13  12          1.58        -28.99        30.72 o                         
   8  13  12         36.41         27.37        27.86 o                         
   9  13  12        129.83        112.58        33.03 o                         
  10  13  12        551.85        376.78        35.65 o                         
  11  13  12          4.94        -35.73        35.73 o                         
  12  13  12         73.08         33.57        40.03 o                         
   0  14  12         51.97        143.52        46.29 o                         
   1  14  12        116.98        156.61        38.38 o                         
   2  14  12        259.22        271.83        37.41 o                         
   3  14  12        301.63        305.17        38.18 o                         
   4  14  12        312.56        271.09        43.26 o                         
   5  14  12         75.87         38.87        35.51 o                         
   6  14  12        963.98        934.37        43.70 o                         
   7  14  12         75.15         31.92        32.69 o                         
   8  14  12         87.82         91.63        38.82 o                         
   9  14  12        179.10        150.62        43.29 o                         
  10  14  12        606.42        581.21        50.19 o                         
  11  14  12         38.93        -40.29        40.29 o                         
   1  15  12        314.33        308.52        39.96 o                         
   2  15  12        238.95        244.00        38.34 o                         
   3  15  12       1280.27       1257.45        56.65 o                         
   4  15  12        856.15        868.90        54.47 o                         
   5  15  12        305.39        277.73        40.09 o                         
   6  15  12        562.65        617.88        46.07 o                         
   7  15  12       1614.09       1618.03        61.94 o                         
   8  15  12       1903.05       1978.77        73.67 o                         
   9  15  12        835.54        723.97        55.52 o                         
  10  15  12        742.68        983.86        59.65 o                         
   0  16  12        755.46        638.62        61.98 o                         
   1  16  12        344.28        343.66        41.90 o                         
   2  16  12         38.46         95.11        38.04 o                         
   3  16  12        147.96        195.93        38.33 o                         
   4  16  12          8.15        -34.43        57.25 o                         
   5  16  12        134.42        180.94        61.99 o                         
   6  16  12        564.32        670.11        56.05 o                         
   7  16  12        345.22        274.84        56.32 o                         
   8  16  12        330.90        342.60        56.18 o                         
   1  17  12          9.25        -35.04        35.04 o                         
   2  17  12         16.48        -38.48        38.48 o                         
   3  17  12         12.06        -36.97        36.97 o                         
   4  17  12         93.74         41.10        33.03 o                         
   5  17  12        683.46        590.38        61.54 o                         
   6  17  12         13.50         -6.09       106.76 o                         
   0  18  12         13.80        -93.07       108.92 o                         
   1  18  12        308.67        283.91        40.48 o                         
   2  18  12         53.24         77.85        50.70 o                         
   3  18  12         14.92         -9.97        44.93 o                         
   1   1  13       9296.41       9302.55       127.28 o                         
   2   1  13        399.11        502.45        24.83 o                         
   3   1  13        559.67        677.43        25.97 o                         
   4   1  13       2228.38       2249.34        45.10 o                         
   5   1  13      11668.65      11651.74       156.95 o                         
   6   1  13       1474.66       1483.74        37.29 o                         
   7   1  13       4849.10       4831.22        70.85 o                         
   8   1  13       2595.39       2595.37        52.28 o                         
   9   1  13       1082.45       1313.20        39.68 o                         
  10   1  13        800.96        769.84        33.05 o                         
  11   1  13       7328.75       7560.66       113.67 o                         
  12   1  13       2310.11       2509.18        56.49 o                         
  13   1  13        607.77        566.04        36.21 o                         
  14   1  13        301.87        334.48        37.58 o                         
  15   1  13       2742.36       2831.33        69.24 o                         
  16   1  13        480.40        637.67        73.83 o                         
   0   2  13       4391.70       4517.98        97.85 o                         
   1   2  13        425.05        406.66        24.07 o                         
   2   2  13        412.88        355.02        24.98 o                         
   3   2  13       4640.89       4585.53        71.35 o                         
   4   2  13         16.29          4.07        20.40 o                         
   5   2  13       2290.41       2151.23        47.27 o                         
   6   2  13       5713.11       5746.29        81.56 o                         
   7   2  13       6414.05       6592.08        91.87 o                         
   8   2  13         48.39         64.44        23.33 o                         
   9   2  13      10001.81       9863.40       125.93 o                         
  10   2  13       2888.81       3063.84        57.93 o                         
  11   2  13        660.37        718.00        33.92 o                         
  12   2  13        186.54        203.04        30.22 o                         
  13   2  13       6970.53       7206.30       107.29 o                         
  14   2  13        836.34        908.85        41.49 o                         
  15   2  13        978.89       1093.38        47.52 o                         
  16   2  13        204.07        265.85        64.67 o                         
   1   3  13       2195.14       2588.54        48.78 o                         
   2   3  13       2419.33       2297.75        50.53 o                         
   3   3  13          6.51         10.67        20.43 o                         
   4   3  13         69.85         56.11        20.51 o                         
   5   3  13        161.57        215.26        23.39 o                         
   6   3  13       3721.13       3684.38        62.33 o                         
   7   3  13          0.35         -8.53        23.69 o                         
   8   3  13        629.29        631.10        28.95 o                         
   9   3  13          0.75        -22.81        24.16 o                         
  10   3  13          3.90          7.79        25.97 o                         
  11   3  13          6.90         -4.00        26.99 o                         
  12   3  13       1647.66       1758.06        46.12 o                         
  13   3  13        500.19        397.62        34.61 o                         
  14   3  13         60.92         54.18        32.64 o                         
  15   3  13        255.60        172.72        37.93 o                         
  16   3  13        478.11        511.49        58.69 o                         
   0   4  13       8773.39       8563.72       161.90 o                         
   1   4  13       4901.24       5131.69        75.73 o                         
   2   4  13         11.74         45.19        19.99 o                         
   3   4  13      14764.80      14875.80       187.78 o                         
   4   4  13       3694.81       3637.66        60.51 o                         
   5   4  13        534.12        486.63        26.12 o                         
   6   4  13        522.06        573.14        27.90 o                         
   7   4  13       5838.75       6085.44        86.30 o                         
   8   4  13        501.17        499.50        28.56 o                         
   9   4  13       4740.47       4534.41        71.98 o                         
  10   4  13        170.84        192.34        27.29 o                         
  11   4  13        164.16        142.67        29.59 o                         
  12   4  13        176.61        171.31        31.95 o                         
  13   4  13       4472.66       4481.88        75.91 o                         
  14   4  13        415.28        461.92        35.44 o                         
  15   4  13       1345.36       1351.95        52.01 o                         
  16   4  13       1113.83       1102.17        82.55 o                         
   1   5  13       5397.78       5327.68        78.28 o                         
   2   5  13        828.01        733.68        26.18 o                         
   3   5  13         33.77         26.76        20.16 o                         
   4   5  13         18.24         35.23        21.05 o                         
   5   5  13       3797.80       3395.95        62.99 o                         
   6   5  13        348.43        399.32        25.50 o                         
   7   5  13       1528.69       1395.79        36.05 o                         
   8   5  13        149.93        160.36        25.70 o                         
   9   5  13        961.65        931.86        33.28 o                         
  10   5  13       2012.33       1999.64        46.23 o                         
  11   5  13       4031.97       4055.92        73.66 o                         
  12   5  13        658.07        644.61        34.90 o                         
  13   5  13        673.47        635.48        36.38 o                         
  14   5  13        536.13        492.50        46.38 o                         
  15   5  13       1109.84       1015.52        57.22 o                         
  16   5  13          2.48        -50.74        50.74 o                         
   0   6  13       1949.66       1780.69        56.87 o                         
   1   6  13         65.09        118.69        22.19 o                         
   2   6  13         20.60         -2.32        19.30 o                         
   3   6  13        459.97        580.67        25.65 o                         
   4   6  13        981.79        957.84        31.34 o                         
   5   6  13        335.45        243.99        23.88 o                         
   6   6  13       2506.67       2261.25        49.64 o                         
   7   6  13        315.48        463.79        29.57 o                         
   8   6  13        607.09        603.77        29.55 o                         
   9   6  13       2458.40       2475.81        54.00 o                         
  10   6  13         52.49         60.83        26.83 o                         
  11   6  13        123.84         56.43        27.48 o                         
  12   6  13       1122.03       1067.96        39.27 o                         
  13   6  13        905.47        981.88        39.65 o                         
  14   6  13        142.82        114.03        34.23 o                         
  15   6  13        185.96        190.34        41.82 o                         
   1   7  13      15060.50      15165.43       184.57 o                         
   2   7  13       6474.06       6485.16        90.82 o                         
   3   7  13       1780.44       1953.99        41.57 o                         
   4   7  13        449.44        548.30        25.94 o                         
   5   7  13      17462.50      16849.71       211.97 o                         
   6   7  13          4.24         29.21        27.00 o                         
   7   7  13       3379.11       3181.51        58.15 o                         
   8   7  13        156.98        144.56        25.98 o                         
   9   7  13        938.68        901.30        34.29 o                         
  10   7  13        188.11        171.21        29.37 o                         
  11   7  13       3037.09       2914.43        57.74 o                         
  12   7  13        336.47        371.36        32.28 o                         
  13   7  13       1466.95       1416.33        63.49 o                         
  14   7  13       1285.33       1149.35        43.07 o                         
  15   7  13        748.81        785.03        45.89 o                         
   0   8  13       3762.37       3473.48        82.59 o                         
   1   8  13       4840.79       4559.34        61.91 o                         
   2   8  13        625.21        455.81        22.72 o                         
   3   8  13       9438.13       8983.32       119.80 o                         
   4   8  13       4365.95       4154.89        68.57 o                         
   5   8  13         24.68         77.89        31.11 o                         
   6   8  13        153.22        152.55        25.58 o                         
   7   8  13       2872.92       2713.00        57.55 o                         
   8   8  13        581.31        561.74        30.79 o                         
   9   8  13       1891.71       1862.29        56.06 o                         
  10   8  13        130.77        186.03        28.07 o                         
  11   8  13         12.77         38.65        28.75 o                         
  12   8  13         78.01         64.68        31.20 o                         
  13   8  13        535.05        571.18        40.44 o                         
  14   8  13       1247.30       1409.11        69.12 o                         
  15   8  13        802.44        872.11        52.19 o                         
   1   9  13        328.77        352.71        21.48 o                         
   2   9  13       5308.59       5134.52        75.21 o                         
   3   9  13        471.43        396.51        23.41 o                         
   4   9  13       1539.07       1418.49        39.59 o                         
   5   9  13         23.38         73.07        23.49 o                         
   6   9  13        935.05        842.35        28.71 o                         
   7   9  13        960.40        946.94        30.34 o                         
   8   9  13       1857.18       1884.47        43.80 o                         
   9   9  13         26.66         26.96        25.64 o                         
  10   9  13       1107.18       1180.58        40.76 o                         
  11   9  13       1724.18       1757.68        49.13 o                         
  12   9  13        546.36        492.43        37.66 o                         
  13   9  13        255.17        323.92        50.13 o                         
  14   9  13         13.17          7.33        41.76 o                         
   0  10  13       1641.80       1571.84        66.23 o                         
   1  10  13       3118.77       2865.45        54.09 o                         
   2  10  13         40.09         99.13        21.83 o                         
   3  10  13       7316.48       7367.79       122.96 o                         
   4  10  13         49.19         64.84        25.74 o                         
   5  10  13        272.70        285.71        28.10 o                         
   6  10  13        404.93        370.36        29.68 o                         
   7  10  13       4582.67       4534.84        84.53 o                         
   8  10  13          1.56        -14.87        30.20 o                         
   9  10  13       2845.71       2922.43        60.08 o                         
  10  10  13        998.68        919.84        37.03 o                         
  11  10  13         33.07         27.69        30.34 o                         
  12  10  13        446.62        472.71        43.53 o                         
  13  10  13       1649.38       1438.97        63.75 o                         
  14  10  13         28.05         19.56        42.00 o                         
   1  11  13       1093.26       1121.59        49.01 o                         
   2  11  13       3029.44       2772.97        75.24 o                         
   3  11  13          9.73        -16.47        16.47 o                         
   4  11  13          3.47          0.02        22.13 o                         
   5  11  13       1533.56       1685.18        50.32 o                         
   6  11  13       1258.86       1134.12        40.20 o                         
   7  11  13        214.68        266.68        30.81 o                         
   8  11  13        108.42         77.69        29.92 o                         
   9  11  13        239.83        249.33        34.57 o                         
  10  11  13         29.67        -36.60        36.60 o                         
  11  11  13       1179.33       1209.36        44.01 o                         
  12  11  13          3.62        -41.42        41.42 o                         
  13  11  13         44.94         28.95        47.90 o                         
   0  12  13          9.42         77.97        45.11 o                         
   1  12  13        161.45        100.27        36.06 o                         
   2  12  13        152.73        150.06        34.11 o                         
   3  12  13       2152.62       2161.61        66.44 o                         
   4  12  13        274.18        303.08        33.62 o                         
   5  12  13         87.19         69.51        32.68 o                         
   6  12  13         25.24         -5.78        27.08 o                         
   7  12  13       1054.31        907.28        36.99 o                         
   8  12  13         95.38         91.83        34.64 o                         
   9  12  13        651.81        543.57        37.31 o                         
  10  12  13        740.26        679.18        45.20 o                         
  11  12  13        145.22         58.60        52.37 o                         
  12  12  13        203.32         75.07        42.84 o                         
   1  13  13       3638.36       4041.52        89.42 o                         
   2  13  13         79.86        123.45        35.27 o                         
   3  13  13          3.24        -18.93        37.78 o                         
   4  13  13        916.93        957.52        55.54 o                         
   5  13  13       3287.52       3263.47        79.51 o                         
   6  13  13        326.15        287.62        33.47 o                         
   7  13  13       3267.36       3325.18        80.88 o                         
   8  13  13       3882.05       3925.11        83.75 o                         
   9  13  13       2105.84       2027.11        60.10 o                         
  10  13  13        110.25         77.10        36.16 o                         
  11  13  13       4340.98       4073.97       150.78 o                         
   0  14  13         89.75         94.44        54.99 o                         
   1  14  13         15.22        -11.89        32.10 o                         
   2  14  13        789.25        656.25        44.04 o                         
   3  14  13       1335.78       1568.56        57.45 o                         
   4  14  13        657.29        664.92        50.54 o                         
   5  14  13        409.89        324.60        42.34 o                         
   6  14  13       1120.75       1094.21        44.73 o                         
   7  14  13        237.98        324.56        34.15 o                         
   8  14  13        360.40        268.60        34.76 o                         
   9  14  13        659.69        694.29        54.82 o                         
  10  14  13       1785.57       1764.84        72.44 o                         
   1  15  13        869.94        746.23        51.90 o                         
   2  15  13        858.24        716.71        49.32 o                         
   3  15  13         42.74        108.10        43.07 o                         
   4  15  13        168.23        138.66        41.04 o                         
   5  15  13       2053.79       2036.52        67.36 o                         
   6  15  13          1.13        -37.86        37.86 o                         
   7  15  13        168.81        153.77        36.16 o                         
   8  15  13        100.44        157.74        73.94 o                         
   9  15  13        115.55         96.82        73.71 o                         
   0  16  13        410.48        406.30        54.27 o                         
   1  16  13        934.95       1089.79        52.62 o                         
   2  16  13        269.21        236.19        42.97 o                         
   3  16  13       2130.53       2473.88        71.10 o                         
   4  16  13        238.44        247.97        44.59 o                         
   5  16  13        230.19        174.96        38.95 o                         
   6  16  13        459.20        454.78        47.99 o                         
   7  16  13        625.21        453.05        59.66 o                         
   1  17  13         78.97        105.87        42.69 o                         
   2  17  13        107.05        -29.64        53.16 o                         
   3  17  13         62.01         65.25        40.04 o                         
   4  17  13          2.39        -39.79        39.79 o                         
   5  17  13        162.73        221.44        40.13 o                         
   0   0  14      40252.27      38924.59      1019.07 o                         
   1   0  14       2048.82       2268.46        63.90 o                         
   2   0  14        908.32        968.10        51.76 o                         
   3   0  14      28691.18      28844.84       590.52 o                         
   4   0  14      14693.63      14283.05       258.11 o                         
   5   0  14         64.25         51.14        37.60 o                         
   6   0  14         87.85        112.63        33.75 o                         
   7   0  14      12115.07      12298.49       213.42 o                         
   8   0  14        350.11        337.75        42.97 o                         
   9   0  14      12163.03      12077.55       212.82 o                         
  10   0  14        314.07        420.51        49.51 o                         
  11   0  14        691.20        797.55        52.83 o                         
  12   0  14        266.50        254.72        53.33 o                         
  13   0  14       3117.39       3019.16       103.74 o                         
  14   0  14        166.11        287.41        61.14 o                         
  15   0  14       3177.19       3320.61       108.96 o                         
  16   0  14          5.36        -26.97        81.41 o                         
   1   1  14       7025.94       7130.58       103.50 o                         
   2   1  14       3849.43       3771.88        62.93 o                         
   3   1  14       5265.87       5096.12        84.42 o                         
   4   1  14       4762.59       4796.23        76.80 o                         
   5   1  14       3839.93       3708.28        63.43 o                         
   6   1  14        842.32        804.64        30.48 o                         
   7   1  14       1742.85       1885.26        41.53 o                         
   8   1  14        378.70        439.04        27.57 o                         
   9   1  14        485.82        481.12        29.49 o                         
  10   1  14        198.12        205.05        29.46 o                         
  11   1  14        391.36        376.15        32.10 o                         
  12   1  14        551.37        615.26        34.93 o                         
  13   1  14       1367.64       1374.17        49.54 o                         
  14   1  14        111.12         11.83        34.94 o                         
  15   1  14        585.56        623.48        46.33 o                         
  16   1  14       1017.36        861.13        83.69 o                         
   0   2  14       4698.47       4404.38        98.52 o                         
   1   2  14        149.26        289.05        25.51 o                         
   2   2  14        354.27        342.63        26.43 o                         
   3   2  14        291.26        417.59        28.80 o                         
   4   2  14       7649.85       7532.41       104.55 o                         
   5   2  14       9847.57       9973.06       128.50 o                         
   6   2  14       1200.97       1292.71        37.47 o                         
   7   2  14        621.65        681.03        29.32 o                         
   8   2  14       1061.02       1113.32        38.18 o                         
   9   2  14       4704.78       4526.51        75.82 o                         
  10   2  14        541.06        575.54        32.41 o                         
  11   2  14         13.27         -5.07        29.44 o                         
  12   2  14        297.40        264.83        33.64 o                         
  13   2  14       3685.50       3937.86        74.96 o                         
  14   2  14        575.78        598.89        38.17 o                         
  15   2  14       1409.07       1288.00        68.56 o                         
  16   2  14         55.18         43.26        53.02 o                         
   1   3  14      26655.72      26366.45       350.62 o                         
   2   3  14       5875.31       5788.09        92.86 o                         
   3   3  14       1585.08       1696.71        42.72 o                         
   4   3  14       6457.22       6407.80        88.63 o                         
   5   3  14      12075.59      12086.25       151.61 o                         
   6   3  14       1042.62        995.26        31.90 o                         
   7   3  14        128.53        151.31        25.15 o                         
   8   3  14       5752.94       5738.50        86.21 o                         
   9   3  14       1116.43       1116.67        36.40 o                         
  10   3  14        118.72        149.84        29.12 o                         
  11   3  14       9065.91       8942.69       123.72 o                         
  12   3  14        216.55        141.06        31.97 o                         
  13   3  14        848.58        902.08        39.48 o                         
  14   3  14        634.24        604.62        39.08 o                         
  15   3  14        374.84        375.00        44.06 o                         
  16   3  14        568.93        652.29        60.47 o                         
   0   4  14       2351.18       2234.59        67.27 o                         
   1   4  14       4817.68       4627.40        72.03 o                         
   2   4  14         71.50        104.25        23.43 o                         
   3   4  14       5006.76       4797.30        75.64 o                         
   4   4  14        727.22        644.03        28.00 o                         
   5   4  14         30.04         27.44        24.77 o                         
   6   4  14        164.30        155.98        25.45 o                         
   7   4  14       3580.16       3249.37        61.44 o                         
   8   4  14       6684.05       6675.18        95.35 o                         
   9   4  14        121.73        203.91        28.21 o                         
  10   4  14        151.47        166.61        28.59 o                         
  11   4  14          0.81        -20.97        28.88 o                         
  12   4  14       2597.39       2423.01        54.37 o                         
  13   4  14         16.40         21.53        32.69 o                         
  14   4  14          0.41         52.08        34.04 o                         
  15   4  14       1566.85       1435.50        58.29 o                         
   1   5  14       1539.52       1835.23        44.20 o                         
   2   5  14        299.65        340.82        27.88 o                         
   3   5  14        460.41        456.66        26.13 o                         
   4   5  14        674.41        651.80        28.18 o                         
   5   5  14       5951.51       6197.43        89.83 o                         
   6   5  14         61.48         79.89        25.66 o                         
   7   5  14       3039.29       2980.00        58.24 o                         
   8   5  14       2192.13       2519.90        51.81 o                         
   9   5  14       1537.78       1661.53        42.75 o                         
  10   5  14        119.19         66.04        30.35 o                         
  11   5  14       1190.35       1362.07        41.37 o                         
  12   5  14       3007.52       3060.16        64.63 o                         
  13   5  14         66.65         72.65        33.08 o                         
  14   5  14        112.78        117.59        34.45 o                         
  15   5  14        654.46        703.74        49.07 o                         
   0   6  14        333.18        511.93        39.33 o                         
   1   6  14       1070.52       1186.43        36.57 o                         
   2   6  14        715.15        778.63        30.04 o                         
   3   6  14      14655.64      14659.66       186.56 o                         
   4   6  14       1287.65       1327.05        35.80 o                         
   5   6  14       2082.89       2054.69        46.06 o                         
   6   6  14       2454.27       2628.46        55.22 o                         
   7   6  14       9471.98       9571.78       130.41 o                         
   8   6  14       2220.92       2260.28        59.19 o                         
   9   6  14      10073.85      10069.01       129.43 o                         
  10   6  14       2169.78       2178.50        50.67 o                         
  11   6  14        414.04        358.51        32.14 o                         
  12   6  14       2818.54       2815.59        68.53 o                         
  13   6  14       2780.78       2790.92        70.66 o                         
  14   6  14       1050.71        992.00        59.48 o                         
  15   6  14       1313.14       1270.84        65.43 o                         
   1   7  14        255.92        294.35        23.68 o                         
   2   7  14        948.58        989.35        29.70 o                         
   3   7  14        358.34        456.53        31.04 o                         
   4   7  14        404.30        321.03        24.17 o                         
   5   7  14         45.33         42.90        24.83 o                         
   6   7  14         92.87        145.97        24.65 o                         
   7   7  14       4137.41       3837.05        66.31 o                         
   8   7  14        436.04        416.57        30.15 o                         
   9   7  14          0.97          4.27        28.35 o                         
  10   7  14          5.43         42.86        29.15 o                         
  11   7  14       7441.58       7007.95       102.64 o                         
  12   7  14          0.49         41.46        30.68 o                         
  13   7  14        380.03        321.27        37.94 o                         
  14   7  14        500.37        434.10        45.66 o                         
   0   8  14       1338.06       1179.87        51.71 o                         
   1   8  14       2979.41       3015.89        51.42 o                         
   2   8  14        221.84        244.30        21.14 o                         
   3   8  14       4815.94       5227.74        86.13 o                         
   4   8  14        444.39        445.66        25.46 o                         
   5   8  14         11.95         12.55        23.35 o                         
   6   8  14        904.54        863.15        31.63 o                         
   7   8  14       1923.63       2143.07        49.03 o                         
   8   8  14         12.91        -11.12        33.06 o                         
   9   8  14        896.77        940.56        37.05 o                         
  10   8  14       1495.98       1522.27        46.11 o                         
  11   8  14         55.25         38.67        30.29 o                         
  12   8  14        911.26        823.18        38.31 o                         
  13   8  14       1495.62       1634.00        56.61 o                         
  14   8  14          0.44        -40.84        40.84 o                         
   1   9  14       2698.24       2710.39        47.38 o                         
   2   9  14        174.37        155.79        13.70 o                         
   3   9  14        284.01        168.52        23.36 o                         
   4   9  14       1221.43       1204.97        32.79 o                         
   5   9  14       4068.88       4093.60        65.75 o                         
   6   9  14        309.15        435.35        27.56 o                         
   7   9  14       9227.86       9026.71       140.28 o                         
   8   9  14       1012.83        982.07        38.44 o                         
   9   9  14        543.77        608.26        34.94 o                         
  10   9  14        727.09        734.39        38.21 o                         
  11   9  14       7675.06       7605.98       109.63 o                         
  12   9  14        441.43        463.54        38.09 o                         
  13   9  14         65.69         66.37        41.27 o                         
   0  10  14          0.91         44.03        41.25 o                         
   1  10  14        365.21        382.43        19.79 o                         
   2  10  14          1.60         37.44        27.42 o                         
   3  10  14        361.78        335.52        25.84 o                         
   4  10  14         20.01        -26.69        26.69 o                         
   5  10  14        883.84        884.07        36.52 o                         
   6  10  14       1077.94       1107.16        41.15 o                         
   7  10  14       1296.62       1199.82        42.05 o                         
   8  10  14        256.90        282.72        28.21 o                         
   9  10  14        606.33        558.51        34.45 o                         
  10  10  14        498.57        482.34        33.95 o                         
  11  10  14          7.50         49.75        32.87 o                         
  12  10  14         32.89         75.99        37.23 o                         
  13  10  14        284.77        304.61        47.30 o                         
   1  11  14       1468.58       1775.80        53.15 o                         
   2  11  14       2416.22       2202.76        60.52 o                         
   3  11  14        101.54        137.33        27.27 o                         
   4  11  14        272.16        212.46        31.38 o                         
   5  11  14       4842.55       5082.68       102.86 o                         
   6  11  14        339.84        317.72        31.69 o                         
   7  11  14        134.66         67.41        30.92 o                         
   8  11  14          6.04         -0.58        30.99 o                         
   9  11  14        562.78        514.90        38.32 o                         
  10  11  14         76.15         44.95        33.15 o                         
  11  11  14        565.85        556.21        42.60 o                         
  12  11  14        591.98        472.37        61.53 o                         
   0  12  14       4469.68       4464.22       146.62 o                         
   1  12  14       3551.63       3614.69        81.03 o                         
   2  12  14       1204.68       1205.39        48.14 o                         
   3  12  14       4066.59       4399.78        95.71 o                         
   4  12  14       1032.93        896.17        40.99 o                         
   5  12  14         14.37        -14.65        23.07 o                         
   6  12  14        284.51        277.73        29.13 o                         
   7  12  14        915.29       1007.67        45.28 o                         
   8  12  14        219.56        170.31        31.23 o                         
   9  12  14       1192.47       1235.08        46.00 o                         
  10  12  14        227.28        197.04        40.89 o                         
  11  12  14          2.60         14.35        41.67 o                         
   1  13  14        395.75        438.15        39.91 o                         
   2  13  14         54.70         14.12        36.67 o                         
   3  13  14        249.58        253.85        39.33 o                         
   4  13  14         28.62        -20.30        39.11 o                         
   5  13  14        392.66        386.02        41.45 o                         
   6  13  14        324.73        244.58        37.72 o                         
   7  13  14        264.90        225.41        35.19 o                         
   8  13  14        750.57        676.10        37.33 o                         
   9  13  14         22.71         -2.73        32.21 o                         
  10  13  14        191.85        116.26        36.17 o                         
   0  14  14        946.17        842.78        64.94 o                         
   1  14  14       2552.88       2418.03        62.79 o                         
   2  14  14         21.05         25.30        38.09 o                         
   3  14  14       3248.83       3181.69        83.67 o                         
   4  14  14        448.55        369.85        45.95 o                         
   5  14  14        266.37        137.38        44.79 o                         
   6  14  14        124.36         78.97        33.92 o                         
   7  14  14        543.62        436.10        37.34 o                         
   8  14  14         30.66        -19.07        35.15 o                         
   9  14  14         34.97         12.32        62.81 o                         
   1  15  14       1529.44       1585.26        61.76 o                         
   2  15  14        386.85        360.83        43.65 o                         
   3  15  14        193.63        184.25        46.39 o                         
   4  15  14          4.13         26.75        42.01 o                         
   5  15  14       2156.02       2080.44        70.28 o                         
   6  15  14        266.86        283.53        58.91 o                         
   7  15  14        741.14        692.99        46.10 o                         
   8  15  14        136.41        119.14        34.88 o                         
   0  16  14        947.70       1127.31        80.07 o                         
   1  16  14        186.21        202.86        40.93 o                         
   2  16  14        241.23        210.07        41.80 o                         
   3  16  14        102.35         69.07        42.86 o                         
   4  16  14        205.57        185.30        46.48 o                         
   5  16  14         17.15          1.78        40.93 o                         
   6  16  14         23.65        -39.19        39.19 o                         
   1  17  14         48.38        -14.60        39.09 o                         
   2  17  14        435.99        527.02        51.65 o                         
   1   1  15      11181.08      11153.39       152.58 o                         
   2   1  15        233.08        276.80        26.20 o                         
   3   1  15      15769.98      15633.69       199.26 o                         
   4   1  15       2267.33       2294.13        50.67 o                         
   5   1  15       1804.53       1857.08        50.07 o                         
   6   1  15       2922.84       2834.79        55.01 o                         
   7   1  15        342.02        388.20        29.81 o                         
   8   1  15       5536.31       5618.39        85.41 o                         
   9   1  15        652.55        637.18        33.70 o                         
  10   1  15       7216.73       7089.35       101.23 o                         
  11   1  15         85.48         99.41        28.54 o                         
  12   1  15       1247.23       1392.35        46.77 o                         
  13   1  15        759.65        707.31        40.43 o                         
  14   1  15       6249.82       5756.70        94.34 o                         
  15   1  15         26.43         53.73        78.37 o                         
   0   2  15      11818.87      11674.43       216.05 o                         
   1   2  15        841.57       1038.41        34.83 o                         
   2   2  15       3680.44       3731.25        66.33 o                         
   3   2  15       6481.66       6315.73        96.14 o                         
   4   2  15       3069.21       2924.48        55.41 o                         
   5   2  15       3546.95       3632.19        61.89 o                         
   6   2  15       2302.34       2264.03        52.58 o                         
   7   2  15       3156.08       3016.13        57.51 o                         
   8   2  15         15.80         12.48        24.83 o                         
   9   2  15         58.85         35.99        27.06 o                         
  10   2  15        173.51        141.53        29.22 o                         
  11   2  15        122.09         95.43        31.28 o                         
  12   2  15       1847.77       1667.45        49.69 o                         
  13   2  15         33.18         28.73        34.24 o                         
  14   2  15        689.58        588.25        39.62 o                         
  15   2  15       2063.97       1910.87        74.76 o                         
   1   3  15          0.80          4.71        21.56 o                         
   2   3  15       5632.20       5633.97        95.91 o                         
   3   3  15       1561.87       1524.43        43.45 o                         
   4   3  15        559.74        623.12        30.80 o                         
   5   3  15       1395.43       1561.18        42.33 o                         
   6   3  15       1693.65       1766.15        43.88 o                         
   7   3  15       1114.92       1132.72        40.19 o                         
   8   3  15        240.82        302.08        28.04 o                         
   9   3  15       1251.29       1272.99        44.77 o                         
  10   3  15       1941.57       1953.58        49.07 o                         
  11   3  15        377.61        323.18        44.46 o                         
  12   3  15        715.67        694.21        41.53 o                         
  13   3  15         73.73         74.24        32.78 o                         
  14   3  15        790.45        742.17        45.68 o                         
  15   3  15        161.53         79.57        49.36 o                         
   0   4  15       9124.11       8626.74       168.17 o                         
   1   4  15         33.57         13.41        25.10 o                         
   2   4  15         96.55         62.60        23.78 o                         
   3   4  15        285.57        371.99        28.28 o                         
   4   4  15       3369.61       3309.18        60.53 o                         
   5   4  15       3826.94       3947.29        73.27 o                         
   6   4  15       6329.16       6355.15        92.60 o                         
   7   4  15       3025.84       2957.59        56.89 o                         
   8   4  15        578.13        686.47        31.80 o                         
   9   4  15       4808.37       4892.36        77.38 o                         
  10   4  15       1011.06       1100.40        39.89 o                         
  11   4  15       1213.79       1164.21        42.71 o                         
  12   4  15       1975.14       1969.55        53.64 o                         
  13   4  15        617.82        736.03        38.97 o                         
  14   4  15        428.33        337.49        42.72 o                         
  15   4  15         27.79         39.13        66.16 o                         
   1   5  15       1205.77       1063.08        37.46 o                         
   2   5  15      14081.85      13464.09       180.80 o                         
   3   5  15        322.42        410.13        25.41 o                         
   4   5  15       3750.69       3726.73        69.97 o                         
   5   5  15        181.51        157.85        25.20 o                         
   6   5  15       4743.29       4597.30        73.22 o                         
   7   5  15        920.59        879.08        36.47 o                         
   8   5  15       1857.68       1827.54        46.34 o                         
   9   5  15       2519.68       2504.91        55.92 o                         
  10   5  15         83.83        105.22        29.71 o                         
  11   5  15       3630.95       3474.24        70.02 o                         
  12   5  15        273.32        241.93        35.02 o                         
  13   5  15          5.82         79.22        35.22 o                         
  14   5  15        107.41         66.38        38.22 o                         
   0   6  15       1158.99       1238.99        51.92 o                         
   1   6  15        134.55        113.78        26.36 o                         
   2   6  15        514.02        549.12        27.25 o                         
   3   6  15         10.32         58.13        26.11 o                         
   4   6  15        273.18        253.35        27.84 o                         
   5   6  15        346.20        392.06        28.34 o                         
   6   6  15        277.12        248.26        28.56 o                         
   7   6  15        543.47        394.82        31.00 o                         
   8   6  15          3.25        -18.68        27.59 o                         
   9   6  15       3802.36       3971.45        72.52 o                         
  10   6  15        171.78        109.11        29.68 o                         
  11   6  15         71.02         88.11        31.36 o                         
  12   6  15          7.91        132.02        33.01 o                         
  13   6  15       2621.22       2436.13        59.49 o                         
  14   6  15         59.79         34.19        41.33 o                         
   1   7  15        610.53        715.79        32.42 o                         
   2   7  15       2956.67       2656.57        59.20 o                         
   3   7  15         62.98         94.08        26.76 o                         
   4   7  15       2121.44       2220.87        48.64 o                         
   5   7  15       1962.08       2042.31        45.24 o                         
   6   7  15        402.42        321.10        28.45 o                         
   7   7  15       1312.97       1288.98        38.86 o                         
   8   7  15       5175.02       5279.03        89.14 o                         
   9   7  15       1914.37       1814.46        46.89 o                         
  10   7  15         45.45         -6.97        31.85 o                         
  11   7  15        891.23        964.99        40.96 o                         
  12   7  15        807.42        711.11        40.23 o                         
  13   7  15        837.64        799.89        47.47 o                         
  14   7  15       1071.77       1010.53        62.70 o                         
   0   8  15       1208.12       1127.51        47.06 o                         
   1   8  15        206.32        192.26        21.16 o                         
   2   8  15       1797.58       1680.70        38.57 o                         
   3   8  15       1287.74       1083.54        32.74 o                         
   4   8  15        202.86        230.13        24.58 o                         
   5   8  15        745.11        770.16        34.31 o                         
   6   8  15       1559.47       1578.21        47.75 o                         
   7   8  15        851.39        762.73        41.17 o                         
   8   8  15         66.23         53.44        28.50 o                         
   9   8  15        926.84        982.06        37.41 o                         
  10   8  15       2645.88       2389.32        62.25 o                         
  11   8  15        477.75        445.97        35.70 o                         
  12   8  15        836.52        827.03        43.52 o                         
  13   8  15        374.03        494.99        43.99 o                         
   1   9  15        708.84        757.67        23.76 o                         
   2   9  15        656.02        630.33        36.32 o                         
   3   9  15        174.23        165.49        17.73 o                         
   4   9  15        347.66        410.19        26.02 o                         
   5   9  15        357.01        408.10        28.61 o                         
   6   9  15        977.36        815.53        38.88 o                         
   7   9  15        648.63        522.02        32.53 o                         
   8   9  15        224.32        262.93        32.27 o                         
   9   9  15          4.10         17.39        29.74 o                         
  10   9  15         41.80         68.48        33.71 o                         
  11   9  15          3.53          3.88        32.07 o                         
  12   9  15        503.79        610.68        46.10 o                         
  13   9  15       1034.62        927.93        48.84 o                         
   0  10  15       4420.22       4571.11       112.69 o                         
   1  10  15       1888.31       1810.47        45.85 o                         
   2  10  15        354.95        418.04        26.89 o                         
   3  10  15       1087.44       1198.05        39.26 o                         
   4  10  15       1113.47        971.53        38.56 o                         
   5  10  15        113.80        155.17        30.90 o                         
   6  10  15       5443.61       5509.55        94.54 o                         
   7  10  15        377.66        431.64        35.31 o                         
   8  10  15        907.81        989.27        39.94 o                         
   9  10  15       2034.34       2118.34        53.10 o                         
  10  10  15       2148.41       2068.91        52.64 o                         
  11  10  15          9.03          7.07        40.22 o                         
  12  10  15       1726.34       1554.92        65.71 o                         
   1  11  15         35.65         31.35        34.81 o                         
   2  11  15       1642.06       1677.25        37.99 o                         
   3  11  15        823.29        764.67        39.14 o                         
   4  11  15       2361.84       2461.05        62.26 o                         
   5  11  15        396.47        407.79        31.21 o                         
   6  11  15         47.25        -11.94        28.82 o                         
   7  11  15        478.21        488.38        38.91 o                         
   8  11  15       1355.20       1172.03        47.37 o                         
   9  11  15         45.41         76.10        35.57 o                         
  10  11  15        712.63        690.14        54.46 o                         
  11  11  15        734.64        805.90        49.29 o                         
   0  12  15        252.17        339.77        54.64 o                         
   1  12  15        801.43        708.69        45.85 o                         
   2  12  15         10.45        -18.98        36.55 o                         
   3  12  15        887.92        812.30        45.85 o                         
   4  12  15        460.55        489.66        38.14 o                         
   5  12  15        391.56        324.51        26.94 o                         
   6  12  15        142.67        157.45        29.69 o                         
   7  12  15        338.69        339.97        33.65 o                         
   8  12  15          0.58        -32.63        33.58 o                         
   9  12  15         11.29        -35.59        35.59 o                         
  10  12  15         63.73         97.92        50.88 o                         
   1  13  15       3589.67       3791.94        97.91 o                         
   2  13  15       2672.80       2549.70        93.38 o                         
   3  13  15         40.98         29.10        38.68 o                         
   4  13  15       1283.88       1400.67        90.30 o                         
   5  13  15       1371.81       1484.86        53.09 o                         
   6  13  15        178.20         53.06        34.17 o                         
   7  13  15         26.78        -19.70        36.54 o                         
   8  13  15        561.18        520.16        57.21 o                         
   9  13  15          5.33        -11.31        35.45 o                         
   0  14  15        160.92         75.22        54.05 o                         
   1  14  15        822.62        830.74        45.10 o                         
   2  14  15         82.95        120.44        39.38 o                         
   3  14  15        246.11        298.94        45.28 o                         
   4  14  15        490.69        395.89        49.27 o                         
   5  14  15         28.89        -24.71        42.97 o                         
   6  14  15        267.12        242.14        37.00 o                         
   7  14  15        146.27        149.76        36.61 o                         
   8  14  15         35.75         60.80        36.94 o                         
   1  15  15         88.17        -24.38        41.34 o                         
   2  15  15        317.96        244.41        41.48 o                         
   3  15  15        469.92        390.12        44.52 o                         
   4  15  15          6.31        -43.11        43.11 o                         
   5  15  15         49.45        -43.12        43.12 o                         
   6  15  15         20.47         30.40        50.33 o                         
   0  16  15       2088.99       2028.30        83.56 o                         
   1  16  15         83.84         28.83        44.29 o                         
   2  16  15        442.29        485.11        45.35 o                         
   3  16  15       1444.75       1504.20        61.05 o                         
   0   0  16       1729.60       2409.06       112.11 o                         
   1   0  16       2492.15       2372.64        78.06 o                         
   2   0  16       8137.56       8296.09       163.85 o                         
   3   0  16        405.27        551.93        47.33 o                         
   4   0  16       3734.31       4315.72       100.36 o                         
   5   0  16        882.41        920.11        55.32 o                         
   6   0  16       4330.90       4677.71       103.09 o                         
   7   0  16        884.78        828.16        47.39 o                         
   8   0  16       1614.78       1709.48        61.73 o                         
   9   0  16        219.78        186.77        48.93 o                         
  10   0  16       3931.73       4474.28       111.24 o                         
  11   0  16        199.89        105.68        47.12 o                         
  12   0  16       1723.49       1705.48        76.10 o                         
  13   0  16         80.32         36.52        48.48 o                         
  14   0  16         89.34         34.10        57.89 o                         
   1   1  16       3946.19       4211.44        76.00 o                         
   2   1  16       3918.58       4148.22        73.43 o                         
   3   1  16          0.80        -24.43        24.43 o                         
   4   1  16         31.41         16.79        26.20 o                         
   5   1  16          1.30        -12.87        25.51 o                         
   6   1  16        596.27        562.66        32.29 o                         
   7   1  16       1358.00       1404.26        40.16 o                         
   8   1  16       1545.34       1539.26        42.36 o                         
   9   1  16        182.22        175.42        31.70 o                         
  10   1  16         11.13        -28.39        28.39 o                         
  11   1  16          0.31        -33.85        33.85 o                         
  12   1  16        469.34        507.66        36.77 o                         
  13   1  16        376.70        344.94        34.70 o                         
  14   1  16        906.52        968.82        52.24 o                         
   0   2  16       8517.02       9591.59       200.37 o                         
   1   2  16        989.17        967.91        34.83 o                         
   2   2  16        278.02        224.07        28.37 o                         
   3   2  16         12.35          8.96        25.68 o                         
   4   2  16       3221.81       3223.87        62.02 o                         
   5   2  16        434.33        447.59        29.94 o                         
   6   2  16       5024.74       5251.16        80.55 o                         
   7   2  16          1.92        -17.67        25.56 o                         
   8   2  16        160.51        149.99        29.37 o                         
   9   2  16        813.05        821.26        36.23 o                         
  10   2  16        635.81        716.97        36.34 o                         
  11   2  16         20.72        -29.32        33.49 o                         
  12   2  16         90.47         64.68        36.12 o                         
  13   2  16        271.71        267.92        40.31 o                         
  14   2  16        128.03         92.71        42.94 o                         
   1   3  16        618.02        654.73        37.30 o                         
   2   3  16       6330.11       6667.80       101.40 o                         
   3   3  16        352.39        337.53        32.49 o                         
   4   3  16       4584.37       4541.45        74.97 o                         
   5   3  16         69.01        111.21        25.91 o                         
   6   3  16        124.52        149.62        27.80 o                         
   7   3  16        282.07        264.57        29.72 o                         
   8   3  16       5996.98       6306.56        91.21 o                         
   9   3  16         36.27        116.26        30.80 o                         
  10   3  16      10894.17      10850.45       138.00 o                         
  11   3  16        382.06        446.69        39.02 o                         
  12   3  16       2787.35       2890.47        65.45 o                         
  13   3  16        403.23        316.27        38.13 o                         
  14   3  16       3383.11       3355.47       114.42 o                         
   0   4  16        106.58        179.50        41.79 o                         
   1   4  16        835.47        810.78        37.56 o                         
   2   4  16        116.28         68.04        29.98 o                         
   3   4  16       1630.24       1437.84        41.32 o                         
   4   4  16         79.44        100.90        26.67 o                         
   5   4  16        962.72        969.95        40.59 o                         
   6   4  16       7022.34       6381.93        97.27 o                         
   7   4  16        122.08         71.35        27.69 o                         
   8   4  16         84.27        137.39        30.27 o                         
   9   4  16        308.60        315.40        30.12 o                         
  10   4  16        719.79        671.58        41.63 o                         
  11   4  16        266.83        229.76        34.87 o                         
  12   4  16        453.01        409.86        36.25 o                         
  13   4  16       1459.56       1298.40        51.29 o                         
  14   4  16        109.52         59.91        48.53 o                         
   1   5  16       1048.82        944.45        36.91 o                         
   2   5  16       1036.16       1280.55        39.28 o                         
   3   5  16       2012.44       1753.85        45.00 o                         
   4   5  16       3289.26       3686.17        65.28 o                         
   5   5  16         61.26        123.68        27.13 o                         
   6   5  16        439.87        437.38        31.30 o                         
   7   5  16       2906.00       3006.16        62.43 o                         
   8   5  16       1705.06       1660.82        43.67 o                         
   9   5  16         44.91        -15.06        29.29 o                         
  10   5  16        726.49        724.33        45.23 o                         
  11   5  16       2308.76       2444.54        57.75 o                         
  12   5  16         27.97         42.90        34.63 o                         
  13   5  16        465.81        403.19        40.62 o                         
  14   5  16       2464.38       2435.24        67.32 o                         
   0   6  16       4162.66       4412.96       105.13 o                         
   1   6  16        443.20        545.46        29.89 o                         
   2   6  16       3109.99       2807.61        55.54 o                         
   3   6  16         22.80         -2.21        24.55 o                         
   4   6  16        847.80        933.36        33.44 o                         
   5   6  16       1015.64       1018.54        35.75 o                         
   6   6  16       4106.19       4224.58        71.50 o                         
   7   6  16       1043.06        975.02        38.40 o                         
   8   6  16        753.02        792.85        35.99 o                         
   9   6  16        167.02        192.28        31.65 o                         
  10   6  16       2622.73       2487.13        57.40 o                         
  11   6  16        508.18        475.23        36.49 o                         
  12   6  16       2849.42       2873.89        63.30 o                         
  13   6  16        106.94        212.01        43.59 o                         
   1   7  16         31.27         -6.30        22.57 o                         
   2   7  16       2686.16       2291.52        50.10 o                         
   3   7  16         37.32         15.18        25.29 o                         
   4   7  16         22.04         29.48        24.93 o                         
   5   7  16        171.98        152.56        26.72 o                         
   6   7  16        143.32         62.54        30.51 o                         
   7   7  16         54.10        -20.62        29.95 o                         
   8   7  16         39.22        -21.71        30.72 o                         
   9   7  16        163.49        127.30        34.05 o                         
  10   7  16        157.33         71.98        32.47 o                         
  11   7  16        696.47        658.08        39.02 o                         
  12   7  16        202.50        152.73        41.89 o                         
  13   7  16         26.21        187.33        60.35 o                         
   0   8  16       1898.10       1999.91        64.89 o                         
   1   8  16        280.92        249.21        23.31 o                         
   2   8  16         13.34          1.08        22.75 o                         
   3   8  16        170.51        185.88        24.53 o                         
   4   8  16        863.32        851.74        31.61 o                         
   5   8  16        401.06        304.99        33.87 o                         
   6   8  16       1025.85       1161.88        38.10 o                         
   7   8  16        192.50        159.21        29.76 o                         
   8   8  16        497.38        448.37        34.09 o                         
   9   8  16         17.99        -29.07        29.07 o                         
  10   8  16        872.37        858.21        39.05 o                         
  11   8  16        295.06        359.20        37.61 o                         
  12   8  16       2084.81       2194.12        90.09 o                         
   1   9  16         49.53         32.34        20.49 o                         
   2   9  16       7558.82       7348.01       101.39 o                         
   3   9  16        238.28        319.15        24.62 o                         
   4   9  16       2285.56       2142.34        46.97 o                         
   5   9  16         59.93         55.18        25.92 o                         
   6   9  16       1004.34        893.65        36.45 o                         
   7   9  16        664.79        701.92        37.88 o                         
   8   9  16       2701.95       2466.51        62.36 o                         
   9   9  16         89.95         47.48        32.66 o                         
  10   9  16        549.35        621.38        37.16 o                         
  11   9  16        587.73        614.43        43.38 o                         
  12   9  16         14.25         39.36        35.23 o                         
   0  10  16        366.80        336.88        19.72 o                         
   1  10  16       2113.36       2003.18        43.30 o                         
   2  10  16        423.77        338.43        25.72 o                         
   3  10  16        306.68        304.51        24.19 o                         
   4  10  16        360.40        322.28        23.16 o                         
   5  10  16       1989.62       1844.57        50.31 o                         
   6  10  16       1153.97       1017.76        44.42 o                         
   7  10  16        331.98        347.54        29.06 o                         
   8  10  16          8.52        -15.62        28.28 o                         
   9  10  16        979.37        996.45        41.02 o                         
  10  10  16        218.19        213.64        38.03 o                         
  11  10  16        431.61        356.95        38.99 o                         
   1  11  16         58.51         63.05        29.34 o                         
   2  11  16        549.32        555.48        27.47 o                         
   3  11  16       1149.94       1138.96        41.81 o                         
   4  11  16       2181.21       2283.57        53.07 o                         
   5  11  16       1562.31       1464.11        46.32 o                         
   6  11  16        309.16        226.05        39.03 o                         
   7  11  16          7.70         -9.49        32.61 o                         
   8  11  16        805.68        776.10        43.08 o                         
   9  11  16        221.62        179.20        41.94 o                         
  10  11  16        236.11        328.36        54.50 o                         
   0  12  16       6780.31       6806.58       175.16 o                         
   1  12  16        308.05        264.00        40.11 o                         
   2  12  16        285.60        299.68        41.63 o                         
   3  12  16        446.69        511.19        46.37 o                         
   4  12  16       1714.19       1618.39        53.11 o                         
   5  12  16         12.00        -21.60        40.22 o                         
   6  12  16       2867.94       2725.80        72.99 o                         
   7  12  16          1.51         29.58        32.83 o                         
   8  12  16         23.07         39.60        42.74 o                         
   9  12  16        273.48        351.26        38.99 o                         
   1  13  16         22.03         -6.30        37.59 o                         
   2  13  16         53.16         92.01        42.33 o                         
   3  13  16        571.77        607.81        48.83 o                         
   4  13  16        129.33        129.16        43.47 o                         
   5  13  16         46.48         -6.31        33.42 o                         
   6  13  16        444.15        390.89        41.69 o                         
   7  13  16        135.15         67.69        47.28 o                         
   8  13  16         31.11          0.65        31.98 o                         
   0  14  16        237.51        389.82        95.30 o                         
   1  14  16       1124.63       1160.50        53.34 o                         
   2  14  16        312.96        247.81        43.54 o                         
   3  14  16        391.84        458.28        49.94 o                         
   4  14  16        298.50        321.54        48.50 o                         
   5  14  16       1091.33        984.57        66.33 o                         
   6  14  16       1402.82       1481.76        63.13 o                         
   1  15  16         67.56         43.03        42.63 o                         
   2  15  16        979.23       1026.59        55.32 o                         
   3  15  16       1028.45        956.70        65.56 o                         
   4  15  16         96.22        116.83        63.12 o                         
   1   1  17        975.74        958.43        40.41 o                         
   2   1  17       3878.95       4403.69        77.97 o                         
   3   1  17        467.15        514.90        33.23 o                         
   4   1  17       1838.54       1874.35        47.05 o                         
   5   1  17        139.92        161.35        29.87 o                         
   6   1  17        419.98        575.75        32.63 o                         
   7   1  17       1952.09       1959.92        48.34 o                         
   8   1  17       4848.39       4923.67        82.57 o                         
   9   1  17         90.03         62.63        30.50 o                         
  10   1  17        490.31        409.53        37.58 o                         
  11   1  17        273.67        266.13        36.00 o                         
  12   1  17       3687.30       3713.97        72.98 o                         
  13   1  17        451.95        418.72        47.03 o                         
  14   1  17       1332.83       1385.50        65.06 o                         
   0   2  17        106.16         73.11        44.93 o                         
   1   2  17        143.98        238.21        34.26 o                         
   2   2  17        900.42        874.90        38.32 o                         
   3   2  17        355.84        314.69        30.79 o                         
   4   2  17        437.66        519.26        33.39 o                         
   5   2  17        267.06        333.87        31.06 o                         
   6   2  17       8749.66       8623.73       120.67 o                         
   7   2  17        293.22        266.32        30.94 o                         
   8   2  17         25.96        -21.44        30.41 o                         
   9   2  17       1764.49       1770.72        47.28 o                         
  10   2  17       4308.89       4534.99        83.27 o                         
  11   2  17        446.99        423.24        37.77 o                         
  12   2  17        361.39        339.17        36.01 o                         
  13   2  17        170.62        146.93        43.49 o                         
  14   2  17        731.79        788.88        65.42 o                         
   1   3  17          1.75         24.12        28.08 o                         
   2   3  17       6406.25       6917.02       105.25 o                         
   3   3  17        122.51        119.99        29.06 o                         
   4   3  17         40.51         46.05        31.86 o                         
   5   3  17         12.28         14.94        27.44 o                         
   6   3  17       2864.25       2926.52        61.73 o                         
   7   3  17        790.88        742.28        38.03 o                         
   8   3  17         77.26         87.08        31.05 o                         
   9   3  17        279.78        158.18        31.82 o                         
  10   3  17        392.48        351.81        35.89 o                         
  11   3  17          2.49        -31.49        31.49 o                         
  12   3  17        941.24       1005.29        43.92 o                         
  13   3  17        202.75        199.44        43.50 o                         
   0   4  17      15878.74      17212.18       312.24 o                         
   1   4  17        732.20        839.57        35.85 o                         
   2   4  17       1750.01       1893.82        48.67 o                         
   3   4  17        257.26        323.37        30.33 o                         
   4   4  17       6247.40       6323.73        95.82 o                         
   5   4  17        234.03        289.06        32.12 o                         
   6   4  17       4575.37       4536.25        79.65 o                         
   7   4  17         30.84         39.99        29.90 o                         
   8   4  17         89.66         59.82        29.72 o                         
   9   4  17         20.54         -2.54        31.26 o                         
  10   4  17       1228.31       1196.71        43.77 o                         
  11   4  17         16.76         -8.95        34.74 o                         
  12   4  17       1246.57       1134.42        55.86 o                         
  13   4  17         18.57        105.90        45.51 o                         
   1   5  17       1222.18       1176.74        42.90 o                         
   2   5  17       5976.27       5669.03        91.48 o                         
   3   5  17         80.51        121.73        26.92 o                         
   4   5  17        822.97        872.21        36.65 o                         
   5   5  17        424.18        439.29        32.44 o                         
   6   5  17        521.79        508.91        35.30 o                         
   7   5  17         82.62         53.55        30.72 o                         
   8   5  17       1727.74       1650.20        46.48 o                         
   9   5  17         39.69         70.40        33.16 o                         
  10   5  17        482.21        495.39        35.57 o                         
  11   5  17       1412.43       1266.31        47.37 o                         
  12   5  17       1443.34       1311.91        49.57 o                         
  13   5  17        169.53        143.89        42.18 o                         
   0   6  17       5754.97       5810.29       128.19 o                         
   1   6  17        156.25        118.68        27.82 o                         
   2   6  17         20.23         40.42        25.63 o                         
   3   6  17          3.46        -15.09        26.10 o                         
   4   6  17       1933.66       2032.48        48.52 o                         
   5   6  17        991.07        911.58        38.53 o                         
   6   6  17          5.04         31.88        29.48 o                         
   7   6  17          1.29        -20.79        33.41 o                         
   8   6  17          1.21        -29.78        29.78 o                         
   9   6  17         29.64        -30.11        30.11 o                         
  10   6  17          4.51         -1.64        33.06 o                         
  11   6  17         31.32         15.05        36.05 o                         
  12   6  17        304.01        241.62        42.27 o                         
   1   7  17       1552.05       1776.16        43.61 o                         
   2   7  17       8598.47       8889.58       123.95 o                         
   3   7  17       1324.55       1240.32        41.32 o                         
   4   7  17       1862.68       1874.93        48.48 o                         
   5   7  17        892.59        963.82        36.40 o                         
   6   7  17       1192.49       1208.39        41.64 o                         
   7   7  17        704.08        739.94        36.17 o                         
   8   7  17       1971.17       1909.41        49.24 o                         
   9   7  17         32.80         18.14        32.25 o                         
  10   7  17        708.28        660.71        52.46 o                         
  11   7  17        132.22         64.77        40.63 o                         
  12   7  17         91.77         72.36        56.76 o                         
   0   8  17       4427.58       4591.54        99.34 o                         
   1   8  17         85.54         87.63        24.86 o                         
   2   8  17         96.24         54.29        30.27 o                         
   3   8  17       1960.74       1859.02        49.02 o                         
   4   8  17       3874.61       4041.09        76.62 o                         
   5   8  17         90.16         73.19        27.52 o                         
   6   8  17        624.84        579.22        32.75 o                         
   7   8  17        488.73        461.19        33.18 o                         
   8   8  17        452.74        387.37        33.19 o                         
   9   8  17        231.39        188.52        33.78 o                         
  10   8  17         26.99         63.88        35.12 o                         
  11   8  17        184.75        164.17        37.77 o                         
   1   9  17         10.12          4.55        21.20 o                         
   2   9  17         12.56         67.19        22.44 o                         
   3   9  17        177.11        115.12        24.69 o                         
   4   9  17       2238.88       2292.74        49.06 o                         
   5   9  17        255.87        225.65        27.70 o                         
   6   9  17        112.90         81.72        27.47 o                         
   7   9  17         19.14         44.74        33.87 o                         
   8   9  17       3929.30       4116.55        80.24 o                         
   9   9  17         66.23         56.26        31.48 o                         
  10   9  17         54.65         76.08        35.66 o                         
  11   9  17         93.35        127.74        35.75 o                         
   0  10  17       5775.42       5956.20       125.11 o                         
   1  10  17        435.62        401.25        25.95 o                         
   2  10  17       1001.68        985.63        32.55 o                         
   3  10  17        306.14        358.65        27.82 o                         
   4  10  17        994.37       1028.18        40.72 o                         
   5  10  17        238.32        269.26        28.93 o                         
   6  10  17       3749.71       3892.68        80.05 o                         
   7  10  17        393.40        427.16        37.30 o                         
   8  10  17        150.59        123.45        30.67 o                         
   9  10  17        527.70        695.61        45.79 o                         
  10  10  17       3807.52       3635.55        84.15 o                         
   1  11  17        265.22        246.89        34.42 o                         
   2  11  17       1964.57       1855.93        45.90 o                         
   3  11  17         56.33         92.23        28.68 o                         
   4  11  17        398.17        373.74        32.44 o                         
   5  11  17        261.75        277.87        33.45 o                         
   6  11  17        267.14        289.51        41.95 o                         
   7  11  17         13.79          4.30        36.63 o                         
   8  11  17        111.06         35.74        42.01 o                         
   9  11  17          1.76        -57.66        57.66 o                         
   0  12  17        478.36        479.74        65.50 o                         
   1  12  17         11.51         -3.11        40.27 o                         
   2  12  17        473.45        488.24        46.15 o                         
   3  12  17        123.52          8.98        45.54 o                         
   4  12  17         85.41         77.61        27.28 o                         
   5  12  17        274.48        225.43        53.06 o                         
   6  12  17        828.85        827.86        61.50 o                         
   7  12  17         40.94         34.72        36.27 o                         
   8  12  17         15.51         67.65        42.30 o                         
   1  13  17         79.54        151.53        42.45 o                         
   2  13  17        220.16        240.44        45.47 o                         
   3  13  17         10.43        -44.76        44.76 o                         
   4  13  17       1668.52       1518.76        68.69 o                         
   5  13  17       1293.06       1385.49        60.14 o                         
   6  13  17         61.58        118.07        39.06 o                         
   0  14  17        674.13        723.94        70.73 o                         
   1  14  17         98.35        135.86        44.39 o                         
   2  14  17        239.75        158.06        45.25 o                         
   3  14  17        261.51        225.54        50.63 o                         
   4  14  17        983.83        894.71        68.43 o                         
   0   0  18       2196.24       2680.25       224.74 o                         
   1   0  18       3055.65       3110.95        98.18 o                         
   2   0  18       1493.51       1684.83        69.87 o                         
   3   0  18      19941.37      19714.61       353.34 o                         
   4   0  18        146.70        305.94        44.16 o                         
   5   0  18       2578.77       2642.13       104.56 o                         
   6   0  18      12299.12      12033.32       230.78 o                         
   7   0  18       5137.67       5229.06       117.15 o                         
   8   0  18        406.66        502.97        55.17 o                         
   9   0  18       5377.43       5682.41       128.29 o                         
  10   0  18       4779.09       4510.45       112.33 o                         
  11   0  18        458.03        463.17        54.42 o                         
  12   0  18        779.67        819.33        78.61 o                         
  13   0  18        808.69        923.13        77.90 o                         
   1   1  18       1667.17       1677.82        49.59 o                         
   2   1  18        516.15        502.68        37.03 o                         
   3   1  18       1489.19       1376.66        43.93 o                         
   4   1  18        812.10        800.47        35.95 o                         
   5   1  18       2512.29       2334.12        56.95 o                         
   6   1  18        487.40        425.22        34.05 o                         
   7   1  18       2031.29       2029.57        51.25 o                         
   8   1  18       1133.73       1238.19        53.43 o                         
   9   1  18          4.84        -16.94        35.35 o                         
  10   1  18        996.15        948.06        44.38 o                         
  11   1  18       1474.88       1337.20        48.26 o                         
  12   1  18        427.54        402.62        48.52 o                         
  13   1  18        698.22        671.23        56.89 o                         
   0   2  18       1771.08       1983.89        76.70 o                         
   1   2  18        425.86        491.59        38.31 o                         
   2   2  18       1322.22       1309.93        44.76 o                         
   3   2  18       1358.03       1461.97        46.86 o                         
   4   2  18       1837.85       1994.22        51.05 o                         
   5   2  18       1059.65       1080.45        45.19 o                         
   6   2  18        490.39        486.63        35.06 o                         
   7   2  18        740.64        822.30        37.43 o                         
   8   2  18         27.38         25.70        32.11 o                         
   9   2  18       1651.28       1800.35        79.14 o                         
  10   2  18       1893.74       1747.79        50.13 o                         
  11   2  18          7.47         28.00        34.06 o                         
  12   2  18        661.14        538.41        43.37 o                         
  13   2  18        971.36       1049.62        61.44 o                         
   1   3  18       7462.69       7268.83       117.74 o                         
   2   3  18       6825.10       6834.84       106.67 o                         
   3   3  18         78.33         63.18        30.22 o                         
   4   3  18       2624.68       2750.11        60.97 o                         
   5   3  18       4496.43       4547.30        85.50 o                         
   6   3  18        114.68        129.44        31.02 o                         
   7   3  18       2319.60       2386.17        58.12 o                         
   8   3  18       4368.31       4248.14        77.05 o                         
   9   3  18        129.88        137.62        34.92 o                         
  10   3  18        755.50        769.46        48.38 o                         
  11   3  18       5175.57       5058.66        86.43 o                         
  12   3  18        323.41        314.33        44.50 o
[truncated: 37,342 more chars]
